# Supplementary material for: Investigating Connectivity Deficits in Alzheimer’s Disease Using a Novel 3D Bioprinted Model Designed to Quantify Neurite Outgrowth
Source: Bioengineering (Basel). 2025 Feb 28;12(3):245. doi: 10.3390/bioengineering12030245 (PMC11939190; doi:10.3390/bioengineering12030245)
Supplement: Supplementary file 1 [file bioengineering-12-00245-s001.zip]

Archive with 7 entries (7 files):
- DEG1_3D_WT vs 2D_WT.xlsx
- DEG2_3D_APP vs 3D_WT.xlsx
- DEG3_2D_APP vs 2D_WT.xlsx
- Pathways1.xlsx
- Pathways2.xlsx
- Supplementary Figure S1.bmp
- Table S1.pdf
