# Supplementary material for: Investigating Connectivity Deficits in Alzheimer’s Disease Using a Novel 3D Bioprinted Model Designed to Quantify Neurite Outgrowth
Source: Bioengineering (Basel). 2025 Feb 28;12(3):245. doi: 10.3390/bioengineering12030245 (PMC11939190; doi:10.3390/bioengineering12030245)
Supplement: Supplementary file 1 [file bioengineering-12-00245-s001.zip › DEG1_3D_WT vs 2D_WT.xlsx]

## Sheet: Groups_3D_WT vs 2D_WT
baseMean	log2FoldChange	lfcSE	stat	pvalue	padj	gene	comparison
3877.97	-2.33438	0.0979362	-23.8357	1.42535e-125	5.76697e-123	A2M	3D_WT vs 2D_WT
1432.8	0.26916	0.0937101	2.87227	0.00407539	0.0186023	AASDHPPT	3D_WT vs 2D_WT
8546.5	0.609182	0.0677452	8.99226	2.42196e-19	8.5211e-18	ABAT	3D_WT vs 2D_WT
675.74	0.492812	0.11137	4.425	9.64407e-06	8.11562e-05	ABCA5	3D_WT vs 2D_WT
60.0868	-1.33235	0.291733	-4.56701	4.94732e-06	4.36668e-05	ABCB1	3D_WT vs 2D_WT
98.3585	-0.732135	0.225332	-3.24913	0.00115757	0.00627484	ABCB4	3D_WT vs 2D_WT
2486.32	-0.398649	0.0815377	-4.88914	1.01277e-06	1.01028e-05	ABCC1	3D_WT vs 2D_WT
164.439	-3.04716	0.235732	-12.9264	3.1948e-38	2.762e-36	ABCC3	3D_WT vs 2D_WT
358.042	-1.29162	0.139803	-9.23889	2.49073e-20	9.41822e-19	ABCC4	3D_WT vs 2D_WT
679.78	-0.470701	0.106862	-4.40476	1.059e-05	8.84903e-05	ABCC9	3D_WT vs 2D_WT
572.636	0.276259	0.109373	2.52586	0.0115416	0.0449793	ABCG4	3D_WT vs 2D_WT
965.656	0.599785	0.0940688	6.37603	1.81742e-10	2.97223e-09	ABHD3	3D_WT vs 2D_WT
1861.03	-0.489227	0.0834844	-5.8601	4.62578e-09	6.36596e-08	ABHD4	3D_WT vs 2D_WT
630.784	0.390729	0.104479	3.73978	0.00018418	0.0012119	ABHD6	3D_WT vs 2D_WT
749.452	0.361374	0.107367	3.36579	0.000763246	0.00436295	ABHD8	3D_WT vs 2D_WT
1159.98	0.363784	0.0903931	4.02447	5.71034e-05	0.000418551	ABHD10	3D_WT vs 2D_WT
188.924	-0.5383	0.167163	-3.22021	0.00128098	0.00684477	ABHD14B	3D_WT vs 2D_WT
201.608	-0.523576	0.162015	-3.23165	0.00123078	0.00661845	ABHD15	3D_WT vs 2D_WT
554.567	0.309759	0.122814	2.52217	0.0116633	0.0453224	ABHD17B	3D_WT vs 2D_WT
736.763	-0.30955	0.0989561	-3.12816	0.00175905	0.00899307	ABHD17C	3D_WT vs 2D_WT
4823.81	0.279329	0.0741606	3.76655	0.000165519	0.0011011	ABI2	3D_WT vs 2D_WT
46.0354	-1.02085	0.348011	-2.93337	0.00335302	0.0157232	ABI3	3D_WT vs 2D_WT
161.108	-2.25233	0.212138	-10.6173	2.47648e-26	1.30467e-24	ABI3BP	3D_WT vs 2D_WT
1371.5	0.71158	0.0871485	8.16515	3.21035e-16	8.8241e-15	ABLIM3	3D_WT vs 2D_WT
6344.56	0.309333	0.0645878	4.78933	1.67335e-06	1.61123e-05	ABR	3D_WT vs 2D_WT
358.564	0.425261	0.142874	2.97647	0.00291584	0.0139681	ABRACL	3D_WT vs 2D_WT
228.805	-0.444499	0.153507	-2.89563	0.00378397	0.0174452	ABRAXAS1	3D_WT vs 2D_WT
442.245	-0.588456	0.120213	-4.89513	9.8241e-07	9.82896e-06	ABTB1	3D_WT vs 2D_WT
307.899	-0.880952	0.140393	-6.27491	3.49846e-10	5.55961e-09	ABTB3	3D_WT vs 2D_WT
283.408	-0.551061	0.147048	-3.7475	0.000178602	0.00117768	ACAP1	3D_WT vs 2D_WT
17039.4	0.385642	0.0675836	5.70615	1.15557e-08	1.52394e-07	ACAP3	3D_WT vs 2D_WT
836.687	-0.382548	0.0969573	-3.94553	7.96248e-05	0.000568187	ACAT2	3D_WT vs 2D_WT
630.471	-0.430439	0.104829	-4.10611	4.02378e-05	0.000303622	ACBD4	3D_WT vs 2D_WT
564.479	0.456828	0.111387	4.10126	4.10906e-05	0.000309135	ACBD7	3D_WT vs 2D_WT
1028.18	-0.549778	0.0999019	-5.50318	3.73003e-08	4.60956e-07	ACCS	3D_WT vs 2D_WT
1901.04	-0.304915	0.0782248	-3.89793	9.7018e-05	0.000681011	ACER3	3D_WT vs 2D_WT
512.753	0.655868	0.118772	5.52208	3.35015e-08	4.16044e-07	ACKR1	3D_WT vs 2D_WT
1338.52	0.349241	0.0862578	4.0488	5.14807e-05	0.000379677	ACKR3	3D_WT vs 2D_WT
7002.41	-0.287397	0.0680383	-4.22404	2.3996e-05	0.000189477	ACLY	3D_WT vs 2D_WT
1069.78	-0.267461	0.0894775	-2.98914	0.00279763	0.0134946	ACO1	3D_WT vs 2D_WT
1006.3	-0.445058	0.0971623	-4.58057	4.63718e-06	4.12715e-05	ACOT9	3D_WT vs 2D_WT
34.8066	-1.31068	0.394633	-3.32127	0.000896095	0.00501327	ACOX2	3D_WT vs 2D_WT
108.079	-0.804473	0.221901	-3.62536	0.000288559	0.0018248	ACP5	3D_WT vs 2D_WT
804.367	-0.825881	0.103494	-7.97999	1.46346e-15	3.84992e-14	ACP6	3D_WT vs 2D_WT
236.791	-0.425844	0.157195	-2.70901	0.00674835	0.0285725	ACSBG1	3D_WT vs 2D_WT
794.347	0.339309	0.0979827	3.46295	0.000534297	0.00316603	ACSL1	3D_WT vs 2D_WT
3309.84	-0.400159	0.0728047	-5.49634	3.87758e-08	4.77732e-07	ACSL3	3D_WT vs 2D_WT
489.994	0.620918	0.115579	5.37225	7.77581e-08	9.14153e-07	ACSL6	3D_WT vs 2D_WT
453.118	-0.301464	0.120296	-2.50601	0.0122102	0.0471668	ACSS3	3D_WT vs 2D_WT
415.756	-3.7733	0.177609	-21.245	3.66601e-100	1.07483e-97	ACTA2	3D_WT vs 2D_WT
39.9959	-1.50661	0.383348	-3.93014	8.48961e-05	0.000602486	ACTC1	3D_WT vs 2D_WT
685.698	-6.68261	0.252539	-26.4616	2.68e-154	1.46531e-151	ACTG2	3D_WT vs 2D_WT
2099.55	0.704549	0.0779725	9.03586	1.62715e-19	5.8055e-18	ACTL6B	3D_WT vs 2D_WT
3717	-1.98387	0.0825329	-24.0373	1.13299e-127	4.7751e-125	ACTN1	3D_WT vs 2D_WT
11989.1	-0.60549	0.0694002	-8.72461	2.671e-18	8.54974e-17	ACTN4	3D_WT vs 2D_WT
485.484	0.36117	0.113108	3.19314	0.00140734	0.00742383	ACTR3B	3D_WT vs 2D_WT
3905.5	0.463453	0.0776666	5.96721	2.41345e-09	3.4456e-08	ACVR1B	3D_WT vs 2D_WT
2599.19	0.533905	0.0729144	7.32236	2.4365e-13	5.34604e-12	ACVR2A	3D_WT vs 2D_WT
3237.42	0.550558	0.080292	6.85694	7.03502e-12	1.34389e-10	ACVR2B	3D_WT vs 2D_WT
195.001	-0.436592	0.165408	-2.63948	0.00830325	0.0341898	ADA	3D_WT vs 2D_WT
8721.31	-0.629798	0.185103	-3.40243	0.000667906	0.00387711	ADAM9	3D_WT vs 2D_WT
1067.19	-3.04533	0.102288	-29.7721	8.98518e-195	9.56686e-192	ADAM12	3D_WT vs 2D_WT
1336.38	-1.14258	0.10014	-11.4098	3.73429e-30	2.33162e-28	ADAM19	3D_WT vs 2D_WT
791.35	0.369029	0.120488	3.06277	0.00219297	0.0109432	ADAM22	3D_WT vs 2D_WT
48.7319	-1.09259	0.318747	-3.42778	0.00060854	0.00356214	ADAM28	3D_WT vs 2D_WT
1311.01	-1.24665	0.0951162	-13.1066	3.01636e-39	2.67635e-37	ADAM33	3D_WT vs 2D_WT
38.3931	-0.991714	0.354713	-2.79582	0.00517681	0.022746	ADAMDEC1	3D_WT vs 2D_WT
723.098	-1.93248	0.109839	-17.5937	2.75156e-69	4.97e-67	ADAMTS1	3D_WT vs 2D_WT
658.209	0.311056	0.113351	2.7442	0.00606594	0.0261205	ADAMTS2	3D_WT vs 2D_WT
937.619	0.358908	0.0929141	3.8628	0.000112097	0.000777414	ADAMTS3	3D_WT vs 2D_WT
133.37	-0.591171	0.201404	-2.93525	0.0033328	0.0156505	ADAMTS5	3D_WT vs 2D_WT
658.276	0.387837	0.106719	3.63417	0.000278872	0.00176852	ADAMTS6	3D_WT vs 2D_WT
423.228	-0.701104	0.141904	-4.94068	7.78515e-07	7.9462e-06	ADAMTS9	3D_WT vs 2D_WT
303.883	-3.59648	0.183603	-19.5884	1.94271e-85	4.46603e-83	ADAMTS14	3D_WT vs 2D_WT
226.526	-0.953579	0.176825	-5.39277	6.9381e-08	8.20806e-07	ADAMTS15	3D_WT vs 2D_WT
93.9126	-1.65534	0.259658	-6.37508	1.82871e-10	2.98586e-09	ADAMTS16	3D_WT vs 2D_WT
84.8774	-0.708688	0.243421	-2.91137	0.00359851	0.0166738	ADAMTS16-DT	3D_WT vs 2D_WT
10.5178	2.36853	0.76625	3.09106	0.00199443	0.0100517	ADAMTS19	3D_WT vs 2D_WT
1077.65	-0.369507	0.099739	-3.70474	0.000211609	0.0013787	ADAMTSL1	3D_WT vs 2D_WT
32.4006	-0.977284	0.391395	-2.49693	0.0125275	0.0481583	ADAMTSL5	3D_WT vs 2D_WT
238.474	0.412756	0.15677	2.63288	0.00846633	0.0347341	ADAP1	3D_WT vs 2D_WT
786.987	0.579957	0.0970664	5.97486	2.30295e-09	3.29481e-08	ADARB1	3D_WT vs 2D_WT
443.358	0.364669	0.121662	2.9974	0.00272296	0.0131847	ADARB2	3D_WT vs 2D_WT
344.407	-0.422268	0.131342	-3.21502	0.00130435	0.00695331	ADAT2	3D_WT vs 2D_WT
3690.53	0.882876	0.110895	7.96135	1.70167e-15	4.43617e-14	ADCY1	3D_WT vs 2D_WT
45.6178	-1.08431	0.335023	-3.23653	0.00120994	0.00651854	ADCY4	3D_WT vs 2D_WT
1056.6	0.477452	0.0909103	5.2519	1.50538e-07	1.69282e-06	ADCY5	3D_WT vs 2D_WT
4099.84	0.679981	0.223767	3.03879	0.00237533	0.0117231	ADCYAP1R1	3D_WT vs 2D_WT
5318.28	0.647307	0.0853027	7.58835	3.24e-14	7.54261e-13	ADD2	3D_WT vs 2D_WT
1614.6	-0.302036	0.0948089	-3.18573	0.00144388	0.00758693	ADD3	3D_WT vs 2D_WT
323.27	-2.15024	0.147062	-14.6213	2.05392e-48	2.41575e-46	ADGRA2	3D_WT vs 2D_WT
1784.5	0.676036	0.0988903	6.83622	8.13096e-12	1.53728e-10	ADGRB3	3D_WT vs 2D_WT
1265.47	0.327416	0.107431	3.04767	0.00230621	0.0114405	ADGRB3-DT	3D_WT vs 2D_WT
86.9177	-1.45048	0.26126	-5.55186	2.82644e-08	3.53829e-07	ADGRE5	3D_WT vs 2D_WT
1326.73	-1.72766	0.0984551	-17.5477	6.19385e-69	1.10886e-66	ADGRG6	3D_WT vs 2D_WT
9999.01	0.393418	0.07742	5.08161	3.74249e-07	3.99107e-06	ADGRL1	3D_WT vs 2D_WT
81.124	-3.91043	0.352097	-11.1061	1.1711e-28	6.94758e-27	ADGRL4	3D_WT vs 2D_WT
3604.44	0.706538	0.070954	9.95768	2.33452e-23	1.05184e-21	ADGRV1	3D_WT vs 2D_WT
269.979	-0.479616	0.14918	-3.21501	0.00130439	0.00695331	ADIRF-AS1	3D_WT vs 2D_WT
167.042	-2.97352	0.223108	-13.3277	1.59722e-40	1.47542e-38	ADM	3D_WT vs 2D_WT
405.514	0.400518	0.122753	3.2628	0.00110316	0.00601212	ADM2	3D_WT vs 2D_WT
271.448	-0.485826	0.143191	-3.39285	0.000691703	0.00400262	ADORA2B	3D_WT vs 2D_WT
141.119	1.18314	0.224388	5.27273	1.34406e-07	1.52584e-06	ADRA1A	3D_WT vs 2D_WT
122.161	0.874573	0.229673	3.80791	0.000140147	0.000951719	ADRA2A	3D_WT vs 2D_WT
31.7635	-1.72995	0.411709	-4.20187	2.64715e-05	0.000206924	ADRA2C	3D_WT vs 2D_WT
6650.27	-1.00996	0.0797477	-12.6645	9.30162e-37	7.74369e-35	AEBP1	3D_WT vs 2D_WT
872.899	-0.316889	0.100618	-3.14944	0.00163586	0.00845949	AEBP2	3D_WT vs 2D_WT
1005.75	-0.4373	0.0944863	-4.62819	3.68877e-06	3.33589e-05	AEN	3D_WT vs 2D_WT
31.9678	-1.4397	0.421341	-3.41694	0.000633281	0.00369414	AFAP1L1	3D_WT vs 2D_WT
13000.5	0.593578	0.0650518	9.1247	7.1938e-20	2.62217e-18	AFDN	3D_WT vs 2D_WT
1560.45	0.330199	0.0929952	3.55071	0.000384194	0.00235024	AFDN-DT	3D_WT vs 2D_WT
964.004	0.647088	0.109111	5.93056	3.01905e-09	4.24724e-08	AFF2	3D_WT vs 2D_WT
342.859	-0.4906	0.135453	-3.62191	0.000292437	0.00184529	AGA	3D_WT vs 2D_WT
4705.01	0.478932	0.0717378	6.67615	2.453e-11	4.40321e-10	AGAP1	3D_WT vs 2D_WT
2686.6	0.726207	0.0731142	9.93251	3.00606e-23	1.34541e-21	AGAP2	3D_WT vs 2D_WT
4607.96	0.347779	0.0784978	4.43043	9.40464e-06	7.92073e-05	AGAP3	3D_WT vs 2D_WT
318.472	-0.478946	0.137182	-3.49131	0.000480658	0.00287684	AGFG2	3D_WT vs 2D_WT
2063.73	0.369634	0.0780952	4.73312	2.211e-06	2.0804e-05	AGO4	3D_WT vs 2D_WT
503.213	-0.348027	0.121815	-2.85701	0.00427649	0.0193889	AGPAT2	3D_WT vs 2D_WT
87.732	-1.87903	0.274163	-6.85369	7.19701e-12	1.37354e-10	AGT	3D_WT vs 2D_WT
1324.62	0.406509	0.100381	4.04967	5.12893e-05	0.000378403	AGTPBP1	3D_WT vs 2D_WT
659.841	-0.407032	0.121469	-3.3509	0.000805503	0.00457991	AGTRAP	3D_WT vs 2D_WT
7751.81	-0.516696	0.0772005	-6.69291	2.18772e-11	3.95864e-10	AHNAK	3D_WT vs 2D_WT
1082.75	-0.553378	0.0930409	-5.94768	2.71966e-09	3.86639e-08	AHNAK2	3D_WT vs 2D_WT
180.31	-1.27763	0.174899	-7.30495	2.77367e-13	6.05954e-12	AHR	3D_WT vs 2D_WT
3724.63	-0.383961	0.0770815	-4.98124	6.31789e-07	6.52371e-06	AHSA2P	3D_WT vs 2D_WT
22.636	-1.65525	0.48506	-3.41246	0.000643786	0.00374893	AIF1	3D_WT vs 2D_WT
652.505	-0.305684	0.108731	-2.81137	0.00493308	0.021842	AIFM2	3D_WT vs 2D_WT
101.911	0.763426	0.232059	3.2898	0.0010026	0.0055282	AIM2	3D_WT vs 2D_WT
347.171	1.59381	0.150532	10.5879	3.39284e-26	1.77357e-24	AJAP1	3D_WT vs 2D_WT
1127.38	0.340524	0.0898058	3.79179	0.000149567	0.00100556	AJM1	3D_WT vs 2D_WT
837.188	-0.900877	0.0971027	-9.27758	1.73376e-20	6.66806e-19	AJUBA	3D_WT vs 2D_WT
148.081	-0.919615	0.194111	-4.73758	2.16283e-06	2.03887e-05	AK7	3D_WT vs 2D_WT
2042.54	0.778054	0.0973951	7.98863	1.36446e-15	3.59882e-14	AKAP1	3D_WT vs 2D_WT
2751.67	0.739639	0.0877359	8.43029	3.44808e-17	1.01683e-15	AKAP6	3D_WT vs 2D_WT
3361.93	-0.561754	0.0935156	-6.00706	1.88916e-09	2.72789e-08	AKAP12	3D_WT vs 2D_WT
640.838	0.586906	0.107206	5.47454	4.38647e-08	5.36183e-07	AKR1C2	3D_WT vs 2D_WT
2532.74	0.340926	0.0908672	3.75191	0.00017549	0.00115998	AKT3	3D_WT vs 2D_WT
2085.28	-0.876496	0.0821723	-10.6666	1.45922e-26	7.80951e-25	ALCAM	3D_WT vs 2D_WT
23.7661	-2.11903	0.503362	-4.20975	2.55652e-05	0.000200848	ALDH1A1	3D_WT vs 2D_WT
37.3053	-3.99113	0.526938	-7.57419	3.61374e-14	8.38372e-13	ALDH1A3	3D_WT vs 2D_WT
648.309	-0.387732	0.103679	-3.73974	0.00018421	0.0012119	ALDH1B1	3D_WT vs 2D_WT
1587.64	0.318828	0.0993105	3.21042	0.00132543	0.0070506	ALDH2	3D_WT vs 2D_WT
2012.75	-0.33657	0.0759194	-4.43325	9.28223e-06	7.83394e-05	ALDH3A2	3D_WT vs 2D_WT
462.559	-0.455049	0.126861	-3.58698	0.000334526	0.00207782	ALDH3B1	3D_WT vs 2D_WT
959.612	0.283207	0.0917701	3.08605	0.00202834	0.0101946	ALDH5A1	3D_WT vs 2D_WT
244.048	-0.77151	0.153077	-5.04001	4.65511e-07	4.88195e-06	ALDOA	3D_WT vs 2D_WT
339.281	-0.435949	0.139126	-3.13349	0.00172741	0.00885369	ALDOC	3D_WT vs 2D_WT
688.792	-0.322896	0.107417	-3.00601	0.00264703	0.0128632	ALG2	3D_WT vs 2D_WT
397.644	-0.792217	0.142067	-5.57636	2.4561e-08	3.10932e-07	ALK	3D_WT vs 2D_WT
44.4926	-1.7979	0.352049	-5.10697	3.27373e-07	3.519e-06	ALKAL2	3D_WT vs 2D_WT
936.479	0.266639	0.100938	2.64161	0.00825135	0.0340038	ALMS1	3D_WT vs 2D_WT
150.237	-2.28797	0.219639	-10.4169	2.07507e-25	1.04165e-23	ALOX5	3D_WT vs 2D_WT
156.924	-1.43793	0.203208	-7.07618	1.48187e-12	3.02505e-11	ALOX5AP	3D_WT vs 2D_WT
1777.83	-1.67756	0.0881419	-19.0324	9.18637e-81	1.99828e-78	ALPK2	3D_WT vs 2D_WT
322.551	-0.554938	0.135723	-4.08875	4.33696e-05	0.000325071	ALPK3	3D_WT vs 2D_WT
271.797	-0.382964	0.149297	-2.56511	0.0103142	0.0410095	ALS2CL	3D_WT vs 2D_WT
44.2908	3.78105	0.451788	8.36909	5.80645e-17	1.67806e-15	AMBN	3D_WT vs 2D_WT
633.21	-0.27483	0.107802	-2.54939	0.0107911	0.0425295	AMDHD2	3D_WT vs 2D_WT
536	0.38355	0.133421	2.87474	0.00404358	0.0184779	AMER1	3D_WT vs 2D_WT
2961.58	0.955116	0.098355	9.7109	2.70925e-22	1.15385e-20	AMER2	3D_WT vs 2D_WT
336.677	0.850885	0.135575	6.27612	3.47123e-10	5.52068e-09	AMER3	3D_WT vs 2D_WT
1457.45	0.335495	0.108759	3.08476	0.0020372	0.0102273	AMH	3D_WT vs 2D_WT
620.237	-1.20497	0.118683	-10.1529	3.21802e-24	1.52104e-22	AMIGO2	3D_WT vs 2D_WT
225.118	0.439819	0.160734	2.73633	0.00621294	0.0266231	AMN1	3D_WT vs 2D_WT
1823.71	-0.444852	0.0784372	-5.67145	1.41598e-08	1.83977e-07	AMOTL2	3D_WT vs 2D_WT
96.5481	-1.15083	0.233904	-4.92011	8.64964e-07	8.74473e-06	AMPD3	3D_WT vs 2D_WT
1066.78	0.54687	0.0889694	6.14673	7.90988e-10	1.19416e-08	AMPH	3D_WT vs 2D_WT
48.2318	1.35637	0.330121	4.1087	3.97887e-05	0.000300682	ANGPT2	3D_WT vs 2D_WT
108.39	0.85318	0.216019	3.94956	7.82947e-05	0.000560079	ANGPTL1	3D_WT vs 2D_WT
474.306	0.55901	0.116027	4.81794	1.45045e-06	1.41002e-05	ANK1	3D_WT vs 2D_WT
3588.91	0.497403	0.0757511	6.56628	5.15884e-11	8.88956e-10	ANK3	3D_WT vs 2D_WT
269.896	0.391381	0.15051	2.60037	0.00931239	0.0376102	ANKFN1	3D_WT vs 2D_WT
852.236	0.282072	0.0955676	2.95155	0.00316183	0.0149728	ANKH	3D_WT vs 2D_WT
341.712	-6.26229	0.310719	-20.1542	2.47294e-90	6.4138e-88	ANKRD1	3D_WT vs 2D_WT
5791.52	0.459533	0.0852111	5.39288	6.93389e-08	8.20788e-07	ANKRD13B	3D_WT vs 2D_WT
638.422	0.285151	0.114804	2.48381	0.0129984	0.0495959	ANKRD24	3D_WT vs 2D_WT
218.293	0.855093	0.167174	5.115	3.13747e-07	3.38512e-06	ANKRD29	3D_WT vs 2D_WT
1009.79	0.280986	0.101645	2.76437	0.00570322	0.0247641	ANKRD36	3D_WT vs 2D_WT
744.725	0.318533	0.100013	3.18492	0.00144792	0.0076062	ANKRD36C	3D_WT vs 2D_WT
85.3932	-0.623247	0.24634	-2.53002	0.0114055	0.0445433	ANKRD37	3D_WT vs 2D_WT
1177.35	0.512989	0.097708	5.25022	1.51914e-07	1.7064e-06	ANKRD46	3D_WT vs 2D_WT
3479.86	0.604632	0.0825238	7.32677	2.35773e-13	5.18445e-12	ANKS1A	3D_WT vs 2D_WT
1292.17	1.32554	0.0873713	15.1713	5.47809e-52	7.01404e-50	ANKS1B	3D_WT vs 2D_WT
1339.66	-0.32183	0.0961643	-3.34666	0.000817902	0.00463998	ANO6	3D_WT vs 2D_WT
8464.76	0.323406	0.0699095	4.62607	3.72664e-06	3.36262e-05	ANO8	3D_WT vs 2D_WT
1316.52	0.479175	0.120844	3.96524	7.3321e-05	0.000527296	ANOS1	3D_WT vs 2D_WT
178.342	-2.09893	0.188142	-11.1561	6.68838e-29	3.99132e-27	ANPEP	3D_WT vs 2D_WT
5817.92	-0.274172	0.091612	-2.99275	0.00276479	0.013352	ANTXR1	3D_WT vs 2D_WT
910.484	-0.97002	0.10889	-8.90824	5.185e-19	1.79611e-17	ANTXR2	3D_WT vs 2D_WT
711.086	-2.54863	0.11201	-22.7536	1.32123e-114	4.68922e-112	ANXA1	3D_WT vs 2D_WT
7121.85	-2.14026	0.0738412	-28.9847	1.02546e-184	7.97885e-182	ANXA2	3D_WT vs 2D_WT
53.4726	-1.95931	0.324362	-6.04052	1.53615e-09	2.2454e-08	ANXA2P2	3D_WT vs 2D_WT
66.9897	-1.6314	0.311472	-5.23773	1.62561e-07	1.82194e-06	ANXA3	3D_WT vs 2D_WT
375.093	-0.909318	0.127897	-7.10976	1.16242e-12	2.38739e-11	ANXA4	3D_WT vs 2D_WT
5738.1	-0.493503	0.0711443	-6.93665	4.01495e-12	7.84e-11	ANXA5	3D_WT vs 2D_WT
5949.05	-0.749014	0.0668676	-11.2015	4.01086e-29	2.42208e-27	ANXA6	3D_WT vs 2D_WT
962.249	-0.427689	0.0997092	-4.28936	1.79188e-05	0.000144192	ANXA7	3D_WT vs 2D_WT
711.493	-1.32867	0.10172	-13.0621	5.4243e-39	4.79186e-37	ANXA11	3D_WT vs 2D_WT
197.496	1.23718	0.176069	7.02665	2.11553e-12	4.26692e-11	AOC1	3D_WT vs 2D_WT
239.563	-0.824109	0.154992	-5.31711	1.05429e-07	1.22155e-06	AOPEP	3D_WT vs 2D_WT
746.535	0.407783	0.122946	3.31677	0.000910652	0.00508487	AP1AR	3D_WT vs 2D_WT
2634.23	0.288587	0.0790806	3.64928	0.000262978	0.0016756	AP1M1	3D_WT vs 2D_WT
1529.95	-0.298894	0.0960948	-3.11041	0.00186828	0.00948915	AP1S2	3D_WT vs 2D_WT
687.633	-0.487969	0.103628	-4.70885	2.49115e-06	2.31812e-05	AP3B1	3D_WT vs 2D_WT
3420.01	0.434404	0.0757288	5.73631	9.67605e-09	1.28274e-07	AP3B2	3D_WT vs 2D_WT
898.975	0.51204	0.108211	4.73187	2.22464e-06	2.09129e-05	APAF1	3D_WT vs 2D_WT
1407.13	0.863532	0.0864921	9.98395	1.79188e-23	8.18277e-22	APBA1	3D_WT vs 2D_WT
4889.57	0.388574	0.0705337	5.50906	3.60752e-08	4.46634e-07	APBA2	3D_WT vs 2D_WT
5369.06	0.274719	0.065679	4.18275	2.88007e-05	0.000223212	APBB1	3D_WT vs 2D_WT
2553.89	0.483899	0.0848564	5.70256	1.18019e-08	1.55235e-07	APBB2	3D_WT vs 2D_WT
18244.5	0.510415	0.077187	6.61271	3.77351e-11	6.63234e-10	APC2	3D_WT vs 2D_WT
2598.69	0.277361	0.0832037	3.33352	0.000857559	0.00483108	APCDD1	3D_WT vs 2D_WT
35.8802	-3.09686	0.452425	-6.84501	7.64698e-12	1.45257e-10	APCDD1L	3D_WT vs 2D_WT
140.493	-2.56554	0.219899	-11.6669	1.88103e-31	1.21966e-29	APLN	3D_WT vs 2D_WT
16316.7	-0.288765	0.0754289	-3.82831	0.000129024	0.000883303	APLP2	3D_WT vs 2D_WT
39.7827	-0.929317	0.357634	-2.59852	0.00936275	0.0377609	APOBEC3B	3D_WT vs 2D_WT
165.832	-1.66603	0.190434	-8.74862	2.1598e-18	6.97969e-17	APOBEC3C	3D_WT vs 2D_WT
126.861	-1.03696	0.214748	-4.82873	1.37406e-06	1.34027e-05	APOBEC3F	3D_WT vs 2D_WT
86.3337	-1.13756	0.253824	-4.48169	7.40552e-06	6.32392e-05	APOBEC3G	3D_WT vs 2D_WT
115.935	-1.22895	0.215183	-5.71119	1.12187e-08	1.48239e-07	APOBR	3D_WT vs 2D_WT
6987.25	-1.09032	0.0897152	-12.1531	5.52119e-34	4.12153e-32	APOE	3D_WT vs 2D_WT
23.4902	-1.61655	0.485175	-3.33189	0.000862573	0.00485257	APOL1	3D_WT vs 2D_WT
1094.26	-0.581143	0.0878439	-6.61564	3.69954e-11	6.51235e-10	APOL2	3D_WT vs 2D_WT
14.85	-1.8268	0.603818	-3.02541	0.00248296	0.0121652	APOL3	3D_WT vs 2D_WT
850.36	-1.60701	0.0971791	-16.5366	2.00146e-61	3.04433e-59	APOL4	3D_WT vs 2D_WT
78.1451	-1.4702	0.281214	-5.22804	1.71317e-07	1.91266e-06	APOL6	3D_WT vs 2D_WT
329.041	0.552975	0.134429	4.11352	3.89671e-05	0.000294913	APOLD1	3D_WT vs 2D_WT
853.36	0.587859	0.120368	4.88385	1.04034e-06	1.03421e-05	APPAT	3D_WT vs 2D_WT
422.631	-0.700279	0.125717	-5.57027	2.54348e-08	3.20191e-07	APRT	3D_WT vs 2D_WT
82.7343	-1.69524	0.266883	-6.35201	2.12526e-10	3.44503e-09	AQP1	3D_WT vs 2D_WT
159.557	-1.76107	0.19089	-9.22558	2.82038e-20	1.0527e-18	AQP4	3D_WT vs 2D_WT
14.0073	-2.16501	0.655049	-3.3051	0.000949412	0.00526786	AQP9	3D_WT vs 2D_WT
240.937	-0.882051	0.152246	-5.79359	6.8897e-09	9.27953e-08	AR	3D_WT vs 2D_WT
2105.6	-0.314617	0.0828503	-3.79742	0.000146211	0.000986607	ARAP1	3D_WT vs 2D_WT
901.158	0.286992	0.100476	2.85631	0.00428595	0.0194275	ARB2A	3D_WT vs 2D_WT
446.722	1.14123	0.148088	7.70639	1.29425e-14	3.1207e-13	ARC	3D_WT vs 2D_WT
1917.13	0.298806	0.0901727	3.31371	0.000920675	0.0051281	ARF5	3D_WT vs 2D_WT
1087.88	0.552096	0.089423	6.17398	6.65906e-10	1.01824e-08	ARFGEF3	3D_WT vs 2D_WT
281.866	0.557831	0.140816	3.96141	7.45081e-05	0.000534882	ARG2	3D_WT vs 2D_WT
54.8477	0.892645	0.336005	2.65664	0.00789235	0.0327177	ARHGAP6	3D_WT vs 2D_WT
71.2991	-0.742898	0.278166	-2.6707	0.00756939	0.0315664	ARHGAP9	3D_WT vs 2D_WT
90.5539	-0.862247	0.235395	-3.66299	0.000249292	0.00159847	ARHGAP10	3D_WT vs 2D_WT
204.828	-0.990303	0.167765	-5.90293	3.57103e-09	5.00984e-08	ARHGAP18	3D_WT vs 2D_WT
100.612	1.34525	0.228295	5.89259	3.80184e-09	5.31889e-08	ARHGAP20	3D_WT vs 2D_WT
14547.3	0.519929	0.0814941	6.37996	1.77139e-10	2.90144e-09	ARHGAP21	3D_WT vs 2D_WT
3214.79	0.350393	0.075441	4.64459	3.40751e-06	3.09955e-05	ARHGAP23	3D_WT vs 2D_WT
343.32	0.485763	0.150009	3.23822	0.00120278	0.00648511	ARHGAP27	3D_WT vs 2D_WT
978.215	-1.16779	0.100102	-11.6659	1.90307e-31	1.23001e-29	ARHGAP29	3D_WT vs 2D_WT
100.012	-1.20486	0.233987	-5.14925	2.61536e-07	2.85068e-06	ARHGAP30	3D_WT vs 2D_WT
2430.08	0.439689	0.0738516	5.95367	2.62187e-09	3.73524e-08	ARHGAP32	3D_WT vs 2D_WT
7724.47	0.542766	0.0757885	7.16159	7.97451e-13	1.65972e-11	ARHGAP33	3D_WT vs 2D_WT
9028.55	0.430307	0.0841289	5.11485	3.13988e-07	3.38591e-06	ARHGAP35	3D_WT vs 2D_WT
305.338	-0.501384	0.138998	-3.60712	0.000309614	0.00194157	ARHGAP42	3D_WT vs 2D_WT
393.68	0.555698	0.126172	4.40428	1.06136e-05	8.8651e-05	ARHGAP44	3D_WT vs 2D_WT
140.52	-1.31	0.196653	-6.66147	2.71104e-11	4.83636e-10	ARHGDIB	3D_WT vs 2D_WT
533.119	-0.398142	0.121967	-3.26435	0.00109716	0.00598584	ARHGEF3	3D_WT vs 2D_WT
61.2852	-0.813371	0.300823	-2.70382	0.00685474	0.0289648	ARHGEF5	3D_WT vs 2D_WT
1211.33	-0.271002	0.0902594	-3.00247	0.00267794	0.0129915	ARHGEF6	3D_WT vs 2D_WT
5177.25	0.336986	0.0718213	4.69201	2.70534e-06	2.50179e-05	ARHGEF7	3D_WT vs 2D_WT
26.7052	-1.34121	0.431819	-3.10595	0.00189666	0.00961639	ARHGEF34P	3D_WT vs 2D_WT
15.8219	-1.68962	0.604352	-2.79576	0.00517773	0.022746	ARHGEF35	3D_WT vs 2D_WT
50.2852	-1.08329	0.317344	-3.41362	0.000641049	0.00373407	ARHGEF35-AS1	3D_WT vs 2D_WT
7451	0.41224	0.068027	6.05994	1.36172e-09	2.01224e-08	ARID1A	3D_WT vs 2D_WT
3517.02	0.36424	0.0719889	5.05967	4.19978e-07	4.44128e-06	ARID1B	3D_WT vs 2D_WT
1192.38	0.282675	0.0937212	3.01613	0.00256023	0.0124834	ARID2	3D_WT vs 2D_WT
688.927	0.49349	0.107046	4.61007	4.0254e-06	3.60646e-05	ARID3B	3D_WT vs 2D_WT
605.559	-0.335181	0.113665	-2.94885	0.00318962	0.0150797	ARID5A	3D_WT vs 2D_WT
3375.61	0.85948	0.080604	10.663	1.51639e-26	8.09406e-25	ARK2C	3D_WT vs 2D_WT
2748.69	0.334741	0.0731845	4.57394	4.78639e-06	4.2506e-05	ARL3	3D_WT vs 2D_WT
3241.58	0.273937	0.0737967	3.71206	0.000205583	0.00134333	ARL8A	3D_WT vs 2D_WT
96.5929	0.574169	0.226519	2.53475	0.0112527	0.0440142	ARL9	3D_WT vs 2D_WT
3342.34	0.298477	0.109168	2.73411	0.00625482	0.0267742	ARL10	3D_WT vs 2D_WT
678.337	-0.324372	0.113486	-2.85824	0.00425992	0.0193311	ARMH1	3D_WT vs 2D_WT
44.5319	1.11204	0.351708	3.16183	0.00156779	0.00816042	ARNILA	3D_WT vs 2D_WT
331.6	-0.4675	0.138885	-3.3661	0.000762404	0.00435936	ARNT2-DT	3D_WT vs 2D_WT
284.498	0.557864	0.149969	3.71985	0.00019934	0.00130422	ARPP21	3D_WT vs 2D_WT
1537.64	0.767779	0.122244	6.28071	3.37041e-10	5.37299e-09	ARRB1	3D_WT vs 2D_WT
63.1221	-0.856828	0.283501	-3.02231	0.00250855	0.0122698	ARRDC2	3D_WT vs 2D_WT
2073.64	-0.76615	0.0829788	-9.23308	2.62954e-20	9.90607e-19	ARRDC3	3D_WT vs 2D_WT
33.2399	-2.90725	0.463996	-6.26567	3.71225e-10	5.87168e-09	ARSI	3D_WT vs 2D_WT
192.009	-4.72385	0.276269	-17.0987	1.51685e-65	2.51523e-63	ARSJ	3D_WT vs 2D_WT
146.629	-0.603764	0.205621	-2.9363	0.00332152	0.0156048	ARSL	3D_WT vs 2D_WT
47.3063	-0.904178	0.322496	-2.80369	0.00505211	0.0222764	ART3	3D_WT vs 2D_WT
288.305	0.415421	0.151315	2.7454	0.0060438	0.0260417	ASAH2B	3D_WT vs 2D_WT
1522.53	0.319093	0.103161	3.09316	0.0019804	0.00999088	ASAP2	3D_WT vs 2D_WT
2258.42	-0.295314	0.0752066	-3.9267	8.61176e-05	0.000610641	ASAP3	3D_WT vs 2D_WT
558.847	0.362544	0.110831	3.27115	0.0010711	0.00586813	ASB13	3D_WT vs 2D_WT
1814.94	0.510197	0.077629	6.57224	4.95626e-11	8.56235e-10	ASCL1	3D_WT vs 2D_WT
4923.94	0.317881	0.0705333	4.50683	6.58047e-06	5.68415e-05	ASIC1	3D_WT vs 2D_WT
48.3321	1.39994	0.324877	4.30915	1.63881e-05	0.000133001	ASIC2	3D_WT vs 2D_WT
180.828	0.810269	0.173243	4.67707	2.90997e-06	2.67342e-05	ASNS	3D_WT vs 2D_WT
3018.68	-0.585763	0.0841013	-6.96497	3.2847e-12	6.49556e-11	ASPH	3D_WT vs 2D_WT
989.107	0.641711	0.0992345	6.46661	1.00223e-10	1.67563e-09	ASPHD1	3D_WT vs 2D_WT
672.727	0.375756	0.101226	3.71206	0.000205583	0.00134333	ASPM	3D_WT vs 2D_WT
131.264	-4.54917	0.31424	-14.4767	1.69981e-47	1.94278e-45	ASPN	3D_WT vs 2D_WT
689.797	0.420045	0.103757	4.04836	5.15783e-05	0.00038012	ASRGL1	3D_WT vs 2D_WT
667.573	-0.693586	0.103485	-6.7023	2.05167e-11	3.72914e-10	ASS1	3D_WT vs 2D_WT
2802.06	0.678209	0.0831339	8.15802	3.40552e-16	9.34784e-15	ASTN1	3D_WT vs 2D_WT
290.509	0.487818	0.146654	3.32633	0.000879982	0.00494226	ASTN2	3D_WT vs 2D_WT
1153.32	0.950135	0.0883051	10.7597	5.33505e-27	2.90911e-25	ASXL3	3D_WT vs 2D_WT
639.123	0.41693	0.107003	3.89643	9.76216e-05	0.000684327	ATAD2B	3D_WT vs 2D_WT
4580.3	0.454894	0.0680463	6.68507	2.30808e-11	4.15414e-10	ATAT1	3D_WT vs 2D_WT
7528.85	0.669462	0.0654346	10.231	1.43996e-24	6.93579e-23	ATCAY	3D_WT vs 2D_WT
1473.3	0.285221	0.0864295	3.30004	0.000966701	0.00535497	ATF2	3D_WT vs 2D_WT
777.429	-0.263142	0.101045	-2.6042	0.00920894	0.0372455	ATF3	3D_WT vs 2D_WT
3880.88	0.411539	0.0710358	5.7934	6.8974e-09	9.28373e-08	ATF7IP	3D_WT vs 2D_WT
155.243	-0.671551	0.189561	-3.54267	0.000396098	0.00241649	ATF7IP2	3D_WT vs 2D_WT
1060.28	-0.277711	0.0984105	-2.82196	0.00477305	0.0212919	ATG16L2	3D_WT vs 2D_WT
812.296	0.413851	0.101424	4.0804	4.49591e-05	0.000335989	ATL1	3D_WT vs 2D_WT
674.455	-0.455656	0.111654	-4.08098	4.48466e-05	0.000335272	ATL3	3D_WT vs 2D_WT
346.862	-0.764799	0.145344	-5.262	1.42497e-07	1.60866e-06	ATOH8	3D_WT vs 2D_WT
1319.71	0.615709	0.245565	2.50731	0.0121653	0.0470201	ATP1A3	3D_WT vs 2D_WT
6737.86	-0.922145	0.0767927	-12.0082	3.21646e-33	2.29926e-31	ATP1B2	3D_WT vs 2D_WT
1759.62	0.457752	0.0941979	4.85947	1.17699e-06	1.16035e-05	ATP2B2	3D_WT vs 2D_WT
608.712	0.71296	0.11617	6.13724	8.39667e-10	1.2667e-08	ATP2B3	3D_WT vs 2D_WT
3307.49	-0.322627	0.0914175	-3.52915	0.00041689	0.00252732	ATP6V1B2	3D_WT vs 2D_WT
743.262	0.309208	0.111145	2.78203	0.00540194	0.0236204	ATP6V1F	3D_WT vs 2D_WT
476.4	0.518418	0.119629	4.33357	1.46714e-05	0.000119871	ATP6V1G2	3D_WT vs 2D_WT
20.3855	1.41479	0.52616	2.68889	0.00716901	0.0301015	ATP6V0D2	3D_WT vs 2D_WT
2710.26	-0.316956	0.0808522	-3.92019	8.84784e-05	0.000626722	ATP6V0E1	3D_WT vs 2D_WT
3286.5	0.464238	0.0691017	6.71819	1.83993e-11	3.35634e-10	ATP6V0E2	3D_WT vs 2D_WT
1576.93	0.595964	0.0890851	6.68983	2.23434e-11	4.03577e-10	ATP8A1	3D_WT vs 2D_WT
872.839	0.937963	0.112458	8.3406	7.39148e-17	2.12099e-15	ATP8A2	3D_WT vs 2D_WT
44.9144	-2.28526	0.373887	-6.11216	9.82911e-10	1.474e-08	ATP8B1	3D_WT vs 2D_WT
3362.74	0.304997	0.0750517	4.06383	4.82749e-05	0.000359154	ATP8B2	3D_WT vs 2D_WT
12283.2	0.562338	0.0883292	6.36639	1.93531e-10	3.15228e-09	ATP9A	3D_WT vs 2D_WT
34.5316	-1.3601	0.404241	-3.36457	0.000766637	0.00438109	ATP10A	3D_WT vs 2D_WT
471.911	-0.352242	0.118245	-2.97891	0.00289272	0.0138804	ATP10D	3D_WT vs 2D_WT
1497.35	0.310767	0.100695	3.08622	0.00202718	0.0101913	ATP11A	3D_WT vs 2D_WT
4164.5	0.311448	0.0762643	4.0838	4.43058e-05	0.000331719	ATP13A2	3D_WT vs 2D_WT
417.411	0.348521	0.122508	2.84489	0.00444264	0.02003	ATXN7L1	3D_WT vs 2D_WT
4273.99	0.304519	0.0672882	4.52559	6.02267e-06	5.23587e-05	ATXN7L3	3D_WT vs 2D_WT
4786.76	0.427662	0.0690257	6.19569	5.80288e-10	8.96124e-09	ATXN7L3B	3D_WT vs 2D_WT
378.033	0.422996	0.125531	3.36966	0.000752609	0.00430458	AURKA	3D_WT vs 2D_WT
15680.2	0.684692	0.0656354	10.4317	1.77594e-25	8.9818e-24	AUTS2	3D_WT vs 2D_WT
27.1232	-2.12712	0.476574	-4.46336	8.0686e-06	6.85831e-05	AVPR1A	3D_WT vs 2D_WT
885.48	0.311004	0.0943982	3.29459	0.000985647	0.00544353	AXIN2	3D_WT vs 2D_WT
1225.64	-1.14663	0.100845	-11.3703	5.88176e-30	3.66117e-28	AXL	3D_WT vs 2D_WT
5650.25	-0.82057	0.075363	-10.8882	1.31172e-27	7.41231e-26	B2M	3D_WT vs 2D_WT
559.282	-0.496118	0.11252	-4.40914	1.03782e-05	8.68287e-05	B3GALT1	3D_WT vs 2D_WT
537.764	-0.353716	0.111899	-3.16104	0.00157206	0.00817761	B3GALT2	3D_WT vs 2D_WT
207.651	-0.62971	0.160997	-3.91131	9.17968e-05	0.000647281	B3GALT5-AS1	3D_WT vs 2D_WT
185.659	1.70508	0.193001	8.83461	1.00452e-18	3.3869e-17	B3GAT2	3D_WT vs 2D_WT
38.1115	-0.891926	0.356391	-2.50266	0.0123263	0.0475386	B3GNT8	3D_WT vs 2D_WT
108.889	-1.15233	0.223609	-5.15332	2.55909e-07	2.79387e-06	B3GNT9	3D_WT vs 2D_WT
2023.74	0.398549	0.079443	5.01679	5.25424e-07	5.49319e-06	B4GALNT1	3D_WT vs 2D_WT
1136.5	-1.83559	0.0927657	-19.7874	3.82065e-87	8.98742e-85	B4GALNT3	3D_WT vs 2D_WT
567.309	-2.00228	0.122943	-16.2863	1.23389e-59	1.80882e-57	B4GALT1	3D_WT vs 2D_WT
381.276	-1.2601	0.136746	-9.21487	3.11644e-20	1.15468e-18	BACE2	3D_WT vs 2D_WT
1172.75	0.961031	0.0945313	10.1663	2.8044e-24	1.32864e-22	BACH2	3D_WT vs 2D_WT
98.5772	-0.888614	0.233945	-3.79839	0.00014564	0.00098407	BAG2	3D_WT vs 2D_WT
1031.96	-0.667662	0.111472	-5.98949	2.10503e-09	3.0331e-08	BAG3	3D_WT vs 2D_WT
497.486	0.335581	0.12809	2.61989	0.00879594	0.0358681	BAG4	3D_WT vs 2D_WT
3191.18	0.266042	0.0690027	3.85553	0.000115481	0.000799788	BAIAP2-DT	3D_WT vs 2D_WT
409.356	-0.401189	0.122705	-3.26954	0.00107724	0.00588669	BAK1	3D_WT vs 2D_WT
276.958	-1.53972	0.166038	-9.27325	1.80565e-20	6.91824e-19	BAMBI	3D_WT vs 2D_WT
368.493	-0.351273	0.133441	-2.63241	0.00847804	0.034768	BARD1	3D_WT vs 2D_WT
92.338	1.38339	0.247157	5.59722	2.17821e-08	2.77549e-07	BARHL2	3D_WT vs 2D_WT
21920.4	0.360617	0.0669092	5.38964	7.05971e-08	8.3373e-07	BASP1	3D_WT vs 2D_WT
38.8436	-1.32425	0.373518	-3.54536	0.000392077	0.00239412	BATF3	3D_WT vs 2D_WT
3167.7	-0.417009	0.0742131	-5.61908	1.9198e-08	2.46275e-07	BAX	3D_WT vs 2D_WT
2165.43	0.582543	0.0802027	7.26338	3.77533e-13	8.16844e-12	BAZ2B	3D_WT vs 2D_WT
1033.4	0.331782	0.102745	3.22919	0.00124139	0.00666354	BBLN	3D_WT vs 2D_WT
408.786	-1.04469	0.135395	-7.7159	1.20129e-14	2.90694e-13	BBOX1	3D_WT vs 2D_WT
450.415	0.325987	0.117823	2.76675	0.00566179	0.0246266	BBS9	3D_WT vs 2D_WT
846.485	-0.450961	0.107677	-4.18809	2.81313e-05	0.000218631	BCAM	3D_WT vs 2D_WT
33.5969	-1.20835	0.388346	-3.11154	0.00186116	0.00946251	BCAN-AS1	3D_WT vs 2D_WT
3674.24	-0.266611	0.0835549	-3.19085	0.00141856	0.00747329	BCAP31	3D_WT vs 2D_WT
2383.58	-0.373971	0.0874676	-4.27553	1.9068e-05	0.000152831	BCAR1	3D_WT vs 2D_WT
2020.44	-0.523556	0.0906825	-5.7735	7.76405e-09	1.04087e-07	BCAT1	3D_WT vs 2D_WT
911.021	-0.582596	0.108506	-5.36923	7.90718e-08	9.28394e-07	BCAT2	3D_WT vs 2D_WT
1687.43	0.316199	0.0947871	3.33588	0.000850285	0.00479521	BCKDHB	3D_WT vs 2D_WT
873.031	0.904055	0.101078	8.94414	3.7485e-19	1.30296e-17	BCL2	3D_WT vs 2D_WT
213.74	-1.21161	0.16873	-7.18075	6.93314e-13	1.45044e-11	BCL3	3D_WT vs 2D_WT
940.896	-0.921288	0.105658	-8.71955	2.79319e-18	8.91264e-17	BCL6	3D_WT vs 2D_WT
2677.19	0.569405	0.072009	7.90741	2.62794e-15	6.68719e-14	BCL7A	3D_WT vs 2D_WT
2961.18	0.459637	0.073454	6.25748	3.91238e-10	6.16414e-09	BCL9	3D_WT vs 2D_WT
286.562	-0.42362	0.14247	-2.9734	0.00294517	0.014082	BCL10	3D_WT vs 2D_WT
2513.79	0.927877	0.0743072	12.487	8.78659e-36	7.08178e-34	BCL11A	3D_WT vs 2D_WT
1346.61	0.405394	0.0830511	4.88126	1.05411e-06	1.04738e-05	BCL11B	3D_WT vs 2D_WT
880.47	0.316528	0.112205	2.82099	0.00478753	0.0213347	BCLAF3	3D_WT vs 2D_WT
46.2303	-1.42841	0.361655	-3.94964	7.82676e-05	0.000560079	BCO1	3D_WT vs 2D_WT
2332.19	0.342918	0.0794847	4.31427	1.60134e-05	0.000130206	BCOR	3D_WT vs 2D_WT
3976.69	0.460763	0.0761969	6.04701	1.47558e-09	2.16311e-08	BCR	3D_WT vs 2D_WT
11852.3	-0.658496	0.0775328	-8.49313	2.0115e-17	6.03748e-16	BCYRN1	3D_WT vs 2D_WT
90.785	-0.930978	0.243785	-3.81884	0.00013408	0.000915124	BDKRB2	3D_WT vs 2D_WT
303.26	-0.485654	0.144097	-3.37033	0.000750781	0.00429533	BDNF	3D_WT vs 2D_WT
1456.15	0.308389	0.091344	3.37613	0.000735134	0.00421774	BDP1	3D_WT vs 2D_WT
511.612	0.461589	0.120015	3.8461	0.000120014	0.000826653	BEND5	3D_WT vs 2D_WT
436.428	0.51779	0.119753	4.3238	1.53366e-05	0.000125004	BEST1	3D_WT vs 2D_WT
486.802	-0.393262	0.114172	-3.44447	0.000572171	0.00337268	BET1L	3D_WT vs 2D_WT
3493.16	0.408881	0.078511	5.20794	1.90947e-07	2.11547e-06	BEX1	3D_WT vs 2D_WT
1247.93	0.519421	0.0898932	5.7782	7.55044e-09	1.01357e-07	BEX2	3D_WT vs 2D_WT
31.7669	-1.31154	0.402005	-3.26249	0.00110439	0.0060172	BFSP1	3D_WT vs 2D_WT
1074.47	-5.16627	0.152228	-33.9377	1.85388e-252	3.12534e-249	BGN	3D_WT vs 2D_WT
1009.87	1.71104	0.0968374	17.6692	7.23916e-70	1.33135e-67	BHLHE22	3D_WT vs 2D_WT
1026.11	-1.23419	0.0922278	-13.382	7.70314e-41	7.35069e-39	BHLHE40	3D_WT vs 2D_WT
152.655	-0.944129	0.186956	-5.05001	4.41793e-07	4.64525e-06	BICC1	3D_WT vs 2D_WT
1910.81	0.33415	0.0892332	3.74468	0.000180626	0.00118986	BICDL1	3D_WT vs 2D_WT
671.698	0.326255	0.101657	3.20936	0.00133031	0.00707471	BICRAL	3D_WT vs 2D_WT
5312.96	0.314943	0.0679121	4.63751	3.52625e-06	3.20083e-05	BIN1	3D_WT vs 2D_WT
40.7287	-1.60858	0.381878	-4.2123	2.52786e-05	0.000198983	BIN2	3D_WT vs 2D_WT
201.506	1.11902	0.172276	6.49548	8.27682e-11	1.39533e-09	BIRC3	3D_WT vs 2D_WT
938.909	0.602102	0.0923285	6.5213	6.97014e-11	1.18692e-09	BIRC5	3D_WT vs 2D_WT
2168.62	0.280697	0.0790238	3.55206	0.000382235	0.00234109	BIRC6	3D_WT vs 2D_WT
681.616	0.292632	0.100372	2.91548	0.00355141	0.0164858	BIVM	3D_WT vs 2D_WT
6018.29	0.785456	0.065598	11.9738	4.87552e-33	3.44866e-31	BLCAP	3D_WT vs 2D_WT
1074.29	0.393228	0.102743	3.8273	0.000129556	0.000886643	BLTP3A	3D_WT vs 2D_WT
622.304	-0.401295	0.133916	-2.99661	0.00273003	0.0132126	BLTP3B	3D_WT vs 2D_WT
696.3	-0.330406	0.111171	-2.97205	0.00295818	0.014135	BLVRA	3D_WT vs 2D_WT
583.331	-0.541219	0.110279	-4.90772	9.21403e-07	9.27363e-06	BLVRB	3D_WT vs 2D_WT
337.661	0.485986	0.134421	3.6154	0.000299879	0.00188871	BMAL1	3D_WT vs 2D_WT
530.149	0.450082	0.111193	4.04777	5.17088e-05	0.000380804	BMI1	3D_WT vs 2D_WT
2077.49	-0.602287	0.0834804	-7.21472	5.40464e-13	1.1509e-11	BMP1	3D_WT vs 2D_WT
55.4575	-3.44362	0.392243	-8.77931	1.64481e-18	5.42815e-17	BMP4	3D_WT vs 2D_WT
456.436	0.355967	0.128901	2.76157	0.00575247	0.0249619	BMT2	3D_WT vs 2D_WT
11.2656	-3.45713	0.850034	-4.06705	4.7612e-05	0.000354897	BNC1	3D_WT vs 2D_WT
74.0642	-2.83414	0.313809	-9.03139	1.69504e-19	6.0328e-18	BNC2	3D_WT vs 2D_WT
1728.99	-0.481714	0.0819533	-5.87791	4.15485e-09	5.76889e-08	BNIP3	3D_WT vs 2D_WT
7005.68	0.630355	0.0749313	8.41244	4.0157e-17	1.17907e-15	BOC	3D_WT vs 2D_WT
899.079	0.415893	0.0929403	4.47484	7.64687e-06	6.51901e-05	BRAF	3D_WT vs 2D_WT
3053.07	0.265301	0.0802504	3.30592	0.000946646	0.00525395	BRD1	3D_WT vs 2D_WT
3979.39	0.379002	0.0778206	4.8702	1.11487e-06	1.10449e-05	BRD3	3D_WT vs 2D_WT
1470.92	0.379601	0.0884433	4.29202	1.77052e-05	0.0001427	BRD10	3D_WT vs 2D_WT
854.494	0.755828	0.0942972	8.01538	1.09794e-15	2.91486e-14	BRINP1	3D_WT vs 2D_WT
527.526	0.940284	0.111181	8.4572	2.73873e-17	8.13576e-16	BRINP2	3D_WT vs 2D_WT
1385.15	-0.360242	0.0829595	-4.34238	1.40946e-05	0.000115439	BRINP3	3D_WT vs 2D_WT
5909.09	0.437627	0.0752139	5.81843	5.94039e-09	8.08165e-08	BRSK1	3D_WT vs 2D_WT
7278.11	0.473481	0.0779577	6.07356	1.25108e-09	1.85782e-08	BRSK2	3D_WT vs 2D_WT
1927.25	0.73155	0.092463	7.91181	2.53677e-15	6.46334e-14	BSN	3D_WT vs 2D_WT
65.6464	-1.84906	0.296144	-6.2438	4.27068e-10	6.68699e-09	BST1	3D_WT vs 2D_WT
3274.34	0.369813	0.0822233	4.49767	6.87026e-06	5.90172e-05	BTBD2	3D_WT vs 2D_WT
1158.86	0.40979	0.0872668	4.69583	2.65522e-06	2.46106e-05	BTBD3	3D_WT vs 2D_WT
1012.79	0.574387	0.0982744	5.84473	5.07389e-09	6.92143e-08	BTBD9	3D_WT vs 2D_WT
267.876	-0.614409	0.151421	-4.05761	4.95773e-05	0.000366978	BTBD19	3D_WT vs 2D_WT
1829.7	0.355594	0.092075	3.86201	0.00011246	0.000779668	BTF3L4	3D_WT vs 2D_WT
1836.43	0.386906	0.092094	4.2012	2.65498e-05	0.000207456	BTG1	3D_WT vs 2D_WT
2598.34	0.328758	0.0792827	4.14665	3.3737e-05	0.000258522	BTG2	3D_WT vs 2D_WT
761.723	-0.449099	0.0994029	-4.51797	6.24365e-06	5.41402e-05	BTN3A2	3D_WT vs 2D_WT
372.772	-0.543268	0.127384	-4.2648	2.00082e-05	0.000159545	BTN3A3	3D_WT vs 2D_WT
1527.65	0.387342	0.0880798	4.39763	1.0944e-05	9.11848e-05	BTRC	3D_WT vs 2D_WT
529.293	0.4419	0.113397	3.89694	9.74153e-05	0.000683563	BUB1B	3D_WT vs 2D_WT
259.189	-0.475919	0.153828	-3.09383	0.00197588	0.00997058	BVES	3D_WT vs 2D_WT
987.25	0.58966	0.0957739	6.15679	7.4234e-10	1.1266e-08	BZW2	3D_WT vs 2D_WT
2085.42	-0.511643	0.0773953	-6.61078	3.82291e-11	6.70751e-10	C1GALT1	3D_WT vs 2D_WT
417.305	-0.329552	0.129513	-2.54455	0.0109419	0.0430065	C1GALT1C1	3D_WT vs 2D_WT
2158.94	0.636335	0.0915701	6.94916	3.67474e-12	7.19651e-11	C1orf21	3D_WT vs 2D_WT
141.637	0.584272	0.188985	3.09163	0.00199061	0.0100349	C1orf115	3D_WT vs 2D_WT
2685.58	-0.377587	0.0716039	-5.27327	1.34015e-07	1.52225e-06	C1orf198	3D_WT vs 2D_WT
700.025	0.332988	0.104329	3.19172	0.00141427	0.00745263	C1orf226	3D_WT vs 2D_WT
12.3505	-2.07503	0.685699	-3.02616	0.00247683	0.012144	C1QB	3D_WT vs 2D_WT
155.555	-1.55369	0.202475	-7.67349	1.67385e-14	3.98376e-13	C1QC	3D_WT vs 2D_WT
2091.23	-2.63805	0.10933	-24.1293	1.23276e-128	5.30613e-126	C1QL1	3D_WT vs 2D_WT
58.0967	1.62404	0.308856	5.25824	1.45439e-07	1.63912e-06	C1QL3	3D_WT vs 2D_WT
527.454	-0.458599	0.138226	-3.31774	0.000907486	0.00506859	C1QL4	3D_WT vs 2D_WT
203.355	-2.83882	0.201349	-14.099	3.85007e-45	4.18746e-43	C1QTNF1	3D_WT vs 2D_WT
2855.23	-1.31411	0.080306	-16.3638	3.46789e-60	5.15849e-58	C1QTNF6	3D_WT vs 2D_WT
1438.22	-1.02005	0.0997046	-10.2308	1.44371e-24	6.93736e-23	C1R	3D_WT vs 2D_WT
1527.72	-1.05075	0.0865674	-12.1379	6.64917e-34	4.94532e-32	C1RL	3D_WT vs 2D_WT
93.7857	-0.978296	0.247203	-3.95746	7.57496e-05	0.000543024	C1RL-AS1	3D_WT vs 2D_WT
1376.15	-1.11093	0.0921286	-12.0585	1.75031e-33	1.26913e-31	C1S	3D_WT vs 2D_WT
834.773	-0.302834	0.100873	-3.00212	0.00268104	0.0130035	C2CD2	3D_WT vs 2D_WT
1936.85	0.430581	0.0805974	5.34237	9.17373e-08	1.07089e-06	C2CD5	3D_WT vs 2D_WT
478.166	-0.4295	0.126507	-3.39508	0.000686084	0.00397238	C2orf80	3D_WT vs 2D_WT
87.0278	-0.868112	0.259487	-3.3455	0.000821356	0.00465696	C3	3D_WT vs 2D_WT
26.0475	-1.88152	0.458454	-4.10405	4.05978e-05	0.000305882	C3AR1	3D_WT vs 2D_WT
1009.62	0.610464	0.0977302	6.24642	4.19968e-10	6.58601e-09	C3orf70	3D_WT vs 2D_WT
190.476	-1.02397	0.173807	-5.89141	3.82907e-09	5.34959e-08	C4A	3D_WT vs 2D_WT
78.3755	-0.892384	0.255123	-3.49786	0.000469004	0.00281374	C4B	3D_WT vs 2D_WT
65.1393	1.17163	0.288508	4.06098	4.8868e-05	0.000362257	C4orf50	3D_WT vs 2D_WT
139.774	-0.559494	0.193168	-2.89641	0.00377455	0.0174098	C5AR1	3D_WT vs 2D_WT
1464.6	-0.348356	0.0828774	-4.20327	2.63089e-05	0.000205812	C5orf15	3D_WT vs 2D_WT
31.0687	-1.72403	0.412641	-4.17803	2.94046e-05	0.000227565	C6orf132	3D_WT vs 2D_WT
25.0769	-1.54428	0.455577	-3.38973	0.000699622	0.00404381	C6orf141	3D_WT vs 2D_WT
1756.55	0.299642	0.0855135	3.50404	0.000458264	0.00275503	C7orf50	3D_WT vs 2D_WT
266.818	-0.482149	0.144204	-3.34352	0.000827223	0.0046876	C8orf58	3D_WT vs 2D_WT
849.664	0.374039	0.107106	3.49224	0.000478984	0.00286937	C9orf72	3D_WT vs 2D_WT
21.6986	1.30261	0.489568	2.66073	0.00779709	0.0324225	C11orf42	3D_WT vs 2D_WT
774.993	0.71971	0.12517	5.74988	8.93093e-09	1.19099e-07	C11orf87	3D_WT vs 2D_WT
1096.99	0.274662	0.087333	3.145	0.00166088	0.00857353	C12orf76	3D_WT vs 2D_WT
71.5862	-0.665704	0.263289	-2.52841	0.0114579	0.0447133	C13orf46	3D_WT vs 2D_WT
8974.67	0.528288	0.0720057	7.33675	2.18835e-13	4.83301e-12	C14orf132	3D_WT vs 2D_WT
11.1607	-2.00546	0.713496	-2.81076	0.00494252	0.0218647	C16orf74	3D_WT vs 2D_WT
1273.56	0.267717	0.083641	3.20078	0.00137055	0.00725056	C19orf12	3D_WT vs 2D_WT
526.633	-0.292235	0.113525	-2.5742	0.0100473	0.0401853	C19orf48P	3D_WT vs 2D_WT
402.463	0.465233	0.121982	3.81395	0.000136765	0.000932198	C20orf204	3D_WT vs 2D_WT
433.582	2.23871	0.127989	17.4913	1.66806e-68	2.96007e-66	CA8	3D_WT vs 2D_WT
757.659	0.313349	0.103397	3.03055	0.00244112	0.0120009	CA10	3D_WT vs 2D_WT
1656.07	0.283822	0.0839105	3.38244	0.00071844	0.00413722	CA11	3D_WT vs 2D_WT
189.226	-0.647162	0.190786	-3.39209	0.000693625	0.00401259	CA13	3D_WT vs 2D_WT
714.366	0.264799	0.1044	2.53639	0.0112001	0.0438425	CAB39L	3D_WT vs 2D_WT
913.067	0.371439	0.0932692	3.98244	6.82119e-05	0.000493536	CABLES2	3D_WT vs 2D_WT
1899.95	0.433425	0.0830406	5.21943	1.79473e-07	1.99821e-06	CACFD1	3D_WT vs 2D_WT
1550.02	0.827956	0.0902131	9.17779	4.40034e-20	1.62147e-18	CACNA1A	3D_WT vs 2D_WT
656.304	0.546346	0.111712	4.89065	1.00505e-06	1.00405e-05	CACNA1B	3D_WT vs 2D_WT
162.262	0.638856	0.189189	3.37682	0.000733296	0.00420901	CACNA1D	3D_WT vs 2D_WT
1283.13	0.76875	0.0876583	8.76985	1.78911e-18	5.87561e-17	CACNA1E	3D_WT vs 2D_WT
1258.19	0.54917	0.0892179	6.15537	7.49011e-10	1.13587e-08	CACNA1G	3D_WT vs 2D_WT
4042.67	0.284347	0.0777111	3.65902	0.000253179	0.00162083	CACNA1H	3D_WT vs 2D_WT
2953.68	0.386156	0.0733323	5.26583	1.39554e-07	1.57632e-06	CACNA2D2	3D_WT vs 2D_WT
163.761	0.858543	0.179748	4.77636	1.78498e-06	1.70976e-05	CACNA2D3	3D_WT vs 2D_WT
32.9516	-1.3621	0.418284	-3.25639	0.00112838	0.00613136	CACNA2D4	3D_WT vs 2D_WT
267.306	1.00323	0.154283	6.50248	7.90062e-11	1.33637e-09	CACNG2	3D_WT vs 2D_WT
168.646	-1.45139	0.189618	-7.65429	1.94385e-14	4.59393e-13	CACNG3	3D_WT vs 2D_WT
5090.95	-1.43243	0.0898006	-15.9512	2.79371e-57	4.00828e-55	CACNG5	3D_WT vs 2D_WT
78.6389	-1.14018	0.254205	-4.48529	7.28161e-06	6.22599e-05	CACNG6	3D_WT vs 2D_WT
2032.66	0.316227	0.0839375	3.76741	0.000164949	0.00109767	CACNG8	3D_WT vs 2D_WT
7505.72	-0.450245	0.0827239	-5.44275	5.24656e-08	6.31398e-07	CADM1	3D_WT vs 2D_WT
1093.67	0.561409	0.102537	5.47518	4.37062e-08	5.34568e-07	CADM2	3D_WT vs 2D_WT
2498.56	0.499805	0.0797391	6.26801	3.65695e-10	5.79327e-09	CADM3	3D_WT vs 2D_WT
2128.23	0.744122	0.0799529	9.30701	1.31486e-20	5.1055e-19	CADPS	3D_WT vs 2D_WT
401.381	0.800877	0.122237	6.55184	5.68331e-11	9.76005e-10	CALB1	3D_WT vs 2D_WT
1526.05	0.662485	0.0819132	8.08765	6.08276e-16	1.63854e-14	CALB2	3D_WT vs 2D_WT
8219.77	-1.71463	0.0665921	-25.7483	3.37078e-146	1.70477e-143	CALD1	3D_WT vs 2D_WT
83.0626	-1.37207	0.26341	-5.20888	1.89982e-07	2.10594e-06	CALHM5	3D_WT vs 2D_WT
15174.6	0.425944	0.0661051	6.44344	1.16792e-10	1.94301e-09	CALM1	3D_WT vs 2D_WT
13636	0.564628	0.0632344	8.92912	4.29401e-19	1.49001e-17	CALM3	3D_WT vs 2D_WT
8841.76	-0.440145	0.0914629	-4.81228	1.49222e-06	1.44923e-05	CALU	3D_WT vs 2D_WT
1800.46	0.638332	0.0831889	7.67329	1.67645e-14	3.98527e-13	CAMK1D	3D_WT vs 2D_WT
1496.84	0.693198	0.0935721	7.40817	1.28054e-13	2.888e-12	CAMK2B	3D_WT vs 2D_WT
2505.42	0.403928	0.078532	5.14348	2.69702e-07	2.93811e-06	CAMK2N1	3D_WT vs 2D_WT
720.997	1.06878	0.120161	8.89456	5.8649e-19	2.01438e-17	CAMK2N2	3D_WT vs 2D_WT
735.769	0.63311	0.102344	6.18607	6.16815e-10	9.49633e-09	CAMK4	3D_WT vs 2D_WT
1629.95	0.303911	0.0819952	3.70644	0.000210191	0.00137078	CAMKK2	3D_WT vs 2D_WT
1468.14	0.723796	0.0861711	8.39951	4.48333e-17	1.31066e-15	CAMKV	3D_WT vs 2D_WT
5379.53	0.380555	0.0686611	5.54252	2.98157e-08	3.71979e-07	CAMSAP1	3D_WT vs 2D_WT
3061.72	0.397024	0.0943431	4.2083	2.57296e-05	0.000201905	CAMSAP2	3D_WT vs 2D_WT
3683.18	0.396374	0.0750684	5.28017	1.29064e-07	1.46932e-06	CAMSAP3	3D_WT vs 2D_WT
3646.52	0.512858	0.0863295	5.9407	2.83799e-09	4.0233e-08	CAMTA1	3D_WT vs 2D_WT
5137.14	-0.421422	0.0664906	-6.33808	2.32649e-10	3.74721e-09	CAP1	3D_WT vs 2D_WT
526.725	-1.1043	0.114598	-9.63622	5.62192e-22	2.35469e-20	CAPG	3D_WT vs 2D_WT
5423.28	-0.460875	0.0725719	-6.3506	2.1448e-10	3.47393e-09	CAPN2	3D_WT vs 2D_WT
2055.46	-0.548429	0.0757003	-7.24474	4.33285e-13	9.31495e-12	CAPN5	3D_WT vs 2D_WT
40.2162	-1.63699	0.372642	-4.39292	1.11839e-05	9.29538e-05	CAPN6	3D_WT vs 2D_WT
179.433	-0.681323	0.175453	-3.88321	0.000103084	0.000719599	CAPN10-DT	3D_WT vs 2D_WT
36.3886	-1.9764	0.432113	-4.57381	4.78935e-06	4.25136e-05	CARD6	3D_WT vs 2D_WT
288.916	-1.60754	0.148782	-10.8047	3.26927e-27	1.81198e-25	CARD10	3D_WT vs 2D_WT
17.2929	-2.12892	0.587676	-3.62261	0.000291647	0.00184146	CARD11	3D_WT vs 2D_WT
14.6593	-1.79842	0.60785	-2.95865	0.00308987	0.014687	CARD16	3D_WT vs 2D_WT
1641.27	0.31828	0.0797355	3.99169	6.56032e-05	0.000475512	CARHSP1	3D_WT vs 2D_WT
821.016	0.267532	0.0995394	2.6877	0.00719458	0.0301963	CARMIL1	3D_WT vs 2D_WT
13.2604	-3.55658	0.810795	-4.38653	1.15172e-05	9.5411e-05	CARMN	3D_WT vs 2D_WT
112.984	-0.563767	0.217198	-2.59563	0.00944164	0.0380259	CARNS1	3D_WT vs 2D_WT
70.4364	4.71017	0.450875	10.4467	1.51655e-25	7.68918e-24	CARTPT	3D_WT vs 2D_WT
2487.12	0.429041	0.0789372	5.43522	5.47296e-08	6.55912e-07	CASK	3D_WT vs 2D_WT
2226.71	0.402497	0.0833184	4.83083	1.35964e-06	1.32813e-05	CASKIN1	3D_WT vs 2D_WT
52.1415	-2.3984	0.37617	-6.37583	1.8197e-10	2.97356e-09	CASP1	3D_WT vs 2D_WT
1806.98	0.703712	0.0907968	7.7504	9.16008e-15	2.23532e-13	CASP3	3D_WT vs 2D_WT
62.8629	-2.81112	0.336695	-8.34915	6.87537e-17	1.98132e-15	CASP4	3D_WT vs 2D_WT
202.394	-0.634529	0.174726	-3.63157	0.000281702	0.00178535	CASP7	3D_WT vs 2D_WT
86.767	-1.10195	0.243321	-4.52881	5.93172e-06	5.16124e-05	CASP8	3D_WT vs 2D_WT
642.837	-0.973988	0.107623	-9.05002	1.42944e-19	5.12724e-18	CAST	3D_WT vs 2D_WT
2862.91	0.311778	0.0808934	3.85418	0.000116117	0.00080309	CASTOR2	3D_WT vs 2D_WT
359.835	-4.06819	0.180368	-22.555	1.19938e-112	4.18335e-110	CAV1	3D_WT vs 2D_WT
344.011	-2.19328	0.141476	-15.5029	3.31626e-54	4.53297e-52	CAV2	3D_WT vs 2D_WT
1565.99	-4.3335	0.120218	-36.0469	1.5399e-284	4.45031e-281	CAVIN1	3D_WT vs 2D_WT
30.9648	-2.75114	0.460397	-5.97558	2.29277e-09	3.2849e-08	CAVIN2	3D_WT vs 2D_WT
43.6678	-2.49641	0.412755	-6.04816	1.46509e-09	2.15085e-08	CAVIN3	3D_WT vs 2D_WT
464.137	0.471095	0.117844	3.99763	6.39803e-05	0.00046495	CAVIN4	3D_WT vs 2D_WT
3963.84	0.307806	0.0938827	3.27862	0.00104315	0.00572982	CBARP	3D_WT vs 2D_WT
813.033	0.695586	0.101622	6.84483	7.65663e-12	1.45304e-10	CBFA2T3	3D_WT vs 2D_WT
1869.54	0.454952	0.0802548	5.66885	1.43761e-08	1.86309e-07	CBLB	3D_WT vs 2D_WT
1264.94	0.754337	0.0861307	8.75806	1.98646e-18	6.48161e-17	CBLN1	3D_WT vs 2D_WT
93.8475	-0.678839	0.254964	-2.66249	0.00775645	0.03228	CBLN3	3D_WT vs 2D_WT
495.779	-0.341637	0.135387	-2.52341	0.0116222	0.0451889	CBR1	3D_WT vs 2D_WT
698.189	0.277447	0.107695	2.57623	0.00998849	0.0399737	CBR4	3D_WT vs 2D_WT
7953.05	0.33108	0.0662741	4.99561	5.86495e-07	6.08763e-06	CBX1	3D_WT vs 2D_WT
1644.19	0.274752	0.0789554	3.47984	0.000501714	0.0029896	CBX2	3D_WT vs 2D_WT
2716.3	0.439994	0.0812403	5.41596	6.09621e-08	7.25876e-07	CBX4	3D_WT vs 2D_WT
7068.01	0.313115	0.0875406	3.5768	0.000347825	0.00214986	CBX5	3D_WT vs 2D_WT
1126.17	0.497677	0.0974468	5.10716	3.27036e-07	3.51725e-06	CBX8	3D_WT vs 2D_WT
20.7164	-1.73432	0.520308	-3.33326	0.000858339	0.00483279	CCBE1	3D_WT vs 2D_WT
205.304	1.11722	0.164893	6.77546	1.24008e-11	2.29944e-10	CCDC3	3D_WT vs 2D_WT
749.466	-0.720875	0.100166	-7.19679	6.16455e-13	1.3004e-11	CCDC8	3D_WT vs 2D_WT
646.557	-1.04095	0.118337	-8.79647	1.41187e-18	4.69e-17	CCDC9B	3D_WT vs 2D_WT
1458	-0.294136	0.0888578	-3.31018	0.000932346	0.00518454	CCDC18-AS1	3D_WT vs 2D_WT
588.618	-0.302611	0.113386	-2.66885	0.00761109	0.0317076	CCDC24	3D_WT vs 2D_WT
862.936	0.28184	0.0984137	2.86383	0.00418557	0.0190236	CCDC66	3D_WT vs 2D_WT
377.914	-0.424215	0.126667	-3.34907	0.000810843	0.00460639	CCDC74A	3D_WT vs 2D_WT
1025.89	0.293988	0.0932828	3.15157	0.00162394	0.00841288	CCDC78	3D_WT vs 2D_WT
2349.81	-1.06635	0.0770386	-13.8418	1.42593e-43	1.47176e-41	CCDC80	3D_WT vs 2D_WT
501.935	-0.319224	0.123768	-2.57921	0.00990276	0.039651	CCDC85B	3D_WT vs 2D_WT
1259.83	0.546952	0.111399	4.90987	9.11382e-07	9.1819e-06	CCDC85C	3D_WT vs 2D_WT
256.57	-0.481246	0.150135	-3.20542	0.00134864	0.00714962	CCDC86	3D_WT vs 2D_WT
5077.9	0.370624	0.0722182	5.13201	2.86667e-07	3.11287e-06	CCDC88A	3D_WT vs 2D_WT
892.433	-0.572124	0.10355	-5.52509	3.29319e-08	4.09977e-07	CCDC88B	3D_WT vs 2D_WT
2276.15	0.27511	0.0805118	3.41702	0.000633108	0.00369414	CCDC88C	3D_WT vs 2D_WT
296.71	0.804782	0.140169	5.7415	9.3839e-09	1.24728e-07	CCDC92B	3D_WT vs 2D_WT
244.03	-0.419034	0.163182	-2.56789	0.010232	0.0407548	CCDC102A	3D_WT vs 2D_WT
450.426	0.402909	0.119981	3.3581	0.000784792	0.00447221	CCDC102B	3D_WT vs 2D_WT
1360.06	0.344116	0.105578	3.25936	0.00111666	0.00607583	CCDC112	3D_WT vs 2D_WT
1287.4	0.282655	0.0925418	3.05435	0.00225551	0.0112248	CCDC127	3D_WT vs 2D_WT
158.912	1.21058	0.184131	6.57459	4.8787e-11	8.43556e-10	CCDC140	3D_WT vs 2D_WT
141.025	0.587826	0.22471	2.61593	0.00889836	0.0362128	CCDC144CP	3D_WT vs 2D_WT
834.826	0.387234	0.0972237	3.98292	6.8075e-05	0.000492898	CCDC149	3D_WT vs 2D_WT
839.547	-0.31479	0.0993068	-3.16987	0.00152505	0.00796584	CCDC159	3D_WT vs 2D_WT
595.095	0.411378	0.138029	2.98038	0.00287891	0.0138259	CCDC177	3D_WT vs 2D_WT
189.775	0.428421	0.167304	2.56074	0.010445	0.041432	CCDC180	3D_WT vs 2D_WT
2769.85	0.364935	0.0774155	4.71398	2.42928e-06	2.26576e-05	CCDC184	3D_WT vs 2D_WT
622.977	-0.36123	0.104273	-3.46427	0.000531671	0.00315509	CCDC188	3D_WT vs 2D_WT
50.937	0.963223	0.311939	3.08786	0.00201606	0.010143	CCKBR	3D_WT vs 2D_WT
1200.41	-2.40486	0.104046	-23.1134	3.39555e-118	1.27207e-115	CCL2	3D_WT vs 2D_WT
29.4972	4.24615	0.630565	6.73388	1.65196e-11	3.03258e-10	CCL4	3D_WT vs 2D_WT
12.0313	3.32729	0.800603	4.15598	3.23897e-05	0.000249048	CCL20	3D_WT vs 2D_WT
1021.17	1.48157	0.122668	12.0779	1.38208e-33	1.00936e-31	CCL22	3D_WT vs 2D_WT
4447.29	-1.49745	0.0739669	-20.2448	3.94538e-91	1.03656e-88	CCN1	3D_WT vs 2D_WT
3956.73	-2.23713	0.070817	-31.5903	5.01206e-219	6.33713e-216	CCN2	3D_WT vs 2D_WT
411.068	0.371691	0.134731	2.75876	0.00580203	0.0251285	CCNA2	3D_WT vs 2D_WT
1089.6	0.296559	0.0888002	3.33962	0.000838925	0.0047393	CCNB1	3D_WT vs 2D_WT
477.386	0.557614	0.115441	4.83028	1.36339e-06	1.33053e-05	CCNB2	3D_WT vs 2D_WT
2313.89	-1.01502	0.0742559	-13.6692	1.55132e-42	1.57705e-40	CCND1	3D_WT vs 2D_WT
890.134	-0.472608	0.10226	-4.62163	3.80736e-06	3.42629e-05	CCND3	3D_WT vs 2D_WT
458.316	0.298764	0.117468	2.54336	0.0109793	0.0431199	CCNF	3D_WT vs 2D_WT
1743.22	0.49297	0.0815118	6.04784	1.46805e-09	2.15363e-08	CCNG2	3D_WT vs 2D_WT
11159	0.374934	0.0750311	4.99705	5.82145e-07	6.04869e-06	CCNI	3D_WT vs 2D_WT
978.988	0.268312	0.0979245	2.73998	0.00614422	0.0263733	CCNJ	3D_WT vs 2D_WT
3322.7	-0.370092	0.0773356	-4.78554	1.70531e-06	1.6381e-05	CCNL1	3D_WT vs 2D_WT
2378.05	0.446718	0.0763519	5.85077	4.89295e-09	6.70627e-08	CCNT2	3D_WT vs 2D_WT
1598.7	0.276588	0.0851146	3.24959	0.0011557	0.00626637	CCNY	3D_WT vs 2D_WT
1148.43	0.367296	0.0977545	3.75733	0.000171737	0.00113797	CCP110	3D_WT vs 2D_WT
66.0592	-1.36168	0.297334	-4.57963	4.65795e-06	4.14382e-05	CCR1	3D_WT vs 2D_WT
29.6361	-1.92587	0.435884	-4.41831	9.94734e-06	8.3604e-05	CCR5	3D_WT vs 2D_WT
624.474	1.19321	0.126272	9.4495	3.4045e-21	1.38578e-19	CCR7	3D_WT vs 2D_WT
861.319	0.367351	0.110536	3.32337	0.000889358	0.00498248	CCSAP	3D_WT vs 2D_WT
33.6622	-1.48082	0.400448	-3.69792	0.000217377	0.00140992	CD1C	3D_WT vs 2D_WT
178.294	-1.32031	0.206078	-6.40687	1.48541e-10	2.45104e-09	CD4	3D_WT vs 2D_WT
1770.52	-0.660835	0.0778791	-8.48539	2.14989e-17	6.42426e-16	CD9	3D_WT vs 2D_WT
279.862	-1.31097	0.148173	-8.84759	8.94301e-19	3.04062e-17	CD14	3D_WT vs 2D_WT
12348.5	0.524857	0.070697	7.42403	1.13612e-13	2.57089e-12	CD24	3D_WT vs 2D_WT
286.699	-6.38079	0.357586	-17.8441	3.21266e-71	6.07403e-69	CD34	3D_WT vs 2D_WT
47.7513	-2.30018	0.353224	-6.51197	7.41739e-11	1.25884e-09	CD38	3D_WT vs 2D_WT
1593.87	-2.56511	0.0862219	-29.7501	1.7309e-194	1.75081e-191	CD44	3D_WT vs 2D_WT
3687.67	-1.50846	0.0893922	-16.8746	6.92077e-64	1.12006e-61	CD47	3D_WT vs 2D_WT
97.4603	-1.29048	0.248027	-5.20298	1.96114e-07	2.16915e-06	CD53	3D_WT vs 2D_WT
89.9691	-0.756895	0.243324	-3.11064	0.0018668	0.00948632	CD55	3D_WT vs 2D_WT
206.979	-0.600832	0.176731	-3.39969	0.000674631	0.00391166	CD58	3D_WT vs 2D_WT
1435.3	-0.465907	0.08339	-5.58709	2.30904e-08	2.93601e-07	CD59	3D_WT vs 2D_WT
11927.2	-0.395253	0.0832008	-4.7506	2.02816e-06	1.91997e-05	CD63	3D_WT vs 2D_WT
180.814	-0.460553	0.16951	-2.71697	0.00658824	0.0279824	CD63-AS1	3D_WT vs 2D_WT
1353.37	-0.529245	0.0881442	-6.00431	1.92148e-09	2.77258e-08	CD74	3D_WT vs 2D_WT
1858.92	0.613718	0.0802313	7.64936	2.01975e-14	4.76775e-13	CD82	3D_WT vs 2D_WT
610.185	0.391228	0.111586	3.50607	0.000454782	0.00273735	CD83	3D_WT vs 2D_WT
27.9347	-2.33084	0.474218	-4.91512	8.87295e-07	8.94814e-06	CD84	3D_WT vs 2D_WT
67.7308	-1.01136	0.272829	-3.70694	0.000209782	0.00136855	CD86	3D_WT vs 2D_WT
26.147	-1.81444	0.455941	-3.97955	6.90471e-05	0.000499222	CD93	3D_WT vs 2D_WT
17515.3	-0.316374	0.0741349	-4.26754	1.97638e-05	0.000157908	CD99	3D_WT vs 2D_WT
629.428	-0.627511	0.110013	-5.704	1.17029e-08	1.54134e-07	CD109	3D_WT vs 2D_WT
3851.73	-0.627355	0.0772821	-8.11773	4.74996e-16	1.28465e-14	CD151	3D_WT vs 2D_WT
2114.99	-0.809663	0.0800011	-10.1206	4.47451e-24	2.10022e-22	CD164	3D_WT vs 2D_WT
2088.81	0.55971	0.0785303	7.12731	1.02349e-12	2.11278e-11	CD200	3D_WT vs 2D_WT
332.696	-2.77657	0.174975	-15.8684	1.04866e-56	1.47323e-54	CD248	3D_WT vs 2D_WT
133.733	-2.9734	0.239556	-12.4121	2.24648e-35	1.78923e-33	CD274	3D_WT vs 2D_WT
55.4589	-1.72812	0.317356	-5.44536	5.17014e-08	6.24057e-07	CD300A	3D_WT vs 2D_WT
47.2157	-2.34646	0.373775	-6.27775	3.43507e-10	5.46746e-09	CD300E	3D_WT vs 2D_WT
25.7613	-1.25094	0.463369	-2.69967	0.00694085	0.029265	CD302	3D_WT vs 2D_WT
841.495	-0.27907	0.110161	-2.53329	0.0112998	0.0441817	CD320	3D_WT vs 2D_WT
680.09	0.476159	0.10194	4.67098	2.9976e-06	2.74769e-05	CDC20	3D_WT vs 2D_WT
855.031	-0.855989	0.109666	-7.80544	5.92923e-15	1.47068e-13	CDC42EP1	3D_WT vs 2D_WT
972.192	-0.289708	0.0966944	-2.99612	0.00273438	0.0132246	CDC42EP3	3D_WT vs 2D_WT
2972.41	0.381096	0.0755651	5.04328	4.5762e-07	4.80418e-06	CDC42EP4	3D_WT vs 2D_WT
116.326	-1.08024	0.223203	-4.83972	1.3002e-06	1.27314e-05	CDC42EP5	3D_WT vs 2D_WT
319.658	0.409233	0.137777	2.97026	0.00297548	0.0142101	CDCA8	3D_WT vs 2D_WT
273.392	-5.016	0.251627	-19.9343	2.0513e-88	5.0607e-86	CDCP1	3D_WT vs 2D_WT
89.9388	-1.27778	0.246518	-5.18331	2.17985e-07	2.40187e-06	CDH1	3D_WT vs 2D_WT
2982.46	0.490642	0.0853373	5.74944	8.95383e-09	1.19325e-07	CDH4	3D_WT vs 2D_WT
345.49	0.882678	0.131642	6.70515	2.01193e-11	3.66019e-10	CDH9	3D_WT vs 2D_WT
1696.44	-0.483	0.0862727	-5.59852	2.16185e-08	2.75751e-07	CDH11	3D_WT vs 2D_WT
168.027	1.74228	0.187275	9.3033	1.36158e-20	5.27679e-19	CDH12	3D_WT vs 2D_WT
37.9185	1.88262	0.417887	4.5051	6.63402e-06	5.72553e-05	CDH15	3D_WT vs 2D_WT
163.47	1.18209	0.199252	5.93263	2.98128e-09	4.20874e-08	CDH18	3D_WT vs 2D_WT
657.158	0.394268	0.103877	3.79551	0.00014734	0.000992898	CDH20	3D_WT vs 2D_WT
153.951	0.645358	0.202115	3.19302	0.00140795	0.00742514	CDH22	3D_WT vs 2D_WT
312.237	0.700291	0.142051	4.92986	8.22878e-07	8.34846e-06	CDH23	3D_WT vs 2D_WT
276.291	0.682774	0.143309	4.76434	1.8947e-06	1.8046e-05	CDHR2	3D_WT vs 2D_WT
235.968	0.606316	0.156233	3.88084	0.000104097	0.000726168	CDHR3	3D_WT vs 2D_WT
2350.73	0.413909	0.0773579	5.35057	8.76782e-08	1.02639e-06	CDIP1	3D_WT vs 2D_WT
2934.62	-0.310609	0.0949878	-3.26999	0.00107551	0.00588359	CDK2AP1	3D_WT vs 2D_WT
653.642	0.392839	0.112875	3.48031	0.000500832	0.00298522	CDK5	3D_WT vs 2D_WT
5875.94	0.631753	0.0669107	9.44174	3.6664e-21	1.4864e-19	CDK5R1	3D_WT vs 2D_WT
825.767	0.563255	0.106194	5.304	1.13293e-07	1.30297e-06	CDK5R2	3D_WT vs 2D_WT
1848.92	0.273616	0.085343	3.20608	0.00134556	0.00713893	CDK13	3D_WT vs 2D_WT
319.485	0.573122	0.134848	4.25012	2.13654e-05	0.000169699	CDK18	3D_WT vs 2D_WT
1286.69	0.447588	0.0874015	5.12106	3.03824e-07	3.28332e-06	CDK19	3D_WT vs 2D_WT
575.624	0.330656	0.12582	2.62801	0.00858863	0.0351574	CDKL5	3D_WT vs 2D_WT
4974.97	-1.15219	0.0740753	-15.5543	1.48727e-54	2.04676e-52	CDKN1A	3D_WT vs 2D_WT
3552.19	0.283317	0.0793413	3.57087	0.000355802	0.00219515	CDKN1B	3D_WT vs 2D_WT
46.3525	-1.78613	0.342042	-5.22198	1.77024e-07	1.97311e-06	CDKN2A	3D_WT vs 2D_WT
176.3	-2.36452	0.196734	-12.0189	2.82849e-33	2.04358e-31	CDKN2B	3D_WT vs 2D_WT
231.136	0.549673	0.1625	3.3826	0.000718043	0.00413722	CDKN2C	3D_WT vs 2D_WT
1042.17	0.539111	0.0918046	5.87238	4.29581e-09	5.94421e-08	CDKN2D	3D_WT vs 2D_WT
54.6306	-0.95891	0.310307	-3.0902	0.00200025	0.010076	CDNF	3D_WT vs 2D_WT
801.695	0.827861	0.105951	7.81363	5.55635e-15	1.3843e-13	CDON	3D_WT vs 2D_WT
33.6681	-1.13666	0.390974	-2.90725	0.0036462	0.0168639	CEACAM1	3D_WT vs 2D_WT
55.6755	-0.949514	0.304131	-3.12205	0.00179595	0.0091586	CEBPA-DT	3D_WT vs 2D_WT
354.713	-0.899836	0.133635	-6.73352	1.65608e-11	3.0374e-10	CEBPB	3D_WT vs 2D_WT
427.7	-2.11895	0.150801	-14.0513	7.56481e-45	8.14021e-43	CEBPD	3D_WT vs 2D_WT
1750.62	0.298735	0.0825139	3.62042	0.000294126	0.00185364	CEBPG	3D_WT vs 2D_WT
1762.26	0.422206	0.0884073	4.7757	1.79088e-06	1.7146e-05	CECR2	3D_WT vs 2D_WT
255.04	0.55006	0.164328	3.34733	0.000815931	0.00463139	CEL	3D_WT vs 2D_WT
9224.58	0.648565	0.0631305	10.2734	9.28758e-25	4.52742e-23	CELF3	3D_WT vs 2D_WT
2125.06	0.282944	0.0902586	3.13481	0.00171965	0.00882285	CELF4	3D_WT vs 2D_WT
4394.71	0.655672	0.0699522	9.37314	7.04054e-21	2.80374e-19	CELF5	3D_WT vs 2D_WT
4266.87	-0.64166	0.0831922	-7.71298	1.2291e-14	2.96715e-13	CELSR1	3D_WT vs 2D_WT
9253.41	0.487899	0.0685991	7.11233	1.14104e-12	2.34824e-11	CELSR3	3D_WT vs 2D_WT
465.754	-2.77292	0.138569	-20.0111	4.40776e-89	1.10085e-86	CEMIP	3D_WT vs 2D_WT
2310.67	-0.341904	0.0767217	-4.45642	8.33399e-06	7.06904e-05	CEMIP2	3D_WT vs 2D_WT
723.477	0.744004	0.103544	7.18542	6.70011e-13	1.40459e-11	CEND1	3D_WT vs 2D_WT
1917.35	0.47762	0.0823233	5.80176	6.56221e-09	8.87499e-08	CENPF	3D_WT vs 2D_WT
615.835	0.411207	0.105262	3.9065	9.36427e-05	0.000659378	CEP15	3D_WT vs 2D_WT
1228.38	0.37425	0.0932732	4.01241	6.01024e-05	0.000438626	CEP57	3D_WT vs 2D_WT
571.451	0.400915	0.115226	3.4794	0.000502541	0.00299279	CEP70	3D_WT vs 2D_WT
1869.83	0.332314	0.0827323	4.01673	5.90105e-05	0.000431124	CEP78	3D_WT vs 2D_WT
1032.2	0.341271	0.100888	3.38269	0.000717807	0.0041371	CEP97	3D_WT vs 2D_WT
554.571	-0.311685	0.116596	-2.67321	0.00751299	0.0313571	CEP135	3D_WT vs 2D_WT
5224.28	0.599389	0.0798837	7.50327	6.22434e-14	1.42281e-12	CEP170	3D_WT vs 2D_WT
3463.38	0.354021	0.0772585	4.58229	4.59915e-06	4.09691e-05	CEP170B	3D_WT vs 2D_WT
1144.84	0.289382	0.108088	2.67728	0.00742221	0.0310102	CEP350	3D_WT vs 2D_WT
3296.05	-0.339142	0.0843602	-4.02016	5.81585e-05	0.000425668	CERCAM	3D_WT vs 2D_WT
3422.9	0.344604	0.0747284	4.61142	3.99932e-06	3.58627e-05	CERK	3D_WT vs 2D_WT
1364.6	-0.575554	0.0914859	-6.29117	3.15072e-10	5.02674e-09	CERS2	3D_WT vs 2D_WT
396.158	0.671058	0.125851	5.33216	9.705e-08	1.12964e-06	CES4A	3D_WT vs 2D_WT
1647.17	-0.280059	0.092107	-3.04059	0.00236118	0.0116671	CETN2	3D_WT vs 2D_WT
1111.42	0.279804	0.0986673	2.83584	0.00457057	0.0205427	CFAP20	3D_WT vs 2D_WT
83.4003	-0.895721	0.258522	-3.46477	0.000530678	0.00315012	CFAP52	3D_WT vs 2D_WT
16.9938	-2.26691	0.583211	-3.88695	0.000101513	0.000709854	CFAP58	3D_WT vs 2D_WT
43.4703	-1.14781	0.340091	-3.37502	0.000738098	0.00423235	CFAP74	3D_WT vs 2D_WT
1177.29	0.281624	0.108084	2.60561	0.00917104	0.0371283	CFDP1	3D_WT vs 2D_WT
58.6146	-2.80309	0.339981	-8.24483	1.65396e-16	4.60243e-15	CFI	3D_WT vs 2D_WT
12.1532	-3.22105	0.797705	-4.0379	5.39323e-05	0.000396313	CFL1P7	3D_WT vs 2D_WT
237.114	-1.45277	0.160557	-9.04827	1.45245e-19	5.20055e-18	CGNL1	3D_WT vs 2D_WT
265.547	0.736788	0.1559	4.72604	2.28935e-06	2.14614e-05	CHAC1	3D_WT vs 2D_WT
2107.52	0.366875	0.0753624	4.86814	1.12654e-06	1.11388e-05	CHASERR	3D_WT vs 2D_WT
216.88	-0.657047	0.157127	-4.18162	2.89434e-05	0.000224167	CHAT	3D_WT vs 2D_WT
662.604	0.440059	0.105984	4.15214	3.29381e-05	0.000252976	CHCHD6	3D_WT vs 2D_WT
155.262	-0.620259	0.191811	-3.2337	0.00122196	0.00657628	CHD1-DT	3D_WT vs 2D_WT
19013.3	0.372014	0.0614048	6.05838	1.37503e-09	2.02895e-08	CHD3	3D_WT vs 2D_WT
4041.89	0.481013	0.072796	6.60767	3.90404e-11	6.83798e-10	CHD5	3D_WT vs 2D_WT
6241.8	0.382243	0.0826469	4.62502	3.74567e-06	3.37678e-05	CHD7	3D_WT vs 2D_WT
305.751	-0.824239	0.138963	-5.93135	3.0045e-09	4.23267e-08	CHDH	3D_WT vs 2D_WT
1802.5	0.639733	0.0913444	7.00352	2.49604e-12	5.00942e-11	CHGA	3D_WT vs 2D_WT
2198.56	0.303343	0.0787324	3.85283	0.000116759	0.000806703	CHGB	3D_WT vs 2D_WT
476.277	-0.521122	0.131334	-3.96793	7.25011e-05	0.000522142	CHI3L1	3D_WT vs 2D_WT
1191.5	0.349179	0.111409	3.13422	0.00172312	0.00883843	CHKA	3D_WT vs 2D_WT
26.8581	-1.13722	0.434274	-2.61866	0.00882748	0.0359823	CHKA-DT	3D_WT vs 2D_WT
1069.97	0.844664	0.104966	8.04704	8.48201e-16	2.26972e-14	CHMP2B	3D_WT vs 2D_WT
1500.41	-1.06291	0.0850602	-12.496	7.84817e-36	6.3804e-34	CHN1	3D_WT vs 2D_WT
95.213	1.35265	0.240022	5.63553	1.74521e-08	2.24876e-07	CHN2	3D_WT vs 2D_WT
413.807	-1.23831	0.128007	-9.67374	3.89882e-22	1.64662e-20	CHODL	3D_WT vs 2D_WT
6297.38	-0.625723	0.087403	-7.15906	8.12338e-13	1.68896e-11	CHPF	3D_WT vs 2D_WT
589.895	-0.530342	0.110516	-4.79876	1.59651e-06	1.54238e-05	CHPT1	3D_WT vs 2D_WT
290.383	1.05829	0.152016	6.96171	3.36158e-12	6.64108e-11	CHRDL1	3D_WT vs 2D_WT
68.0574	0.782205	0.277891	2.81479	0.00488088	0.0216583	CHRM2	3D_WT vs 2D_WT
447.495	0.518487	0.139102	3.72738	0.000193478	0.00126874	CHRM3	3D_WT vs 2D_WT
44.7919	-2.38597	0.369578	-6.45594	1.07553e-10	1.79521e-09	CHRNA1	3D_WT vs 2D_WT
367.033	0.588968	0.127468	4.6205	3.82819e-06	3.43891e-05	CHRNA3	3D_WT vs 2D_WT
1087.04	0.650704	0.091842	7.08503	1.39013e-12	2.8435e-11	CHRNA4	3D_WT vs 2D_WT
915.267	0.912822	0.110636	8.25068	1.575e-16	4.38875e-15	CHRNB2	3D_WT vs 2D_WT
349.147	0.775	0.161239	4.80654	1.53568e-06	1.49073e-05	CHRNB4	3D_WT vs 2D_WT
755.401	0.69317	0.111246	6.23094	4.63652e-10	7.22069e-09	CHST1	3D_WT vs 2D_WT
708.724	-0.421846	0.101961	-4.13733	3.51378e-05	0.00026824	CHST2	3D_WT vs 2D_WT
1165.18	-0.413198	0.107194	-3.85466	0.000115892	0.000801812	CHST6	3D_WT vs 2D_WT
1316.12	0.843249	0.0925559	9.11069	8.1859e-20	2.96776e-18	CHST11	3D_WT vs 2D_WT
25.6055	1.13161	0.435261	2.59984	0.00932666	0.0376603	CHST13	3D_WT vs 2D_WT
931.839	-0.419167	0.101277	-4.13883	3.49079e-05	0.000266787	CHST14	3D_WT vs 2D_WT
920.149	-0.277433	0.0979489	-2.83242	0.00461965	0.0207081	CHST15	3D_WT vs 2D_WT
941.227	-0.296776	0.105916	-2.80198	0.00507897	0.0223753	CHURC1	3D_WT vs 2D_WT
388.774	-0.488533	0.131954	-3.70231	0.000213648	0.0013893	CIB1	3D_WT vs 2D_WT
90.3848	-0.627822	0.251285	-2.49844	0.0124741	0.0479935	CIITA	3D_WT vs 2D_WT
402.278	-0.394679	0.121864	-3.23869	0.0012008	0.00647752	CIMAP3	3D_WT vs 2D_WT
108.803	-0.704159	0.229934	-3.06243	0.00219546	0.0109529	CIRBP-AS1	3D_WT vs 2D_WT
130.347	-0.736017	0.20025	-3.67548	0.0002374	0.00152706	CISD3	3D_WT vs 2D_WT
78.6035	-0.937878	0.256891	-3.65088	0.000261346	0.00166626	CISH	3D_WT vs 2D_WT
892.254	0.316646	0.0955488	3.31397	0.000919829	0.0051248	CIT	3D_WT vs 2D_WT
2370.32	0.299547	0.083929	3.56906	0.000358269	0.00220834	CITED2	3D_WT vs 2D_WT
299.501	0.437182	0.153309	2.85163	0.00434955	0.0196629	CKAP2L	3D_WT vs 2D_WT
3455.7	-0.792668	0.0743767	-10.6575	1.60889e-26	8.56523e-25	CKAP4	3D_WT vs 2D_WT
19132.1	0.331467	0.0790054	4.1955	2.72265e-05	0.000212169	CKB	3D_WT vs 2D_WT
4514.42	0.350232	0.0706146	4.95977	7.05763e-07	7.23649e-06	CLASP1	3D_WT vs 2D_WT
8150.63	0.563596	0.0841071	6.70093	2.07099e-11	3.76087e-10	CLASP2	3D_WT vs 2D_WT
85.6037	-1.24572	0.246619	-5.05121	4.39023e-07	4.61853e-06	CLCF1	3D_WT vs 2D_WT
2654.11	0.646936	0.100946	6.40873	1.46733e-10	2.42319e-09	CLCN4	3D_WT vs 2D_WT
732.598	0.322101	0.103708	3.10584	0.00189739	0.00961768	CLCN5	3D_WT vs 2D_WT
242.042	-2.24269	0.181577	-12.3512	4.80122e-35	3.73572e-33	CLDN1	3D_WT vs 2D_WT
120.84	-1.30577	0.229367	-5.69292	1.24888e-08	1.63632e-07	CLDN4	3D_WT vs 2D_WT
25.3317	-1.60855	0.452616	-3.55389	0.000379577	0.00232692	CLDN7	3D_WT vs 2D_WT
109.635	-3.28408	0.279033	-11.7695	5.6035e-32	3.75361e-30	CLDN11	3D_WT vs 2D_WT
619.348	0.328737	0.107938	3.0456	0.00232214	0.0114981	CLDN15	3D_WT vs 2D_WT
29.816	-1.18503	0.433474	-2.73379	0.00626092	0.0267947	CLEC2B	3D_WT vs 2D_WT
155.997	-1.15907	0.185401	-6.25167	4.06089e-10	6.38319e-09	CLEC5A	3D_WT vs 2D_WT
38.114	-2.0444	0.391888	-5.21681	1.82033e-07	2.02225e-06	CLEC7A	3D_WT vs 2D_WT
268.257	-0.869271	0.145483	-5.97507	2.29993e-09	3.29283e-08	CLEC11A	3D_WT vs 2D_WT
1605.37	0.364734	0.087155	4.18489	2.85299e-05	0.000221474	CLEC16A	3D_WT vs 2D_WT
84.2368	-0.711729	0.248143	-2.86822	0.0041279	0.0188083	CLEC18A	3D_WT vs 2D_WT
880.006	-1.49836	0.107862	-13.8915	7.13422e-44	7.478e-42	CLEC18B	3D_WT vs 2D_WT
111.533	-1.30908	0.221891	-5.89964	3.64295e-09	5.1072e-08	CLEC18C	3D_WT vs 2D_WT
40.6784	-1.57402	0.365334	-4.30845	1.64399e-05	0.000133192	CLEC19A	3D_WT vs 2D_WT
1002.85	-0.294196	0.0906598	-3.24506	0.00117426	0.00635337	CLGN	3D_WT vs 2D_WT
572.838	0.344013	0.107983	3.18579	0.00144357	0.00758693	CLHC1	3D_WT vs 2D_WT
3345.61	-0.553146	0.0805135	-6.87022	6.41013e-12	1.23033e-10	CLIC1	3D_WT vs 2D_WT
130.943	-1.7964	0.210662	-8.5274	1.49674e-17	4.53279e-16	CLIC6	3D_WT vs 2D_WT
4583.83	0.572358	0.0919138	6.22712	4.75084e-10	7.39303e-09	CLIP1	3D_WT vs 2D_WT
7106.66	0.342262	0.0715982	4.78031	1.75026e-06	1.67889e-05	CLIP2	3D_WT vs 2D_WT
652.099	-0.464571	0.116946	-3.97251	7.11202e-05	0.000512776	CLIP4	3D_WT vs 2D_WT
2234.93	0.521527	0.0795251	6.55802	5.4527e-11	9.37995e-10	CLK1	3D_WT vs 2D_WT
870.822	0.397999	0.103385	3.84968	0.000118272	0.000816043	CLK4	3D_WT vs 2D_WT
228.394	-0.69496	0.165535	-4.19827	2.68962e-05	0.000209919	CLMN	3D_WT vs 2D_WT
1962.27	0.374846	0.0896056	4.18329	2.87322e-05	0.000222873	CLTB	3D_WT vs 2D_WT
40611.3	-0.380171	0.0802201	-4.73911	2.14663e-06	2.02548e-05	CLU	3D_WT vs 2D_WT
79.0891	0.651774	0.255033	2.55565	0.0105991	0.0419361	CLUL1	3D_WT vs 2D_WT
122.212	0.900888	0.225543	3.99431	6.4882e-05	0.000470959	CLVS1	3D_WT vs 2D_WT
546.534	0.593602	0.146794	4.04377	5.25979e-05	0.000387211	CLVS2	3D_WT vs 2D_WT
366.334	0.390544	0.12709	3.07297	0.00211942	0.0106076	CMC2	3D_WT vs 2D_WT
7837.92	0.358994	0.0647716	5.54246	2.98245e-08	3.71979e-07	CMIP	3D_WT vs 2D_WT
107.244	-1.40577	0.240387	-5.84794	4.97708e-09	6.80772e-08	CMKLR1	3D_WT vs 2D_WT
1448.35	-0.265214	0.0907237	-2.92332	0.00346321	0.0161393	CMTM3	3D_WT vs 2D_WT
900.595	-0.311379	0.0960695	-3.24119	0.00119033	0.00642487	CMTM6	3D_WT vs 2D_WT
30.2367	-1.58576	0.422803	-3.75058	0.000176423	0.00116559	CMTM7	3D_WT vs 2D_WT
23.4585	-1.22474	0.49344	-2.48204	0.0130633	0.0498156	CMTM8	3D_WT vs 2D_WT
260.868	0.785659	0.146416	5.36592	8.05382e-08	9.43967e-07	CNGA3	3D_WT vs 2D_WT
1701.75	0.523632	0.0971099	5.39216	6.9615e-08	8.22612e-07	CNIH2	3D_WT vs 2D_WT
270.823	0.578734	0.15206	3.80596	0.000141254	0.000958591	CNKSR2	3D_WT vs 2D_WT
166.855	-1.75728	0.195887	-8.97089	2.94124e-19	1.02588e-17	CNN1	3D_WT vs 2D_WT
9669.89	-0.479342	0.0637858	-7.51487	5.69674e-14	1.30663e-12	CNN3	3D_WT vs 2D_WT
436.331	-0.521371	0.126461	-4.12277	3.74343e-05	0.000284484	CNN3-DT	3D_WT vs 2D_WT
3905.29	0.795391	0.0740401	10.7427	6.41309e-27	3.48755e-25	CNR1	3D_WT vs 2D_WT
10923.8	0.517013	0.0814717	6.34593	2.21092e-10	3.57244e-09	CNTFR	3D_WT vs 2D_WT
19384.8	0.301026	0.0770436	3.90722	9.33656e-05	0.000657655	CNTN2	3D_WT vs 2D_WT
508.831	0.541341	0.138925	3.89664	9.75383e-05	0.000684189	CNTN4	3D_WT vs 2D_WT
2510.98	-0.348524	0.0766345	-4.54788	5.41889e-06	4.74358e-05	CNTNAP1	3D_WT vs 2D_WT
3312.06	1.06327	0.0897245	11.8504	2.14064e-32	1.45809e-30	CNTNAP2	3D_WT vs 2D_WT
1253.08	-0.347213	0.0874866	-3.96876	7.22483e-05	0.000520507	CNTNAP3B	3D_WT vs 2D_WT
223.32	-0.538577	0.192928	-2.7916	0.00524478	0.0229956	CNTNAP3P2	3D_WT vs 2D_WT
196.223	1.88198	0.174446	10.7884	3.9065e-27	2.14752e-25	CNTNAP4	3D_WT vs 2D_WT
473.742	0.553414	0.145815	3.79531	0.000147461	0.000993385	CNTNAP5	3D_WT vs 2D_WT
575.859	-0.35802	0.110945	-3.227	0.00125096	0.00670382	COA4	3D_WT vs 2D_WT
1025.15	0.3252	0.0900025	3.61324	0.000302397	0.00190339	COA7	3D_WT vs 2D_WT
183.938	1.19122	0.175984	6.76892	1.29743e-11	2.40138e-10	COBL	3D_WT vs 2D_WT
109.21	-1.05127	0.21986	-4.78154	1.73959e-06	1.66944e-05	COBLL1	3D_WT vs 2D_WT
29951.5	-5.17756	0.08362	-61.9177	0	0	COL1A1	3D_WT vs 2D_WT
61281	-1.05348	0.0738146	-14.2719	3.27483e-46	3.66021e-44	COL1A2	3D_WT vs 2D_WT
1137.58	-0.50287	0.104625	-4.80642	1.53656e-06	1.49087e-05	COL2A1	3D_WT vs 2D_WT
10564.5	-3.57704	0.0777691	-45.9956	0	0	COL3A1	3D_WT vs 2D_WT
8980.15	-1.75684	0.0755379	-23.2578	1.18706e-119	4.53097e-117	COL4A1	3D_WT vs 2D_WT
12776.1	-1.16686	0.0756849	-15.4174	1.25062e-53	1.6755e-51	COL4A2	3D_WT vs 2D_WT
408.394	0.404242	0.130642	3.09428	0.00197291	0.00996057	COL4A6	3D_WT vs 2D_WT
7462.89	-1.67929	0.0769058	-21.8356	1.06443e-105	3.31283e-103	COL5A1	3D_WT vs 2D_WT
8472.95	-1.42169	0.0796091	-17.8584	2.48797e-71	4.74826e-69	COL5A2	3D_WT vs 2D_WT
462.075	-2.64833	0.139119	-19.0364	8.52119e-81	1.87373e-78	COL5A3	3D_WT vs 2D_WT
25216.4	-0.711523	0.0733328	-9.70265	2.93775e-22	1.24854e-20	COL6A1	3D_WT vs 2D_WT
13923.1	-1.45445	0.0864582	-16.8225	1.66864e-63	2.67909e-61	COL6A2	3D_WT vs 2D_WT
3955.43	-4.56484	0.103343	-44.1716	0	0	COL6A3	3D_WT vs 2D_WT
1311.49	-4.90152	0.138634	-35.3558	8.15288e-274	1.64933e-270	COL8A1	3D_WT vs 2D_WT
59.3832	-1.72545	0.315752	-5.46457	4.64021e-08	5.63793e-07	COL8A2	3D_WT vs 2D_WT
1553.72	-1.12201	0.0955863	-11.7382	8.1212e-32	5.35152e-30	COL9A3	3D_WT vs 2D_WT
48.4437	-3.76814	0.435299	-8.65644	4.86734e-18	1.51954e-16	COL10A1	3D_WT vs 2D_WT
3761.58	-0.500574	0.0720309	-6.94943	3.66762e-12	7.18953e-11	COL11A1	3D_WT vs 2D_WT
902.369	-2.30608	0.109577	-21.0454	2.52112e-98	7.18341e-96	COL12A1	3D_WT vs 2D_WT
68.5413	-2.49501	0.314985	-7.92105	2.35514e-15	6.03094e-14	COL13A1	3D_WT vs 2D_WT
631.853	-4.54749	0.165648	-27.4527	6.45647e-166	4.21337e-163	COL14A1	3D_WT vs 2D_WT
94.0895	-1.28839	0.260772	-4.94069	7.78469e-07	7.9462e-06	COL15A1	3D_WT vs 2D_WT
1435.11	-0.71802	0.096363	-7.4512	9.24932e-14	2.1024e-12	COL16A1	3D_WT vs 2D_WT
2499.44	-1.4078	0.0918715	-15.3235	5.32537e-53	6.95046e-51	COL18A1	3D_WT vs 2D_WT
59.7997	-1.37522	0.295844	-4.64846	3.34416e-06	3.04466e-05	COL21A1	3D_WT vs 2D_WT
665.366	0.296798	0.107664	2.75671	0.00583858	0.0252705	COL24A1	3D_WT vs 2D_WT
143.692	-1.29348	0.195195	-6.6266	3.43511e-11	6.06919e-10	COL25A1	3D_WT vs 2D_WT
1166.76	-0.506006	0.0890192	-5.68423	1.31401e-08	1.71499e-07	COL26A1	3D_WT vs 2D_WT
4563.18	-0.362012	0.0770965	-4.69556	2.65873e-06	2.46273e-05	COL27A1	3D_WT vs 2D_WT
343.354	-2.89871	0.152147	-19.0521	6.31704e-81	1.40433e-78	COLEC12	3D_WT vs 2D_WT
3606.28	-0.376009	0.0822337	-4.57244	4.82086e-06	4.27256e-05	COLGALT1	3D_WT vs 2D_WT
346.989	0.364996	0.135983	2.68413	0.00727197	0.0304517	COMMD7	3D_WT vs 2D_WT
1038.75	0.314696	0.10112	3.11211	0.00185756	0.00944655	COMMD9	3D_WT vs 2D_WT
10.9229	-2.1377	0.793606	-2.69365	0.00706749	0.0297184	COMP	3D_WT vs 2D_WT
2142.52	-0.281428	0.0760518	-3.70048	0.00021519	0.00139753	COPB1	3D_WT vs 2D_WT
77.6935	-1.21817	0.258357	-4.71508	2.41618e-06	2.25666e-05	COPZ2	3D_WT vs 2D_WT
6304.26	0.402066	0.0719764	5.58608	2.32248e-08	2.95124e-07	CORO2B	3D_WT vs 2D_WT
171.283	-0.532377	0.194832	-2.7325	0.00628561	0.0268793	COX6B2	3D_WT vs 2D_WT
520.502	-2.01997	0.120451	-16.7701	4.038e-63	6.38193e-61	CP	3D_WT vs 2D_WT
194.042	-5.07035	0.305325	-16.6064	6.26558e-62	9.60248e-60	CPA4	3D_WT vs 2D_WT
402.118	0.555612	0.127388	4.36158	1.29124e-05	0.000106229	CPB2-AS1	3D_WT vs 2D_WT
2191.11	-0.374116	0.104466	-3.58124	0.00034197	0.00211691	CPD	3D_WT vs 2D_WT
1322.54	-0.387084	0.100199	-3.86314	0.000111939	0.000776585	CPEB2	3D_WT vs 2D_WT
362.951	0.434904	0.128638	3.38084	0.000722648	0.0041579	CPEB3	3D_WT vs 2D_WT
1899.97	0.36106	0.103205	3.49846	0.00046795	0.00280825	CPEB4	3D_WT vs 2D_WT
20.1027	-2.14707	0.554863	-3.86954	0.000109039	0.000757766	CPED1	3D_WT vs 2D_WT
510.961	1.20994	0.126117	9.59383	8.48761e-22	3.51853e-20	CPLX1	3D_WT vs 2D_WT
1950.7	0.80829	0.0818707	9.87277	5.46344e-23	2.42913e-21	CPLX2	3D_WT vs 2D_WT
25.5988	2.51052	0.510059	4.92202	8.56564e-07	8.67282e-06	CPLX4	3D_WT vs 2D_WT
295.709	1.4232	0.15436	9.22004	2.96978e-20	1.10236e-18	CPNE4	3D_WT vs 2D_WT
15.2348	2.57998	0.700751	3.68173	0.000231659	0.00149143	CPNE6	3D_WT vs 2D_WT
161.06	0.468743	0.179942	2.60497	0.00918828	0.0371906	CPNE7	3D_WT vs 2D_WT
342.049	-0.390575	0.135428	-2.884	0.00392658	0.0180206	CPNE8	3D_WT vs 2D_WT
577.31	-0.546636	0.110521	-4.94598	7.57604e-07	7.74448e-06	CPQ	3D_WT vs 2D_WT
515.08	-0.697372	0.116464	-5.9879	2.12571e-09	3.06073e-08	CPT1A	3D_WT vs 2D_WT
3975.73	-0.425598	0.0778892	-5.46415	4.65123e-08	5.64792e-07	CPXM1	3D_WT vs 2D_WT
891.106	-1.0209	0.100661	-10.1419	3.60011e-24	1.69768e-22	CPXM2	3D_WT vs 2D_WT
1247.13	1.84143	0.10676	17.2483	1.15195e-66	1.92595e-64	CRABP1	3D_WT vs 2D_WT
693.033	0.483919	0.111891	4.32493	1.5258e-05	0.000124464	CRB1	3D_WT vs 2D_WT
2305.35	0.276342	0.0834364	3.31201	0.000926285	0.00515274	CREB1	3D_WT vs 2D_WT
311.753	-1.84738	0.154245	-11.9769	4.69599e-33	3.33333e-31	CREB3L1	3D_WT vs 2D_WT
978.515	-0.468855	0.102681	-4.56613	4.9682e-06	4.37938e-05	CREB3L2	3D_WT vs 2D_WT
1357.98	0.431717	0.0856074	5.04299	4.58319e-07	4.80902e-06	CREB5	3D_WT vs 2D_WT
119.742	0.644867	0.217651	2.96285	0.00304804	0.0145189	CREG2	3D_WT vs 2D_WT
30.0376	1.71637	0.41897	4.09664	4.19196e-05	0.000314903	CRH	3D_WT vs 2D_WT
470.79	-1.15475	0.127096	-9.08563	1.03102e-19	3.70471e-18	CRHBP	3D_WT vs 2D_WT
2383.44	-0.97676	0.0964289	-10.1293	4.09473e-24	1.92643e-22	CRIM1	3D_WT vs 2D_WT
128.32	-1.81197	0.215754	-8.39831	4.52961e-17	1.32228e-15	CRISPLD2	3D_WT vs 2D_WT
22626.1	0.63989	0.0637735	10.0338	1.08275e-23	4.98951e-22	CRMP1	3D_WT vs 2D_WT
3220.41	0.276129	0.0889287	3.10506	0.00190241	0.00964073	CRNDE	3D_WT vs 2D_WT
1655.11	-0.409093	0.0848173	-4.82322	1.41258e-06	1.37387e-05	CRTAP	3D_WT vs 2D_WT
2112.97	0.441442	0.0782673	5.64018	1.69868e-08	2.1916e-07	CRTC1	3D_WT vs 2D_WT
1543.55	-0.558362	0.0867571	-6.43592	1.2273e-10	2.04012e-09	CRY1	3D_WT vs 2D_WT
187.097	-9.58387	1.32404	-7.23834	4.54198e-13	9.74382e-12	CRYAA	3D_WT vs 2D_WT
185.41	-2.3165	0.240696	-9.62419	6.32019e-22	2.62819e-20	CRYAB	3D_WT vs 2D_WT
270.057	-6.32303	0.763099	-8.28599	1.1713e-16	3.31406e-15	CRYBA1	3D_WT vs 2D_WT
22.5631	-3.98846	0.757327	-5.26649	1.39057e-07	1.57333e-06	CRYBA2	3D_WT vs 2D_WT
161.276	-7.06613	1.30455	-5.41654	6.07634e-08	7.24363e-07	CRYBA4	3D_WT vs 2D_WT
195.992	-8.07506	0.960165	-8.41007	4.09761e-17	1.20137e-15	CRYBB1	3D_WT vs 2D_WT
117.554	-7.26864	1.01541	-7.15834	8.16605e-13	1.69609e-11	CRYBB2	3D_WT vs 2D_WT
29.7545	-3.86462	1.28523	-3.00695	0.00263884	0.0128265	CRYBB3	3D_WT vs 2D_WT
680.092	0.331663	0.103591	3.20166	0.00136639	0.00723048	CRYM	3D_WT vs 2D_WT
2274.6	0.388938	0.089431	4.34903	1.36739e-05	0.000112175	CSAD	3D_WT vs 2D_WT
1291.04	0.285003	0.0872489	3.26655	0.00108865	0.00594424	CSDC2	3D_WT vs 2D_WT
2547.53	-0.565915	0.083247	-6.79802	1.06065e-11	1.9886e-10	CSF1	3D_WT vs 2D_WT
253.151	-1.13109	0.161966	-6.98348	2.87959e-12	5.74337e-11	CSF1R	3D_WT vs 2D_WT
24.291	-1.3046	0.454016	-2.87347	0.0040599	0.0185483	CSF3R	3D_WT vs 2D_WT
259.929	0.661296	0.164076	4.03042	5.56774e-05	0.000408544	CSGALNACT1	3D_WT vs 2D_WT
142.868	0.888015	0.197388	4.49883	6.83276e-06	5.87449e-05	CSMD1	3D_WT vs 2D_WT
1553.67	0.811522	0.105631	7.68264	1.55843e-14	3.7266e-13	CSMD2	3D_WT vs 2D_WT
724.115	0.905671	0.105218	8.60758	7.46208e-18	2.30822e-16	CSMD3	3D_WT vs 2D_WT
271.851	-1.10202	0.160811	-6.85287	7.23835e-12	1.38013e-10	CSPG4	3D_WT vs 2D_WT
3004.34	0.573491	0.0770052	7.44743	9.51742e-14	2.16091e-12	CSPG5	3D_WT vs 2D_WT
198.364	-1.2727	0.171427	-7.42419	1.13474e-13	2.57064e-12	CSRNP1	3D_WT vs 2D_WT
3310.53	0.514858	0.0713167	7.21931	5.22505e-13	1.11501e-11	CSRNP2	3D_WT vs 2D_WT
1652.73	0.732529	0.11833	6.19056	5.99491e-10	9.24367e-09	CSRNP3	3D_WT vs 2D_WT
727.189	-1.48767	0.1162	-12.8027	1.58338e-37	1.34588e-35	CSRP1	3D_WT vs 2D_WT
3605.56	-0.357658	0.0696223	-5.13712	2.78984e-07	3.03432e-06	CSRP2	3D_WT vs 2D_WT
2872.31	-0.325159	0.0912714	-3.56255	0.000367264	0.00225684	CST3	3D_WT vs 2D_WT
43.4183	-1.05083	0.349465	-3.00697	0.00263869	0.0128265	CST7	3D_WT vs 2D_WT
2817.83	0.354124	0.0763613	4.63748	3.52677e-06	3.20083e-05	CTBP2	3D_WT vs 2D_WT
2229.5	0.278736	0.0784894	3.55125	0.000383399	0.0023468	CTCF	3D_WT vs 2D_WT
549.206	-0.329494	0.125971	-2.61563	0.00890637	0.0362381	CTDSP1	3D_WT vs 2D_WT
3770.64	-0.319668	0.0936438	-3.41366	0.000640963	0.00373407	CTDSP2	3D_WT vs 2D_WT
84.7107	-0.638632	0.255341	-2.50109	0.0123811	0.0476811	CTF1	3D_WT vs 2D_WT
168.303	-2.6811	0.212674	-12.6066	1.94202e-36	1.60355e-34	CTHRC1	3D_WT vs 2D_WT
5450.08	0.555708	0.0692929	8.0197	1.06008e-15	2.81805e-14	CTIF	3D_WT vs 2D_WT
13374	-0.456154	0.0621585	-7.33857	2.15887e-13	4.77955e-12	CTNNA1	3D_WT vs 2D_WT
1461.76	0.307659	0.0814777	3.776	0.000159368	0.00106435	CTNNA2	3D_WT vs 2D_WT
286.858	-0.685326	0.140804	-4.86725	1.13161e-06	1.11835e-05	CTNNAL1	3D_WT vs 2D_WT
1143.71	0.372951	0.0914984	4.07605	4.5808e-05	0.000342081	CTNNBIP1	3D_WT vs 2D_WT
580.05	0.309779	0.116897	2.65	0.00804907	0.0332858	CTNND1	3D_WT vs 2D_WT
6079.08	0.453067	0.0668618	6.77617	1.234e-11	2.29026e-10	CTNND2	3D_WT vs 2D_WT
3348.4	-0.457381	0.0754356	-6.0632	1.33439e-09	1.97329e-08	CTSA	3D_WT vs 2D_WT
1152.41	-1.2569	0.0928054	-13.5434	8.66698e-42	8.59475e-40	CTSC	3D_WT vs 2D_WT
1892.07	-0.628188	0.0930939	-6.7479	1.50005e-11	2.76375e-10	CTSD	3D_WT vs 2D_WT
434.901	-0.645337	0.121631	-5.30569	1.1225e-07	1.2917e-06	CTSH	3D_WT vs 2D_WT
350.382	-0.370972	0.133347	-2.782	0.00540245	0.0236204	CTSK	3D_WT vs 2D_WT
2479.83	-0.615804	0.0731624	-8.41694	3.8645e-17	1.13632e-15	CTSL	3D_WT vs 2D_WT
556.188	-0.876165	0.114117	-7.6778	1.61844e-14	3.86098e-13	CTSO	3D_WT vs 2D_WT
123.774	-0.955604	0.209761	-4.55568	5.22176e-06	4.57894e-05	CTSS	3D_WT vs 2D_WT
1686.11	-0.984802	0.081509	-12.0821	1.31267e-33	9.62151e-32	CTSZ	3D_WT vs 2D_WT
6767.37	-0.284056	0.0677072	-4.19536	2.72437e-05	0.000212222	CTTN	3D_WT vs 2D_WT
286.434	0.864409	0.143507	6.02345	1.70733e-09	2.47949e-08	CTTNBP2	3D_WT vs 2D_WT
2381.6	0.387101	0.101337	3.81995	0.000133477	0.000911627	CTXN1	3D_WT vs 2D_WT
209.121	0.919208	0.168298	5.4618	4.71341e-08	5.70972e-07	CUBN	3D_WT vs 2D_WT
25.1779	-1.25658	0.482489	-2.60437	0.00920444	0.0372412	CUBNP2	3D_WT vs 2D_WT
298.487	-0.509987	0.139429	-3.65767	0.000254517	0.00162682	CUTC	3D_WT vs 2D_WT
2255.91	0.345457	0.0832347	4.1504	3.31896e-05	0.000254714	CUX1	3D_WT vs 2D_WT
1863.08	0.620268	0.0806133	7.69437	1.42196e-14	3.40832e-13	CUX2	3D_WT vs 2D_WT
3806.51	0.45806	0.0832829	5.50005	3.79683e-08	4.68639e-07	CXADR	3D_WT vs 2D_WT
93.0066	-3.43154	0.299312	-11.4647	1.98354e-30	1.25006e-28	CXCL1	3D_WT vs 2D_WT
141.361	-1.32876	0.215716	-6.15979	7.2841e-10	1.10795e-08	CXCL2	3D_WT vs 2D_WT
40.5161	-1.86049	0.375668	-4.95249	7.32687e-07	7.50114e-06	CXCL5	3D_WT vs 2D_WT
120.168	-4.1458	0.303866	-13.6435	2.20756e-42	2.22184e-40	CXCL6	3D_WT vs 2D_WT
219.779	-2.19573	0.189567	-11.5829	5.03439e-31	3.22296e-29	CXCL12	3D_WT vs 2D_WT
54.5832	-3.99934	0.430663	-9.28646	1.59509e-20	6.1464e-19	CXCL14	3D_WT vs 2D_WT
155.607	-0.939119	0.196166	-4.78737	1.68979e-06	1.62397e-05	CXCL16	3D_WT vs 2D_WT
7458.05	0.646488	0.0732343	8.82766	1.06888e-18	3.59193e-17	CXCR4	3D_WT vs 2D_WT
1890.18	-0.404082	0.0811746	-4.97794	6.42655e-07	6.62635e-06	CYB5R1	3D_WT vs 2D_WT
73.6311	-1.80947	0.303529	-5.96144	2.50028e-09	3.56705e-08	CYB5R2	3D_WT vs 2D_WT
414.322	0.522257	0.128891	4.05191	5.08008e-05	0.000375073	CYB5R4	3D_WT vs 2D_WT
260.128	-1.20647	0.364537	-3.30959	0.000934314	0.00519406	CYBB	3D_WT vs 2D_WT
919.828	-1.02806	0.097395	-10.5555	4.78859e-26	2.48393e-24	CYBRD1	3D_WT vs 2D_WT
223.728	0.662436	0.159998	4.14029	3.46873e-05	0.000265402	CYGB	3D_WT vs 2D_WT
785.041	-2.81587	0.112643	-24.9981	6.40379e-138	3.15973e-135	CYP1B1	3D_WT vs 2D_WT
349.948	0.353075	0.138958	2.54087	0.0110578	0.0434029	CYP2D6	3D_WT vs 2D_WT
152.658	0.722693	0.199562	3.62139	0.000293028	0.00184787	CYP2E1	3D_WT vs 2D_WT
32.1024	1.14412	0.392452	2.9153	0.00355343	0.0164914	CYP4X1	3D_WT vs 2D_WT
13839.7	1.65429	0.0664354	24.9006	7.32085e-137	3.44421e-134	CYP26B1	3D_WT vs 2D_WT
490.621	-0.585286	0.126474	-4.6277	3.69745e-06	3.34144e-05	CYP26C1	3D_WT vs 2D_WT
739.036	-0.291726	0.0996302	-2.92809	0.00341053	0.0159452	CYP27A1	3D_WT vs 2D_WT
1009.52	0.643925	0.113597	5.66852	1.44034e-08	1.86543e-07	CYRIA	3D_WT vs 2D_WT
42.9862	-1.96088	0.409832	-4.78461	1.71323e-06	1.64492e-05	CYTH4	3D_WT vs 2D_WT
46.935	-0.847636	0.340015	-2.49293	0.0126692	0.0485782	CYTIP	3D_WT vs 2D_WT
78.9506	-3.84058	0.349953	-10.9745	5.06657e-28	2.92848e-26	CYTL1	3D_WT vs 2D_WT
89.8635	-0.744622	0.246392	-3.0221	0.00251026	0.0122722	CYTOR	3D_WT vs 2D_WT
104.622	-0.615495	0.222584	-2.76522	0.00568845	0.0247159	CYYR1	3D_WT vs 2D_WT
1307.69	-0.371763	0.0937947	-3.96358	7.38343e-05	0.000530422	D2HGDH	3D_WT vs 2D_WT
3061.14	0.501052	0.0695863	7.20045	6.00145e-13	1.2713e-11	DAAM1	3D_WT vs 2D_WT
530.965	1.13842	0.122374	9.30277	1.36835e-20	5.29286e-19	DAB1	3D_WT vs 2D_WT
308.425	-3.46039	0.172793	-20.0262	3.25571e-89	8.23289e-87	DAB2	3D_WT vs 2D_WT
4508.66	0.305028	0.0698315	4.36806	1.25357e-05	0.000103382	DAB2IP	3D_WT vs 2D_WT
1421.81	0.745315	0.108881	6.84521	7.63625e-12	1.45189e-10	DACH1	3D_WT vs 2D_WT
108.257	0.87093	0.229127	3.80108	0.000144066	0.000975389	DACH2	3D_WT vs 2D_WT
743.993	-3.74478	0.126456	-29.6133	1.00726e-192	9.26221e-190	DACT2	3D_WT vs 2D_WT
1712.85	-0.331164	0.0814298	-4.06687	4.76485e-05	0.000354908	DAP	3D_WT vs 2D_WT
2377.44	0.581839	0.073486	7.91768	2.41982e-15	6.18874e-14	DAPK1	3D_WT vs 2D_WT
2133.1	-0.475524	0.0807214	-5.89093	3.84017e-09	5.3614e-08	DBI	3D_WT vs 2D_WT
872.914	0.266707	0.103994	2.56462	0.0103288	0.0410499	DBNDD1	3D_WT vs 2D_WT
5982.89	0.295145	0.0651928	4.52726	5.97532e-06	5.19693e-05	DCAF7	3D_WT vs 2D_WT
268.144	-0.774357	0.148316	-5.221	1.77961e-07	1.98246e-06	DCBLD1	3D_WT vs 2D_WT
2250.23	-0.930311	0.090746	-10.2518	1.16145e-24	5.6211e-23	DCBLD2	3D_WT vs 2D_WT
3210.63	0.618562	0.21177	2.92091	0.00349007	0.0162495	DCC	3D_WT vs 2D_WT
10084.6	0.274274	0.0772862	3.54881	0.000386976	0.00236583	DCHS1	3D_WT vs 2D_WT
257.705	-0.529908	0.163044	-3.25009	0.00115369	0.00625716	DCHS2	3D_WT vs 2D_WT
556.393	-3.097	0.132457	-23.3812	6.63785e-121	2.58238e-118	DCN	3D_WT vs 2D_WT
11.798	-2.26833	0.733142	-3.09398	0.00197489	0.00996805	DCSTAMP	3D_WT vs 2D_WT
462.181	0.723409	0.137093	5.27679	1.31464e-07	1.4958e-06	DCT	3D_WT vs 2D_WT
3159.58	0.319654	0.0776147	4.11848	3.81382e-05	0.000289399	DCTN4	3D_WT vs 2D_WT
3640.61	0.267691	0.0830487	3.2233	0.00126725	0.00678033	DCTN5	3D_WT vs 2D_WT
955.514	0.282825	0.0982917	2.87741	0.0040096	0.0183392	DCUN1D2	3D_WT vs 2D_WT
9205.5	0.890391	0.186915	4.76362	1.90147e-06	1.8102e-05	DCX	3D_WT vs 2D_WT
1716.35	-0.695707	0.0835339	-8.32845	8.19093e-17	2.34374e-15	DDB2	3D_WT vs 2D_WT
912.709	0.494785	0.0970838	5.09647	3.46052e-07	3.70993e-06	DDHD1	3D_WT vs 2D_WT
45.7872	-1.20017	0.341395	-3.5155	0.000438929	0.00264903	DDIT4L	3D_WT vs 2D_WT
71.5541	1.33053	0.273595	4.86314	1.15538e-06	1.14072e-05	DDN	3D_WT vs 2D_WT
377.6	-1.58337	0.158977	-9.95976	2.28606e-23	1.0323e-21	DDR2	3D_WT vs 2D_WT
6537.57	0.337627	0.0710568	4.75151	2.01908e-06	1.91316e-05	DDX6	3D_WT vs 2D_WT
1963.59	-0.267536	0.0891448	-3.00113	0.00268976	0.0130395	DDX21	3D_WT vs 2D_WT
354.265	0.508872	0.13451	3.78316	0.000154847	0.00103761	DDX25	3D_WT vs 2D_WT
293.032	-0.59839	0.141571	-4.22678	2.37064e-05	0.000187263	DDX60L	3D_WT vs 2D_WT
2018.8	-0.354157	0.0882835	-4.01159	6.03107e-05	0.000439829	DEGS1	3D_WT vs 2D_WT
3641.25	0.273067	0.0865568	3.15478	0.00160621	0.00833171	DENND5B	3D_WT vs 2D_WT
173.044	0.461364	0.175748	2.62514	0.00866129	0.0354057	DEPDC1	3D_WT vs 2D_WT
208.578	0.722136	0.175425	4.11648	3.84698e-05	0.000291586	DEPDC1B	3D_WT vs 2D_WT
66.0433	-0.8659	0.285264	-3.03543	0.00240189	0.0118397	DEPP1	3D_WT vs 2D_WT
551.841	-1.82174	0.119063	-15.3006	7.57043e-53	9.75477e-51	DES	3D_WT vs 2D_WT
591.459	0.332385	0.110815	2.99946	0.00270455	0.0131049	DGCR5	3D_WT vs 2D_WT
2268.45	0.280036	0.0747055	3.74853	0.000177872	0.00117363	DGCR8	3D_WT vs 2D_WT
972.112	-0.308538	0.0951289	-3.24337	0.00118124	0.0063843	DGKA	3D_WT vs 2D_WT
53.3699	0.852	0.30341	2.80808	0.00498373	0.0220133	DGKB	3D_WT vs 2D_WT
691.329	0.450887	0.115244	3.91247	9.13587e-05	0.000644641	DGKI	3D_WT vs 2D_WT
4811.27	-0.331645	0.0699364	-4.7421	2.11513e-06	1.9967e-05	DHCR7	3D_WT vs 2D_WT
5690.56	-0.874106	0.0734093	-11.9073	1.08452e-32	7.46254e-31	DHCR24	3D_WT vs 2D_WT
933.82	0.312899	0.106426	2.94006	0.00328147	0.0154429	DHRS3	3D_WT vs 2D_WT
1498.97	-0.390691	0.0813009	-4.80549	1.54374e-06	1.49569e-05	DHRS7	3D_WT vs 2D_WT
569.443	-0.377553	0.108781	-3.47076	0.00051899	0.00308434	DHRSX	3D_WT vs 2D_WT
130.865	-0.636005	0.202142	-3.14634	0.0016533	0.00853872	DIAPH2	3D_WT vs 2D_WT
142.851	-0.965644	0.195438	-4.94092	7.77533e-07	7.94419e-06	DIAPH3	3D_WT vs 2D_WT
2077.1	-0.559765	0.0815019	-6.86812	6.50537e-12	1.24743e-10	DIO3	3D_WT vs 2D_WT
1514.29	-0.305399	0.0975359	-3.13114	0.00174128	0.00891577	DIO3OS	3D_WT vs 2D_WT
683.826	0.297912	0.109031	2.73238	0.00628791	0.0268818	DIPK1B	3D_WT vs 2D_WT
677.751	0.854909	0.107883	7.92439	2.29274e-15	5.8786e-14	DIPK1C	3D_WT vs 2D_WT
3356.77	0.616405	0.0776932	7.93383	2.12482e-15	5.48279e-14	DIRAS1	3D_WT vs 2D_WT
921.195	1.36962	0.10249	13.3634	9.8881e-41	9.30401e-39	DIRAS2	3D_WT vs 2D_WT
95.3454	0.846365	0.239674	3.53132	0.000413487	0.00251046	DISC1	3D_WT vs 2D_WT
1866.48	0.571524	0.0829233	6.8922	5.49345e-12	1.06245e-10	DISP2	3D_WT vs 2D_WT
50.5158	-1.9642	0.342171	-5.74042	9.44435e-09	1.25449e-07	DKK1	3D_WT vs 2D_WT
50.1271	-4.3142	0.51102	-8.44233	3.11064e-17	9.21351e-16	DKK2	3D_WT vs 2D_WT
258.6	-1.9455	0.158343	-12.2866	1.06851e-34	8.15699e-33	DLC1	3D_WT vs 2D_WT
151.733	-0.75284	0.185304	-4.06272	4.85036e-05	0.000360042	DLEC1	3D_WT vs 2D_WT
1372.41	-0.475169	0.0837458	-5.67394	1.39547e-08	1.81429e-07	DLG1	3D_WT vs 2D_WT
598.058	0.710816	0.108187	6.57023	5.02387e-11	8.67174e-10	DLG2	3D_WT vs 2D_WT
2594.73	0.376263	0.0752883	4.99763	5.80396e-07	6.03362e-06	DLG3	3D_WT vs 2D_WT
5976.92	0.378357	0.0648664	5.83287	5.44816e-09	7.42697e-08	DLG4	3D_WT vs 2D_WT
456.416	0.485685	0.122133	3.9767	6.9878e-05	0.000505049	DLGAP1	3D_WT vs 2D_WT
82.1365	-0.819321	0.247607	-3.30896	0.000936432	0.00520297	DLGAP1-AS1	3D_WT vs 2D_WT
163.723	-0.967197	0.182016	-5.31382	1.07353e-07	1.24242e-06	DLGAP1-AS2	3D_WT vs 2D_WT
71.414	1.21271	0.286832	4.22794	2.35843e-05	0.000186371	DLGAP2	3D_WT vs 2D_WT
469.219	0.592838	0.117191	5.05873	4.22063e-07	4.46099e-06	DLGAP3	3D_WT vs 2D_WT
5253.17	0.394463	0.0745925	5.28825	1.23495e-07	1.41147e-06	DLGAP4	3D_WT vs 2D_WT
60146	-0.403659	0.0780458	-5.17208	2.31499e-07	2.54523e-06	DLK1	3D_WT vs 2D_WT
1762.78	0.513314	0.0945264	5.43037	5.62365e-08	6.73458e-07	DLL3	3D_WT vs 2D_WT
102.553	-1.53476	0.232935	-6.58877	4.43489e-11	7.7343e-10	DLX1	3D_WT vs 2D_WT
46.3633	-1.73709	0.350174	-4.96064	7.0263e-07	7.21167e-06	DLX2	3D_WT vs 2D_WT
153.706	-0.954499	0.200692	-4.75605	1.97422e-06	1.87416e-05	DLX6-AS1	3D_WT vs 2D_WT
344.447	1.56839	0.138952	11.2873	1.51634e-29	9.29927e-28	DMBX1	3D_WT vs 2D_WT
1748.67	-0.383379	0.0884649	-4.33368	1.46637e-05	0.000119857	DMD	3D_WT vs 2D_WT
104.751	2.59018	0.251192	10.3116	6.24747e-25	3.08259e-23	DMRTA2	3D_WT vs 2D_WT
1544.98	0.579689	0.0880264	6.5854	4.53677e-11	7.88592e-10	DMTN	3D_WT vs 2D_WT
1515.4	0.349146	0.0945341	3.69333	0.000221337	0.00143377	DMXL2	3D_WT vs 2D_WT
849.404	-0.33984	0.109066	-3.1159	0.00183382	0.00933522	DNAAF5	3D_WT vs 2D_WT
31.2932	-1.1471	0.428634	-2.67618	0.00744657	0.0311055	DNAH5	3D_WT vs 2D_WT
2825.25	-0.40322	0.0744488	-5.41607	6.09231e-08	7.25839e-07	DNAJB1	3D_WT vs 2D_WT
705.429	-0.514508	0.104249	-4.93538	7.99936e-07	8.13201e-06	DNAJB4	3D_WT vs 2D_WT
4143.39	0.543271	0.0714384	7.60475	2.85453e-14	6.66057e-13	DNAJB5	3D_WT vs 2D_WT
488.952	-0.322233	0.11427	-2.81992	0.00480358	0.021381	DNAJC2	3D_WT vs 2D_WT
1186.07	-0.439172	0.0960941	-4.57023	4.87195e-06	4.31144e-05	DNAJC3	3D_WT vs 2D_WT
4179.65	0.33785	0.0685975	4.92512	8.43098e-07	8.54931e-06	DNAJC5	3D_WT vs 2D_WT
1161.25	0.347733	0.0908151	3.82902	0.000128652	0.000881053	DNAJC6	3D_WT vs 2D_WT
251.247	0.45429	0.154326	2.9437	0.00324315	0.015297	DNAJC12	3D_WT vs 2D_WT
457.655	0.337993	0.118763	2.84595	0.00442798	0.0199834	DNAJC15	3D_WT vs 2D_WT
78.794	-1.21801	0.26099	-4.66689	3.05788e-06	2.79913e-05	DNAJC22	3D_WT vs 2D_WT
185.341	-0.432385	0.16964	-2.54883	0.0108085	0.0425713	DNASE1L1	3D_WT vs 2D_WT
128.826	0.615283	0.198337	3.10221	0.00192083	0.00972432	DNASE1L2	3D_WT vs 2D_WT
17765	0.593849	0.0636178	9.33462	1.01352e-20	3.99678e-19	DNER	3D_WT vs 2D_WT
3279.83	0.306503	0.0718323	4.26693	1.98184e-05	0.000158219	DNM1L	3D_WT vs 2D_WT
658.956	0.763552	0.117434	6.50196	7.92817e-11	1.3397e-09	DNM3	3D_WT vs 2D_WT
43.9324	-2.63851	0.405559	-6.50585	7.72564e-11	1.30896e-09	DNM3OS	3D_WT vs 2D_WT
490.263	-0.295837	0.113133	-2.61496	0.00892382	0.0362895	DNMBP	3D_WT vs 2D_WT
2537.82	0.516018	0.0786896	6.55764	5.46646e-11	9.39562e-10	DNMT3B	3D_WT vs 2D_WT
1491.36	-0.26354	0.0827589	-3.18443	0.00145037	0.0076151	DNPEP	3D_WT vs 2D_WT
1186.12	-0.340993	0.0972417	-3.50665	0.000453778	0.00273212	DNTTIP2	3D_WT vs 2D_WT
969.931	1.14993	0.0927162	12.4027	2.5258e-35	1.99597e-33	DOC2B	3D_WT vs 2D_WT
209.808	-0.805396	0.179514	-4.48653	7.2394e-06	6.19776e-05	DOC2GP	3D_WT vs 2D_WT
75.6284	-0.863525	0.270102	-3.19703	0.00138848	0.00733273	DOCK2	3D_WT vs 2D_WT
1234.3	0.718811	0.0884436	8.12734	4.38813e-16	1.18997e-14	DOCK3	3D_WT vs 2D_WT
1284.22	0.385661	0.0887164	4.34712	1.37934e-05	0.000113097	DOCK4	3D_WT vs 2D_WT
426.891	-0.342371	0.129617	-2.6414	0.00825632	0.0340174	DOCK5	3D_WT vs 2D_WT
976.128	-0.42204	0.104001	-4.05803	4.94878e-05	0.000366449	DOCK6	3D_WT vs 2D_WT
44.154	-1.21601	0.363711	-3.34334	0.000827776	0.00468942	DOCK8	3D_WT vs 2D_WT
366.905	-0.383421	0.144557	-2.65239	0.00799239	0.0330849	DOK1	3D_WT vs 2D_WT
36.2186	-1.20797	0.397036	-3.04248	0.00234636	0.0116028	DOK2	3D_WT vs 2D_WT
395.191	0.395311	0.124158	3.18393	0.00145288	0.00762408	DOK3	3D_WT vs 2D_WT
1916.01	0.384716	0.0790215	4.8685	1.12449e-06	1.11239e-05	DOK4	3D_WT vs 2D_WT
381.84	0.726593	0.136873	5.30852	1.10518e-07	1.27322e-06	DOK6	3D_WT vs 2D_WT
1072.7	0.479174	0.0925452	5.17773	2.24598e-07	2.47205e-06	DOP1A	3D_WT vs 2D_WT
924.378	0.27234	0.0936064	2.90941	0.0036211	0.0167669	DOP1B	3D_WT vs 2D_WT
6811.92	0.408005	0.0666554	6.12111	9.29254e-10	1.39976e-08	DOT1L	3D_WT vs 2D_WT
832.623	-0.306533	0.103961	-2.94852	0.00319299	0.0150921	DPAGT1	3D_WT vs 2D_WT
1710.75	0.394807	0.0840766	4.6958	2.65571e-06	2.46106e-05	DPF1	3D_WT vs 2D_WT
744.129	0.442754	0.100219	4.41787	9.96788e-06	8.37418e-05	DPF3	3D_WT vs 2D_WT
954.026	0.544408	0.0972354	5.59886	2.1576e-08	2.75383e-07	DPP6	3D_WT vs 2D_WT
2901.15	-0.268008	0.0888637	-3.01595	0.00256177	0.0124879	DPP7	3D_WT vs 2D_WT
2683.8	-0.429566	0.0791963	-5.42407	5.82581e-08	6.95727e-07	DPPA4	3D_WT vs 2D_WT
1980.49	-0.804786	0.0768367	-10.474	1.13753e-25	5.82589e-24	DPY19L1	3D_WT vs 2D_WT
90.2679	-1.32338	0.240827	-5.49516	3.90348e-08	4.80337e-07	DPYD	3D_WT vs 2D_WT
36407.2	0.348154	0.069902	4.98061	6.33852e-07	6.53892e-06	DPYSL3	3D_WT vs 2D_WT
5382.12	0.391267	0.0825659	4.73885	2.14932e-06	2.02708e-05	DPYSL4	3D_WT vs 2D_WT
13521.1	0.681586	0.062073	10.9804	4.74908e-28	2.75284e-26	DPYSL5	3D_WT vs 2D_WT
382.622	-0.882403	0.129448	-6.81664	9.31937e-12	1.75541e-10	DRAM1	3D_WT vs 2D_WT
5918.94	0.651458	0.0721339	9.03123	1.69751e-19	6.0328e-18	DRAXIN	3D_WT vs 2D_WT
190.012	-0.665978	0.184643	-3.60684	0.000309952	0.00194308	DRC1	3D_WT vs 2D_WT
72.2335	-0.693982	0.262324	-2.64551	0.00815673	0.0336688	DRC7	3D_WT vs 2D_WT
108.121	0.814377	0.230844	3.52782	0.000418994	0.00253932	DRD2	3D_WT vs 2D_WT
247.699	0.629117	0.186593	3.3716	0.000747341	0.00427807	DRD4	3D_WT vs 2D_WT
795.947	0.293152	0.0961713	3.04823	0.00230195	0.011425	DRP2	3D_WT vs 2D_WT
491.919	0.355415	0.1155	3.0772	0.00208956	0.0104711	DSCAM	3D_WT vs 2D_WT
979.891	0.351551	0.102715	3.42258	0.000620295	0.00362256	DSCAML1	3D_WT vs 2D_WT
511.464	-0.502912	0.113489	-4.43137	9.36366e-06	7.89608e-05	DSE	3D_WT vs 2D_WT
612.452	-0.678104	0.106188	-6.3859	1.70389e-10	2.79786e-09	DSEL	3D_WT vs 2D_WT
101.59	-4.86909	0.389652	-12.496	7.85329e-36	6.3804e-34	DSP	3D_WT vs 2D_WT
2672.32	-0.557244	0.0774323	-7.19653	6.17643e-13	1.30155e-11	DSTN	3D_WT vs 2D_WT
558.803	0.456239	0.120119	3.79821	0.000145744	0.000984438	DTD1	3D_WT vs 2D_WT
91.7114	0.888983	0.249077	3.56912	0.000358188	0.00220834	DTHD1	3D_WT vs 2D_WT
1223.26	0.346041	0.089276	3.87609	0.00010615	0.000739469	DTNA	3D_WT vs 2D_WT
539.619	0.50169	0.114207	4.3928	1.11902e-05	9.29686e-05	DTNB	3D_WT vs 2D_WT
1998.01	0.666377	0.0764289	8.71892	2.80874e-18	8.94817e-17	DTX1	3D_WT vs 2D_WT
316.162	-1.018	0.154652	-6.5825	4.62596e-11	8.026e-10	DTX3L	3D_WT vs 2D_WT
7855.24	0.722854	0.0762156	9.48433	2.43954e-21	9.99025e-20	DTX4	3D_WT vs 2D_WT
523.121	0.427322	0.112227	3.80766	0.000140286	0.000952342	DUOX1	3D_WT vs 2D_WT
30.5129	-1.01006	0.407131	-2.48093	0.0131038	0.0499606	DUOX2	3D_WT vs 2D_WT
39.2056	1.22821	0.360382	3.40807	0.000654237	0.00380431	DUSP2	3D_WT vs 2D_WT
211.345	0.555992	0.159111	3.49437	0.000475177	0.0028474	DUSP5P1	3D_WT vs 2D_WT
454.912	-0.501744	0.123501	-4.06266	4.85158e-05	0.000360042	DUSP6	3D_WT vs 2D_WT
3603.43	0.707089	0.0804957	8.78418	1.57503e-18	5.21486e-17	DUSP8	3D_WT vs 2D_WT
2752.31	0.477861	0.0746745	6.39926	1.56137e-10	2.57428e-09	DUSP16	3D_WT vs 2D_WT
101.655	-0.580554	0.232786	-2.49394	0.0126335	0.0484871	DUSP23	3D_WT vs 2D_WT
1165.71	0.737135	0.0933675	7.89499	2.90346e-15	7.36976e-14	DUSP26	3D_WT vs 2D_WT
49.4286	-1.09054	0.331493	-3.28979	0.00100262	0.0055282	DUT-AS1	3D_WT vs 2D_WT
1118.33	0.298654	0.0916622	3.2582	0.00112119	0.00609506	DYM	3D_WT vs 2D_WT
14109.7	0.573644	0.0654097	8.77002	1.78633e-18	5.87561e-17	DYNLL2	3D_WT vs 2D_WT
283.415	-0.874645	0.142028	-6.15825	7.35527e-10	1.1171e-08	DYNLT3	3D_WT vs 2D_WT
68.7684	-0.981232	0.275133	-3.56639	0.000361928	0.00222886	DYNLT5	3D_WT vs 2D_WT
2318.75	0.346414	0.0744413	4.65352	3.2631e-06	2.97756e-05	DYRK1A	3D_WT vs 2D_WT
74.5327	-3.12329	0.326476	-9.56669	1.10387e-21	4.56672e-20	DYSF	3D_WT vs 2D_WT
248.718	-0.424871	0.150326	-2.82633	0.0047085	0.0210528	DZIP1L	3D_WT vs 2D_WT
853.572	0.285641	0.101752	2.80723	0.00499688	0.0220666	E2F1	3D_WT vs 2D_WT
194.27	0.939268	0.171635	5.47249	4.43762e-08	5.41709e-07	E2F2	3D_WT vs 2D_WT
2024.38	0.43383	0.0807377	5.37333	7.72961e-08	9.09656e-07	EBF1	3D_WT vs 2D_WT
5951.32	0.723185	0.0729793	9.90946	3.78701e-23	1.69119e-21	EBF3	3D_WT vs 2D_WT
1950.65	-0.460539	0.0812391	-5.66894	1.43688e-08	1.86309e-07	ECE1	3D_WT vs 2D_WT
614.308	-0.455116	0.119753	-3.80045	0.000144431	0.000977533	ECHDC2	3D_WT vs 2D_WT
439.216	-0.948587	0.125576	-7.5539	4.22418e-14	9.7663e-13	ECM1	3D_WT vs 2D_WT
189.419	-0.597248	0.171774	-3.47695	0.00050715	0.00301843	ECM2	3D_WT vs 2D_WT
121.681	-1.55006	0.219859	-7.05027	1.78565e-12	3.62323e-11	ECRG4	3D_WT vs 2D_WT
1323.15	0.416183	0.0924972	4.49941	6.81436e-06	5.86366e-05	ECSIT	3D_WT vs 2D_WT
573.743	-0.483453	0.122711	-3.93976	8.15628e-05	0.000580867	EDA2R	3D_WT vs 2D_WT
609.086	-0.331502	0.106127	-3.12364	0.00178627	0.00911382	EDEM2	3D_WT vs 2D_WT
5114.46	-0.679407	0.100534	-6.75797	1.39937e-11	2.58061e-10	EDIL3	3D_WT vs 2D_WT
103.627	-1.17434	0.228943	-5.12943	2.90628e-07	3.15419e-06	EDIL3-DT	3D_WT vs 2D_WT
48.7595	-3.15126	0.396101	-7.95571	1.78113e-15	4.62546e-14	EDN1	3D_WT vs 2D_WT
536.546	-1.81921	0.117533	-15.4783	4.85976e-54	6.59819e-52	EDNRA	3D_WT vs 2D_WT
12666.6	0.58417	0.0839337	6.9599	3.40513e-12	6.72056e-11	EEF1A2	3D_WT vs 2D_WT
109.418	-0.551545	0.219836	-2.5089	0.0121109	0.0468458	EEF1AKMT3	3D_WT vs 2D_WT
1464.05	-0.544367	0.097614	-5.57673	2.45075e-08	3.10449e-07	EEF2K	3D_WT vs 2D_WT
527.045	-0.479092	0.115483	-4.1486	3.34518e-05	0.000256531	EEPD1	3D_WT vs 2D_WT
735.574	-0.618024	0.0996122	-6.20431	5.4939e-10	8.49707e-09	EFEMP1	3D_WT vs 2D_WT
2380.77	-0.762932	0.0868272	-8.78679	1.5389e-18	5.10361e-17	EFEMP2	3D_WT vs 2D_WT
594.133	-0.737055	0.111191	-6.6287	3.38651e-11	5.99379e-10	EFNA1	3D_WT vs 2D_WT
1388.06	0.321652	0.0917546	3.50557	0.000455627	0.0027408	EFNA2	3D_WT vs 2D_WT
4540.49	0.499841	0.0773051	6.46582	1.0075e-10	1.68304e-09	EFNB1	3D_WT vs 2D_WT
474.993	-0.649399	0.126644	-5.12775	2.9323e-07	3.17901e-06	EFR3A	3D_WT vs 2D_WT
2318.93	0.405767	0.0918817	4.41619	1.00456e-05	8.43247e-05	EFR3B	3D_WT vs 2D_WT
3021.17	-0.658074	0.0713506	-9.22311	2.88611e-20	1.07327e-18	EFTUD2	3D_WT vs 2D_WT
893.036	0.285069	0.0936011	3.04557	0.00232236	0.0114981	EGF	3D_WT vs 2D_WT
186.335	-0.615709	0.176449	-3.48944	0.000484041	0.00289366	EGFL7	3D_WT vs 2D_WT
238.621	-0.723143	0.167123	-4.327	1.51153e-05	0.000123349	EGLN3	3D_WT vs 2D_WT
12374	1.67663	0.0754601	22.2187	2.26536e-109	7.51281e-107	EGR1	3D_WT vs 2D_WT
169.374	0.857001	0.187508	4.57048	4.86617e-06	4.30821e-05	EGR2	3D_WT vs 2D_WT
60.6654	1.49998	0.320741	4.67661	2.9165e-06	2.6782e-05	EGR3	3D_WT vs 2D_WT
1364.8	0.269517	0.0860213	3.13314	0.00172946	0.00886193	EHBP1	3D_WT vs 2D_WT
1381.22	-1.2471	0.104645	-11.9174	9.60555e-33	6.6548e-31	EHD2	3D_WT vs 2D_WT
921.977	0.303519	0.0953864	3.18199	0.00146265	0.00766766	EHD3	3D_WT vs 2D_WT
326.274	-1.31316	0.142558	-9.21139	3.21943e-20	1.19066e-18	EHD4	3D_WT vs 2D_WT
389.086	-0.388465	0.150159	-2.58703	0.00968083	0.0388886	EIF1AY	3D_WT vs 2D_WT
753.137	0.492679	0.110705	4.4504	8.5711e-06	7.26407e-05	EIF2AK3	3D_WT vs 2D_WT
1143.5	-0.347002	0.0873271	-3.97359	7.07985e-05	0.000510972	EIF2D	3D_WT vs 2D_WT
335.907	-0.34664	0.131441	-2.63722	0.00835875	0.0343694	EIF3J-DT	3D_WT vs 2D_WT
401.963	-0.924145	0.150063	-6.15837	7.34965e-10	1.11708e-08	EIF4A1	3D_WT vs 2D_WT
4198.21	0.438306	0.107146	4.09074	4.30002e-05	0.000322661	EIF4EBP2	3D_WT vs 2D_WT
9637.2	-0.294413	0.0669144	-4.39985	1.08328e-05	9.02953e-05	EIF4G1	3D_WT vs 2D_WT
82.7309	0.770264	0.254326	3.02864	0.00245654	0.0120696	EIF4HP2	3D_WT vs 2D_WT
1559.29	0.790984	0.101809	7.76931	7.89127e-15	1.93503e-13	ELAVL2	3D_WT vs 2D_WT
10505.1	0.733695	0.0752637	9.74833	1.87533e-22	8.02069e-21	ELAVL3	3D_WT vs 2D_WT
380.691	-0.363743	0.126331	-2.87929	0.00398567	0.0182462	ELF1	3D_WT vs 2D_WT
93.3752	-2.01183	0.265998	-7.56333	3.92873e-14	9.09363e-13	ELF4	3D_WT vs 2D_WT
1196.61	0.55646	0.0893993	6.22444	4.83289e-10	7.51493e-09	ELFN2	3D_WT vs 2D_WT
616.202	-1.03082	0.111699	-9.22856	2.74283e-20	1.02755e-18	ELK3	3D_WT vs 2D_WT
168.134	-1.24554	0.192251	-6.47874	9.24935e-11	1.55153e-09	ELL2	3D_WT vs 2D_WT
770.482	0.543227	0.105411	5.15342	2.55779e-07	2.79387e-06	ELMO1	3D_WT vs 2D_WT
2860.89	-0.660381	0.0842961	-7.83406	4.72368e-15	1.18121e-13	ELMOD1	3D_WT vs 2D_WT
1512.48	-2.56643	0.095075	-26.9938	1.74889e-160	1.04059e-157	ELN	3D_WT vs 2D_WT
926.882	-0.874818	0.0975155	-8.97107	2.93635e-19	1.02588e-17	ELOVL1	3D_WT vs 2D_WT
897.888	0.459012	0.0939187	4.88734	1.02209e-06	1.01807e-05	ELOVL4	3D_WT vs 2D_WT
4143.76	-0.353727	0.0678181	-5.21581	1.83011e-07	2.03201e-06	ELOVL5	3D_WT vs 2D_WT
105.972	-1.01917	0.230113	-4.42901	9.46669e-06	7.96967e-05	EMB	3D_WT vs 2D_WT
752.761	-0.276044	0.0982458	-2.80973	0.00495834	0.0219251	EMID1	3D_WT vs 2D_WT
754.849	-2.23384	0.11252	-19.8528	1.04184e-87	2.47957e-85	EMILIN1	3D_WT vs 2D_WT
156.092	-0.818221	0.201548	-4.05969	4.91372e-05	0.000363986	EMILIN2	3D_WT vs 2D_WT
951.498	-0.512429	0.0934991	-5.48058	4.23929e-08	5.19735e-07	EML3	3D_WT vs 2D_WT
203.133	0.947989	0.212458	4.46202	8.11917e-06	6.8984e-05	EML5	3D_WT vs 2D_WT
694.105	-2.47607	0.11135	-22.2368	1.51489e-109	5.10769e-107	EMP1	3D_WT vs 2D_WT
609.97	-0.418296	0.106333	-3.93385	8.35974e-05	0.00059402	EMP2	3D_WT vs 2D_WT
1389.16	-0.848791	0.0999201	-8.4947	1.98449e-17	5.96528e-16	EMP3	3D_WT vs 2D_WT
109.321	4.84467	0.36244	13.3668	9.44918e-41	8.97451e-39	EMX1	3D_WT vs 2D_WT
517.302	0.557751	0.124172	4.49177	7.06351e-06	6.05487e-05	EMX2	3D_WT vs 2D_WT
216.918	0.67327	0.158038	4.26018	2.0426e-05	0.000162556	EMX2OS	3D_WT vs 2D_WT
654.72	-0.35344	0.115465	-3.06101	0.0022059	0.0110023	ENDOD1	3D_WT vs 2D_WT
323.205	-1.69524	0.156837	-10.809	3.12147e-27	1.73959e-25	ENG	3D_WT vs 2D_WT
603.132	0.445621	0.110233	4.04254	5.28748e-05	0.000388966	ENHO	3D_WT vs 2D_WT
23844.4	-0.489921	0.069119	-7.08808	1.35981e-12	2.7843e-11	ENO1	3D_WT vs 2D_WT
559.628	-0.593843	0.131021	-4.53242	5.83105e-06	5.08238e-05	ENO3	3D_WT vs 2D_WT
286.059	0.464135	0.146878	3.15999	0.00157773	0.00820323	ENOX1	3D_WT vs 2D_WT
98.8317	-1.2074	0.248753	-4.85381	1.2111e-06	1.19109e-05	ENPP1	3D_WT vs 2D_WT
4235.22	0.43362	0.0737437	5.88009	4.10036e-09	5.70497e-08	ENPP2	3D_WT vs 2D_WT
156.86	-0.733005	0.193353	-3.79102	0.000150029	0.00100833	ENTPD2	3D_WT vs 2D_WT
75.3173	1.1725	0.259937	4.51072	6.46076e-06	5.59509e-05	ENTPD3	3D_WT vs 2D_WT
200.229	0.476342	0.162166	2.93737	0.00331009	0.0155571	ENTREP2	3D_WT vs 2D_WT
162.826	-0.813539	0.184394	-4.41196	1.02439e-05	8.5811e-05	EOGT	3D_WT vs 2D_WT
425.343	-0.519678	0.124245	-4.18268	2.8809e-05	0.000223212	EOLA2-DT	3D_WT vs 2D_WT
122.079	0.839471	0.217742	3.85535	0.000115563	0.000800081	EOMES	3D_WT vs 2D_WT
116.243	-3.40721	0.270778	-12.5831	2.61696e-36	2.15207e-34	EPAS1	3D_WT vs 2D_WT
2364.54	0.482025	0.0781223	6.17013	6.82336e-10	1.04179e-08	EPB41	3D_WT vs 2D_WT
3582.58	0.372325	0.0734887	5.06643	4.05351e-07	4.29557e-06	EPB41L1	3D_WT vs 2D_WT
1001.44	-0.695685	0.114597	-6.07071	1.2735e-09	1.88739e-08	EPB41L2	3D_WT vs 2D_WT
6292.46	-1.04853	0.0659727	-15.8934	7.0444e-57	9.96561e-55	EPB41L3	3D_WT vs 2D_WT
993.143	0.300019	0.0952592	3.1495	0.00163551	0.00845949	EPC1	3D_WT vs 2D_WT
1046.07	0.320092	0.0916978	3.49073	0.000481711	0.00288229	EPC2	3D_WT vs 2D_WT
549.736	-1.60582	0.119025	-13.4914	1.75673e-41	1.71684e-39	EPCIP	3D_WT vs 2D_WT
181.937	-0.717563	0.187255	-3.83202	0.000127096	0.000871278	EPCIP-AS1	3D_WT vs 2D_WT
829.195	-0.340146	0.0942742	-3.60805	0.000308506	0.00193582	EPDR1	3D_WT vs 2D_WT
43.6829	-2.65735	0.402096	-6.60876	3.87562e-11	6.79409e-10	EPGN	3D_WT vs 2D_WT
1709.5	-0.783277	0.0968706	-8.08581	6.17543e-16	1.66129e-14	EPHA2	3D_WT vs 2D_WT
766.575	1.10502	0.112495	9.82282	8.97989e-23	3.92361e-21	EPHA3	3D_WT vs 2D_WT
2579.33	0.971605	0.109577	8.86686	7.52381e-19	2.57106e-17	EPHA4	3D_WT vs 2D_WT
1731.51	1.46243	0.10712	13.6523	1.95585e-42	1.97834e-40	EPHA5	3D_WT vs 2D_WT
36.1798	1.20166	0.369402	3.253	0.00114194	0.0061951	EPHA5-AS1	3D_WT vs 2D_WT
904.113	1.14544	0.112111	10.217	1.66405e-24	7.97719e-23	EPHA7	3D_WT vs 2D_WT
217.02	0.680784	0.159148	4.27768	1.88851e-05	0.000151545	EPHA8	3D_WT vs 2D_WT
1231.8	0.34368	0.117284	2.93033	0.00338602	0.0158453	EPHA10	3D_WT vs 2D_WT
2632.54	0.797171	0.090261	8.83185	1.02957e-18	3.46559e-17	EPHB1	3D_WT vs 2D_WT
13638.2	0.767493	0.090253	8.50379	1.83493e-17	5.53215e-16	EPHB2	3D_WT vs 2D_WT
1415.19	-0.631157	0.104924	-6.01535	1.79501e-09	2.60496e-08	EPHB4	3D_WT vs 2D_WT
1382.29	0.419528	0.0830015	5.05446	4.31608e-07	4.54999e-06	EPHB6	3D_WT vs 2D_WT
2466.77	-0.755191	0.0908339	-8.31398	9.25451e-17	2.63688e-15	EPHX1	3D_WT vs 2D_WT
521.558	-0.4046	0.136867	-2.95616	0.00311496	0.0147785	EPPK1	3D_WT vs 2D_WT
2820.86	-0.280672	0.074256	-3.77979	0.000156964	0.00105006	EPRS1	3D_WT vs 2D_WT
629.156	-1.00829	0.117321	-8.59425	8.38067e-18	2.58053e-16	EPS8L2	3D_WT vs 2D_WT
502.744	-0.495959	0.122758	-4.04013	5.34226e-05	0.000392711	ERAP1	3D_WT vs 2D_WT
215.971	-0.973366	0.167663	-5.80549	6.41779e-09	8.70187e-08	ERAP2	3D_WT vs 2D_WT
253.302	-0.815567	0.166939	-4.88541	1.03213e-06	1.02655e-05	ERBB3	3D_WT vs 2D_WT
1778.39	0.419778	0.0826345	5.07994	3.77555e-07	4.02208e-06	ERBB4	3D_WT vs 2D_WT
2436.31	-0.328999	0.0791046	-4.15903	3.19596e-05	0.000246115	ERBIN	3D_WT vs 2D_WT
549.545	0.7609	0.121288	6.2735	3.53023e-10	5.60569e-09	ERC2	3D_WT vs 2D_WT
28.155	-3.79707	0.580724	-6.53852	6.21323e-11	1.0616e-09	EREG	3D_WT vs 2D_WT
1558.92	-0.395831	0.0996429	-3.97249	7.11245e-05	0.000512776	ERF	3D_WT vs 2D_WT
164.902	0.463237	0.183985	2.5178	0.0118089	0.0458443	ERICH3	3D_WT vs 2D_WT
968.647	-0.328424	0.107886	-3.04417	0.00233324	0.0115435	ERLIN1	3D_WT vs 2D_WT
825.52	-0.329362	0.110662	-2.97628	0.00291768	0.0139703	ERO1A	3D_WT vs 2D_WT
1521.12	0.551816	0.0946966	5.8272	5.63656e-09	7.67863e-08	ERV3-1	3D_WT vs 2D_WT
480.56	0.355424	0.1268	2.80304	0.00506241	0.0223073	ESCO1	3D_WT vs 2D_WT
610.24	0.623238	0.106467	5.85384	4.8035e-09	6.59707e-08	ESPL1	3D_WT vs 2D_WT
565.438	2.66943	0.121528	21.9656	6.1401e-107	1.97165e-104	ESRRB	3D_WT vs 2D_WT
1640.48	-0.504125	0.0859389	-5.86608	4.46218e-09	6.16177e-08	ESYT1	3D_WT vs 2D_WT
1008.77	0.559003	0.0949244	5.88893	3.88697e-09	5.42299e-08	ETFB	3D_WT vs 2D_WT
606.24	0.375057	0.104483	3.58965	0.00033112	0.00206109	ETNK2	3D_WT vs 2D_WT
13.7403	2.00821	0.649393	3.09244	0.00198522	0.0100102	ETNPPL	3D_WT vs 2D_WT
228.341	-4.02711	0.391619	-10.2832	8.38577e-25	4.09768e-23	ETS1	3D_WT vs 2D_WT
1510.56	0.701199	0.0955697	7.33705	2.1836e-13	4.82778e-12	ETV1	3D_WT vs 2D_WT
508.246	-0.325255	0.11699	-2.7802	0.00543253	0.0237365	ETV6	3D_WT vs 2D_WT
85.078	-4.52078	0.39065	-11.5725	5.68359e-31	3.6271e-29	EVA1A	3D_WT vs 2D_WT
103.849	-1.69598	0.254157	-6.67294	2.50724e-11	4.48465e-10	EVA1C	3D_WT vs 2D_WT
164.009	-0.535328	0.186718	-2.86703	0.00414339	0.0188573	EVC2	3D_WT vs 2D_WT
4003.98	0.320353	0.0688204	4.65491	3.24125e-06	2.96163e-05	EVI5L	3D_WT vs 2D_WT
10016.9	0.446837	0.0669499	6.67419	2.48593e-11	4.45745e-10	EVL	3D_WT vs 2D_WT
21.9403	-1.3574	0.482856	-2.81118	0.00493601	0.0218502	EVX2	3D_WT vs 2D_WT
1179.27	0.30534	0.0863658	3.53543	0.000407119	0.002477	EXOC2	3D_WT vs 2D_WT
1559.6	0.287676	0.098923	2.90808	0.00363652	0.0168306	EXOC6B	3D_WT vs 2D_WT
8319.41	0.291337	0.0768324	3.79186	0.000149526	0.00100556	EXTL3	3D_WT vs 2D_WT
52.9965	-1.03738	0.31188	-3.32623	0.0008803	0.00494268	EYA4	3D_WT vs 2D_WT
145.103	-1.05059	0.19324	-5.43668	5.4281e-08	6.50922e-07	F2RL1	3D_WT vs 2D_WT
104.001	-2.20114	0.258039	-8.53029	1.45979e-17	4.43417e-16	F2RL2	3D_WT vs 2D_WT
1283.19	-0.938254	0.0884818	-10.6039	2.85755e-26	1.49762e-24	F3	3D_WT vs 2D_WT
232.425	-0.757833	0.156633	-4.83826	1.30978e-06	1.2819e-05	F11R	3D_WT vs 2D_WT
53.7595	-4.02857	0.455799	-8.83848	9.70287e-19	3.28243e-17	F13A1	3D_WT vs 2D_WT
1470.88	-0.656916	0.0892139	-7.36338	1.79306e-13	3.99929e-12	FABP5	3D_WT vs 2D_WT
84.1071	-0.66627	0.257741	-2.58504	0.0097367	0.039082	FABP5P7	3D_WT vs 2D_WT
6490.58	-0.42937	0.0656855	-6.53675	6.28706e-11	1.07331e-09	FADS1	3D_WT vs 2D_WT
20904.1	-0.344746	0.067159	-5.13328	2.84742e-07	3.09363e-06	FADS2	3D_WT vs 2D_WT
842.506	0.306471	0.0962383	3.18451	0.00145002	0.0076151	FAF1	3D_WT vs 2D_WT
2699.73	0.641885	0.072758	8.82219	1.12242e-18	3.75315e-17	FAIM2	3D_WT vs 2D_WT
1078.13	0.311016	0.101127	3.07551	0.00210144	0.0105254	FAM13B	3D_WT vs 2D_WT
388.848	0.581182	0.12528	4.63908	3.49969e-06	3.17911e-05	FAM13C	3D_WT vs 2D_WT
570.78	-0.959191	0.112726	-8.50901	1.7542e-17	5.29663e-16	FAM43A	3D_WT vs 2D_WT
1410.39	0.358649	0.102752	3.49042	0.000482256	0.00288469	FAM53B	3D_WT vs 2D_WT
87.0232	1.23114	0.24482	5.02875	4.93682e-07	5.16935e-06	FAM78B	3D_WT vs 2D_WT
80.0229	-1.05721	0.260372	-4.06038	4.89939e-05	0.000363057	FAM83G	3D_WT vs 2D_WT
111.488	0.903179	0.218581	4.13202	3.59594e-05	0.000274099	FAM86GP	3D_WT vs 2D_WT
707.975	0.350897	0.100589	3.48844	0.000485848	0.0029036	FAM89A	3D_WT vs 2D_WT
1139.98	-0.358869	0.101312	-3.54222	0.000396773	0.00241987	FAM91A1	3D_WT vs 2D_WT
1208.88	0.570954	0.0871507	6.55134	5.70244e-11	9.7846e-10	FAM107B	3D_WT vs 2D_WT
552.47	0.475837	0.110574	4.30334	1.68246e-05	0.000135927	FAM110B	3D_WT vs 2D_WT
28.7774	-2.16434	0.466318	-4.64134	3.46149e-06	3.14582e-05	FAM110C	3D_WT vs 2D_WT
584.621	-1.09635	0.120433	-9.10341	8.7543e-20	3.16815e-18	FAM114A1	3D_WT vs 2D_WT
1019.06	0.537562	0.0947967	5.67068	1.42229e-08	1.84679e-07	FAM117B	3D_WT vs 2D_WT
1597.81	-0.287531	0.0891438	-3.22548	0.00125763	0.00673245	FAM120A	3D_WT vs 2D_WT
731.818	0.978479	0.110943	8.81968	1.1479e-18	3.83202e-17	FAM124A	3D_WT vs 2D_WT
4582.84	0.329615	0.0698327	4.72007	2.35769e-06	2.2061e-05	FAM131B	3D_WT vs 2D_WT
523.255	-0.497492	0.110298	-4.51043	6.46972e-06	5.60045e-05	FAM162A	3D_WT vs 2D_WT
358.278	0.504609	0.155387	3.24743	0.00116452	0.00630741	FAM169A	3D_WT vs 2D_WT
1481.55	0.382105	0.0940154	4.06428	4.81807e-05	0.000358607	FAM181B	3D_WT vs 2D_WT
631.674	0.278752	0.103204	2.701	0.00691324	0.0291729	FAM184A	3D_WT vs 2D_WT
53.3661	-1.09209	0.309992	-3.52295	0.000426775	0.00258106	FAM201A	3D_WT vs 2D_WT
379.208	0.506681	0.126298	4.0118	6.02578e-05	0.000439602	FAM215B	3D_WT vs 2D_WT
6313.45	0.321237	0.0738974	4.34706	1.37975e-05	0.000113097	FAM219A	3D_WT vs 2D_WT
808.018	0.746763	0.103285	7.23009	4.82667e-13	1.03217e-11	FAM222A	3D_WT vs 2D_WT
718.493	0.41944	0.104358	4.01924	5.83859e-05	0.000427023	FAM229B	3D_WT vs 2D_WT
45.2382	0.893238	0.332367	2.68751	0.00719879	0.0302077	FAM246C	3D_WT vs 2D_WT
687.418	0.263738	0.102843	2.56449	0.0103329	0.0410515	FANCC	3D_WT vs 2D_WT
205.785	-0.560563	0.160539	-3.49175	0.000479866	0.0028738	FANK1	3D_WT vs 2D_WT
31.7745	-4.67594	0.655883	-7.12923	1.00935e-12	2.08571e-11	FAP	3D_WT vs 2D_WT
141.668	-1.63747	0.211527	-7.74118	9.84987e-15	2.40076e-13	FAS	3D_WT vs 2D_WT
3735.57	0.608685	0.074974	8.11862	4.71533e-16	1.27699e-14	FAT3	3D_WT vs 2D_WT
4023.98	0.893943	0.0776598	11.511	1.16111e-30	7.3404e-29	FAT4	3D_WT vs 2D_WT
1018.72	0.661808	0.0967634	6.83945	7.95005e-12	1.50589e-10	FAXC	3D_WT vs 2D_WT
1088.2	-0.65132	0.112263	-5.80174	6.56302e-09	8.87499e-08	FBLIM1	3D_WT vs 2D_WT
1236.77	0.851325	0.0899823	9.46103	3.04922e-21	1.24617e-19	FBLL1	3D_WT vs 2D_WT
5861.92	-0.545501	0.0757852	-7.19799	6.11075e-13	1.2931e-11	FBLN1	3D_WT vs 2D_WT
1924.02	-0.943649	0.0902985	-10.4503	1.46018e-25	7.42199e-24	FBLN2	3D_WT vs 2D_WT
15795	-0.59009	0.0673893	-8.75643	2.01535e-18	6.56531e-17	FBLN5	3D_WT vs 2D_WT
2211.42	-3.16049	0.0908975	-34.7698	6.95965e-265	1.27994e-261	FBN1	3D_WT vs 2D_WT
717.8	-2.16811	0.115302	-18.8038	7.0361e-79	1.49832e-76	FBN2	3D_WT vs 2D_WT
2424.25	0.588146	0.0818293	7.18748	6.59988e-13	1.38502e-11	FBN3	3D_WT vs 2D_WT
755.756	-0.30461	0.0969698	-3.14129	0.00168206	0.00865415	FBXL12	3D_WT vs 2D_WT
1345.93	0.628072	0.0950726	6.60624	3.942e-11	6.89849e-10	FBXL16	3D_WT vs 2D_WT
4227.2	0.574235	0.0720145	7.97389	1.53758e-15	4.02918e-14	FBXL19	3D_WT vs 2D_WT
716.291	0.336619	0.104677	3.21577	0.00130096	0.00693867	FBXO10	3D_WT vs 2D_WT
2378.5	0.293823	0.080284	3.6598	0.000252414	0.00161644	FBXO11	3D_WT vs 2D_WT
29.0313	-1.17011	0.423784	-2.7611	0.0057607	0.0249869	FBXO24	3D_WT vs 2D_WT
676.201	0.421603	0.123097	3.42496	0.000614893	0.00359517	FBXO25	3D_WT vs 2D_WT
337.446	-3.87567	0.183398	-21.1325	3.99816e-99	1.15547e-96	FBXO32	3D_WT vs 2D_WT
1337.34	0.452289	0.0917246	4.93094	8.1833e-07	8.30648e-06	FBXO41	3D_WT vs 2D_WT
791.467	0.403901	0.106346	3.79799	0.000145875	0.000984994	FBXO45	3D_WT vs 2D_WT
378.385	-0.321768	0.126929	-2.53503	0.0112437	0.0439878	FBXW9	3D_WT vs 2D_WT
112.492	-1.28341	0.222326	-5.77264	7.8038e-09	1.0455e-07	FCER1G	3D_WT vs 2D_WT
10.8262	-2.07655	0.752025	-2.76127	0.00575767	0.0249791	FCGR2B	3D_WT vs 2D_WT
21.2139	-2.13333	0.519742	-4.1046	4.05012e-05	0.000305268	FCGR2C	3D_WT vs 2D_WT
33.6063	-2.30811	0.424088	-5.44252	5.25311e-08	6.3181e-07	FCGR3A	3D_WT vs 2D_WT
1592.31	-0.53607	0.0925938	-5.78949	7.06025e-09	9.4966e-08	FCGRT	3D_WT vs 2D_WT
1793.45	0.493515	0.0812293	6.07558	1.23543e-09	1.83635e-08	FCHO1	3D_WT vs 2D_WT
966.415	0.489753	0.10094	4.8519	1.22283e-06	1.20028e-05	FCHSD2	3D_WT vs 2D_WT
63.7039	-1.1856	0.285351	-4.1549	3.25432e-05	0.000250133	FCN1	3D_WT vs 2D_WT
45.4122	-0.954772	0.338836	-2.8178	0.00483536	0.0214846	FCRLB	3D_WT vs 2D_WT
6096.46	-0.490462	0.0642788	-7.63023	2.34339e-14	5.50601e-13	FDFT1	3D_WT vs 2D_WT
1348.87	-0.488404	0.0858772	-5.68723	1.29116e-08	1.68953e-07	FDPS	3D_WT vs 2D_WT
874.832	-0.463493	0.0995909	-4.65397	3.25605e-06	2.97246e-05	FDXR	3D_WT vs 2D_WT
1430.96	0.337004	0.0922415	3.6535	0.000258694	0.00165195	FER	3D_WT vs 2D_WT
453.639	-0.656564	0.132205	-4.96625	6.82602e-07	7.02035e-06	FER1L4	3D_WT vs 2D_WT
1696.6	-0.526173	0.0813397	-6.46883	9.87626e-11	1.65532e-09	FERMT2	3D_WT vs 2D_WT
175.505	-1.3899	0.184097	-7.54982	4.35874e-14	1.00659e-12	FES	3D_WT vs 2D_WT
16.6832	1.73287	0.58729	2.95063	0.0031713	0.0150106	FEV	3D_WT vs 2D_WT
7230.6	0.321343	0.0661371	4.85875	1.1813e-06	1.16404e-05	FEZ1	3D_WT vs 2D_WT
2060.33	-0.277773	0.0791344	-3.51014	0.000447873	0.00269741	FEZ2	3D_WT vs 2D_WT
52.9167	-1.04384	0.327401	-3.18827	0.00143128	0.00753052	FEZF1	3D_WT vs 2D_WT
125.779	-1.16267	0.206745	-5.62372	1.8689e-08	2.40203e-07	FEZF1-AS1	3D_WT vs 2D_WT
214.36	0.856834	0.158285	5.41323	6.18975e-08	7.3658e-07	FEZF2	3D_WT vs 2D_WT
1176.24	0.495222	0.0864452	5.72875	1.01176e-08	1.33952e-07	FGD1	3D_WT vs 2D_WT
389.878	0.447742	0.134049	3.34015	0.000837343	0.00473433	FGD3	3D_WT vs 2D_WT
925.635	0.811956	0.102089	7.95339	1.81471e-15	4.70662e-14	FGD4	3D_WT vs 2D_WT
449.99	0.618453	0.120864	5.11691	3.10575e-07	3.35447e-06	FGD6	3D_WT vs 2D_WT
482.09	0.763036	0.119375	6.3919	1.63833e-10	2.69677e-09	FGF9	3D_WT vs 2D_WT
65.5436	-1.27914	0.279715	-4.57301	4.80759e-06	4.26381e-05	FGF10	3D_WT vs 2D_WT
313.126	0.354825	0.138242	2.56669	0.0102673	0.0408551	FGF12	3D_WT vs 2D_WT
882.955	0.948312	0.0938305	10.1067	5.16181e-24	2.41721e-22	FGF13	3D_WT vs 2D_WT
173.544	1.17036	0.178811	6.54525	5.93943e-11	1.0174e-09	FGF14	3D_WT vs 2D_WT
38.2997	1.2344	0.373185	3.30773	0.000940549	0.00522339	FGF19	3D_WT vs 2D_WT
160.842	-0.927196	0.187197	-4.95306	7.30542e-07	7.48297e-06	FGFBP2	3D_WT vs 2D_WT
10597	-0.281168	0.0669305	-4.20089	2.65863e-05	0.00020766	FGFBP3	3D_WT vs 2D_WT
1144.11	0.40087	0.0876519	4.57343	4.79806e-06	4.25722e-05	FGFR2	3D_WT vs 2D_WT
6123.73	0.411449	0.0756523	5.43868	5.36755e-08	6.44808e-07	FGFR3	3D_WT vs 2D_WT
2213.27	-0.559169	0.083654	-6.6843	2.3203e-11	4.17241e-10	FGFRL1	3D_WT vs 2D_WT
56.1706	-2.02821	0.318686	-6.36431	1.96176e-10	3.19278e-09	FGL2	3D_WT vs 2D_WT
52.916	-1.11315	0.318079	-3.49961	0.000465935	0.00279808	FGR	3D_WT vs 2D_WT
25.7247	-1.19469	0.451156	-2.64807	0.00809524	0.0334423	FHIP1A	3D_WT vs 2D_WT
328.125	-2.76229	0.161638	-17.0894	1.78047e-65	2.92837e-63	FHL2	3D_WT vs 2D_WT
450.773	-0.618231	0.122219	-5.05841	4.22772e-07	4.46615e-06	FHOD1	3D_WT vs 2D_WT
1088.91	0.285533	0.091736	3.11255	0.00185477	0.00943713	FHOD3	3D_WT vs 2D_WT
86.4268	-0.658965	0.259072	-2.54356	0.010973	0.0431036	FIBCD1	3D_WT vs 2D_WT
1398.45	-0.395809	0.0866607	-4.56735	4.93939e-06	4.36361e-05	FIBIN	3D_WT vs 2D_WT
252.603	-1.97452	0.160534	-12.2997	9.09157e-35	6.99325e-33	FILIP1L	3D_WT vs 2D_WT
438.368	-0.489642	0.133318	-3.67274	0.000239959	0.00154254	FKBP5	3D_WT vs 2D_WT
5086.01	-0.447336	0.100719	-4.44144	8.93587e-06	7.56055e-05	FKBP9	3D_WT vs 2D_WT
8193.06	-0.521103	0.0743175	-7.01184	2.35197e-12	4.72967e-11	FKBP10	3D_WT vs 2D_WT
61.3713	-3.39513	0.366492	-9.26387	1.97153e-20	7.52529e-19	FLI1	3D_WT vs 2D_WT
38162.5	-0.495754	0.0676156	-7.33195	2.26833e-13	5.00419e-12	FLNA	3D_WT vs 2D_WT
2919.05	-1.06202	0.0756713	-14.0346	9.57524e-45	1.02491e-42	FLNB	3D_WT vs 2D_WT
388.216	0.594635	0.13209	4.50175	6.73948e-06	5.80663e-05	FLRT1	3D_WT vs 2D_WT
111.87	-0.770294	0.232404	-3.31447	0.000918182	0.00511844	FLVCR1-DT	3D_WT vs 2D_WT
53.7241	-2.11029	0.330401	-6.38706	1.69103e-10	2.78126e-09	FMN1	3D_WT vs 2D_WT
2894.51	-0.641434	0.0879324	-7.29462	2.995e-13	6.52194e-12	FMN2	3D_WT vs 2D_WT
32.4914	-1.72263	0.430123	-4.00497	6.20249e-05	0.000451354	FMOD	3D_WT vs 2D_WT
18077.5	-2.23619	0.0829697	-26.9519	5.41774e-160	3.13146e-157	FN1	3D_WT vs 2D_WT
9249.43	0.441031	0.0661492	6.66721	2.60708e-11	4.65911e-10	FNBP1L	3D_WT vs 2D_WT
41.9859	-1.48462	0.376059	-3.94784	7.88579e-05	0.000563509	FNDC1	3D_WT vs 2D_WT
1577.36	-0.755562	0.114687	-6.58803	4.45694e-11	7.76606e-10	FNDC3B	3D_WT vs 2D_WT
1687.13	0.267656	0.0930601	2.87617	0.00402537	0.018403	FNDC4	3D_WT vs 2D_WT
3632.84	0.538977	0.0746623	7.21885	5.24275e-13	1.11761e-11	FNDC5	3D_WT vs 2D_WT
397.475	0.690033	0.134987	5.11183	3.19056e-07	3.43507e-06	FNDC10	3D_WT vs 2D_WT
745.958	0.492413	0.101142	4.86855	1.12422e-06	1.11239e-05	FNIP2	3D_WT vs 2D_WT
767.014	0.281178	0.10266	2.73892	0.00616407	0.0264529	FNTA	3D_WT vs 2D_WT
15.1223	-2.51322	0.682048	-3.68481	0.000228871	0.00147717	FOLR1	3D_WT vs 2D_WT
6860.27	0.953238	0.067425	14.1378	2.22276e-45	2.44383e-43	FOS	3D_WT vs 2D_WT
121.42	1.0171	0.209302	4.85949	1.17688e-06	1.16035e-05	FOSB	3D_WT vs 2D_WT
160.528	-2.40341	0.204393	-11.7588	6.36276e-32	4.23417e-30	FOSL1	3D_WT vs 2D_WT
1180.34	-2.73414	0.0990305	-27.6091	8.6525e-168	5.83467e-165	FOSL2	3D_WT vs 2D_WT
11.8503	-1.71592	0.680312	-2.52226	0.0116603	0.0453195	FOXA3	3D_WT vs 2D_WT
138.413	-2.50893	0.221096	-11.3477	7.61492e-30	4.72545e-28	FOXC1	3D_WT vs 2D_WT
31.6508	-2.89337	0.465989	-6.2091	5.32903e-10	8.24837e-09	FOXC2	3D_WT vs 2D_WT
11.4296	-2.73078	0.772765	-3.53378	0.000409667	0.002491	FOXCUT	3D_WT vs 2D_WT
30.1177	-3.03394	0.504594	-6.01264	1.82529e-09	2.64321e-08	FOXD1	3D_WT vs 2D_WT
38.0898	-1.58176	0.375647	-4.21075	2.54524e-05	0.000200195	FOXD3	3D_WT vs 2D_WT
44.4038	-0.85419	0.336369	-2.53944	0.0111029	0.0435549	FOXD3-AS1	3D_WT vs 2D_WT
72.6193	0.687541	0.272174	2.52611	0.0115334	0.0449559	FOXD4	3D_WT vs 2D_WT
33.9598	1.14862	0.39851	2.8823	0.00394788	0.0181019	FOXD4L1	3D_WT vs 2D_WT
796.949	0.581329	0.102378	5.67828	1.36059e-08	1.77122e-07	FOXG1	3D_WT vs 2D_WT
1074.54	-0.700171	0.108273	-6.46674	1.00141e-10	1.67563e-09	FOXJ1	3D_WT vs 2D_WT
17.9916	-4.30915	0.813056	-5.29994	1.1584e-07	1.32999e-06	FOXL1	3D_WT vs 2D_WT
742.276	0.447074	0.102491	4.36208	1.28831e-05	0.000106031	FOXM1	3D_WT vs 2D_WT
484.116	0.496813	0.120254	4.13137	3.60612e-05	0.000274772	FOXN2	3D_WT vs 2D_WT
507.596	0.469931	0.120671	3.89431	9.84783e-05	0.000689825	FOXO6	3D_WT vs 2D_WT
1014.63	0.932047	0.102566	9.08731	1.01516e-19	3.65423e-18	FOXP1	3D_WT vs 2D_WT
2181.68	1.49711	0.0816438	18.3371	4.18635e-75	8.55454e-73	FOXP2	3D_WT vs 2D_WT
1616.87	1.09203	0.0831695	13.1302	2.21031e-39	1.98732e-37	FOXP4	3D_WT vs 2D_WT
2033.6	0.294252	0.0831596	3.5384	0.000402554	0.00245144	FOXRED2	3D_WT vs 2D_WT
37.2447	-1.30418	0.406233	-3.21043	0.00132536	0.0070506	FPR1	3D_WT vs 2D_WT
509.254	0.661194	0.139759	4.73095	2.23466e-06	2.099e-05	FRAS1	3D_WT vs 2D_WT
584.811	0.762217	0.113598	6.70975	1.94962e-11	3.55003e-10	FRMD4B	3D_WT vs 2D_WT
352.396	-2.64011	0.149362	-17.6759	6.43467e-70	1.19425e-67	FRMD6	3D_WT vs 2D_WT
37.8168	-1.51224	0.373559	-4.04819	5.16151e-05	0.000380252	FRMD6-AS2	3D_WT vs 2D_WT
708.552	-0.26799	0.103265	-2.59517	0.00945441	0.0380698	FRMD8	3D_WT vs 2D_WT
62.8593	1.72658	0.327878	5.26593	1.39483e-07	1.57632e-06	FRMPD1	3D_WT vs 2D_WT
399.004	0.631146	0.132714	4.75569	1.97766e-06	1.87625e-05	FRMPD3	3D_WT vs 2D_WT
1302.25	0.725436	0.0835735	8.68022	3.95015e-18	1.23894e-16	FRY	3D_WT vs 2D_WT
426.162	-1.32083	0.140726	-9.38581	6.24343e-21	2.50604e-19	FRZB	3D_WT vs 2D_WT
4024.22	0.295902	0.0794495	3.7244	0.000195777	0.00128257	FSD1	3D_WT vs 2D_WT
1166.4	0.286653	0.104162	2.75199	0.00592334	0.0256045	FSD1L	3D_WT vs 2D_WT
888.174	0.512559	0.110924	4.6208	3.82256e-06	3.43582e-05	FSIP2	3D_WT vs 2D_WT
550.121	-0.925668	0.128636	-7.19601	6.20002e-13	1.30517e-11	FST	3D_WT vs 2D_WT
8519.57	-1.74062	0.0805657	-21.605	1.61135e-103	4.79378e-101	FSTL1	3D_WT vs 2D_WT
872.788	-0.830842	0.0950716	-8.73912	2.34943e-18	7.54427e-17	FSTL3	3D_WT vs 2D_WT
111.071	0.747423	0.217292	3.43971	0.000582328	0.00342755	FSTL4	3D_WT vs 2D_WT
1487.19	1.30419	0.11034	11.8198	3.08311e-32	2.086e-30	FSTL5	3D_WT vs 2D_WT
10602	-0.296906	0.078512	-3.78166	0.000155783	0.00104328	FTH1	3D_WT vs 2D_WT
45411.1	-0.46646	0.0757168	-6.16059	7.24737e-10	1.10319e-08	FTL	3D_WT vs 2D_WT
2354.09	0.343346	0.0824326	4.16517	3.1112e-05	0.000240044	FTO	3D_WT vs 2D_WT
1072.78	-0.44349	0.0923928	-4.80005	1.58629e-06	1.53324e-05	FUCA2	3D_WT vs 2D_WT
180.276	-0.869602	0.181021	-4.80389	1.55613e-06	1.50625e-05	FUOM	3D_WT vs 2D_WT
1852.53	-0.576554	0.0815045	-7.0739	1.50643e-12	3.07209e-11	FURIN	3D_WT vs 2D_WT
1453.98	0.515236	0.0851095	6.05379	1.41475e-09	2.083e-08	FUT8	3D_WT vs 2D_WT
1858.01	0.624578	0.115116	5.42562	5.77525e-08	6.90096e-07	FUT9	3D_WT vs 2D_WT
609.331	-0.631508	0.112523	-5.61226	1.99702e-08	2.55695e-07	FUT11	3D_WT vs 2D_WT
906.564	-1.51406	0.108272	-13.9839	1.95537e-44	2.07106e-42	FXYD5	3D_WT vs 2D_WT
2857.44	0.30415	0.0808749	3.76074	0.000169411	0.00112478	FXYD6	3D_WT vs 2D_WT
28.4199	-1.34208	0.44265	-3.03193	0.00242997	0.0119548	FYB1	3D_WT vs 2D_WT
462.781	-0.358896	0.126773	-2.83102	0.00464005	0.0207857	FYCO1	3D_WT vs 2D_WT
1095.81	-0.404951	0.0976809	-4.14565	3.38855e-05	0.000259562	FZD1	3D_WT vs 2D_WT
1968.49	-0.570119	0.081604	-6.9864	2.82026e-12	5.63217e-11	FZD2	3D_WT vs 2D_WT
92.1963	-0.72531	0.252009	-2.87811	0.00400069	0.0183067	FZD4	3D_WT vs 2D_WT
692.999	-1.59627	0.104137	-15.3285	4.92961e-53	6.47571e-51	FZD5	3D_WT vs 2D_WT
585.448	-0.505169	0.112361	-4.49592	6.92682e-06	5.94525e-05	FZD6	3D_WT vs 2D_WT
227.87	0.393254	0.15433	2.54813	0.0108302	0.0426171	FZD8	3D_WT vs 2D_WT
185.852	-0.476246	0.174611	-2.72746	0.00638234	0.0272279	FZD9	3D_WT vs 2D_WT
2683.19	0.583891	0.0788743	7.4028	1.33345e-13	3.00063e-12	FZD10	3D_WT vs 2D_WT
2578.24	0.328711	0.0733948	4.47866	7.51123e-06	6.40878e-05	FZD10-AS1	3D_WT vs 2D_WT
3708.4	0.320569	0.0688696	4.65472	3.24422e-06	2.96301e-05	FZR1	3D_WT vs 2D_WT
3383.83	-0.297853	0.0903389	-3.29706	0.000977032	0.00540184	G6PC3	3D_WT vs 2D_WT
3442.4	-1.03871	0.0849927	-12.2212	2.39449e-34	1.80748e-32	G6PD	3D_WT vs 2D_WT
2211.3	-0.411971	0.0902174	-4.56642	4.9612e-06	4.3763e-05	GAB1	3D_WT vs 2D_WT
2167.02	0.366245	0.0910291	4.02338	5.73685e-05	0.00042019	GAB2	3D_WT vs 2D_WT
10.3075	-2.14777	0.76589	-2.80428	0.00504285	0.0222404	GAB3	3D_WT vs 2D_WT
9623.56	0.333079	0.0684967	4.86271	1.15792e-06	1.14267e-05	GABBR1	3D_WT vs 2D_WT
883.744	0.78771	0.0944252	8.34216	7.29434e-17	2.09609e-15	GABRA3	3D_WT vs 2D_WT
152.93	0.487834	0.19407	2.51369	0.0119474	0.046293	GABRB2	3D_WT vs 2D_WT
2085.79	0.480919	0.0883446	5.44367	5.21941e-08	6.28879e-07	GABRB3	3D_WT vs 2D_WT
316.138	0.582734	0.141165	4.12803	3.65888e-05	0.000278687	GABRG2	3D_WT vs 2D_WT
741.44	0.306765	0.10263	2.98905	0.00279848	0.0134954	GABRG3	3D_WT vs 2D_WT
2050.55	-1.81705	0.0874969	-20.7671	8.59657e-96	2.35012e-93	GABRQ	3D_WT vs 2D_WT
22.7	-1.71267	0.496412	-3.45009	0.000560404	0.00330763	GACAT2	3D_WT vs 2D_WT
3081.12	1.4499	0.0800228	18.1185	2.2762e-73	4.55916e-71	GAD1	3D_WT vs 2D_WT
494.933	1.72368	0.126665	13.6082	3.58095e-42	3.5686e-40	GAD2	3D_WT vs 2D_WT
1010.28	-0.775215	0.0967296	-8.01425	1.10812e-15	2.93803e-14	GADD45A	3D_WT vs 2D_WT
320.468	-2.13408	0.149865	-14.2401	5.16778e-46	5.74419e-44	GADD45B	3D_WT vs 2D_WT
1016.28	-0.392832	0.098194	-4.00057	6.31908e-05	0.000459508	GADD45G	3D_WT vs 2D_WT
3135.99	0.436376	0.0791818	5.51106	3.5668e-08	4.42135e-07	GAL3ST4	3D_WT vs 2D_WT
104.802	-3.89836	0.326647	-11.9345	7.82669e-33	5.44103e-31	GALNT5	3D_WT vs 2D_WT
74.8351	-2.63684	0.300246	-8.78227	1.60214e-18	5.29597e-17	GALNT6	3D_WT vs 2D_WT
487.432	-0.495918	0.113754	-4.35955	1.30331e-05	0.000107179	GALNT7	3D_WT vs 2D_WT
30.8743	-1.30451	0.40236	-3.24214	0.00118636	0.00640855	GALNT7-DT	3D_WT vs 2D_WT
263.008	0.71943	0.177068	4.06301	4.84436e-05	0.000359933	GALNT8	3D_WT vs 2D_WT
1322.88	-0.632893	0.102483	-6.1756	6.59116e-10	1.01014e-08	GALNT10	3D_WT vs 2D_WT
1637.26	0.747106	0.0844385	8.84793	8.91554e-19	3.03639e-17	GALNT16	3D_WT vs 2D_WT
2857.8	-1.1682	0.0847508	-13.7839	3.18639e-43	3.25559e-41	GALNT17	3D_WT vs 2D_WT
209.738	0.466579	0.163706	2.8501	0.00437057	0.0197491	GALNT18	3D_WT vs 2D_WT
112.738	0.642127	0.212347	3.02395	0.00249497	0.0122152	GALNTL6	3D_WT vs 2D_WT
15.7415	1.90811	0.583407	3.27063	0.0010731	0.00587519	GALP	3D_WT vs 2D_WT
12599.3	-0.291032	0.0730431	-3.98439	6.76543e-05	0.000490027	GANAB	3D_WT vs 2D_WT
24987.1	-0.330195	0.0733899	-4.4992	6.82107e-06	5.86693e-05	GAPDH	3D_WT vs 2D_WT
265.189	0.503222	0.156013	3.22551	0.00125747	0.00673245	GARIN1A	3D_WT vs 2D_WT
675.953	0.268754	0.106003	2.53535	0.0112335	0.0439564	GARNL3	3D_WT vs 2D_WT
2419.25	0.270361	0.073578	3.67448	0.000238339	0.00153261	GARS1	3D_WT vs 2D_WT
910.168	0.979799	0.099587	9.83862	7.67531e-23	3.36815e-21	GAS1	3D_WT vs 2D_WT
64.1506	-0.744278	0.291554	-2.55279	0.0106862	0.0422067	GAS2	3D_WT vs 2D_WT
608.29	-0.471053	0.124288	-3.79002	0.000150636	0.00101208	GAS2L1	3D_WT vs 2D_WT
2683.62	-0.685921	0.0924199	-7.4218	1.15542e-13	2.60873e-12	GAS6	3D_WT vs 2D_WT
51.4924	-1.13355	0.318191	-3.56248	0.000367363	0.00225684	GAS6-AS1	3D_WT vs 2D_WT
81.0538	-1.14584	0.250681	-4.5709	4.85627e-06	4.30133e-05	GAS6-DT	3D_WT vs 2D_WT
2393.23	-0.691857	0.0964786	-7.17109	7.44021e-13	1.55331e-11	GAS7	3D_WT vs 2D_WT
112.73	-0.626259	0.217839	-2.87487	0.00404194	0.0184746	GATA2	3D_WT vs 2D_WT
66.7885	0.801127	0.291594	2.74741	0.00600686	0.0258991	GAU1	3D_WT vs 2D_WT
1096.17	-0.320889	0.0966631	-3.31966	0.000901265	0.00503663	GBA1	3D_WT vs 2D_WT
293.027	-0.533556	0.144157	-3.70121	0.000214571	0.00139485	GBE1	3D_WT vs 2D_WT
29.1157	-3.61047	0.548483	-6.58265	4.62135e-11	8.02489e-10	GBP1	3D_WT vs 2D_WT
65.9644	-3.22502	0.349153	-9.2367	2.54213e-20	9.59465e-19	GBP3	3D_WT vs 2D_WT
15.1545	-1.54239	0.585964	-2.63223	0.00848267	0.03478	GCC2-AS1	3D_WT vs 2D_WT
882.158	-0.526252	0.100541	-5.2342	1.65702e-07	1.85509e-06	GCLM	3D_WT vs 2D_WT
577.008	0.590727	0.116134	5.08659	3.64559e-07	3.90007e-06	GCNT2	3D_WT vs 2D_WT
45.8201	-1.99442	0.406869	-4.90187	9.49275e-07	9.52099e-06	GDA	3D_WT vs 2D_WT
2404.9	0.439743	0.0804198	5.46809	4.5491e-08	5.54054e-07	GDAP1	3D_WT vs 2D_WT
2321.8	0.726617	0.0785622	9.24894	2.26728e-20	8.58933e-19	GDAP1L1	3D_WT vs 2D_WT
33.1729	-2.20471	0.434551	-5.07353	3.905e-07	4.15342e-06	GDF5	3D_WT vs 2D_WT
46.7175	-3.63786	0.433913	-8.38384	5.12273e-17	1.48471e-15	GDF6	3D_WT vs 2D_WT
3123.84	0.441697	0.075105	5.88105	4.07661e-09	5.67584e-08	GDF11	3D_WT vs 2D_WT
458.092	-1.55107	0.134065	-11.5695	5.88094e-31	3.74124e-29	GDF15	3D_WT vs 2D_WT
28146.8	0.301512	0.0627353	4.8061	1.53906e-06	1.49186e-05	GDI1	3D_WT vs 2D_WT
29.9954	-3.43662	0.519066	-6.62077	3.5733e-11	6.30234e-10	GDNF	3D_WT vs 2D_WT
2118.4	-0.718145	0.0799506	-8.98236	2.65014e-19	9.29158e-18	GDPD2	3D_WT vs 2D_WT
1426.31	0.379542	0.0884709	4.29002	1.78654e-05	0.000143933	GDPD5	3D_WT vs 2D_WT
241.29	-0.752078	0.151931	-4.95014	7.41594e-07	7.58849e-06	GEM	3D_WT vs 2D_WT
5764.01	-3.92343	0.0777369	-50.4706	0	0	GFAP	3D_WT vs 2D_WT
294.686	0.656914	0.143555	4.57604	4.73858e-06	4.21184e-05	GFOD1	3D_WT vs 2D_WT
2135.17	0.401369	0.0766924	5.23349	1.6634e-07	1.8612e-06	GFOD2	3D_WT vs 2D_WT
313.953	0.42962	0.143055	3.00319	0.00267166	0.0129642	GFRA2	3D_WT vs 2D_WT
54.0402	1.32961	0.308899	4.30435	1.67478e-05	0.000135415	GFY	3D_WT vs 2D_WT
1392.22	-0.274726	0.0829168	-3.31328	0.000922089	0.00513315	GGH	3D_WT vs 2D_WT
32.7426	-1.74159	0.433897	-4.01382	5.97429e-05	0.000436318	GGT5	3D_WT vs 2D_WT
11.0186	-2.017	0.730778	-2.76008	0.00577873	0.0250383	GIMAP4	3D_WT vs 2D_WT
1065.21	-0.295106	0.0890397	-3.31431	0.00091868	0.0051198	GINM1	3D_WT vs 2D_WT
413.918	0.342608	0.121853	2.81165	0.00492888	0.0218318	GINS2	3D_WT vs 2D_WT
3783.5	0.352399	0.0778021	4.52943	5.91421e-06	5.14821e-05	GIT1	3D_WT vs 2D_WT
3169.45	-1.56772	0.0760347	-20.6185	1.87158e-94	5.04827e-92	GJA1	3D_WT vs 2D_WT
14.7401	-3.87331	0.839414	-4.6143	3.94415e-06	3.53837e-05	GJA3	3D_WT vs 2D_WT
256.173	0.396261	0.150215	2.63796	0.00834076	0.0343094	GK	3D_WT vs 2D_WT
1484.93	-0.312271	0.089974	-3.47068	0.000519138	0.00308434	GLB1	3D_WT vs 2D_WT
907.973	0.335286	0.0928259	3.61199	0.000303859	0.001912	GLCCI1	3D_WT vs 2D_WT
856.029	0.748274	0.0940335	7.95753	1.75508e-15	4.56953e-14	GLCE	3D_WT vs 2D_WT
12281.4	-0.342664	0.0781465	-4.38489	1.16046e-05	9.60954e-05	GLG1	3D_WT vs 2D_WT
2065.46	0.364452	0.0812482	4.48567	7.26863e-06	6.22015e-05	GLI3	3D_WT vs 2D_WT
469.723	-2.62579	0.131074	-20.0329	2.84638e-89	7.28891e-87	GLIPR1	3D_WT vs 2D_WT
897.865	-0.767357	0.0973181	-7.88504	3.14423e-15	7.97091e-14	GLIPR2	3D_WT vs 2D_WT
851.067	-0.458348	0.0991537	-4.62259	3.78969e-06	3.4119e-05	GLMP	3D_WT vs 2D_WT
683.698	0.466866	0.118243	3.94837	7.86865e-05	0.000562483	GLRA2	3D_WT vs 2D_WT
253.263	0.45522	0.148441	3.06668	0.00216449	0.0108091	GLT1D1	3D_WT vs 2D_WT
93.5036	-0.839711	0.238114	-3.52651	0.000421071	0.00254963	GLT8D2	3D_WT vs 2D_WT
9061.39	-0.268038	0.0642738	-4.17025	3.04267e-05	0.000235115	GLUL	3D_WT vs 2D_WT
23.0206	1.1855	0.4764	2.48845	0.0128302	0.0490743	GLYATL1P2	3D_WT vs 2D_WT
2355.6	-0.360801	0.0821697	-4.39092	1.12873e-05	9.36977e-05	GM2A	3D_WT vs 2D_WT
342.529	-1.15213	0.15678	-7.34868	2.00178e-13	4.455e-12	GMDS	3D_WT vs 2D_WT
2503.99	0.320491	0.0884786	3.62224	0.000292059	0.00184348	GMIP	3D_WT vs 2D_WT
1012.27	-0.332294	0.0902565	-3.68167	0.000231713	0.00149143	GMPPA	3D_WT vs 2D_WT
13.7543	-2.11314	0.652036	-3.24083	0.00119183	0.00643124	GNA14	3D_WT vs 2D_WT
1064.63	0.281417	0.0953837	2.95037	0.00317395	0.0150197	GNAL	3D_WT vs 2D_WT
7725.67	0.644914	0.0639596	10.0832	6.55872e-24	3.04319e-22	GNAO1	3D_WT vs 2D_WT
146.684	0.626327	0.212057	2.95358	0.0031411	0.0148921	GNAO1-DT	3D_WT vs 2D_WT
3071.22	0.383959	0.0840841	4.56637	4.96254e-06	4.3763e-05	GNAQ	3D_WT vs 2D_WT
1814.48	0.565842	0.0857992	6.59495	4.2539e-11	7.43147e-10	GNAZ	3D_WT vs 2D_WT
9843.37	0.603279	0.0695501	8.67402	4.17134e-18	1.30427e-16	GNG2	3D_WT vs 2D_WT
218.551	0.464532	0.165832	2.80121	0.00509113	0.0224175	GNG3	3D_WT vs 2D_WT
2519.03	1.04247	0.073856	14.1149	3.07342e-45	3.36082e-43	GNG4	3D_WT vs 2D_WT
1296.47	0.655483	0.0845588	7.75181	9.05944e-15	2.21611e-13	GNG7	3D_WT vs 2D_WT
1528.32	0.379363	0.090998	4.16892	3.06043e-05	0.000236398	GNG11	3D_WT vs 2D_WT
1029.17	-0.304153	0.0906887	-3.35381	0.000797057	0.00453444	GNL3	3D_WT vs 2D_WT
64.1498	0.785484	0.278702	2.81837	0.00482685	0.0214609	GNRH1	3D_WT vs 2D_WT
32.2624	1.08431	0.399626	2.71331	0.00666157	0.0282464	GNRHR	3D_WT vs 2D_WT
5250.17	-0.296478	0.102661	-2.88794	0.00387779	0.017829	GNS	3D_WT vs 2D_WT
1175.77	0.709685	0.0902838	7.8606	3.82293e-15	9.66722e-14	GOLGA7B	3D_WT vs 2D_WT
3158.39	-0.297461	0.0751168	-3.95998	7.49546e-05	0.000537706	GOLIM4	3D_WT vs 2D_WT
66.0775	-1.77656	0.292783	-6.06782	1.29656e-09	1.91875e-08	GPAT3	3D_WT vs 2D_WT
375.919	0.493485	0.129344	3.8153	0.000136015	0.000927398	GPC1-AS1	3D_WT vs 2D_WT
9345.74	0.467229	0.0649541	7.19322	6.32807e-13	1.33074e-11	GPC2	3D_WT vs 2D_WT
47.1246	0.975373	0.337195	2.89261	0.00382059	0.0175936	GPC5	3D_WT vs 2D_WT
676.633	-0.428078	0.141417	-3.02707	0.0024694	0.0121174	GPC6	3D_WT vs 2D_WT
1276.84	0.315053	0.10836	2.90747	0.00364364	0.0168559	GPCPD1	3D_WT vs 2D_WT
50.8008	-1.51183	0.322698	-4.68498	2.79983e-06	2.58279e-05	GPER1	3D_WT vs 2D_WT
707.948	0.504637	0.101488	4.97237	6.61395e-07	6.8161e-06	GPHN	3D_WT vs 2D_WT
18925.4	0.526622	0.0609919	8.63429	5.9095e-18	1.84205e-16	GPM6A	3D_WT vs 2D_WT
353.763	-2.12122	0.144671	-14.6624	1.12255e-48	1.34374e-46	GPNMB	3D_WT vs 2D_WT
379.221	1.502	0.150559	9.97615	1.93846e-23	8.81237e-22	GPR12	3D_WT vs 2D_WT
246.317	0.769046	0.149771	5.1348	2.82442e-07	3.07028e-06	GPR19	3D_WT vs 2D_WT
46.5935	0.858501	0.328569	2.61285	0.00897906	0.0364752	GPR22	3D_WT vs 2D_WT
280.279	1.42162	0.172269	8.2523	1.55375e-16	4.34749e-15	GPR26	3D_WT vs 2D_WT
1000.46	0.577533	0.0954837	6.0485	1.462e-09	2.14788e-08	GPR27	3D_WT vs 2D_WT
16.5431	-1.7068	0.605331	-2.81961	0.00480825	0.0213943	GPR34	3D_WT vs 2D_WT
91.4734	-1.23995	0.252717	-4.90648	9.27234e-07	9.32303e-06	GPR39	3D_WT vs 2D_WT
604.98	0.516634	0.106071	4.87066	1.11224e-06	1.10243e-05	GPR50	3D_WT vs 2D_WT
991.942	0.53474	0.0949124	5.63404	1.76034e-08	2.26682e-07	GPR137C	3D_WT vs 2D_WT
2526.28	0.451314	0.0798246	5.65381	1.56927e-08	2.02981e-07	GPR153	3D_WT vs 2D_WT
266.922	0.721622	0.157959	4.5684	4.91468e-06	4.34546e-05	GPR156	3D_WT vs 2D_WT
1437	0.590523	0.0869093	6.7947	1.08541e-11	2.03125e-10	GPRIN1	3D_WT vs 2D_WT
1303.62	0.371889	0.107423	3.46191	0.000536358	0.00317638	GPRIN2	3D_WT vs 2D_WT
636.419	0.416883	0.119815	3.4794	0.000502546	0.00299279	GPRIN3	3D_WT vs 2D_WT
6952.83	0.35904	0.0664273	5.405	6.48078e-08	7.69855e-07	GPSM1	3D_WT vs 2D_WT
541.214	0.395378	0.11511	3.43479	0.000593017	0.00347832	GPSM2	3D_WT vs 2D_WT
3323.12	0.395802	0.0763262	5.18567	2.15239e-07	2.3742e-06	GPT2	3D_WT vs 2D_WT
301.542	-0.397255	0.156007	-2.54639	0.0108843	0.042805	GPX1	3D_WT vs 2D_WT
775.479	-0.617429	0.099872	-6.18221	6.32121e-10	9.71718e-09	GPX3	3D_WT vs 2D_WT
395.94	-1.10073	0.135068	-8.14943	3.65631e-16	1.00227e-14	GPX8	3D_WT vs 2D_WT
744.53	0.444032	0.113593	3.90899	9.2682e-05	0.000653295	GRAMD1B	3D_WT vs 2D_WT
24.6898	-1.12875	0.453448	-2.48925	0.0128012	0.0489821	GRAMD2A	3D_WT vs 2D_WT
164.343	-2.72822	0.208096	-13.1104	2.8705e-39	2.55816e-37	GRAMD2B	3D_WT vs 2D_WT
1790.44	0.278137	0.0825042	3.37118	0.000748464	0.00428329	GRB10	3D_WT vs 2D_WT
943.1	0.52428	0.102862	5.09692	3.45227e-07	3.70304e-06	GREB1	3D_WT vs 2D_WT
2179.12	0.400537	0.07486	5.35048	8.77223e-08	1.02639e-06	GREB1L	3D_WT vs 2D_WT
914.218	-6.33134	0.199617	-31.7175	8.91294e-221	1.20206e-217	GREM1	3D_WT vs 2D_WT
5961.37	0.510443	0.0802266	6.36251	1.98478e-10	3.22506e-09	GRIA1	3D_WT vs 2D_WT
5017.61	0.44667	0.0859759	5.19529	2.044e-07	2.2571e-06	GRIA2	3D_WT vs 2D_WT
1300.03	0.391577	0.0868608	4.5081	6.54104e-06	5.65493e-05	GRIA4	3D_WT vs 2D_WT
316.324	0.478114	0.14386	3.32346	0.000889085	0.00498233	GRID1	3D_WT vs 2D_WT
277.71	1.14519	0.149389	7.66579	1.77727e-14	4.21502e-13	GRID2	3D_WT vs 2D_WT
1530.49	-0.360691	0.0843351	-4.27688	1.89532e-05	0.000152031	GRIK1	3D_WT vs 2D_WT
843.43	0.486712	0.120113	4.05211	5.07577e-05	0.000374892	GRIK2	3D_WT vs 2D_WT
2423.78	1.03559	0.0847949	12.2129	2.65366e-34	1.99567e-32	GRIK3	3D_WT vs 2D_WT
2423.31	0.986062	0.0769777	12.8097	1.4468e-37	1.23497e-35	GRIN1	3D_WT vs 2D_WT
204.988	0.482871	0.176571	2.73471	0.00624358	0.0267374	GRIN2A	3D_WT vs 2D_WT
1212.34	0.452804	0.0888893	5.09403	3.50538e-07	3.75405e-06	GRIN2B	3D_WT vs 2D_WT
174.738	0.484894	0.186561	2.59911	0.00934647	0.0377177	GRIN2C	3D_WT vs 2D_WT
681.922	0.781686	0.102261	7.64406	2.10471e-14	4.95674e-13	GRIP1	3D_WT vs 2D_WT
1053.07	0.740772	0.108387	6.83449	8.22981e-12	1.55307e-10	GRK3	3D_WT vs 2D_WT
1097.76	2.41622	0.0984522	24.542	5.26433e-133	2.36661e-130	GRM1	3D_WT vs 2D_WT
508.311	0.589703	0.115725	5.09572	3.47414e-07	3.72255e-06	GRM2	3D_WT vs 2D_WT
562.325	1.0952	0.109834	9.97144	2.03256e-23	9.19883e-22	GRM3	3D_WT vs 2D_WT
104.406	0.64755	0.221243	2.92687	0.0034239	0.0159856	GRM4	3D_WT vs 2D_WT
146.837	0.875001	0.199409	4.38798	1.14408e-05	9.48941e-05	GRM7	3D_WT vs 2D_WT
5092.04	-0.563115	0.0767045	-7.34135	2.11456e-13	4.69566e-12	GRN	3D_WT vs 2D_WT
12.0926	-1.91563	0.679692	-2.81839	0.00482658	0.0214609	GRPR	3D_WT vs 2D_WT
18.4079	-2.50565	0.587874	-4.26222	2.02407e-05	0.000161272	GSC	3D_WT vs 2D_WT
156.075	0.924964	0.193705	4.77511	1.79609e-06	1.71878e-05	GSCAR	3D_WT vs 2D_WT
345.818	-1.11424	0.13812	-8.06717	7.1946e-16	1.93033e-14	GSDMD	3D_WT vs 2D_WT
3141.36	0.333542	0.103971	3.20803	0.00133648	0.00709877	GSK3B	3D_WT vs 2D_WT
2755.81	-0.428789	0.081361	-5.27021	1.36268e-07	1.54524e-06	GSN	3D_WT vs 2D_WT
1971.83	-0.396439	0.0846397	-4.68385	2.81537e-06	2.59357e-05	GSR	3D_WT vs 2D_WT
2706.89	0.498628	0.084056	5.9321	2.99093e-09	4.21942e-08	GSTA4	3D_WT vs 2D_WT
2142.73	-0.322695	0.0850117	-3.79589	0.000147118	0.000992063	GSTM2	3D_WT vs 2D_WT
554.071	-0.486853	0.108599	-4.48301	7.35964e-06	6.28739e-05	GSTM4	3D_WT vs 2D_WT
551.791	-0.681747	0.117444	-5.80487	6.44175e-09	8.72851e-08	GSTO1	3D_WT vs 2D_WT
25.2662	-1.45473	0.464934	-3.12888	0.00175472	0.00897547	GSTT2	3D_WT vs 2D_WT
75.0511	-1.03993	0.263848	-3.9414	8.10064e-05	0.000577231	GSTT2B	3D_WT vs 2D_WT
160.31	1.57386	0.197317	7.97627	1.50821e-15	3.96247e-14	GSX1	3D_WT vs 2D_WT
2428.89	0.278011	0.0798003	3.48384	0.000494283	0.00294966	GTF2IP4	3D_WT vs 2D_WT
1301.37	-0.272116	0.0860556	-3.1621	0.00156635	0.00815633	GTPBP4	3D_WT vs 2D_WT
741.082	0.386491	0.100894	3.83066	0.000127798	0.000875796	GTSE1	3D_WT vs 2D_WT
1623.89	0.450815	0.098371	4.5828	4.5879e-06	4.08869e-05	GVQW3	3D_WT vs 2D_WT
64.2845	-2.24302	0.321296	-6.98116	2.92751e-12	5.8291e-11	GXYLT2	3D_WT vs 2D_WT
1342.08	-0.522505	0.0876723	-5.95975	2.52629e-09	3.6016e-08	GYG2	3D_WT vs 2D_WT
509.25	-0.566358	0.114643	-4.94016	7.80566e-07	7.96311e-06	GYPC	3D_WT vs 2D_WT
313.952	-1.72566	0.147665	-11.6863	1.49778e-31	9.74279e-30	H1-2	3D_WT vs 2D_WT
16.1916	-3.45723	0.726408	-4.75935	1.94217e-06	1.8446e-05	H1-3	3D_WT vs 2D_WT
27.6851	-2.47351	0.469315	-5.27046	1.3608e-07	1.54397e-06	H1-4	3D_WT vs 2D_WT
3878.87	0.406264	0.103147	3.93869	8.19281e-05	0.000583183	H1-10	3D_WT vs 2D_WT
415.897	0.441582	0.136733	3.22953	0.00123994	0.00666065	H2AC25	3D_WT vs 2D_WT
446.927	-0.503645	0.117984	-4.26877	1.96555e-05	0.000157166	H2AJ	3D_WT vs 2D_WT
1746.71	0.353188	0.0980182	3.60329	0.000314217	0.00196617	H2AX	3D_WT vs 2D_WT
11.0005	-2.67836	0.807604	-3.31643	0.000911755	0.00508962	H2BC7	3D_WT vs 2D_WT
76.827	-1.87821	0.271784	-6.91066	4.82396e-12	9.35655e-11	H2BC8	3D_WT vs 2D_WT
192.748	-0.525859	0.180959	-2.90595	0.00366135	0.0169224	H2BC12	3D_WT vs 2D_WT
56.2345	-0.904021	0.305732	-2.95691	0.00310737	0.0147471	H2BC26	3D_WT vs 2D_WT
221.467	0.496234	0.161065	3.08095	0.00206341	0.0103477	H2BW3P	3D_WT vs 2D_WT
101.282	-0.745073	0.25047	-2.9747	0.00293279	0.0140305	H3C6	3D_WT vs 2D_WT
32.9604	-1.30336	0.395322	-3.29695	0.000977416	0.00540249	H3C10	3D_WT vs 2D_WT
67.5513	-1.86304	0.2974	-6.26442	3.74205e-10	5.91419e-09	H4C5	3D_WT vs 2D_WT
1989.25	-0.294475	0.0974377	-3.02219	0.00250952	0.0122716	H6PD	3D_WT vs 2D_WT
191.583	-0.966213	0.167887	-5.75514	8.65699e-09	1.15674e-07	HACD1	3D_WT vs 2D_WT
211.401	-0.431383	0.159953	-2.69694	0.00699797	0.0294812	HACL1	3D_WT vs 2D_WT
2078.34	-0.696724	0.0771473	-9.03108	1.6998e-19	6.0328e-18	HAP1	3D_WT vs 2D_WT
414.447	-1.51211	0.125897	-12.0107	3.1212e-33	2.23907e-31	HAPLN1	3D_WT vs 2D_WT
50.4789	0.841214	0.309665	2.71653	0.00659703	0.0280042	HAR1A	3D_WT vs 2D_WT
843.836	-0.626604	0.0962932	-6.50725	7.65379e-11	1.29787e-09	HAS2	3D_WT vs 2D_WT
547.215	-0.544622	0.110614	-4.92363	8.49555e-07	8.60616e-06	HBEGF	3D_WT vs 2D_WT
291.113	-0.508494	0.139782	-3.63777	0.000275005	0.00174698	HCG11	3D_WT vs 2D_WT
72.9918	-0.992455	0.280526	-3.53783	0.000403426	0.00245527	HCK	3D_WT vs 2D_WT
84.284	-1.03069	0.250545	-4.11379	3.89219e-05	0.000294682	HCLS1	3D_WT vs 2D_WT
453.033	0.510478	0.127339	4.00881	6.10248e-05	0.000444556	HCN2	3D_WT vs 2D_WT
3173.76	0.340551	0.0731136	4.65783	3.19565e-06	2.92261e-05	HCN3	3D_WT vs 2D_WT
1075.76	0.830321	0.104579	7.93965	2.02749e-15	5.23834e-14	HCN4	3D_WT vs 2D_WT
5194.43	0.273532	0.0742244	3.68521	0.000228516	0.00147555	HDAC2	3D_WT vs 2D_WT
998.874	0.328944	0.0935665	3.51562	0.000438727	0.0026486	HDAC11	3D_WT vs 2D_WT
46.3118	-1.1691	0.352596	-3.3157	0.000914145	0.00510015	HDC	3D_WT vs 2D_WT
3976.21	0.3511	0.0732777	4.79137	1.65649e-06	1.59727e-05	HDGFL3	3D_WT vs 2D_WT
1651.33	0.31763	0.0801205	3.96441	7.35782e-05	0.000528958	HEATR5B	3D_WT vs 2D_WT
901.391	0.394679	0.0978513	4.03346	5.49622e-05	0.000403735	HECTD2	3D_WT vs 2D_WT
6375.83	0.510926	0.0770877	6.62785	3.406e-11	6.02303e-10	HECTD4	3D_WT vs 2D_WT
930.776	1.13622	0.104821	10.8396	2.23413e-27	1.25546e-25	HECW1	3D_WT vs 2D_WT
372.169	0.766794	0.135712	5.65018	1.60284e-08	2.07191e-07	HECW2	3D_WT vs 2D_WT
2239.44	-0.75196	0.0980693	-7.66764	1.75187e-14	4.15967e-13	HEG1	3D_WT vs 2D_WT
72.7811	-0.710182	0.280449	-2.5323	0.0113317	0.0442889	HELB	3D_WT vs 2D_WT
2153.53	0.419597	0.0840732	4.99086	6.01111e-07	6.22656e-06	HEPH	3D_WT vs 2D_WT
3133.3	0.439379	0.0785001	5.59718	2.17868e-08	2.77549e-07	HERC1	3D_WT vs 2D_WT
1557.47	0.447066	0.0989296	4.51903	6.21226e-06	5.38911e-05	HES1	3D_WT vs 2D_WT
3753.79	0.872787	0.0874646	9.97875	1.88838e-23	8.60406e-22	HES4	3D_WT vs 2D_WT
918.22	1.80772	0.106412	16.9879	1.00993e-64	1.64766e-62	HES5	3D_WT vs 2D_WT
1339.71	-0.673779	0.0831229	-8.10581	5.23938e-16	1.41512e-14	HEXB	3D_WT vs 2D_WT
1648.66	-0.582096	0.0827302	-7.03608	1.97722e-12	3.99591e-11	HEXIM1	3D_WT vs 2D_WT
24.8749	-1.3375	0.454992	-2.93962	0.00328618	0.0154603	HEXIM2-AS1	3D_WT vs 2D_WT
148.599	-0.717064	0.18704	-3.83376	0.000126202	0.000866032	HFE	3D_WT vs 2D_WT
253.855	0.381179	0.150614	2.53083	0.0113793	0.0444596	HFM1	3D_WT vs 2D_WT
49.9057	-2.83043	0.376472	-7.51831	5.54894e-14	1.27418e-12	HGF	3D_WT vs 2D_WT
941.128	0.72344	0.105847	6.83477	8.21369e-12	1.55148e-10	HGFAC	3D_WT vs 2D_WT
148.949	-0.578646	0.189784	-3.04897	0.0022963	0.0114009	HHAT	3D_WT vs 2D_WT
24.442	-2.02228	0.475839	-4.24993	2.13837e-05	0.000169777	HHEX	3D_WT vs 2D_WT
438.762	0.332273	0.126691	2.6227	0.00872356	0.0356089	HHIPL1	3D_WT vs 2D_WT
328.68	-0.435144	0.137732	-3.15936	0.00158117	0.00821868	HIBADH	3D_WT vs 2D_WT
135.533	-1.01042	0.20171	-5.00925	5.46433e-07	5.70105e-06	HIC1	3D_WT vs 2D_WT
1182.34	0.433599	0.095916	4.52061	6.16611e-06	5.35367e-05	HIC2	3D_WT vs 2D_WT
2182.77	0.292147	0.0805363	3.62752	0.000286151	0.00181014	HID1	3D_WT vs 2D_WT
264.68	-0.38971	0.14513	-2.68525	0.00724754	0.0303745	HILPDA	3D_WT vs 2D_WT
3650.62	0.290172	0.0774861	3.74483	0.000180514	0.00118951	HIP1	3D_WT vs 2D_WT
8826.58	0.589897	0.0759082	7.77119	7.77538e-15	1.91125e-13	HIPK2	3D_WT vs 2D_WT
772.526	0.280854	0.103822	2.70514	0.00682747	0.0288833	HIVEP2	3D_WT vs 2D_WT
323.987	0.762288	0.139809	5.45235	4.97098e-08	6.00734e-07	HIVEP3	3D_WT vs 2D_WT
664.832	-1.21007	0.112974	-10.7111	9.02795e-27	4.85732e-25	HK2	3D_WT vs 2D_WT
53.6013	-1.17287	0.322881	-3.63252	0.000280667	0.00177935	HK3	3D_WT vs 2D_WT
1890.18	-0.928845	0.100684	-9.22535	2.82629e-20	1.05296e-18	HLA-B	3D_WT vs 2D_WT
3358.82	-0.71385	0.0797997	-8.94552	3.70211e-19	1.28905e-17	HLA-C	3D_WT vs 2D_WT
147.077	-0.996436	0.195997	-5.08394	3.69686e-07	3.94656e-06	HLA-DPA1	3D_WT vs 2D_WT
402.442	-0.535247	0.127188	-4.20832	2.57272e-05	0.000201905	HLA-DRA	3D_WT vs 2D_WT
301.214	-0.628164	0.138665	-4.53009	5.89587e-06	5.13446e-05	HLA-DRB1	3D_WT vs 2D_WT
2379.02	-0.677674	0.079198	-8.55671	1.16138e-17	3.53304e-16	HLA-E	3D_WT vs 2D_WT
61.0717	-0.799477	0.317145	-2.52086	0.0117069	0.0454833	HLA-H	3D_WT vs 2D_WT
5406.93	-0.303232	0.0756378	-4.009	6.09753e-05	0.000444355	HM13	3D_WT vs 2D_WT
231.164	-1.15954	0.158236	-7.3279	2.33791e-13	5.14646e-12	HMCN1	3D_WT vs 2D_WT
116.441	-1.92902	0.242117	-7.96731	1.62172e-15	4.23321e-14	HMCN2	3D_WT vs 2D_WT
982.433	0.263889	0.105861	2.4928	0.0126742	0.0485879	HMG20A	3D_WT vs 2D_WT
337.098	-0.824013	0.147138	-5.60025	2.14037e-08	2.73529e-07	HMGA2	3D_WT vs 2D_WT
2039.02	0.433855	0.083411	5.20141	1.97781e-07	2.1864e-06	HMGB2	3D_WT vs 2D_WT
2808.32	0.420061	0.0760538	5.52321	3.32871e-08	4.14032e-07	HMGB3	3D_WT vs 2D_WT
632.964	-0.436013	0.10537	-4.13791	3.50479e-05	0.000267655	HMGCL	3D_WT vs 2D_WT
7661.32	-0.276889	0.0759258	-3.64683	0.000265493	0.0016895	HMGCS1	3D_WT vs 2D_WT
12.721	-1.77568	0.665253	-2.66917	0.00760379	0.0316838	HMGN2P46	3D_WT vs 2D_WT
661.626	-0.53338	0.118912	-4.48551	7.27409e-06	6.22219e-05	HMOX1	3D_WT vs 2D_WT
73.2526	-0.90937	0.277986	-3.27128	0.00107062	0.00586798	HNMT	3D_WT vs 2D_WT
12518.5	0.277471	0.0651775	4.25715	2.07049e-05	0.000164647	HNRNPA0	3D_WT vs 2D_WT
108.71	0.755787	0.214656	3.52092	0.00043006	0.00260016	HNRNPA1P10	3D_WT vs 2D_WT
491.809	0.623103	0.124812	4.99233	5.96556e-07	6.18255e-06	HOMER1	3D_WT vs 2D_WT
706.227	0.348764	0.104157	3.34845	0.000812649	0.00461535	HOMER2	3D_WT vs 2D_WT
1961.26	0.297855	0.0787892	3.78041	0.00015657	0.00104777	HOOK3	3D_WT vs 2D_WT
76.5972	-4.33219	0.403972	-10.724	7.85442e-27	4.24853e-25	HOXB2	3D_WT vs 2D_WT
22.5235	-5.03172	0.841499	-5.97948	2.23854e-09	3.21403e-08	HOXB3	3D_WT vs 2D_WT
14.1344	-3.54182	0.768244	-4.61028	4.02135e-06	3.60443e-05	HOXB4	3D_WT vs 2D_WT
14.669	-4.79883	0.97871	-4.90322	9.4279e-07	9.46533e-06	HOXB5	3D_WT vs 2D_WT
6466.76	0.276465	0.0747369	3.69917	0.000216305	0.00140432	HP1BP3	3D_WT vs 2D_WT
312.336	0.666419	0.139999	4.76015	1.93447e-06	1.83815e-05	HPCA	3D_WT vs 2D_WT
1261.26	0.497275	0.104255	4.7698	1.84404e-06	1.763e-05	HPCAL1	3D_WT vs 2D_WT
503.997	0.452208	0.114883	3.93626	8.27603e-05	0.000588692	HPCAL4	3D_WT vs 2D_WT
20.2768	-2.03472	0.534027	-3.81015	0.000138884	0.000944409	HPD	3D_WT vs 2D_WT
444.015	-0.323435	0.122247	-2.64576	0.00815076	0.033651	HPS3	3D_WT vs 2D_WT
15.006	-2.9496	0.707774	-4.16743	3.08057e-05	0.000237862	HRCT1	3D_WT vs 2D_WT
106.138	-0.767004	0.232391	-3.30049	0.000965151	0.00534931	HRH1	3D_WT vs 2D_WT
411.61	1.0868	0.132074	8.22873	1.89203e-16	5.24324e-15	HRK	3D_WT vs 2D_WT
79.5729	1.06164	0.256434	4.14002	3.47275e-05	0.00026561	HS3ST2	3D_WT vs 2D_WT
501.418	-0.449465	0.114821	-3.91447	9.06032e-05	0.000639987	HS3ST3A1	3D_WT vs 2D_WT
289.641	-1.4022	0.150823	-9.29704	1.44409e-20	5.57519e-19	HS3ST4	3D_WT vs 2D_WT
13154	0.360833	0.0671664	5.37223	7.77685e-08	9.14153e-07	HS6ST1	3D_WT vs 2D_WT
723.409	1.0293	0.125308	8.21415	2.13673e-16	5.9052e-15	HS6ST2	3D_WT vs 2D_WT
866.624	2.33243	0.111607	20.8986	5.51189e-97	1.54869e-94	HS6ST3	3D_WT vs 2D_WT
43.0436	-1.28211	0.345835	-3.7073	0.000209482	0.00136748	HSD11B2	3D_WT vs 2D_WT
202.997	-0.64143	0.165172	-3.8834	0.000103007	0.00071931	HSD17B8	3D_WT vs 2D_WT
757.586	-0.790039	0.0987082	-8.00378	1.2066e-15	3.19495e-14	HSD17B14	3D_WT vs 2D_WT
3303.15	0.51848	0.0774351	6.69567	2.14679e-11	3.88806e-10	HSDL1	3D_WT vs 2D_WT
1687.94	-0.684533	0.0954159	-7.1742	7.27305e-13	1.51998e-11	HSPA1A	3D_WT vs 2D_WT
1531.41	-0.799139	0.0914258	-8.74085	2.3137e-18	7.44137e-17	HSPA1B	3D_WT vs 2D_WT
106.011	-0.575973	0.222393	-2.58989	0.00960062	0.0385894	HSPA2	3D_WT vs 2D_WT
591.165	-1.44137	0.127536	-11.3017	1.28681e-29	7.93663e-28	HSPA6	3D_WT vs 2D_WT
28.9912	-1.56168	0.439569	-3.55274	0.000381236	0.00233568	HSPA7	3D_WT vs 2D_WT
20744.4	-0.289902	0.0765943	-3.78491	0.000153764	0.00103104	HSPA8	3D_WT vs 2D_WT
1578.18	0.403276	0.0835689	4.82567	1.39535e-06	1.35907e-05	HSPA12A	3D_WT vs 2D_WT
3193.38	-0.591641	0.0978721	-6.04504	1.49369e-09	2.18649e-08	HSPB1	3D_WT vs 2D_WT
65.1725	-1.81072	0.306701	-5.90388	3.55053e-09	4.98454e-08	HSPB6	3D_WT vs 2D_WT
277.993	-1.94202	0.163538	-11.875	1.59546e-32	1.09411e-30	HSPB8	3D_WT vs 2D_WT
1935.41	-0.81644	0.10605	-7.69863	1.37536e-14	3.30839e-13	HSPG2	3D_WT vs 2D_WT
3295.26	-0.446521	0.0692212	-6.45064	1.1138e-10	1.8568e-09	HSPH1	3D_WT vs 2D_WT
191.392	-1.45553	0.178676	-8.1462	3.75543e-16	1.02804e-14	HTATIP2	3D_WT vs 2D_WT
19.6925	-1.68933	0.537893	-3.14063	0.00168583	0.00867133	HTR1D	3D_WT vs 2D_WT
11.5329	2.47384	0.723467	3.41942	0.000627536	0.0036638	HTR3B	3D_WT vs 2D_WT
2398.11	-2.39905	0.0960217	-24.9845	9.02219e-138	4.34569e-135	HTRA1	3D_WT vs 2D_WT
40.1267	-0.951218	0.355211	-2.6779	0.00740861	0.0309597	HTRA3	3D_WT vs 2D_WT
143.664	0.532265	0.195792	2.71851	0.00655759	0.0278806	HULC	3D_WT vs 2D_WT
755.605	0.500041	0.114222	4.37778	1.19894e-05	9.91597e-05	HUNK	3D_WT vs 2D_WT
1781.79	-0.483919	0.102288	-4.73093	2.23492e-06	2.099e-05	HYCC1	3D_WT vs 2D_WT
216.262	0.608632	0.15977	3.80942	0.000139293	0.000946555	ICA1	3D_WT vs 2D_WT
292.046	-1.89976	0.14964	-12.6955	6.26473e-37	5.25873e-35	ICAM1	3D_WT vs 2D_WT
1730.79	-0.46124	0.0789086	-5.84525	5.05819e-09	6.90467e-08	ICMT	3D_WT vs 2D_WT
455.182	-2.18732	0.131098	-16.6847	1.69426e-62	2.6164e-60	ICOSLG	3D_WT vs 2D_WT
340.513	-0.988155	0.153966	-6.41803	1.38053e-10	2.28544e-09	ID1	3D_WT vs 2D_WT
877.067	-1.13114	0.0965246	-11.7187	1.022e-31	6.66937e-30	ID3	3D_WT vs 2D_WT
1824.85	-0.437623	0.0823808	-5.31219	1.08313e-07	1.25138e-06	IDI1	3D_WT vs 2D_WT
356.721	-1.2459	0.146064	-8.52982	1.46569e-17	4.44543e-16	IER3	3D_WT vs 2D_WT
418.793	-0.636764	0.145895	-4.36453	1.27397e-05	0.000104894	IER5L	3D_WT vs 2D_WT
1199.05	-0.430838	0.0887741	-4.8532	1.21485e-06	1.19361e-05	IFFO2	3D_WT vs 2D_WT
1637.8	0.380568	0.0833581	4.56545	4.98413e-06	4.3896e-05	IFI6	3D_WT vs 2D_WT
889.176	-0.995725	0.0976035	-10.2017	1.94764e-24	9.29262e-23	IFI16	3D_WT vs 2D_WT
194.938	0.506921	0.18323	2.76658	0.00566474	0.0246288	IFI27	3D_WT vs 2D_WT
140.164	-1.08997	0.196898	-5.53571	3.09967e-08	3.8636e-07	IFI35	3D_WT vs 2D_WT
274.61	-0.920667	0.149725	-6.14904	7.79537e-10	1.17775e-08	IFIT2	3D_WT vs 2D_WT
272.702	-0.706399	0.145545	-4.85346	1.21327e-06	1.19264e-05	IFIT3	3D_WT vs 2D_WT
853.392	-0.954847	0.120384	-7.93167	2.16222e-15	5.56511e-14	IFITM1	3D_WT vs 2D_WT
225.649	-1.6435	0.162967	-10.0849	6.44528e-24	2.99743e-22	IFITM2	3D_WT vs 2D_WT
3813.6	-0.994989	0.0934393	-10.6485	1.77188e-26	9.40816e-25	IFITM3	3D_WT vs 2D_WT
66.8979	-0.7815	0.279757	-2.79349	0.0052142	0.0228913	IFNAR2	3D_WT vs 2D_WT
472.739	-0.395979	0.11513	-3.4394	0.000582996	0.00343048	IFNGR2	3D_WT vs 2D_WT
594.563	-0.429688	0.116115	-3.70053	0.000215146	0.00139753	IFRD2	3D_WT vs 2D_WT
1025.37	-0.494214	0.0887787	-5.56681	2.59441e-08	3.26398e-07	IFT57	3D_WT vs 2D_WT
268.462	-0.594968	0.146868	-4.05104	5.09907e-05	0.000376338	IFT70A	3D_WT vs 2D_WT
2782.07	0.300831	0.0805396	3.73519	0.000187574	0.00123242	IGDCC3	3D_WT vs 2D_WT
2679.64	-0.573359	0.0748155	-7.66363	1.80749e-14	4.27668e-13	IGDCC4	3D_WT vs 2D_WT
2870.81	-2.87883	0.097156	-29.631	5.95804e-193	5.73958e-190	IGF2	3D_WT vs 2D_WT
18.6548	-2.41477	0.565775	-4.26807	1.97167e-05	0.000157593	IGF2-AS	3D_WT vs 2D_WT
20475.2	-0.556888	0.0950207	-5.8607	4.60919e-09	6.34744e-08	IGFBP2	3D_WT vs 2D_WT
1405.81	-4.68978	0.131622	-35.6306	4.71418e-278	1.05964e-274	IGFBP3	3D_WT vs 2D_WT
2821.54	-1.33823	0.09233	-14.494	1.32178e-47	1.5193e-45	IGFBP4	3D_WT vs 2D_WT
12815.9	-2.23727	0.0765065	-29.2429	5.53208e-188	4.66309e-185	IGFBP5	3D_WT vs 2D_WT
83.1243	-1.13505	0.253341	-4.48032	7.45326e-06	6.362e-05	IGFBP6	3D_WT vs 2D_WT
511.96	-4.16829	0.156805	-26.5827	1.07637e-155	6.04859e-153	IGFBP7	3D_WT vs 2D_WT
6360.52	1.18684	0.0657237	18.058	6.82875e-73	1.34122e-70	IGFBPL1	3D_WT vs 2D_WT
5420.85	0.406801	0.0679529	5.98651	2.14387e-09	3.08467e-08	IGLON5	3D_WT vs 2D_WT
690.527	0.315937	0.104415	3.02579	0.00247981	0.0121557	IGSF1	3D_WT vs 2D_WT
8282.57	0.392499	0.0923827	4.24862	2.15094e-05	0.000170641	IGSF3	3D_WT vs 2D_WT
5521.18	0.646769	0.0995003	6.50017	8.02277e-11	1.35363e-09	IGSF9B	3D_WT vs 2D_WT
73.9528	-2.07253	0.298206	-6.95002	3.65246e-12	7.17371e-11	IGSF10	3D_WT vs 2D_WT
129.493	1.01638	0.205863	4.93717	7.92649e-07	8.07416e-06	IGSF21	3D_WT vs 2D_WT
209.836	-0.510248	0.166545	-3.06372	0.00218601	0.0109112	IGSF22	3D_WT vs 2D_WT
556.328	-0.590345	0.112259	-5.25879	1.45005e-07	1.63515e-06	IKBIP	3D_WT vs 2D_WT
230.184	-0.715904	0.154568	-4.63164	3.62785e-06	3.28373e-05	IKBKE	3D_WT vs 2D_WT
961.371	0.332013	0.0937361	3.542	0.000397101	0.00242041	IKZF4	3D_WT vs 2D_WT
51.7075	1.43169	0.34069	4.20234	2.64174e-05	0.000206581	IL1A	3D_WT vs 2D_WT
262.877	0.699998	0.151241	4.62836	3.68571e-06	3.33461e-05	IL1B	3D_WT vs 2D_WT
245.821	-2.12111	0.174934	-12.1252	7.7675e-34	5.75592e-32	IL1R1	3D_WT vs 2D_WT
152.907	-1.48089	0.194532	-7.61258	2.68682e-14	6.29101e-13	IL1RAP	3D_WT vs 2D_WT
68.0446	-2.25175	0.309226	-7.28189	3.29175e-13	7.13741e-12	IL4R	3D_WT vs 2D_WT
44.0784	-2.0655	0.376516	-5.48582	4.11557e-08	5.04899e-07	IL6	3D_WT vs 2D_WT
70.5012	-1.25786	0.27033	-4.65306	3.27042e-06	2.98155e-05	IL6R	3D_WT vs 2D_WT
1348.81	-0.757906	0.111317	-6.80853	9.85991e-12	1.85205e-10	IL6ST	3D_WT vs 2D_WT
345.66	-1.85647	0.141385	-13.1306	2.19948e-39	1.9864e-37	IL11	3D_WT vs 2D_WT
543.052	-1.54694	0.120397	-12.8487	8.75153e-38	7.53377e-36	IL13RA1	3D_WT vs 2D_WT
489.364	-0.432282	0.112975	-3.82635	0.000130056	0.000889766	IL13RA2	3D_WT vs 2D_WT
34.5277	-1.09175	0.378965	-2.88087	0.00396578	0.0181757	IL16	3D_WT vs 2D_WT
247.537	-0.514295	0.161527	-3.18395	0.00145278	0.00762408	IL27RA	3D_WT vs 2D_WT
11.8795	-1.84734	0.707685	-2.61039	0.00904387	0.0366942	IL31RA	3D_WT vs 2D_WT
258.972	-3.21551	0.205444	-15.6515	3.2437e-55	4.49452e-53	IL32	3D_WT vs 2D_WT
2458.2	0.846366	0.09671	8.75159	2.10371e-18	6.83116e-17	ILDR2	3D_WT vs 2D_WT
22316.8	0.291094	0.0606916	4.79628	1.61642e-06	1.56013e-05	ILF3	3D_WT vs 2D_WT
424.34	-0.441017	0.1298	-3.39766	0.000679642	0.00393846	IMPA2	3D_WT vs 2D_WT
56.3854	0.824962	0.312944	2.63613	0.00838567	0.0344731	IMPG2	3D_WT vs 2D_WT
8851.25	0.660141	0.0712009	9.27153	1.83501e-20	7.01746e-19	INA	3D_WT vs 2D_WT
2567.23	-0.464385	0.0773534	-6.00343	1.93197e-09	2.78573e-08	INF2	3D_WT vs 2D_WT
381.505	-4.07993	0.176592	-23.1037	4.24993e-118	1.5632e-115	INHBA	3D_WT vs 2D_WT
848.28	-0.310099	0.114692	-2.70375	0.00685623	0.0289648	INHBB	3D_WT vs 2D_WT
797.82	-0.413907	0.112356	-3.68388	0.000229712	0.0014809	INKA2	3D_WT vs 2D_WT
698.976	0.309614	0.10546	2.93586	0.00332628	0.0156236	INO80D	3D_WT vs 2D_WT
320.47	-0.767747	0.140194	-5.4763	4.34307e-08	5.31802e-07	INPP5D	3D_WT vs 2D_WT
1617.22	0.308476	0.0864688	3.56748	0.000360424	0.00222027	INPP5F	3D_WT vs 2D_WT
931.249	0.279655	0.0917222	3.04894	0.00229653	0.0114009	INPP5J	3D_WT vs 2D_WT
1448.36	-0.702001	0.0844705	-8.31061	9.52115e-17	2.70904e-15	INSIG1	3D_WT vs 2D_WT
1871.58	0.639569	0.0915103	6.98904	2.7678e-12	5.54383e-11	INSM1	3D_WT vs 2D_WT
39.5365	-0.94932	0.362337	-2.61999	0.0087932	0.0358642	INSM2	3D_WT vs 2D_WT
1871.68	0.395757	0.0773797	5.11448	3.14602e-07	3.38953e-06	INSR	3D_WT vs 2D_WT
2535.31	0.358421	0.0832175	4.30703	1.65458e-05	0.000133996	INSYN1	3D_WT vs 2D_WT
1567.29	0.268421	0.0823565	3.25925	0.00111707	0.00607644	INTU	3D_WT vs 2D_WT
2976.21	0.394158	0.0745417	5.28775	1.23829e-07	1.41369e-06	IP6K1	3D_WT vs 2D_WT
4546.81	0.297308	0.069401	4.28392	1.83627e-05	0.000147528	IP6K2	3D_WT vs 2D_WT
14.6025	-1.47631	0.590201	-2.50137	0.0123714	0.0476605	IP6K3	3D_WT vs 2D_WT
405.097	0.453546	0.131502	3.44896	0.000562743	0.00332001	IPMK	3D_WT vs 2D_WT
3324.12	0.299473	0.0730266	4.10088	4.11582e-05	0.000309528	IQCE	3D_WT vs 2D_WT
1037.1	-0.358475	0.0913639	-3.92359	8.72394e-05	0.000618162	IQCG	3D_WT vs 2D_WT
124.107	-0.855027	0.214127	-3.99308	6.52203e-05	0.000472905	IQCJ-SCHIP1	3D_WT vs 2D_WT
1348.64	0.318527	0.0886057	3.59488	0.000324535	0.00202259	IQCN	3D_WT vs 2D_WT
2434.98	-0.900951	0.0787528	-11.4402	2.63179e-30	1.64833e-28	IQGAP1	3D_WT vs 2D_WT
633.442	-0.586037	0.110186	-5.31863	1.04554e-07	1.21211e-06	IQGAP2	3D_WT vs 2D_WT
1020.09	0.491212	0.0971823	5.05454	4.31423e-07	4.54999e-06	IQGAP3	3D_WT vs 2D_WT
740.082	0.416692	0.108132	3.85355	0.000116417	0.00080462	IQSEC2	3D_WT vs 2D_WT
450.115	0.831675	0.117787	7.06086	1.6548e-12	3.36448e-11	IQSEC3	3D_WT vs 2D_WT
935.147	-0.507202	0.0934023	-5.4303	5.62602e-08	6.73458e-07	IRAK1	3D_WT vs 2D_WT
36.0872	-1.01432	0.389695	-2.60286	0.00924496	0.0373603	IRAK3	3D_WT vs 2D_WT
141.251	-1.26854	0.199594	-6.35561	2.076e-10	3.37058e-09	IRF1	3D_WT vs 2D_WT
53.1704	-1.14863	0.316529	-3.62884	0.000284702	0.00180154	IRF2-DT	3D_WT vs 2D_WT
2742.59	0.494819	0.077863	6.35499	2.08435e-10	3.38142e-09	IRF2BP2	3D_WT vs 2D_WT
1414.06	-0.271177	0.0944601	-2.87081	0.00409422	0.0186714	IRF3	3D_WT vs 2D_WT
1139.4	-0.86538	0.0963899	-8.97791	2.75958e-19	9.65853e-18	IRS1	3D_WT vs 2D_WT
2959.8	0.492498	0.0815167	6.04168	1.52516e-09	2.23094e-08	IRX3	3D_WT vs 2D_WT
1284.73	0.61802	0.0951516	6.49511	8.29712e-11	1.39759e-09	IRX5	3D_WT vs 2D_WT
86.298	1.05837	0.249855	4.23595	2.27583e-05	0.000180125	IRX6	3D_WT vs 2D_WT
1846.04	-0.281364	0.0773227	-3.63884	0.000273874	0.00174119	ISCU	3D_WT vs 2D_WT
362.066	0.554058	0.147231	3.76318	0.000167766	0.00111495	ISG15	3D_WT vs 2D_WT
394.923	-2.42809	0.147413	-16.4714	5.89279e-61	8.89636e-59	ISLR	3D_WT vs 2D_WT
5485.42	1.38103	0.0795051	17.3703	1.38534e-67	2.41599e-65	ISLR2	3D_WT vs 2D_WT
114.581	-5.45973	0.420745	-12.9764	1.66629e-38	1.45298e-36	ITGA1	3D_WT vs 2D_WT
1975.44	-1.62232	0.0905335	-17.9196	8.29275e-72	1.59774e-69	ITGA3	3D_WT vs 2D_WT
167.506	-2.33339	0.227289	-10.2662	1.00075e-24	4.86661e-23	ITGA4	3D_WT vs 2D_WT
1851.15	-0.797349	0.0850577	-9.37422	6.96923e-21	2.78082e-19	ITGA5	3D_WT vs 2D_WT
1238.93	-0.883867	0.104039	-8.49553	1.97024e-17	5.93124e-16	ITGA6	3D_WT vs 2D_WT
3885.36	-0.446498	0.074664	-5.9801	2.23005e-09	3.20412e-08	ITGA7	3D_WT vs 2D_WT
18.0842	-1.92639	0.561725	-3.42941	0.00060489	0.00354488	ITGA8	3D_WT vs 2D_WT
761.703	-5.40624	0.187278	-28.8675	3.05326e-183	2.28768e-180	ITGA11	3D_WT vs 2D_WT
48.0224	-1.69701	0.345116	-4.91721	8.77871e-07	8.86637e-06	ITGAL	3D_WT vs 2D_WT
64.9121	-1.20516	0.280353	-4.29871	1.71791e-05	0.000138625	ITGAM	3D_WT vs 2D_WT
3304.79	-0.307316	0.0977282	-3.1446	0.00166313	0.00858073	ITGAV	3D_WT vs 2D_WT
201.073	-1.51577	0.176769	-8.57488	9.91875e-18	3.04949e-16	ITGAX	3D_WT vs 2D_WT
7713.36	-0.995095	0.0902336	-11.028	2.80057e-28	1.63744e-26	ITGB1	3D_WT vs 2D_WT
35.6816	-1.14213	0.377318	-3.02698	0.00247014	0.0121174	ITGB1P1	3D_WT vs 2D_WT
343.503	-1.20255	0.135082	-8.90234	5.46792e-19	1.88122e-17	ITGB2	3D_WT vs 2D_WT
353.427	-2.16028	0.144258	-14.9751	1.06792e-50	1.35025e-48	ITGB3	3D_WT vs 2D_WT
2447.15	-2.59748	0.0894866	-29.0265	3.04728e-185	2.46586e-182	ITGB4	3D_WT vs 2D_WT
7916.82	0.551545	0.081581	6.76071	1.37319e-11	2.53463e-10	ITGB8	3D_WT vs 2D_WT
26.1943	-4.89059	0.758164	-6.45058	1.11426e-10	1.8568e-09	ITGBL1	3D_WT vs 2D_WT
21.4479	-1.39223	0.55142	-2.52481	0.011576	0.0450664	ITK	3D_WT vs 2D_WT
2248.64	0.315689	0.0862818	3.65881	0.000253388	0.00162114	ITPK1	3D_WT vs 2D_WT
1858.57	-0.699363	0.0816254	-8.56795	1.0534e-17	3.21907e-16	ITPKB	3D_WT vs 2D_WT
216.301	-1.0405	0.166216	-6.25995	3.85101e-10	6.07217e-09	ITPR1	3D_WT vs 2D_WT
324.677	-0.73511	0.145734	-5.0442	4.55431e-07	4.78368e-06	ITPR3	3D_WT vs 2D_WT
292.124	-1.8538	0.14937	-12.4108	2.28258e-35	1.81085e-33	ITPRIP	3D_WT vs 2D_WT
467.744	-1.11125	0.132333	-8.39739	4.56495e-17	1.33068e-15	ITPRIPL2	3D_WT vs 2D_WT
3304.99	0.275955	0.0765691	3.604	0.000313361	0.00196202	IVNS1ABP	3D_WT vs 2D_WT
361.962	-0.333258	0.133607	-2.49431	0.0126201	0.0484633	IZUMO4	3D_WT vs 2D_WT
352.257	-0.601573	0.131503	-4.57461	4.77105e-06	4.23884e-05	JADE2	3D_WT vs 2D_WT
5835.5	0.551938	0.0715542	7.71356	1.22355e-14	2.95727e-13	JAG1	3D_WT vs 2D_WT
294.145	-0.756812	0.139622	-5.42042	5.94592e-08	7.09234e-07	JAK3	3D_WT vs 2D_WT
1502.95	0.318186	0.0883118	3.60298	0.000314587	0.00196787	JAKMIP2	3D_WT vs 2D_WT
27.7912	-1.46969	0.438134	-3.35443	0.0007953	0.00452699	JAML	3D_WT vs 2D_WT
2934.37	0.399613	0.0716649	5.57613	2.45925e-08	3.11136e-07	JARID2	3D_WT vs 2D_WT
180.928	-1.13793	0.174689	-6.51404	7.31556e-11	1.2426e-09	JCAD	3D_WT vs 2D_WT
1631.69	0.405901	0.0822671	4.93394	8.05889e-07	8.18431e-06	JMJD1C	3D_WT vs 2D_WT
645.863	0.301509	0.115747	2.6049	0.00919018	0.0371909	JMY	3D_WT vs 2D_WT
196.897	-0.465363	0.171476	-2.71386	0.00665033	0.0282046	JOSD2	3D_WT vs 2D_WT
29.2488	-3.17253	0.527425	-6.01512	1.79752e-09	2.60672e-08	JPH2	3D_WT vs 2D_WT
903.012	0.725022	0.0975244	7.43426	1.05157e-13	2.3849e-12	JPH3	3D_WT vs 2D_WT
5562.54	0.529412	0.0664304	7.96943	1.59403e-15	4.1663e-14	JPH4	3D_WT vs 2D_WT
8191.48	0.523831	0.0733333	7.14316	9.12104e-13	1.89056e-11	JPT1	3D_WT vs 2D_WT
2171.19	-0.288547	0.0763243	-3.78054	0.000156491	0.00104759	JPT2	3D_WT vs 2D_WT
1234.42	-0.567779	0.0908797	-6.2476	4.16817e-10	6.54675e-09	JUNB	3D_WT vs 2D_WT
6219.29	0.319551	0.0938458	3.40507	0.000661469	0.00384306	JUND	3D_WT vs 2D_WT
2495.56	0.266061	0.0820868	3.24121	0.00119023	0.00642487	JUP	3D_WT vs 2D_WT
2073.53	0.300919	0.100425	2.99646	0.00273134	0.0132157	KALRN	3D_WT vs 2D_WT
565.541	-0.827444	0.112753	-7.33854	2.15942e-13	4.77955e-12	KANK2	3D_WT vs 2D_WT
2379.64	0.269783	0.0779754	3.45985	0.000540468	0.00319979	KANSL3	3D_WT vs 2D_WT
3914.63	0.34373	0.0817229	4.20604	2.59885e-05	0.000203699	KAT6A	3D_WT vs 2D_WT
2490.23	0.493421	0.0809051	6.09876	1.06891e-09	1.5947e-08	KAT6B	3D_WT vs 2D_WT
58.07	-0.911783	0.296797	-3.07208	0.00212575	0.010634	KAZALD1	3D_WT vs 2D_WT
1997.68	0.307193	0.0880737	3.4879	0.000486823	0.00290858	KBTBD11	3D_WT vs 2D_WT
419.83	0.55136	0.164071	3.3605	0.000778025	0.00443865	KCNA6	3D_WT vs 2D_WT
105.389	0.955539	0.222054	4.30319	1.68358e-05	0.000135928	KCNAB1	3D_WT vs 2D_WT
808.936	0.322491	0.09821	3.28369	0.00102458	0.00564009	KCNAB3	3D_WT vs 2D_WT
526.762	0.696703	0.114083	6.10699	1.01527e-09	1.52027e-08	KCNB1	3D_WT vs 2D_WT
105.149	0.67242	0.228668	2.94059	0.00327584	0.015426	KCNB2	3D_WT vs 2D_WT
915.726	0.467256	0.099886	4.67789	2.8984e-06	2.664e-05	KCNC1	3D_WT vs 2D_WT
67.9886	1.01203	0.30434	3.32532	0.000883176	0.00495333	KCNC2	3D_WT vs 2D_WT
960.533	0.439309	0.0916912	4.79118	1.65802e-06	1.59799e-05	KCNC3	3D_WT vs 2D_WT
521.9	0.745882	0.120698	6.17973	6.42127e-10	9.8635e-09	KCNC4	3D_WT vs 2D_WT
961.606	-0.432471	0.100367	-4.30888	1.6408e-05	0.000133093	KCND3	3D_WT vs 2D_WT
236.808	-2.04359	0.17034	-11.9971	3.67858e-33	2.62034e-31	KCNE4	3D_WT vs 2D_WT
41.409	-2.38923	0.411832	-5.80146	6.5738e-09	8.88364e-08	KCNG2	3D_WT vs 2D_WT
[truncated: 2,641 more rows]
