# Supplementary material for: Investigating Connectivity Deficits in Alzheimer’s Disease Using a Novel 3D Bioprinted Model Designed to Quantify Neurite Outgrowth
Source: Bioengineering (Basel). 2025 Feb 28;12(3):245. doi: 10.3390/bioengineering12030245 (PMC11939190; doi:10.3390/bioengineering12030245)
Supplement: Supplementary file 1 [file bioengineering-12-00245-s001.zip › DEG2_3D_APP vs 3D_WT.xlsx]

## Sheet: Groups_3D_APP vs 3D_WT
baseMean	log2FoldChange	lfcSE	stat	pvalue	padj	gene	comparison
929.949	-0.787024	0.112053	-7.02369	2.16083e-12	3.27351e-11	A2M	3D_APP vs 3D_WT
34.1172	1.1899	0.378707	3.14202	0.00167788	0.00755156	A4GALT	3D_APP vs 3D_WT
1888.86	-0.347555	0.0763854	-4.55002	5.36396e-06	4.00186e-05	AAAS	3D_APP vs 3D_WT
708.666	-0.274005	0.109564	-2.50088	0.0123885	0.0424802	AADAT	3D_APP vs 3D_WT
1105.27	0.469285	0.0850506	5.51771	3.43438e-08	3.43505e-07	AAGAB	3D_APP vs 3D_WT
2583.25	0.363531	0.0728226	4.992	5.97565e-07	5.10149e-06	AAK1	3D_APP vs 3D_WT
5216.5	0.310414	0.0659451	4.70716	2.51196e-06	1.97352e-05	AARS1	3D_APP vs 3D_WT
1625.61	-0.34757	0.0792944	-4.38328	1.16904e-05	8.29352e-05	AASS	3D_APP vs 3D_WT
1162.18	0.577314	0.101442	5.6911	1.26226e-08	1.33544e-07	AATK	3D_APP vs 3D_WT
7071.88	-1.01856	0.0645138	-15.7882	3.75152e-56	3.00907e-54	ABAT	3D_APP vs 3D_WT
2315.07	-0.431864	0.0817305	-5.284	1.26391e-07	1.18565e-06	ABCA1	3D_APP vs 3D_WT
618.905	-0.501147	0.115379	-4.34347	1.40248e-05	9.79514e-05	ABCA5	3D_APP vs 3D_WT
745.391	-1.47192	0.124581	-11.815	3.26528e-32	1.35143e-30	ABCA8	3D_APP vs 3D_WT
53.798	1.27105	0.311049	4.08633	4.38245e-05	0.000281298	ABCB1	3D_APP vs 3D_WT
105.167	1.07555	0.219007	4.91105	9.05913e-07	7.56842e-06	ABCB4	3D_APP vs 3D_WT
15.011	3.6454	0.751238	4.85252	1.219e-06	9.99047e-06	ABCB5	3D_APP vs 3D_WT
1754.41	-0.291298	0.0784483	-3.71325	0.000204614	0.00114937	ABCB8	3D_APP vs 3D_WT
600.912	0.309778	0.103242	3.00049	0.00269547	0.0114892	ABCB9	3D_APP vs 3D_WT
41.9425	-2.2956	0.384229	-5.97457	2.30694e-09	2.63175e-08	ABCB11	3D_APP vs 3D_WT
76.8358	1.89154	0.285613	6.62275	3.52589e-11	4.78771e-10	ABCC3	3D_APP vs 3D_WT
69.6632	-0.788872	0.277797	-2.83974	0.00451496	0.0181036	ABCC6	3D_APP vs 3D_WT
386.452	-1.06453	0.131132	-8.118	4.73916e-16	9.26083e-15	ABCC9	3D_APP vs 3D_WT
630.674	0.288088	0.110691	2.60265	0.00925075	0.0333278	ABCD1	3D_APP vs 3D_WT
112.081	0.929732	0.216155	4.30123	1.69851e-05	0.000117166	ABCD2	3D_APP vs 3D_WT
1572.71	0.317123	0.091727	3.45725	0.000545719	0.00278224	ABCD3	3D_APP vs 3D_WT
915.706	-0.310543	0.096939	-3.20348	0.00135776	0.00628156	ABCG1	3D_APP vs 3D_WT
707.751	0.547451	0.0981013	5.58046	2.3988e-08	2.45018e-07	ABCG4	3D_APP vs 3D_WT
65.3079	-0.822472	0.287172	-2.86404	0.00418281	0.016969	ABHD1	3D_APP vs 3D_WT
760.614	-1.23689	0.0990018	-12.4936	8.09404e-36	3.764e-34	ABHD3	3D_APP vs 3D_WT
977.08	0.983092	0.0897578	10.9527	6.44801e-28	2.29665e-26	ABHD6	3D_APP vs 3D_WT
1090.3	-0.286106	0.0853314	-3.35288	0.000799754	0.00391811	ABHD10	3D_APP vs 3D_WT
441.985	0.478831	0.123459	3.87847	0.000105117	0.000629608	ABHD11	3D_APP vs 3D_WT
5407.33	0.29799	0.0668906	4.45488	8.39386e-06	6.07351e-05	ABI2	3D_APP vs 3D_WT
1144.06	0.295633	0.0832034	3.55313	0.000380674	0.0020045	ABL2	3D_APP vs 3D_WT
1997.81	0.803619	0.0841028	9.55519	1.23357e-21	3.27277e-20	ABLIM1	3D_APP vs 3D_WT
413.327	1.04862	0.125317	8.36773	5.87412e-17	1.21803e-15	ABLIM2	3D_APP vs 3D_WT
94.5639	2.57219	0.264516	9.72414	2.37916e-22	6.57336e-21	ABO	3D_APP vs 3D_WT
8174.65	0.621664	0.0609555	10.1987	2.01047e-24	6.07368e-23	ABR	3D_APP vs 3D_WT
471.829	0.598593	0.123333	4.85345	1.2133e-06	9.94773e-06	ABRACL	3D_APP vs 3D_WT
450.985	0.836212	0.11704	7.14466	9.02168e-13	1.40795e-11	ABTB1	3D_APP vs 3D_WT
134.6	-1.50136	0.201402	-7.45455	9.01733e-14	1.51097e-12	ABTB3	3D_APP vs 3D_WT
495.371	-0.415894	0.11557	-3.59863	0.000319896	0.00170837	ACAA2	3D_APP vs 3D_WT
2839.3	0.266147	0.0688307	3.86669	0.000110324	0.00065775	ACACA	3D_APP vs 3D_WT
905.777	-0.483756	0.105026	-4.60607	4.1035e-06	3.12198e-05	ACAD10	3D_APP vs 3D_WT
243.646	-0.489726	0.151152	-3.23996	0.00119545	0.00561326	ACADS	3D_APP vs 3D_WT
245.547	0.414206	0.151719	2.73009	0.00633171	0.0241661	ACAP1	3D_APP vs 3D_WT
959.55	0.301119	0.113107	2.66225	0.00776212	0.0287609	ACAP2	3D_APP vs 3D_WT
505.655	-0.535332	0.119449	-4.48166	7.4065e-06	5.40635e-05	ACBD7	3D_APP vs 3D_WT
617.74	-0.702564	0.114741	-6.12304	9.18055e-10	1.0881e-08	ACCS	3D_APP vs 3D_WT
65.9486	1.45574	0.284607	5.11492	3.13875e-07	2.78411e-06	ACE	3D_APP vs 3D_WT
1392.09	-0.348972	0.0809032	-4.31345	1.60727e-05	0.000111277	ACER3	3D_APP vs 3D_WT
2727.86	1.41061	0.0785084	17.9677	3.48899e-72	4.24713e-70	ACHE	3D_APP vs 3D_WT
514.029	-0.347568	0.112082	-3.10102	0.00192857	0.00855882	ACKR1	3D_APP vs 3D_WT
1021.48	-1.04214	0.0875572	-11.9024	1.15041e-32	4.81915e-31	ACKR3	3D_APP vs 3D_WT
2153.16	0.579622	0.0823414	7.03925	1.93274e-12	2.94522e-11	ACOT7	3D_APP vs 3D_WT
56.047	2.35939	0.335612	7.03011	2.06372e-12	3.12869e-11	ACOX2	3D_APP vs 3D_WT
1549.12	-0.408991	0.0777214	-5.26227	1.42287e-07	1.32635e-06	ACP2	3D_APP vs 3D_WT
90.7809	0.60449	0.234664	2.57598	0.00999572	0.035572	ACP5	3D_APP vs 3D_WT
146.949	-0.491417	0.191527	-2.56578	0.0102943	0.0364342	ACRBP	3D_APP vs 3D_WT
670.381	-0.50998	0.100853	-5.05667	4.26643e-07	3.72058e-06	ACSF2	3D_APP vs 3D_WT
730.424	-0.331312	0.101771	-3.25547	0.00113207	0.00534497	ACSL1	3D_APP vs 3D_WT
3093.35	0.447547	0.0711107	6.29367	3.10049e-10	3.86515e-09	ACSL3	3D_APP vs 3D_WT
1615.85	0.858308	0.0985947	8.70541	3.16415e-18	6.99561e-17	ACSL4	3D_APP vs 3D_WT
610.553	0.312739	0.102473	3.05191	0.00227387	0.00990901	ACSL6	3D_APP vs 3D_WT
806.39	-0.407501	0.102025	-3.99412	6.49337e-05	0.000405963	ACSS2	3D_APP vs 3D_WT
438.798	0.439544	0.115932	3.79141	0.000149794	0.00086612	ACSS3	3D_APP vs 3D_WT
38.5779	-1.07731	0.362707	-2.9702	0.00297609	0.0125458	ACTG1P25	3D_APP vs 3D_WT
590.231	-0.430353	0.112326	-3.83127	0.000127484	0.000749902	ACTMAP	3D_APP vs 3D_WT
2093.86	1.0317	0.0741162	13.9201	4.78256e-44	2.86041e-42	ACTN1	3D_APP vs 3D_WT
318.95	0.772738	0.137866	5.605	2.08254e-08	2.14301e-07	ACTN2	3D_APP vs 3D_WT
673.565	0.756934	0.0994895	7.60817	2.77999e-14	4.83032e-13	ACTR3B	3D_APP vs 3D_WT
729.604	1.48713	0.102497	14.509	1.0626e-47	7.02537e-46	ACVR1	3D_APP vs 3D_WT
10.8494	1.98033	0.6986	2.83471	0.00458666	0.0183484	ACVR1C	3D_APP vs 3D_WT
2186.89	-0.859307	0.0720403	-11.9281	8.44468e-33	3.55192e-31	ACVR2A	3D_APP vs 3D_WT
2789.04	-0.782864	0.0791838	-9.88666	4.75616e-23	1.36321e-21	ACVR2B	3D_APP vs 3D_WT
410.98	-0.331851	0.118484	-2.80081	0.0050974	0.020104	ADAL	3D_APP vs 3D_WT
1700.64	0.290534	0.0785999	3.69636	0.000218709	0.00121993	ADAM11	3D_APP vs 3D_WT
391.53	1.43301	0.126044	11.3692	5.95519e-30	2.2864e-28	ADAM12	3D_APP vs 3D_WT
898.6	0.435008	0.10255	4.24191	2.21621e-05	0.000150171	ADAM19	3D_APP vs 3D_WT
1147.73	0.852919	0.10963	7.77994	7.25572e-15	1.30792e-13	ADAM22	3D_APP vs 3D_WT
1973.6	0.368879	0.074139	4.97551	6.50776e-07	5.51803e-06	ADAM23	3D_APP vs 3D_WT
1326.6	1.44528	0.0906216	15.9485	2.91779e-57	2.41523e-55	ADAM33	3D_APP vs 3D_WT
40.7168	1.29981	0.377918	3.43941	0.00058299	0.00294757	ADAMDEC1	3D_APP vs 3D_WT
478.865	1.3107	0.116145	11.2851	1.55517e-29	5.83019e-28	ADAMTS1	3D_APP vs 3D_WT
467.722	-1.3223	0.127809	-10.3459	4.36641e-25	1.37114e-23	ADAMTS2	3D_APP vs 3D_WT
459.332	-1.54259	0.122211	-12.6224	1.58938e-36	7.49219e-35	ADAMTS6	3D_APP vs 3D_WT
5339.8	-0.281314	0.0624128	-4.50731	6.56554e-06	4.83513e-05	ADAMTS7	3D_APP vs 3D_WT
21.277	1.41753	0.483695	2.93064	0.00338267	0.0140226	ADAMTS8	3D_APP vs 3D_WT
757.512	-1.29915	0.134626	-9.65013	4.90936e-22	1.33501e-20	ADAMTS12	3D_APP vs 3D_WT
152.502	2.66699	0.212161	12.5706	3.06522e-36	1.43186e-34	ADAMTS16	3D_APP vs 3D_WT
121.507	1.62857	0.216816	7.51128	5.85541e-14	9.94843e-13	ADAMTS16-DT	3D_APP vs 3D_WT
31.1569	1.11446	0.392002	2.84299	0.00446923	0.0179411	ADAMTS17	3D_APP vs 3D_WT
515.014	-2.34435	0.122258	-19.1755	5.93049e-82	8.64265e-80	ADAMTSL1	3D_APP vs 3D_WT
131.784	2.86445	0.230408	12.4321	1.75029e-35	7.9957e-34	ADAMTSL2	3D_APP vs 3D_WT
67.0042	3.44706	0.343765	10.0274	1.1557e-23	3.39236e-22	ADAMTSL3	3D_APP vs 3D_WT
322.394	-0.427851	0.133702	-3.20003	0.00137412	0.00634589	ADCK5	3D_APP vs 3D_WT
3596.62	-0.644826	0.194222	-3.32004	0.000900031	0.00435373	ADCY1	3D_APP vs 3D_WT
39.8618	0.970267	0.361206	2.68619	0.00722722	0.0270942	ADCY4	3D_APP vs 3D_WT
1434.98	0.627562	0.0802901	7.81617	5.44536e-15	9.93706e-14	ADCY5	3D_APP vs 3D_WT
3516.52	-0.266139	0.0866104	-3.07283	0.0021204	0.00932616	ADCY6	3D_APP vs 3D_WT
196.347	-1.0034	0.187809	-5.34268	9.15821e-08	8.73364e-07	ADCY7	3D_APP vs 3D_WT
148.446	0.930798	0.193879	4.80091	1.57944e-06	1.27476e-05	ADCY8	3D_APP vs 3D_WT
563.324	-1.09793	0.108388	-10.1296	4.08113e-24	1.21693e-22	ADCYAP1	3D_APP vs 3D_WT
3580.12	-0.87119	0.226259	-3.85041	0.00011792	0.000698608	ADCYAP1R1	3D_APP vs 3D_WT
245.46	0.410081	0.163644	2.50594	0.0122127	0.0419703	ADGRA1-AS1	3D_APP vs 3D_WT
146.934	0.758373	0.191936	3.95117	7.77692e-05	0.000478121	ADGRA2	3D_APP vs 3D_WT
2864.07	0.487795	0.0735894	6.62861	3.38868e-11	4.61047e-10	ADGRB1	3D_APP vs 3D_WT
10057.1	0.283237	0.059004	4.8003	1.58425e-06	1.27815e-05	ADGRB2	3D_APP vs 3D_WT
1105.29	-0.494805	0.109427	-4.5218	6.13169e-06	4.535e-05	ADGRB3-DT	3D_APP vs 3D_WT
96.0292	2.0601	0.248396	8.29361	1.09865e-16	2.23334e-15	ADGRD1	3D_APP vs 3D_WT
19133	-0.295219	0.0617212	-4.7831	1.72609e-06	1.38717e-05	ADGRG1	3D_APP vs 3D_WT
45.409	1.27267	0.335716	3.79091	0.000150099	0.000867638	ADGRG5	3D_APP vs 3D_WT
362.379	-1.83477	0.139014	-13.1984	8.95866e-40	4.70534e-38	ADGRG6	3D_APP vs 3D_WT
303.689	-0.426371	0.159449	-2.67402	0.00749471	0.0279153	ADGRL1-AS1	3D_APP vs 3D_WT
3135.1	-1.28409	0.0772743	-16.6173	5.2206e-62	4.97858e-60	ADGRL2	3D_APP vs 3D_WT
3920.13	-1.01963	0.08471	-12.0367	2.27816e-33	9.7607e-32	ADGRL3	3D_APP vs 3D_WT
19.0562	1.6341	0.538448	3.03484	0.00240663	0.0104059	ADGRL4	3D_APP vs 3D_WT
11.6651	4.57562	1.03297	4.42957	9.44232e-06	6.78941e-05	ADH4	3D_APP vs 3D_WT
163.262	-0.782554	0.18108	-4.32158	1.54914e-05	0.000107613	ADIRF-AS1	3D_APP vs 3D_WT
93.8169	2.14268	0.252343	8.49115	2.04601e-17	4.33368e-16	ADM	3D_APP vs 3D_WT
173.522	-0.569745	0.172622	-3.30054	0.00096498	0.0046311	ADORA2B	3D_APP vs 3D_WT
140.96	-0.808707	0.212603	-3.80384	0.000142472	0.00082895	ADRA1A	3D_APP vs 3D_WT
117.994	-0.5237	0.205869	-2.54385	0.0109638	0.038377	ADRA1B	3D_APP vs 3D_WT
267.015	1.43396	0.154339	9.29094	1.5293e-20	3.80376e-19	ADRA2A	3D_APP vs 3D_WT
35.9363	2.12683	0.394303	5.39391	6.8939e-08	6.65402e-07	ADRA2C	3D_APP vs 3D_WT
290.413	0.437958	0.13702	3.1963	0.00139202	0.0064186	ADSS1	3D_APP vs 3D_WT
978.933	0.582763	0.0881106	6.614	3.74077e-11	5.05958e-10	AEN	3D_APP vs 3D_WT
145.715	0.867587	0.189003	4.59033	4.42553e-06	3.3424e-05	AFAP1L2	3D_APP vs 3D_WT
11885.2	-0.60369	0.0579269	-10.4216	1.97634e-25	6.31146e-24	AFDN	3D_APP vs 3D_WT
1188.97	-1.02616	0.0970936	-10.5687	4.16063e-26	1.37981e-24	AFDN-DT	3D_APP vs 3D_WT
1013.54	0.44657	0.109881	4.06414	4.82105e-05	0.000307353	AFF1	3D_APP vs 3D_WT
1231.95	0.356258	0.0983666	3.62173	0.000292635	0.00158004	AFF2	3D_APP vs 3D_WT
5928.51	0.324034	0.0887039	3.65298	0.000259217	0.00142137	AFF4	3D_APP vs 3D_WT
1213.77	-0.372853	0.0886353	-4.2066	2.59242e-05	0.000173729	AFG3L1P	3D_APP vs 3D_WT
5912.05	0.43649	0.0699527	6.23979	4.38149e-10	5.37466e-09	AGAP1	3D_APP vs 3D_WT
4036.99	0.704101	0.0671461	10.4861	1.00069e-25	3.22558e-24	AGAP2	3D_APP vs 3D_WT
5301	0.310742	0.069453	4.47413	7.6724e-06	5.58666e-05	AGAP3	3D_APP vs 3D_WT
724.997	-0.379146	0.102489	-3.69938	0.000216124	0.00120714	AGAP4	3D_APP vs 3D_WT
365.518	-0.387136	0.139426	-2.77664	0.0054924	0.021421	AGAP9	3D_APP vs 3D_WT
59.7915	-1.42031	0.300122	-4.73243	2.21845e-06	1.75895e-05	AGBL2	3D_APP vs 3D_WT
562.58	-0.588392	0.126165	-4.66366	3.10633e-06	2.4121e-05	AGER	3D_APP vs 3D_WT
3423.9	-0.413893	0.0987729	-4.19034	2.78532e-05	0.000185276	AGO1	3D_APP vs 3D_WT
364.224	-0.328511	0.128048	-2.56553	0.0103019	0.0364549	AGPAT2	3D_APP vs 3D_WT
28141.2	-0.83525	0.0693356	-12.0465	2.02407e-33	8.74449e-32	AGRN	3D_APP vs 3D_WT
49.8657	0.952506	0.321024	2.96709	0.00300634	0.0126475	AGT	3D_APP vs 3D_WT
1624.01	-0.319693	0.085678	-3.73134	0.000190466	0.00107582	AHCY	3D_APP vs 3D_WT
4905.32	-0.555191	0.0668073	-8.31034	9.54274e-17	1.95522e-15	AHNAK	3D_APP vs 3D_WT
1511.88	1.46412	0.08314	17.6103	2.05387e-69	2.30994e-67	AHNAK2	3D_APP vs 3D_WT
2702.69	-0.279048	0.0730516	-3.81987	0.000133521	0.000781415	AHSA2P	3D_APP vs 3D_WT
1245.33	-0.289418	0.0844813	-3.42583	0.000612923	0.00308234	AIDA	3D_APP vs 3D_WT
2724.06	-0.723425	0.0705237	-10.2579	1.09051e-24	3.33831e-23	AIF1L	3D_APP vs 3D_WT
618.924	0.392049	0.105815	3.70502	0.000211371	0.00118315	AIFM2	3D_APP vs 3D_WT
579.385	0.509498	0.121853	4.18126	2.89899e-05	0.000192281	AJAP1	3D_APP vs 3D_WT
456.365	-0.504944	0.116053	-4.35097	1.35535e-05	9.50124e-05	AJUBA	3D_APP vs 3D_WT
855.394	-0.667829	0.0934149	-7.14907	8.73682e-13	1.36556e-11	AK4	3D_APP vs 3D_WT
135.137	1.9898	0.211509	9.40763	5.07461e-21	1.29487e-19	AK5	3D_APP vs 3D_WT
75.5767	-0.718456	0.254497	-2.82304	0.00475709	0.0189168	AK7	3D_APP vs 3D_WT
2020.72	-0.498374	0.0908598	-5.48509	4.13257e-08	4.08792e-07	AKAP1	3D_APP vs 3D_WT
145.888	1.61794	0.199626	8.10486	5.28062e-16	1.02704e-14	AKAP5	3D_APP vs 3D_WT
319.654	-0.487204	0.132599	-3.67428	0.000238524	0.00131909	AKAP7	3D_APP vs 3D_WT
2386.02	0.302194	0.0873484	3.45964	0.000540903	0.00276041	AKAP11	3D_APP vs 3D_WT
2911.24	0.41985	0.0943084	4.45188	8.5121e-06	6.15692e-05	AKAP12	3D_APP vs 3D_WT
2793.14	-0.446136	0.0696579	-6.40466	1.507e-10	1.93168e-09	AKAP13	3D_APP vs 3D_WT
1488.8	0.483553	0.0830091	5.82531	5.70082e-09	6.24525e-08	AKNA	3D_APP vs 3D_WT
78.243	-1.85434	0.272934	-6.79411	1.08981e-11	1.55e-10	AKNAD1	3D_APP vs 3D_WT
1474.59	0.826384	0.0814948	10.1403	3.65878e-24	1.09414e-22	AKR1C1	3D_APP vs 3D_WT
877.723	0.572886	0.0921141	6.21931	4.99332e-10	6.09627e-09	AKR1C2	3D_APP vs 3D_WT
78.3521	-0.956196	0.255171	-3.74727	0.000178769	0.00101522	AKR1E2	3D_APP vs 3D_WT
1973.65	0.946121	0.0806558	11.7304	8.90838e-32	3.6505e-30	ALCAM	3D_APP vs 3D_WT
34.4647	1.4536	0.382709	3.79818	0.000145763	0.000845646	ALDH1A2	3D_APP vs 3D_WT
680.439	0.716863	0.0995178	7.20336	5.87449e-13	9.31462e-12	ALDH1B1	3D_APP vs 3D_WT
49.7627	1.37613	0.318918	4.315	1.59605e-05	0.000110574	ALDH1L1	3D_APP vs 3D_WT
27.5432	2.54453	0.483158	5.26646	1.3908e-07	1.29762e-06	ALDH3A1	3D_APP vs 3D_WT
2505.27	1.05083	0.0710931	14.781	1.94256e-49	1.32671e-47	ALDH3A2	3D_APP vs 3D_WT
260.309	-1.12564	0.157025	-7.16855	7.57982e-13	1.18921e-11	ALDH3B1	3D_APP vs 3D_WT
865.734	-0.33843	0.091606	-3.69441	0.000220397	0.0012277	ALDH5A1	3D_APP vs 3D_WT
293.974	-0.358559	0.139249	-2.57495	0.0100255	0.0356657	ALDH16A1	3D_APP vs 3D_WT
2586.73	-0.332668	0.0713647	-4.66152	3.13889e-06	2.43281e-05	ALDH18A1	3D_APP vs 3D_WT
510.817	-0.437609	0.109816	-3.98495	6.74957e-05	0.000419446	ALG8	3D_APP vs 3D_WT
641.949	-0.353329	0.105044	-3.36363	0.000769256	0.00378123	ALG9	3D_APP vs 3D_WT
422.106	-0.351938	0.131464	-2.67707	0.00742701	0.0277027	ALG10B	3D_APP vs 3D_WT
406.996	1.03695	0.136554	7.59366	3.10988e-14	5.38543e-13	ALK	3D_APP vs 3D_WT
296.568	0.441463	0.152936	2.88659	0.00389443	0.0159145	ALKBH8	3D_APP vs 3D_WT
180.039	-0.516315	0.179279	-2.87996	0.0039773	0.016218	ALOX12-AS1	3D_APP vs 3D_WT
20.3383	2.38866	0.553661	4.3143	1.60108e-05	0.000110886	ALOX15	3D_APP vs 3D_WT
41.7696	1.22504	0.343491	3.56644	0.000361859	0.00191381	ALOXE3	3D_APP vs 3D_WT
618.379	-0.7547	0.108345	-6.96571	3.2675e-12	4.84368e-11	ALPK2	3D_APP vs 3D_WT
664.955	2.52997	0.109638	23.0756	8.13663e-118	1.93539e-115	ALPL	3D_APP vs 3D_WT
339.548	1.09822	0.134216	8.18247	2.78088e-16	5.5175e-15	ALS2CL	3D_APP vs 3D_WT
1251.89	0.571566	0.0928319	6.15699	7.41385e-10	8.90954e-09	AMD1	3D_APP vs 3D_WT
582.915	0.28274	0.110629	2.55574	0.0105962	0.0373238	AMDHD2	3D_APP vs 3D_WT
468.705	0.444101	0.115324	3.85091	0.000117681	0.000697394	AMER3	3D_APP vs 3D_WT
1230.19	-0.614776	0.0949688	-6.47345	9.57896e-11	1.25054e-09	AMH	3D_APP vs 3D_WT
432.24	0.596227	0.127965	4.6593	3.17291e-06	2.45458e-05	AMIGO2	3D_APP vs 3D_WT
142.359	0.852495	0.202757	4.20452	2.6164e-05	0.000175222	AMMECR1	3D_APP vs 3D_WT
1598.78	0.329807	0.0778742	4.23513	2.28421e-05	0.000154173	AMOTL2	3D_APP vs 3D_WT
1989.13	0.387609	0.0775242	4.99984	5.73766e-07	4.91047e-06	AMPD2	3D_APP vs 3D_WT
104.434	1.47064	0.22967	6.40327	1.52087e-10	1.94759e-09	AMPD3	3D_APP vs 3D_WT
259.29	-1.19715	0.156828	-7.63356	2.28364e-14	3.98126e-13	ANGPT1	3D_APP vs 3D_WT
45.0046	-1.2965	0.337778	-3.83831	0.000123885	0.000730603	ANGPT2	3D_APP vs 3D_WT
20.0219	2.70812	0.564596	4.79656	1.61415e-06	1.30176e-05	ANGPT4	3D_APP vs 3D_WT
435.482	0.417877	0.132477	3.15433	0.00160868	0.00728766	ANKDD1A	3D_APP vs 3D_WT
236.497	-0.5623	0.154292	-3.6444	0.000268015	0.00146263	ANKFN1	3D_APP vs 3D_WT
856.767	0.294924	0.102259	2.88408	0.00392554	0.0160243	ANKMY2	3D_APP vs 3D_WT
1420.46	-0.976768	0.0996881	-9.79824	1.14562e-22	3.2124e-21	ANKRD6	3D_APP vs 3D_WT
1298.11	-0.353655	0.0837447	-4.22301	2.41062e-05	0.000162018	ANKRD13A	3D_APP vs 3D_WT
551.167	-0.483847	0.117008	-4.13515	3.54721e-05	0.000231419	ANKRD24	3D_APP vs 3D_WT
173.825	-1.52206	0.183366	-8.30066	1.03531e-16	2.11081e-15	ANKRD29	3D_APP vs 3D_WT
224.159	0.551909	0.154578	3.57043	0.000356392	0.00188817	ANKRD34A	3D_APP vs 3D_WT
10.8429	6.95227	1.33284	5.21613	1.82697e-07	1.67511e-06	ANKRD34C	3D_APP vs 3D_WT
16.6641	4.05191	0.768065	5.27548	1.3241e-07	1.2393e-06	ANKRD34C-AS1	3D_APP vs 3D_WT
67.9974	1.01334	0.285768	3.54604	0.000391069	0.00205401	ANKRD35	3D_APP vs 3D_WT
520.65	0.399391	0.109406	3.65054	0.000261692	0.00143228	ANKRD44	3D_APP vs 3D_WT
145.01	-0.604271	0.186661	-3.23726	0.00120683	0.00565921	ANKRD53	3D_APP vs 3D_WT
34.013	1.07818	0.391941	2.75088	0.00594353	0.0229341	ANKRD55	3D_APP vs 3D_WT
3210.33	-0.582984	0.0780188	-7.47236	7.87707e-14	1.32851e-12	ANKS1A	3D_APP vs 3D_WT
1252.81	-1.06128	0.0862431	-12.3057	8.43829e-35	3.77153e-33	ANKS1B	3D_APP vs 3D_WT
1105.11	-0.265704	0.103838	-2.55883	0.0105025	0.0370349	ANKS3	3D_APP vs 3D_WT
315.844	-0.7186	0.139135	-5.16476	2.40753e-07	2.17087e-06	ANLN	3D_APP vs 3D_WT
159.432	3.74242	0.24608	15.2082	3.12148e-52	2.29064e-50	ANO1	3D_APP vs 3D_WT
140.454	1.08892	0.199331	5.46287	4.68495e-08	4.59698e-07	ANO4	3D_APP vs 3D_WT
920.351	-0.545108	0.103366	-5.27355	1.3381e-07	1.25184e-06	ANO6	3D_APP vs 3D_WT
20.116	1.27553	0.491172	2.59691	0.00940671	0.0338073	ANO7L1	3D_APP vs 3D_WT
1120.8	-0.751525	0.121819	-6.16918	6.86435e-10	8.28285e-09	ANOS1	3D_APP vs 3D_WT
80.4166	0.659332	0.261287	2.5234	0.0116226	0.0403216	ANPEP	3D_APP vs 3D_WT
940.625	-0.322277	0.0894436	-3.60313	0.000314405	0.00168215	ANTKMT	3D_APP vs 3D_WT
4392.61	-0.287462	0.089619	-3.2076	0.00133847	0.00620344	ANTXR1	3D_APP vs 3D_WT
233.496	0.537158	0.153303	3.5039	0.0004585	0.00237859	ANXA1	3D_APP vs 3D_WT
2718.28	0.323567	0.0752258	4.30128	1.69816e-05	0.000117166	ANXA2	3D_APP vs 3D_WT
209.586	-0.409351	0.159421	-2.56774	0.0102365	0.0362883	ANXA4	3D_APP vs 3D_WT
391.401	1.05422	0.125712	8.38602	5.02877e-17	1.0501e-15	AOC1	3D_APP vs 3D_WT
940.206	0.490892	0.0966734	5.07784	3.81757e-07	3.3546e-06	AP1AR	3D_APP vs 3D_WT
3133.33	0.384538	0.0698409	5.50592	3.67242e-08	3.65898e-07	AP1S1	3D_APP vs 3D_WT
1147.99	-0.278703	0.088837	-3.13723	0.0017055	0.00766085	AP1S2	3D_APP vs 3D_WT
1299	0.300403	0.0851459	3.5281	0.000418551	0.0021867	AP3M2	3D_APP vs 3D_WT
431.96	0.291317	0.115784	2.51604	0.011868	0.041008	AP4S1	3D_APP vs 3D_WT
1891.11	0.345991	0.0875343	3.95263	7.72974e-05	0.000475645	APBA1	3D_APP vs 3D_WT
5988.52	0.288594	0.0609934	4.73156	2.22799e-06	1.76583e-05	APBB1	3D_APP vs 3D_WT
1828.65	-0.447114	0.0793426	-5.63524	1.74815e-08	1.81244e-07	APBB3	3D_APP vs 3D_WT
1994.12	-0.922601	0.076895	-11.9982	3.63179e-33	1.54642e-31	APCDD1	3D_APP vs 3D_WT
775.097	-0.441127	0.098361	-4.48477	7.29916e-06	5.33368e-05	APH1B	3D_APP vs 3D_WT
17621.5	-0.315947	0.0630529	-5.01082	5.41994e-07	4.65782e-06	APLP1	3D_APP vs 3D_WT
28.3414	2.22266	0.504265	4.40773	1.04461e-05	7.45934e-05	APOD	3D_APP vs 3D_WT
6011.26	0.953142	0.0874745	10.8962	1.20136e-27	4.2425e-26	APOE	3D_APP vs 3D_WT
23.4952	1.78111	0.477044	3.73364	0.000188735	0.00106771	APOL1	3D_APP vs 3D_WT
12.801	1.71279	0.646682	2.64858	0.00808318	0.0297464	APOL3	3D_APP vs 3D_WT
808.313	1.67606	0.0964556	17.3765	1.24336e-67	1.32629e-65	APOL4	3D_APP vs 3D_WT
52.5453	0.813658	0.333386	2.44059	0.0146634	0.0492764	APOL6	3D_APP vs 3D_WT
782.458	-0.592159	0.128304	-4.61528	3.92562e-06	2.99656e-05	APPAT	3D_APP vs 3D_WT
57.366	1.16554	0.314532	3.70564	0.000210854	0.00118058	AQP1	3D_APP vs 3D_WT
86.1425	0.605105	0.246209	2.45768	0.0139836	0.0472527	AQP3	3D_APP vs 3D_WT
251.603	2.70643	0.167732	16.1355	1.43635e-58	1.2232e-56	AQP4	3D_APP vs 3D_WT
199.961	0.651911	0.164985	3.95134	7.77159e-05	0.000477936	AR	3D_APP vs 3D_WT
850.77	-0.263849	0.105713	-2.4959	0.0125637	0.0430024	ARAF	3D_APP vs 3D_WT
2050.91	0.468434	0.0771957	6.06813	1.29406e-09	1.51467e-08	ARAP1	3D_APP vs 3D_WT
194.347	0.847788	0.18044	4.69845	2.6214e-06	2.05482e-05	ARAP2	3D_APP vs 3D_WT
1414.46	-0.357459	0.0875414	-4.08331	4.43985e-05	0.000284806	ARAP3	3D_APP vs 3D_WT
797.954	-0.402974	0.100499	-4.00974	6.07844e-05	0.000382216	ARB2A	3D_APP vs 3D_WT
687.566	0.526214	0.118819	4.42869	9.48053e-06	6.80979e-05	ARC	3D_APP vs 3D_WT
1541.84	0.676809	0.0822005	8.23364	1.81612e-16	3.63823e-15	ARFGEF3	3D_APP vs 3D_WT
347.09	0.327985	0.130269	2.51775	0.0118107	0.040844	ARG2	3D_APP vs 3D_WT
453.613	-0.412557	0.12144	-3.39722	0.000680751	0.00338804	ARHGAP4	3D_APP vs 3D_WT
1769.62	-0.391013	0.110532	-3.53755	0.000403861	0.0021169	ARHGAP5	3D_APP vs 3D_WT
90.0602	0.822377	0.253901	3.23897	0.00119961	0.00563046	ARHGAP8	3D_APP vs 3D_WT
211.031	-0.445662	0.162468	-2.74308	0.00608667	0.0233948	ARHGAP11A	3D_APP vs 3D_WT
160.642	0.511617	0.176741	2.89472	0.00379492	0.0155417	ARHGAP20	3D_APP vs 3D_WT
12705.1	-0.697867	0.0784682	-8.89363	5.91424e-19	1.35087e-17	ARHGAP21	3D_APP vs 3D_WT
136.807	0.508412	0.192499	2.64111	0.00826352	0.0303015	ARHGAP24	3D_APP vs 3D_WT
604.668	1.03056	0.116826	8.82138	1.13057e-18	2.54029e-17	ARHGAP26	3D_APP vs 3D_WT
311.543	-0.528645	0.145252	-3.63949	0.000273175	0.00148765	ARHGAP27	3D_APP vs 3D_WT
178.175	1.02341	0.186878	5.47634	4.34215e-08	4.26871e-07	ARHGAP28	3D_APP vs 3D_WT
415.538	-0.990511	0.125966	-7.86329	3.74178e-15	6.90128e-14	ARHGAP29	3D_APP vs 3D_WT
696.333	0.377988	0.107556	3.51434	0.000440846	0.00229275	ARHGAP31	3D_APP vs 3D_WT
2094.72	-0.659805	0.0738264	-8.93725	3.98977e-19	9.19424e-18	ARHGAP32	3D_APP vs 3D_WT
7464.07	-0.363689	0.0703665	-5.16849	2.35989e-07	2.13204e-06	ARHGAP33	3D_APP vs 3D_WT
10467	0.266181	0.0800405	3.32558	0.000882354	0.00428122	ARHGAP35	3D_APP vs 3D_WT
13.9966	1.83662	0.619478	2.96478	0.00302898	0.0127246	ARHGAP36	3D_APP vs 3D_WT
268.318	0.39369	0.145276	2.70995	0.00672936	0.0254491	ARHGAP42	3D_APP vs 3D_WT
526.438	0.537576	0.113659	4.72974	2.24809e-06	1.78109e-05	ARHGAP44	3D_APP vs 3D_WT
5061.45	0.287788	0.0723332	3.97864	6.93111e-05	0.000429953	ARHGDIA	3D_APP vs 3D_WT
3295.2	-0.305607	0.0707811	-4.31763	1.57714e-05	0.000109448	ARHGEF1	3D_APP vs 3D_WT
547.65	0.669678	0.115914	5.77735	7.58856e-09	8.2004e-08	ARHGEF3	3D_APP vs 3D_WT
5340.55	-0.447046	0.0643884	-6.94296	3.83977e-12	5.65553e-11	ARHGEF4	3D_APP vs 3D_WT
14.7023	-1.73319	0.622096	-2.78605	0.00533551	0.0209036	ARHGEF7-AS2	3D_APP vs 3D_WT
3472.34	0.433461	0.067187	6.45156	1.10706e-10	1.43633e-09	ARHGEF9	3D_APP vs 3D_WT
5206.86	0.305974	0.0804934	3.80122	0.000143983	0.000836726	ARHGEF12	3D_APP vs 3D_WT
273.14	1.21796	0.146006	8.34186	7.31289e-17	1.5073e-15	ARHGEF16	3D_APP vs 3D_WT
3104.16	0.37815	0.0679883	5.56198	2.66727e-08	2.70703e-07	ARHGEF17	3D_APP vs 3D_WT
65.4765	-0.697353	0.276007	-2.52658	0.0115179	0.0400187	ARHGEF26-AS1	3D_APP vs 3D_WT
93.6156	1.34804	0.237055	5.68659	1.29601e-08	1.36625e-07	ARID3C	3D_APP vs 3D_WT
366.578	-0.413995	0.127486	-3.24738	0.00116475	0.00548424	ARL4A	3D_APP vs 3D_WT
4310.27	0.32876	0.0636089	5.16846	2.36034e-07	2.13204e-06	ARL4C	3D_APP vs 3D_WT
990.512	1.48466	0.100155	14.8236	1.03073e-49	7.15766e-48	ARL4D	3D_APP vs 3D_WT
998.78	-0.331399	0.100277	-3.30484	0.000950307	0.00457022	ARL6IP6	3D_APP vs 3D_WT
365.573	0.397443	0.126704	3.13679	0.00170811	0.00767092	ARL15	3D_APP vs 3D_WT
59.9696	-1.26077	0.298811	-4.21929	2.45071e-05	0.000164606	ARMC3	3D_APP vs 3D_WT
1816.31	-0.315284	0.0833454	-3.78286	0.000155037	0.000893187	ARMCX4	3D_APP vs 3D_WT
465.37	-0.546051	0.125303	-4.35785	1.31344e-05	9.23555e-05	ARMH1	3D_APP vs 3D_WT
1670.35	-0.727284	0.119172	-6.10278	1.04236e-09	1.2298e-08	ARMH4	3D_APP vs 3D_WT
3481.38	0.314231	0.068273	4.60257	4.17315e-06	3.17031e-05	ARPC5	3D_APP vs 3D_WT
606.487	1.53929	0.115817	13.2908	2.61917e-40	1.40055e-38	ARPP21	3D_APP vs 3D_WT
1633.84	0.400795	0.0784195	5.11091	3.20617e-07	2.84026e-06	ARRDC3	3D_APP vs 3D_WT
659.51	-0.560286	0.101371	-5.52708	3.25613e-08	3.26623e-07	ARSB	3D_APP vs 3D_WT
113.801	1.22519	0.212589	5.76317	8.25469e-09	8.88775e-08	ARSG	3D_APP vs 3D_WT
21.0524	-1.35363	0.489034	-2.76797	0.00564058	0.021904	ART3	3D_APP vs 3D_WT
495.063	-0.354199	0.122127	-2.90025	0.00372871	0.0152887	ARV1	3D_APP vs 3D_WT
6719.83	-0.626135	0.0641744	-9.75677	1.72556e-22	4.79311e-21	ARVCF	3D_APP vs 3D_WT
1697.84	4.24311	0.100508	42.2164	0	0	ARX	3D_APP vs 3D_WT
2626.3	0.84946	0.0862123	9.85312	6.64516e-23	1.88377e-21	ASAP1	3D_APP vs 3D_WT
1475.21	-0.976181	0.0791358	-12.3355	5.8315e-35	2.61772e-33	ASCL1	3D_APP vs 3D_WT
20.8696	1.25435	0.497141	2.52313	0.0116316	0.0403461	ASCL2	3D_APP vs 3D_WT
55.7553	1.12905	0.324691	3.47731	0.000506479	0.00260141	ASCL5	3D_APP vs 3D_WT
582.887	0.283264	0.111109	2.54943	0.01079	0.037871	ASF1A	3D_APP vs 3D_WT
233.257	-0.518346	0.151514	-3.4211	0.000623677	0.00313034	ASF1B	3D_APP vs 3D_WT
17.4856	-1.41831	0.544152	-2.60646	0.00914831	0.0330047	ASGR2	3D_APP vs 3D_WT
3863.5	-0.883699	0.0687818	-12.8479	8.84093e-38	4.37689e-36	ASIC1	3D_APP vs 3D_WT
998.974	-0.678187	0.100991	-6.71535	1.87616e-11	2.61098e-10	ASIC3	3D_APP vs 3D_WT
430.153	-1.29468	0.128838	-10.049	9.28347e-24	2.73275e-22	ASIC4	3D_APP vs 3D_WT
391.207	0.302587	0.12339	2.45228	0.0141955	0.0478752	ASL	3D_APP vs 3D_WT
1193.98	0.361964	0.0880655	4.11017	3.95373e-05	0.000256003	ASMTL	3D_APP vs 3D_WT
2612.51	0.444387	0.0787972	5.63964	1.70411e-08	1.76944e-07	ASPH	3D_APP vs 3D_WT
613.465	-0.395844	0.106723	-3.70907	0.000208024	0.00116631	ASPM	3D_APP vs 3D_WT
1446.34	2.37426	0.0852073	27.8645	7.17834e-171	4.01483e-168	ASS1	3D_APP vs 3D_WT
3714.48	0.43188	0.0763285	5.65818	1.52984e-08	1.5965e-07	ASTN1	3D_APP vs 3D_WT
436.49	0.86155	0.118871	7.24778	4.2366e-13	6.79629e-12	ASTN2	3D_APP vs 3D_WT
1271.32	-0.279196	0.0826409	-3.37842	0.000729024	0.00359457	ASXL3	3D_APP vs 3D_WT
41.2937	1.55107	0.356844	4.34665	1.38233e-05	9.66746e-05	ATAD3C	3D_APP vs 3D_WT
793.041	0.536788	0.0949212	5.6551	1.55759e-08	1.62218e-07	ATF3	3D_APP vs 3D_WT
832.922	0.609639	0.0972115	6.27126	3.5814e-10	4.42997e-09	ATF5	3D_APP vs 3D_WT
129.328	0.842041	0.198653	4.23875	2.24766e-05	0.000151904	ATG9B	3D_APP vs 3D_WT
518.425	-0.34003	0.118819	-2.86176	0.00421298	0.0170613	ATG14	3D_APP vs 3D_WT
559.12	0.430813	0.11086	3.88611	0.000101863	0.000611711	ATG101	3D_APP vs 3D_WT
291.055	0.556106	0.152817	3.63903	0.000273672	0.00148997	ATOH8	3D_APP vs 3D_WT
555.021	0.385361	0.11383	3.38539	0.000710759	0.0035145	ATOX1	3D_APP vs 3D_WT
4026.54	0.823407	0.182188	4.51954	6.19739e-06	4.57704e-05	ATP1A1	3D_APP vs 3D_WT
147.235	0.572518	0.192947	2.96724	0.0030049	0.012644	ATP1A1-AS1	3D_APP vs 3D_WT
4755.37	0.635282	0.0644979	9.84965	6.8785e-23	1.94725e-21	ATP1B1	3D_APP vs 3D_WT
2833.22	1.28969	0.078346	16.4615	6.93769e-61	6.43805e-59	ATP2B1	3D_APP vs 3D_WT
101.932	1.41703	0.245735	5.76652	8.09252e-09	8.72677e-08	ATP2B1-AS1	3D_APP vs 3D_WT
1567.5	-0.557364	0.089991	-6.19355	5.88226e-10	7.13944e-09	ATP2B2	3D_APP vs 3D_WT
6628.06	-0.90122	0.0795581	-11.3278	9.55374e-30	3.63428e-28	ATP2B4	3D_APP vs 3D_WT
2782.56	-0.450408	0.0805271	-5.59325	2.22853e-08	2.2887e-07	ATP5MC2	3D_APP vs 3D_WT
2546.96	0.412288	0.0781891	5.27296	1.34241e-07	1.25531e-06	ATP6V1A	3D_APP vs 3D_WT
3394.85	0.602477	0.0862151	6.98807	2.78686e-12	4.17303e-11	ATP6V1B2	3D_APP vs 3D_WT
1418.04	0.278572	0.0902014	3.08833	0.00201283	0.00890986	ATP6V1E1	3D_APP vs 3D_WT
3806.79	0.333281	0.074447	4.47676	7.57854e-06	5.52219e-05	ATP6V0B	3D_APP vs 3D_WT
3244.4	0.270122	0.06941	3.89168	9.95521e-05	0.000599747	ATP6V0D1	3D_APP vs 3D_WT
18.6629	-1.44422	0.53406	-2.70422	0.00684643	0.0258258	ATP6V0D2	3D_APP vs 3D_WT
3933.74	0.323323	0.0648675	4.98436	6.21666e-07	5.28761e-06	ATP6V0E2	3D_APP vs 3D_WT
1206.43	-1.37246	0.0897629	-15.2898	8.93804e-53	6.60585e-51	ATP8A1	3D_APP vs 3D_WT
1431.64	0.781809	0.0971567	8.04688	8.49298e-16	1.63037e-14	ATP8A2	3D_APP vs 3D_WT
3120.28	-0.266931	0.0668004	-3.99596	6.44338e-05	0.000403081	ATP8B2	3D_APP vs 3D_WT
94.1579	3.26636	0.294624	11.0866	1.45783e-28	5.30198e-27	ATP10A	3D_APP vs 3D_WT
837.106	-0.837662	0.0975058	-8.59089	8.62977e-18	1.86025e-16	ATP10B	3D_APP vs 3D_WT
1953.26	0.651831	0.0936813	6.95796	3.45234e-12	5.11402e-11	ATP11A	3D_APP vs 3D_WT
106.039	1.7533	0.235721	7.43803	1.02199e-13	1.70695e-12	ATP13A4	3D_APP vs 3D_WT
1356.57	-0.337975	0.0808847	-4.17848	2.93461e-05	0.000194278	ATPAF1	3D_APP vs 3D_WT
649.651	-0.307447	0.10375	-2.96335	0.00304306	0.0127735	ATRAID	3D_APP vs 3D_WT
565.709	0.855997	0.113437	7.54602	4.48754e-14	7.66214e-13	ATRNL1	3D_APP vs 3D_WT
1077.36	0.279616	0.0951869	2.93755	0.00330815	0.0137551	ATXN1	3D_APP vs 3D_WT
828.547	-0.276163	0.0931179	-2.96573	0.00301961	0.0126879	ATXN7	3D_APP vs 3D_WT
1144.92	-0.267353	0.0895187	-2.98656	0.00282139	0.0119594	ATXN7L2	3D_APP vs 3D_WT
346.801	-0.420563	0.130157	-3.2312	0.00123272	0.00576624	AURKA	3D_APP vs 3D_WT
349.01	-0.65166	0.133179	-4.89311	9.92564e-07	8.24573e-06	AURKB	3D_APP vs 3D_WT
12917.2	-1.12933	0.0681328	-16.5755	1.04853e-61	9.90792e-60	AUTS2	3D_APP vs 3D_WT
111.052	0.639467	0.223973	2.8551	0.00430226	0.017355	AVPI1	3D_APP vs 3D_WT
20.3525	-1.25925	0.491859	-2.56018	0.0104619	0.0369388	AVPR2	3D_APP vs 3D_WT
793.964	-0.386391	0.0991091	-3.89864	9.67354e-05	0.00058465	AXIN2	3D_APP vs 3D_WT
4182.61	0.303292	0.0738797	4.10521	4.03952e-05	0.000260905	B2M	3D_APP vs 3D_WT
1183.9	-1.3254	0.0861771	-15.38	2.23066e-53	1.66048e-51	B3GLCT	3D_APP vs 3D_WT
207.421	0.431006	0.161238	2.6731	0.00751539	0.0279819	B3GNT2	3D_APP vs 3D_WT
151.31	0.632982	0.184536	3.43013	0.000603302	0.00303987	B3GNT4	3D_APP vs 3D_WT
459.714	-0.980481	0.118266	-8.29049	1.12784e-16	2.29044e-15	B3GNT5	3D_APP vs 3D_WT
101.317	1.18831	0.232775	5.10495	3.30889e-07	2.9275e-06	B3GNT9	3D_APP vs 3D_WT
253.77	0.381233	0.155789	2.44711	0.0144007	0.0485119	B3GNTL1	3D_APP vs 3D_WT
2462.42	0.414861	0.07348	5.6459	1.64319e-08	1.70961e-07	B4GALNT1	3D_APP vs 3D_WT
382.9	-0.566538	0.133649	-4.23901	2.24507e-05	0.000151818	B4GALNT3	3D_APP vs 3D_WT
14185.3	-0.387253	0.065768	-5.88816	3.90523e-09	4.34489e-08	B4GALNT4	3D_APP vs 3D_WT
346.305	1.22099	0.134762	9.06029	1.30104e-19	3.10182e-18	B4GALT1	3D_APP vs 3D_WT
3397.2	0.448796	0.0909156	4.9364	7.95764e-07	6.67513e-06	B4GALT5	3D_APP vs 3D_WT
312.495	0.426826	0.147799	2.88788	0.00387851	0.0158589	B4GALT6	3D_APP vs 3D_WT
637.373	-0.317266	0.101775	-3.11731	0.00182507	0.00815196	B4GALT7	3D_APP vs 3D_WT
935.874	0.70728	0.0935842	7.55769	4.10303e-14	7.03464e-13	BAALC	3D_APP vs 3D_WT
63.4171	1.00459	0.282239	3.55935	0.000371774	0.00196062	BAALC-AS1	3D_APP vs 3D_WT
1717.06	0.282489	0.0894328	3.15868	0.00158488	0.00718927	BACE1	3D_APP vs 3D_WT
285.035	0.822952	0.140474	5.85841	4.67308e-09	5.16034e-08	BACE2	3D_APP vs 3D_WT
1247.81	-0.403012	0.0915251	-4.4033	1.06616e-05	7.60274e-05	BACH2	3D_APP vs 3D_WT
1350.49	0.347884	0.0828217	4.2004	2.66444e-05	0.000178037	BAG5	3D_APP vs 3D_WT
95.4513	0.812702	0.23944	3.39418	0.000688341	0.00341923	BAIAP2L1	3D_APP vs 3D_WT
551.487	0.386282	0.110957	3.48136	0.000498866	0.00256677	BAIAP2L2	3D_APP vs 3D_WT
4108.06	0.929445	0.065182	14.2592	3.9287e-46	2.48625e-44	BAIAP3	3D_APP vs 3D_WT
166.197	0.640514	0.185988	3.44384	0.000573512	0.0029032	BAMBI	3D_APP vs 3D_WT
257.133	-0.460959	0.149411	-3.08517	0.00203434	0.00899352	BARD1	3D_APP vs 3D_WT
15.2674	-2.40434	0.627008	-3.83463	0.000125755	0.000740893	BARHL1	3D_APP vs 3D_WT
197.749	1.15861	0.176419	6.56739	5.12048e-11	6.84517e-10	BARHL2	3D_APP vs 3D_WT
291.734	-0.723114	0.142166	-5.0864	3.64931e-07	3.21357e-06	BASP1-AS1	3D_APP vs 3D_WT
31.8978	-1.97846	0.453091	-4.3666	1.26197e-05	8.90271e-05	BASP1P1	3D_APP vs 3D_WT
1861.5	-0.827826	0.0773352	-10.7044	9.70593e-27	3.28194e-25	BAZ2B	3D_APP vs 3D_WT
70.5951	-0.918451	0.269062	-3.41353	0.00064126	0.00321019	BAZ2B-AS1	3D_APP vs 3D_WT
942.209	-0.350285	0.101881	-3.43818	0.000585635	0.00295805	BBLN	3D_APP vs 3D_WT
168.071	-1.44571	0.19402	-7.45131	9.24201e-14	1.54736e-12	BBOX1	3D_APP vs 3D_WT
1073.29	-0.297432	0.0896716	-3.3169	0.00091022	0.0043989	BBS4	3D_APP vs 3D_WT
868.307	0.720973	0.0989267	7.28795	3.147e-13	5.08384e-12	BCAM	3D_APP vs 3D_WT
2096.99	0.266638	0.0823299	3.23865	0.00120097	0.00563301	BCAR1	3D_APP vs 3D_WT
191.836	0.453676	0.168492	2.69256	0.00709061	0.0266255	BCAS4	3D_APP vs 3D_WT
1699.86	0.305381	0.0846855	3.60606	0.000310882	0.00166625	BCAT1	3D_APP vs 3D_WT
947.625	-0.399349	0.088509	-4.51195	6.42334e-06	4.73209e-05	BCHE	3D_APP vs 3D_WT
1286.79	-1.00453	0.0923025	-10.883	1.38911e-27	4.8888e-26	BCKDHB	3D_APP vs 3D_WT
819.513	-0.812095	0.108214	-7.5045	6.16642e-14	1.04511e-12	BCL2	3D_APP vs 3D_WT
2182.01	0.269115	0.0844704	3.18591	0.00144299	0.0066138	BCL2L1	3D_APP vs 3D_WT
214.166	-0.591951	0.156782	-3.77563	0.000159607	0.000916708	BCL2L12	3D_APP vs 3D_WT
141.898	0.491354	0.19161	2.56434	0.0103372	0.0365561	BCL3	3D_APP vs 3D_WT
18.4776	3.31492	0.630291	5.25934	1.44571e-07	1.34521e-06	BCL6B	3D_APP vs 3D_WT
2686.7	-0.496237	0.0726161	-6.83371	8.27482e-12	1.18751e-10	BCL9	3D_APP vs 3D_WT
2272.7	0.62624	0.101981	6.14076	8.21284e-10	9.76931e-09	BCL9L	3D_APP vs 3D_WT
2624.07	-0.441198	0.0703768	-6.26909	3.63175e-10	4.4869e-09	BCL11A	3D_APP vs 3D_WT
14.9607	-1.79333	0.604574	-2.96627	0.0030144	0.0126686	BCO1	3D_APP vs 3D_WT
3788.13	-0.333467	0.0724077	-4.60541	4.11656e-06	3.13076e-05	BCR	3D_APP vs 3D_WT
13094.8	1.07618	0.0799698	13.4573	2.78956e-41	1.52718e-39	BCYRN1	3D_APP vs 3D_WT
331.346	0.446747	0.136419	3.27481	0.00105732	0.0050334	BDH1	3D_APP vs 3D_WT
519.891	-0.545664	0.114212	-4.77763	1.77371e-06	1.42158e-05	BDH2	3D_APP vs 3D_WT
96.2034	-0.564095	0.228838	-2.46504	0.0136998	0.046468	BDNF-AS	3D_APP vs 3D_WT
76.9165	-0.8155	0.253142	-3.22151	0.00127516	0.00594192	BEAN1	3D_APP vs 3D_WT
1076.3	0.408746	0.107841	3.79027	0.000150486	0.00086939	BEGAIN	3D_APP vs 3D_WT
126.793	0.572596	0.208467	2.7467	0.0060199	0.0231726	BEND4	3D_APP vs 3D_WT
463.082	-0.504605	0.118639	-4.25327	2.10669e-05	0.000143172	BEND5	3D_APP vs 3D_WT
553.175	-0.42095	0.11303	-3.72423	0.000195914	0.0011044	BEND7	3D_APP vs 3D_WT
19.0466	1.62093	0.523524	3.09619	0.00196024	0.00869007	BEST3	3D_APP vs 3D_WT
1618.05	0.487245	0.0776866	6.27193	3.56598e-10	4.41465e-09	BEX2	3D_APP vs 3D_WT
26.9114	1.14285	0.446341	2.56049	0.0104526	0.0369185	BFSP1	3D_APP vs 3D_WT
18.7544	-2.07544	0.546301	-3.79908	0.000145234	0.000843278	BHLHE23	3D_APP vs 3D_WT
1940.18	0.612563	0.0776412	7.88966	3.03006e-15	5.60859e-14	BICD1	3D_APP vs 3D_WT
2501.21	0.642156	0.0796706	8.06014	7.6209e-16	1.46704e-14	BICDL1	3D_APP vs 3D_WT
5987.27	0.283178	0.060884	4.65111	3.30153e-06	2.55218e-05	BIN1	3D_APP vs 3D_WT
403.388	1.11924	0.147576	7.58419	3.34575e-14	5.77456e-13	BIRC3	3D_APP vs 3D_WT
864.355	-0.589694	0.0924455	-6.37882	1.78457e-10	2.27121e-09	BIRC5	3D_APP vs 3D_WT
599.266	1.42781	0.111194	12.8407	9.69819e-38	4.78984e-36	BLACAT1	3D_APP vs 3D_WT
7792.44	0.299725	0.0656375	4.56636	4.96254e-06	3.71813e-05	BLCAP	3D_APP vs 3D_WT
105.758	-0.767951	0.217115	-3.53708	0.000404579	0.00212012	BLOC1S1	3D_APP vs 3D_WT
3253.02	0.325526	0.0666286	4.88567	1.03077e-06	8.54937e-06	BLTP1	3D_APP vs 3D_WT
1017.41	-0.288758	0.103612	-2.78691	0.00532126	0.0208624	BLTP3A	3D_APP vs 3D_WT
527.284	0.505405	0.11	4.59457	4.33645e-06	3.28232e-05	BLVRB	3D_APP vs 3D_WT
679.78	-0.584926	0.0992575	-5.89301	3.79216e-09	4.23045e-08	BMF	3D_APP vs 3D_WT
621.792	0.282577	0.102336	2.76127	0.0057577	0.0222918	BMI1	3D_APP vs 3D_WT
74.7123	1.9553	0.279931	6.98494	2.84983e-12	4.26116e-11	BMP2	3D_APP vs 3D_WT
251.668	0.478968	0.165102	2.90105	0.00371913	0.0152615	BMP2K	3D_APP vs 3D_WT
32.0193	2.70343	0.456558	5.92133	3.19352e-09	3.59753e-08	BMP4	3D_APP vs 3D_WT
28.4876	2.23733	0.462855	4.83375	1.33986e-06	1.08947e-05	BMP6	3D_APP vs 3D_WT
1111.27	-1.43923	0.100293	-14.3502	1.06166e-46	6.84425e-45	BMPR1B	3D_APP vs 3D_WT
14.6281	1.71773	0.589796	2.91242	0.00358639	0.0147724	BNAT1	3D_APP vs 3D_WT
5060.02	-1.75338	0.0638331	-27.4681	4.21818e-166	2.12905e-163	BOC	3D_APP vs 3D_WT
788.154	0.771859	0.0972047	7.94055	2.0129e-15	3.77995e-14	BOK	3D_APP vs 3D_WT
46.1409	1.71848	0.342544	5.01681	5.25367e-07	4.52244e-06	BPIFC	3D_APP vs 3D_WT
307.15	-0.376096	0.133263	-2.82221	0.0047694	0.0189564	BRCA1	3D_APP vs 3D_WT
1976.87	-0.269394	0.0770266	-3.49742	0.000469789	0.00243106	BRD7	3D_APP vs 3D_WT
3086.61	-0.312769	0.0676174	-4.62557	3.73567e-06	2.86212e-05	BRD8	3D_APP vs 3D_WT
361.497	0.639215	0.130442	4.90038	9.56521e-07	7.96549e-06	BRI3BP	3D_APP vs 3D_WT
1491.81	1.02298	0.0789368	12.9595	2.07658e-38	1.05584e-36	BRINP1	3D_APP vs 3D_WT
1127.78	1.35076	0.0890296	15.172	5.41763e-52	3.94762e-50	BRINP2	3D_APP vs 3D_WT
853.611	-0.901472	0.0929894	-9.69435	3.18648e-22	8.74549e-21	BRINP3	3D_APP vs 3D_WT
45.822	-0.839151	0.333965	-2.51269	0.0119814	0.0413514	BRINP3-DT	3D_APP vs 3D_WT
515.612	0.36799	0.112833	3.26137	0.00110877	0.00524933	BRIX1	3D_APP vs 3D_WT
6893.47	-0.364535	0.0705512	-5.16696	2.37939e-07	2.1483e-06	BRSK2	3D_APP vs 3D_WT
3391.91	-0.27701	0.0733706	-3.7755	0.000159689	0.000916925	BSDC1	3D_APP vs 3D_WT
2441.46	0.279198	0.0885553	3.15281	0.00161708	0.00731611	BSN	3D_APP vs 3D_WT
122.5	1.06247	0.208724	5.09029	3.57523e-07	3.1537e-06	BST2	3D_APP vs 3D_WT
1179.08	0.279124	0.0827161	3.37448	0.000739555	0.00364389	BTBD1	3D_APP vs 3D_WT
1698.9	0.850237	0.0769352	11.0513	2.15969e-28	7.82708e-27	BTBD3	3D_APP vs 3D_WT
1106.26	-0.273226	0.0847461	-3.22405	0.0012639	0.00589875	BTBD17	3D_APP vs 3D_WT
144.242	-1.04954	0.200939	-5.22316	1.75896e-07	1.61849e-06	BTBD19	3D_APP vs 3D_WT
1497.44	-0.813666	0.0872186	-9.32904	1.06837e-20	2.68311e-19	BTG1	3D_APP vs 3D_WT
36.0467	-1.57612	0.402123	-3.91949	8.87349e-05	0.000539924	BTG1-DT	3D_APP vs 3D_WT
2196.12	-0.609588	0.0787906	-7.73681	1.01943e-14	1.8265e-13	BTG2	3D_APP vs 3D_WT
836.445	-0.286008	0.0961287	-2.97526	0.00292744	0.0123633	BTN2A2	3D_APP vs 3D_WT
25.605	1.26399	0.447876	2.82218	0.00476978	0.0189564	BTNL9	3D_APP vs 3D_WT
474.655	-0.521159	0.116084	-4.48949	7.13948e-06	5.23359e-05	BUB1B	3D_APP vs 3D_WT
2074.29	-0.276218	0.0729769	-3.78501	0.0001537	0.000886473	BUB3	3D_APP vs 3D_WT
545.041	-0.284111	0.113157	-2.51076	0.012047	0.0415156	BUD13	3D_APP vs 3D_WT
1277.35	-0.692322	0.084738	-8.17014	3.08023e-16	6.09391e-15	C1GALT1	3D_APP vs 3D_WT
2105.67	-0.419423	0.0889087	-4.71745	2.38814e-06	1.88554e-05	C1orf21	3D_APP vs 3D_WT
1108.89	0.356659	0.0870544	4.09697	4.18598e-05	0.000269691	C1orf52	3D_APP vs 3D_WT
218.474	0.855463	0.155785	5.49132	3.98945e-08	3.9596e-07	C1orf115	3D_APP vs 3D_WT
10.3779	2.00258	0.732607	2.7335	0.00626652	0.0239747	C1orf116	3D_APP vs 3D_WT
1183.81	0.289518	0.0835341	3.46586	0.000528536	0.00270371	C1orf122	3D_APP vs 3D_WT
759.961	-0.620981	0.101164	-6.13837	8.33747e-10	9.91015e-09	C1orf159	3D_APP vs 3D_WT
1663.2	-0.856221	0.0757872	-11.2977	1.347e-29	5.07738e-28	C1orf198	3D_APP vs 3D_WT
1204.19	1.82187	0.104199	17.4846	1.87787e-68	2.07811e-66	C1QL1	3D_APP vs 3D_WT
181.382	1.81005	0.180745	10.0144	1.3176e-23	3.84576e-22	C1QL3	3D_APP vs 3D_WT
240.065	-2.48151	0.199584	-12.4334	1.72181e-35	7.90045e-34	C1QL4	3D_APP vs 3D_WT
105.566	1.8497	0.231101	8.00383	1.20607e-15	2.28767e-14	C1QTNF1	3D_APP vs 3D_WT
61.7128	0.858965	0.285138	3.01246	0.00259141	0.0110776	C1QTNF2	3D_APP vs 3D_WT
71.3221	-0.705634	0.272713	-2.58746	0.0096687	0.0345987	C1QTNF3	3D_APP vs 3D_WT
565.442	0.331031	0.11289	2.93232	0.0033644	0.0139581	C1QTNF4	3D_APP vs 3D_WT
979.334	0.321162	0.0997706	3.219	0.00128638	0.00598614	C1R	3D_APP vs 3D_WT
83.6015	0.911386	0.259691	3.5095	0.00044895	0.00233314	C1RL-AS1	3D_APP vs 3D_WT
1016.94	0.629092	0.091283	6.89166	5.51449e-12	8.00258e-11	C1S	3D_APP vs 3D_WT
2067.81	0.482279	0.0792842	6.08292	1.18017e-09	1.38606e-08	C2CD4C	3D_APP vs 3D_WT
27.0752	1.16384	0.421573	2.7607	0.00576774	0.0223224	C2CD4D	3D_APP vs 3D_WT
35.3807	0.993013	0.377056	2.6336	0.0084486	0.0308951	C2orf15	3D_APP vs 3D_WT
371.371	-0.38428	0.128376	-2.9934	0.00275885	0.0117183	C2orf49-DT	3D_APP vs 3D_WT
1226.98	-1.02087	0.0890709	-11.4613	2.06285e-30	8.05446e-29	C2orf72	3D_APP vs 3D_WT
334.502	-0.332291	0.131438	-2.52813	0.0114673	0.0398564	C2orf80	3D_APP vs 3D_WT
257.537	-0.392725	0.150193	-2.61481	0.00892778	0.0323614	C2orf92	3D_APP vs 3D_WT
75.1592	0.738963	0.257792	2.86651	0.00415027	0.0168502	C3	3D_APP vs 3D_WT
49.5054	-1.6007	0.344415	-4.64759	3.35838e-06	2.59129e-05	C3orf52	3D_APP vs 3D_WT
187.933	1.18263	0.168011	7.03898	1.93647e-12	2.94874e-11	C4A	3D_APP vs 3D_WT
84.9061	1.24868	0.251572	4.96353	6.92248e-07	5.84948e-06	C4B	3D_APP vs 3D_WT
208.312	2.01073	0.174014	11.555	6.96716e-31	2.77266e-29	C4orf50	3D_APP vs 3D_WT
137.447	0.722666	0.193737	3.73015	0.000191366	0.00108023	C5AR1	3D_APP vs 3D_WT
554.524	-0.314906	0.117765	-2.67402	0.00749479	0.0279153	C6orf120	3D_APP vs 3D_WT
22.7777	1.52648	0.471321	3.23873	0.00120065	0.00563277	C6orf141	3D_APP vs 3D_WT
378.314	-0.3638	0.127338	-2.85696	0.00427716	0.0172739	C11orf54	3D_APP vs 3D_WT
992.281	0.315439	0.119329	2.64343	0.00820714	0.0301346	C11orf87	3D_APP vs 3D_WT
205.8	2.00234	0.174598	11.4682	1.90487e-30	7.45168e-29	C11orf96	3D_APP vs 3D_WT
520.263	-0.295176	0.114811	-2.57098	0.0101411	0.0360273	C12orf43	3D_APP vs 3D_WT
354.808	-1.04863	0.135159	-7.75852	8.59236e-15	1.54215e-13	C12orf75	3D_APP vs 3D_WT
995.519	-0.307613	0.0866416	-3.55041	0.000384635	0.00202278	C12orf76	3D_APP vs 3D_WT
8269.83	-0.511793	0.0725271	-7.05658	1.70651e-12	2.61202e-11	C14orf132	3D_APP vs 3D_WT
288.241	1.25184	0.141406	8.85276	8.53817e-19	1.93526e-17	C15orf39	3D_APP vs 3D_WT
702.234	0.43835	0.0992716	4.41566	1.00702e-05	7.2058e-05	C16orf87	3D_APP vs 3D_WT
68.2903	0.974334	0.269417	3.61646	0.000298662	0.00160783	C17orf67	3D_APP vs 3D_WT
390.744	0.299105	0.122486	2.44196	0.0146078	0.0491375	C18orf32	3D_APP vs 3D_WT
56.7997	-0.749618	0.291263	-2.57369	0.0100622	0.0357838	C19orf18	3D_APP vs 3D_WT
920.363	0.353476	0.0903185	3.91366	9.09069e-05	0.00055168	C20orf96	3D_APP vs 3D_WT
384.249	-0.33151	0.122699	-2.7018	0.00689646	0.0259908	C20orf204	3D_APP vs 3D_WT
519.489	-0.550276	0.110631	-4.97399	6.55899e-07	5.55815e-06	C21orf58	3D_APP vs 3D_WT
314.624	0.497577	0.135319	3.67707	0.000235933	0.0013065	C21orf91	3D_APP vs 3D_WT
16.8386	-1.56238	0.549637	-2.84257	0.00447519	0.0179615	C22orf31	3D_APP vs 3D_WT
645.181	-0.348457	0.100595	-3.46397	0.000532268	0.00271902	C22orf39	3D_APP vs 3D_WT
253.505	3.04759	0.180907	16.8462	1.11891e-63	1.10261e-61	C22orf42	3D_APP vs 3D_WT
982.168	-0.76299	0.0878724	-8.68293	3.85708e-18	8.49131e-17	C22orf46P	3D_APP vs 3D_WT
411.267	-1.98183	0.127478	-15.5465	1.6811e-54	1.27431e-52	CA8	3D_APP vs 3D_WT
593.386	-0.884278	0.10661	-8.29455	1.08996e-16	2.21785e-15	CA10	3D_APP vs 3D_WT
1854.19	0.292865	0.0732687	3.99713	6.41151e-05	0.000401452	CA11	3D_APP vs 3D_WT
2880.01	-0.361285	0.0731413	-4.93955	7.83038e-07	6.57104e-06	CA14	3D_APP vs 3D_WT
2217.56	0.270494	0.0729197	3.70948	0.000207686	0.00116473	CAB39	3D_APP vs 3D_WT
304.294	0.344963	0.140343	2.45801	0.013971	0.047218	CABLES1	3D_APP vs 3D_WT
76.7449	0.90975	0.266676	3.41145	0.000646192	0.00323159	CABP1	3D_APP vs 3D_WT
1830.72	-0.270373	0.0782667	-3.45451	0.000551296	0.00280583	CACFD1	3D_APP vs 3D_WT
4830.91	-0.498756	0.0775876	-6.4283	1.29041e-10	1.66275e-09	CACHD1	3D_APP vs 3D_WT
809.646	0.341201	0.1028	3.31907	0.000903176	0.0043669	CACNA1B	3D_APP vs 3D_WT
1037.61	1.21247	0.088085	13.7648	4.15316e-43	2.40071e-41	CACNA1C	3D_APP vs 3D_WT
263.714	0.931041	0.156879	5.93478	2.94239e-09	3.32914e-08	CACNA1D	3D_APP vs 3D_WT
2139.87	0.9154	0.0740968	12.3541	4.62877e-35	2.08234e-33	CACNA1E	3D_APP vs 3D_WT
2183.98	1.12807	0.0754694	14.9474	1.61935e-50	1.14763e-48	CACNA1G	3D_APP vs 3D_WT
21.5395	1.28641	0.480757	2.67581	0.00745498	0.027792	CACNA1G-AS1	3D_APP vs 3D_WT
394.256	1.15641	0.12392	9.33192	1.03972e-20	2.61752e-19	CACNA1I	3D_APP vs 3D_WT
22.7024	2.45841	0.515781	4.76637	1.87572e-06	1.49812e-05	CACNA1S	3D_APP vs 3D_WT
3573.26	0.410135	0.0653705	6.27401	3.51858e-10	4.36009e-09	CACNA2D2	3D_APP vs 3D_WT
2283.45	-0.281423	0.0719922	-3.90908	9.26495e-05	0.000561432	CACNB1	3D_APP vs 3D_WT
370.485	-0.400298	0.127129	-3.14875	0.00163968	0.00739735	CACNB4	3D_APP vs 3D_WT
269.036	-0.626353	0.14954	-4.18852	2.80774e-05	0.000186588	CACNG2	3D_APP vs 3D_WT
65.5856	-0.787383	0.273811	-2.87565	0.00403202	0.0164092	CACNG3	3D_APP vs 3D_WT
4062.34	1.14984	0.0883819	13.0099	1.07422e-38	5.48889e-37	CACNG5	3D_APP vs 3D_WT
3425.08	1.21201	0.0663266	18.2734	1.34737e-74	1.73183e-72	CACNG8	3D_APP vs 3D_WT
1569.84	0.39288	0.0772487	5.08591	3.65861e-07	3.22038e-06	CACYBP	3D_APP vs 3D_WT
1330.61	0.292898	0.0960719	3.04874	0.00229803	0.00999272	CADM2	3D_APP vs 3D_WT
13985.5	-0.580004	0.0657119	-8.82646	1.08041e-18	2.43286e-17	CADM4	3D_APP vs 3D_WT
2711.74	0.285201	0.0719232	3.96536	7.32842e-05	0.000452565	CADPS	3D_APP vs 3D_WT
184.679	-0.571701	0.171521	-3.33313	0.000858752	0.0041765	CAHM	3D_APP vs 3D_WT
2102.24	0.538183	0.0756222	7.11673	1.10516e-12	1.71056e-11	CALB2	3D_APP vs 3D_WT
4068.59	0.390929	0.0659013	5.93204	2.99193e-09	3.37964e-08	CALD1	3D_APP vs 3D_WT
27.6687	-1.71077	0.438454	-3.90183	9.54685e-05	0.000577837	CALHM5	3D_APP vs 3D_WT
17829.2	0.304226	0.0670182	4.53946	5.63997e-06	4.19023e-05	CALM1	3D_APP vs 3D_WT
222.006	1.91279	0.188114	10.1682	2.74843e-24	8.26688e-23	CALN1	3D_APP vs 3D_WT
6289.45	-0.272305	0.0897341	-3.03458	0.00240873	0.0104128	CALU	3D_APP vs 3D_WT
638	1.20539	0.115482	10.4379	1.6654e-25	5.3267e-24	CALY	3D_APP vs 3D_WT
201.79	1.26241	0.165327	7.6358	2.24421e-14	3.91913e-13	CAMK1G	3D_APP vs 3D_WT
546.72	1.10158	0.111078	9.9172	3.50465e-23	1.0101e-21	CAMK2A	3D_APP vs 3D_WT
2279.91	0.755308	0.084155	8.97521	2.8282e-19	6.56129e-18	CAMK2B	3D_APP vs 3D_WT
2444.86	0.464385	0.0756652	6.13736	8.39047e-10	9.96741e-09	CAMK2D	3D_APP vs 3D_WT
2916.65	0.297812	0.0727226	4.09518	4.21837e-05	0.000271608	CAMK2N1	3D_APP vs 3D_WT
1044.64	0.417437	0.110038	3.79358	0.000148489	0.000859053	CAMK2N2	3D_APP vs 3D_WT
1230.92	1.00019	0.0843809	11.8533	2.06905e-32	8.5978e-31	CAMK4	3D_APP vs 3D_WT
704.006	1.03202	0.0996274	10.3588	3.81555e-25	1.19999e-23	CAMKK1	3D_APP vs 3D_WT
1845.52	0.30343	0.0774398	3.91827	8.91873e-05	0.000542198	CAMKK2	3D_APP vs 3D_WT
2759.15	1.19632	0.0699434	17.1042	1.38143e-65	1.40133e-63	CAMKV	3D_APP vs 3D_WT
884.876	0.638536	0.0943512	6.76765	1.30891e-11	1.84892e-10	CAP2	3D_APP vs 3D_WT
243.31	-0.76453	0.153173	-4.9913	5.99758e-07	5.11599e-06	CAPG	3D_APP vs 3D_WT
3808.22	-0.287186	0.0719132	-3.99351	6.51016e-05	0.000406767	CAPN2	3D_APP vs 3D_WT
42.0637	1.88761	0.3687	5.11962	3.06147e-07	2.72139e-06	CAPN6	3D_APP vs 3D_WT
91.8291	-1.51792	0.260237	-5.83284	5.44908e-09	5.98213e-08	CAPN14	3D_APP vs 3D_WT
193.36	-0.484923	0.190231	-2.54913	0.0107993	0.0378847	CAPS	3D_APP vs 3D_WT
1656.57	-0.297944	0.0769158	-3.87364	0.000107222	0.000641645	CAPZA1	3D_APP vs 3D_WT
1202.89	-0.495925	0.088329	-5.61453	1.971e-08	2.03329e-07	CARD8	3D_APP vs 3D_WT
251.991	1.5064	0.157366	9.57258	1.04273e-21	2.78071e-20	CARD10	3D_APP vs 3D_WT
2356.45	0.328335	0.0707073	4.64358	3.42422e-06	2.63815e-05	CARMIL3	3D_APP vs 3D_WT
115.55	0.824061	0.220081	3.74436	0.000180856	0.00102566	CARNS1	3D_APP vs 3D_WT
2251.7	0.337396	0.0857117	3.93641	8.27101e-05	0.000505942	CARS1	3D_APP vs 3D_WT
1235.1	-0.330408	0.0863335	-3.82711	0.000129659	0.000761397	CARS2	3D_APP vs 3D_WT
188.606	1.02532	0.172988	5.92711	3.08312e-09	3.47885e-08	CARTPT	3D_APP vs 3D_WT
16.1449	1.38088	0.554229	2.49152	0.0127196	0.0435002	CASC17	3D_APP vs 3D_WT
1361.01	-0.278435	0.0807086	-3.44988	0.000560833	0.00284807	CASD1	3D_APP vs 3D_WT
3048.18	0.410455	0.074456	5.51271	3.53342e-08	3.52388e-07	CASK	3D_APP vs 3D_WT
2614.52	0.320525	0.0799099	4.01107	6.04433e-05	0.000380534	CASKIN1	3D_APP vs 3D_WT
1337.75	-0.412712	0.0889233	-4.64121	3.46371e-06	2.66461e-05	CASKIN2	3D_APP vs 3D_WT
66.2387	0.686685	0.268331	2.5591	0.0104944	0.0370307	CASP8	3D_APP vs 3D_WT
398.944	-0.33742	0.119687	-2.81918	0.00481469	0.0191152	CASP9	3D_APP vs 3D_WT
347.963	1.45908	0.13565	10.7562	5.54044e-27	1.88575e-25	CASQ1	3D_APP vs 3D_WT
16.9289	-1.63943	0.616177	-2.66065	0.00779911	0.0288669	CASQ2	3D_APP vs 3D_WT
502.825	0.610485	0.110479	5.5258	3.27984e-08	3.28842e-07	CAST	3D_APP vs 3D_WT
540.47	-1.42985	0.115524	-12.3771	3.47506e-35	1.57015e-33	CASZ1	3D_APP vs 3D_WT
1343.79	-0.45897	0.0802981	-5.71583	1.09169e-08	1.16152e-07	CATSPERG	3D_APP vs 3D_WT
50.3318	0.770335	0.311634	2.47192	0.013439	0.0456812	CAV1	3D_APP vs 3D_WT
205.252	1.02667	0.170807	6.01072	1.847e-09	2.1258e-08	CAVIN1	3D_APP vs 3D_WT
772.29	-0.566521	0.100475	-5.63844	1.71601e-08	1.7809e-07	CBFA2T3	3D_APP vs 3D_WT
1503.67	-0.952916	0.0790735	-12.051	1.91562e-33	8.31064e-32	CBLB	3D_APP vs 3D_WT
1060.37	-1.13224	0.0883755	-12.8117	1.41061e-37	6.93376e-36	CBLN1	3D_APP vs 3D_WT
232.457	3.40011	0.196881	17.2699	7.93076e-67	8.20595e-65	CBLN2	3D_APP vs 3D_WT
454.68	0.34495	0.13175	2.61822	0.0088389	0.0320842	CBR1	3D_APP vs 3D_WT
824.25	0.416708	0.100303	4.15449	3.26018e-05	0.000213975	CBS	3D_APP vs 3D_WT
1512.56	-0.26535	0.0781723	-3.39443	0.000687726	0.003417	CBX2	3D_APP vs 3D_WT
3852.92	0.542695	0.0670623	8.0924	5.85011e-16	1.13354e-14	CBX6	3D_APP vs 3D_WT
773.423	-0.580382	0.100243	-5.78973	7.04996e-09	7.64632e-08	CC2D2A	3D_APP vs 3D_WT
164.181	-1.87297	0.190511	-9.83131	8.25358e-23	2.32697e-21	CCDC3	3D_APP vs 3D_WT
1337.54	0.493266	0.0882974	5.58642	2.318e-08	2.37468e-07	CCDC6	3D_APP vs 3D_WT
3006.45	-0.527382	0.0789284	-6.68178	2.36057e-11	3.2523e-10	CCDC14	3D_APP vs 3D_WT
228.781	-0.416533	0.158201	-2.63294	0.00846487	0.0309272	CCDC18	3D_APP vs 3D_WT
1016.86	-0.528389	0.0928664	-5.68978	1.27207e-08	1.34444e-07	CCDC18-AS1	3D_APP vs 3D_WT
540.645	0.310334	0.107779	2.87934	0.00398508	0.0162401	CCDC24	3D_APP vs 3D_WT
37.1486	-0.970911	0.37145	-2.61384	0.00895302	0.0324302	CCDC28A-AS1	3D_APP vs 3D_WT
499.086	0.540639	0.110238	4.90427	9.37759e-07	7.825e-06	CCDC30	3D_APP vs 3D_WT
15.9333	1.8527	0.573101	3.23277	0.00122596	0.00573851	CCDC33	3D_APP vs 3D_WT
334.967	-0.361512	0.132799	-2.72224	0.00648405	0.0246736	CCDC65	3D_APP vs 3D_WT
727.721	0.398899	0.0986533	4.04344	5.2673e-05	0.000334258	CCDC71L	3D_APP vs 3D_WT
343.808	0.402757	0.127215	3.16595	0.00154575	0.00703184	CCDC74A	3D_APP vs 3D_WT
867.306	-0.568377	0.094426	-6.01928	1.7519e-09	2.02649e-08	CCDC78	3D_APP vs 3D_WT
1255.61	-0.316962	0.0815476	-3.88684	0.000101558	0.000610231	CCDC80	3D_APP vs 3D_WT
133.132	1.20981	0.218796	5.52938	3.21364e-08	3.22517e-07	CCDC85A	3D_APP vs 3D_WT
530.568	0.670128	0.118207	5.6691	1.43547e-08	1.50256e-07	CCDC85B	3D_APP vs 3D_WT
7125.41	0.776861	0.0687754	11.2956	1.37911e-29	5.17956e-28	CCDC88A	3D_APP vs 3D_WT
955.942	0.935563	0.0905609	10.3308	5.11531e-25	1.59904e-23	CCDC88B	3D_APP vs 3D_WT
384.42	0.3447	0.125892	2.73806	0.00618027	0.0237237	CCDC91	3D_APP vs 3D_WT
408.688	0.450509	0.121196	3.71721	0.000201434	0.00113366	CCDC92B	3D_APP vs 3D_WT
1173.95	-0.299744	0.084417	-3.55076	0.000384125	0.00202112	CCDC97	3D_APP vs 3D_WT
344.644	-1.10361	0.136327	-8.09537	5.70901e-16	1.10828e-14	CCDC102B	3D_APP vs 3D_WT
105.255	-4.83972	0.378721	-12.7791	2.14526e-37	1.04457e-35	CCDC140	3D_APP vs 3D_WT
42.1147	4.40476	0.542816	8.11465	4.872e-16	9.51143e-15	CCDC141	3D_APP vs 3D_WT
61.4114	1.13603	0.288809	3.93349	8.37224e-05	0.000511832	CCDC148	3D_APP vs 3D_WT
758.918	-0.417766	0.0978978	-4.26737	1.97795e-05	0.000134999	CCDC149	3D_APP vs 3D_WT
153.857	-0.598583	0.186663	-3.20675	0.00134242	0.00621757	CCDC150	3D_APP vs 3D_WT
190.155	-0.563974	0.171068	-3.29678	0.000977994	0.00468486	CCDC154	3D_APP vs 3D_WT
583.219	-0.51391	0.109099	-4.71047	2.47144e-06	1.9439e-05	CCDC159	3D_APP vs 3D_WT
865.897	0.284575	0.094466	3.01246	0.00259141	0.0110776	CCDC167	3D_APP vs 3D_WT
23.639	1.46734	0.465784	3.15025	0.00163128	0.0073712	CCDC169	3D_APP vs 3D_WT
167.59	-0.579447	0.188712	-3.07054	0.00213671	0.00938989	CCDC180	3D_APP vs 3D_WT
574.553	-0.355278	0.117881	-3.01388	0.00257929	0.0110338	CCDC191	3D_APP vs 3D_WT
825.372	-2.40426	0.105586	-22.7706	8.97878e-115	2.01964e-112	CCDC198	3D_APP vs 3D_WT
161.234	-1.22699	0.199575	-6.14802	7.8455e-10	9.36842e-09	CCER2	3D_APP vs 3D_WT
140.079	1.82183	0.200086	9.10524	8.60784e-20	2.06888e-18	CCKBR	3D_APP vs 3D_WT
497.499	0.885369	0.126345	7.00758	2.42476e-12	3.65729e-11	CCL2	3D_APP vs 3D_WT
2301.72	1.22498	0.201269	6.0863	1.15549e-09	1.35939e-08	CCL22	3D_APP vs 3D_WT
1528.99	-1.20693	0.0818485	-14.7459	3.27083e-49	2.21923e-47	CCN1	3D_APP vs 3D_WT
775.546	-2.1758	0.103431	-21.0363	3.05327e-98	5.8504e-96	CCN2	3D_APP vs 3D_WT
168.186	0.475373	0.17831	2.66599	0.00767617	0.0285138	CCNA1	3D_APP vs 3D_WT
380.286	-0.344385	0.133633	-2.5771	0.00996344	0.0354816	CCNA2	3D_APP vs 3D_WT
933.852	-0.524928	0.0890759	-5.89304	3.79154e-09	4.23045e-08	CCNB1	3D_APP vs 3D_WT
442.857	-0.517269	0.116102	-4.45531	8.37712e-06	6.06352e-05	CCNB2	3D_APP vs 3D_WT
497.636	-0.338504	0.113017	-2.99517	0.00274296	0.0116676	CCNC	3D_APP vs 3D_WT
1197.19	-0.506447	0.0893833	-5.66602	1.46155e-08	1.52831e-07	CCND1	3D_APP vs 3D_WT
799.594	0.420171	0.0988795	4.24932	2.14419e-05	0.000145577	CCND3	3D_APP vs 3D_WT
411.915	-0.36018	0.12138	-2.96738	0.00300348	0.0126406	CCNF	3D_APP vs 3D_WT
9416.35	-0.366179	0.0721486	-5.07534	3.86809e-07	3.39611e-06	CCNL2	3D_APP vs 3D_WT
83.0549	-1.20217	0.247673	-4.85385	1.21087e-06	9.93174e-06	CCNT2-AS1	3D_APP vs 3D_WT
1197.54	1.00583	0.106669	9.42947	4.12179e-21	1.05696e-19	CCR7	3D_APP vs 3D_WT
1513.86	-0.267898	0.0852135	-3.14385	0.00166742	0.00750936	CCS	3D_APP vs 3D_WT
1104.58	0.566591	0.101841	5.56347	2.64464e-08	2.6867e-07	CCSAP	3D_APP vs 3D_WT
189.353	1.28779	0.172364	7.47132	7.93918e-14	1.33789e-12	CCSER1	3D_APP vs 3D_WT
2798.18	0.320831	0.0726194	4.41798	9.96283e-06	7.13394e-05	CCT5	3D_APP vs 3D_WT
27.038	1.25558	0.432817	2.90094	0.00372045	0.0152633	CD1E	3D_APP vs 3D_WT
37.6849	0.97337	0.381467	2.55165	0.0107213	0.0376812	CD6	3D_APP vs 3D_WT
1404.72	0.301978	0.0827187	3.65066	0.000261571	0.001432	CD9	3D_APP vs 3D_WT
11792.3	-0.386612	0.0574097	-6.73425	1.64774e-11	2.30395e-10	CD24	3D_APP vs 3D_WT
374.423	-1.24014	0.126271	-9.82126	9.1197e-23	2.56417e-21	CD27-AS1	3D_APP vs 3D_WT
403.418	-1.3698	0.359021	-3.81537	0.000135979	0.000794227	CD37	3D_APP vs 3D_WT
190.433	1.87449	0.178455	10.504	8.28305e-26	2.68667e-24	CD40	3D_APP vs 3D_WT
2986.97	-0.414576	0.0873886	-4.74406	2.0948e-06	1.66474e-05	CD46	3D_APP vs 3D_WT
2157.19	0.538134	0.0890186	6.04519	1.49236e-09	1.73305e-08	CD47	3D_APP vs 3D_WT
98.8066	1.16282	0.227015	5.12224	3.01924e-07	2.68732e-06	CD55	3D_APP vs 3D_WT
1375.35	0.77224	0.0836203	9.23508	2.581e-20	6.37365e-19	CD74	3D_APP vs 3D_WT
1485.74	-1.18044	0.0797355	-14.8044	1.37216e-49	9.4337e-48	CD82	3D_APP vs 3D_WT
850.734	0.748198	0.0936241	7.99152	1.3329e-15	2.52592e-14	CD83	3D_APP vs 3D_WT
60.1436	0.94629	0.290931	3.25262	0.00114345	0.00539503	CD86	3D_APP vs 3D_WT
12015.9	-0.556893	0.0703688	-7.91392	2.49417e-15	4.65834e-14	CD99	3D_APP vs 3D_WT
332.282	-1.10732	0.138282	-8.00769	1.16881e-15	2.21902e-14	CD109	3D_APP vs 3D_WT
1686.31	0.479018	0.0755825	6.33768	2.33244e-10	2.94674e-09	CD164	3D_APP vs 3D_WT
48.5582	1.33386	0.345788	3.85745	0.000114574	0.000681127	CD274	3D_APP vs 3D_WT
293.971	-0.440328	0.139641	-3.15328	0.00161449	0.00731077	CDC6	3D_APP vs 3D_WT
597.299	-0.409186	0.105849	-3.86574	0.000110752	0.000660112	CDC7	3D_APP vs 3D_WT
111.636	-0.792495	0.218911	-3.62017	0.000294407	0.00158823	CDC14A	3D_APP vs 3D_WT
631.091	-0.435782	0.10268	-4.24406	2.19513e-05	0.000148791	CDC20	3D_APP vs 3D_WT
87.222	-0.809435	0.244809	-3.30639	0.000945062	0.00454605	CDC25C	3D_APP vs 3D_WT
1854.89	0.378945	0.0784346	4.83135	1.3561e-06	1.10181e-05	CDC42BPA	3D_APP vs 3D_WT
269.039	1.23171	0.157603	7.81529	5.48359e-15	9.98921e-14	CDC42BPG	3D_APP vs 3D_WT
1026.25	0.64097	0.0892627	7.18071	6.93504e-13	1.0897e-11	CDC42EP3	3D_APP vs 3D_WT
2646.19	-0.482965	0.0728625	-6.62845	3.39232e-11	4.61239e-10	CDC42EP4	3D_APP vs 3D_WT
109.964	1.152	0.225776	5.1024	3.35365e-07	2.96583e-06	CDC42EP5	3D_APP vs 3D_WT
157.428	-0.495769	0.187719	-2.64102	0.00826577	0.0303015	CDCA2	3D_APP vs 3D_WT
327.697	-0.466599	0.133126	-3.50496	0.000456683	0.00237095	CDCA3	3D_APP vs 3D_WT
458.735	-0.56063	0.116174	-4.82577	1.39463e-06	1.13179e-05	CDCA5	3D_APP vs 3D_WT
536.812	0.7104	0.108212	6.56488	5.20737e-11	6.95683e-10	CDCA7	3D_APP vs 3D_WT
1243.62	2.35879	0.0946882	24.9112	5.6291e-137	1.97438e-134	CDCA7L	3D_APP vs 3D_WT
269.54	-0.701214	0.145407	-4.82242	1.41828e-06	1.14962e-05	CDCA8	3D_APP vs 3D_WT
207.592	2.92945	0.188467	15.5435	1.75966e-54	1.329e-52	CDH1	3D_APP vs 3D_WT
294.061	1.03938	0.141303	7.35568	1.89961e-13	3.11989e-12	CDH3	3D_APP vs 3D_WT
18.4198	-1.59539	0.537823	-2.96639	0.00301317	0.0126674	CDH5	3D_APP vs 3D_WT
2983.05	0.331644	0.0679515	4.8806	1.05764e-06	8.75119e-06	CDH6	3D_APP vs 3D_WT
191.488	0.576821	0.175765	3.28177	0.00103156	0.00492324	CDH7	3D_APP vs 3D_WT
934.729	-1.58379	0.0970161	-16.325	6.5518e-60	5.84409e-58	CDH8	3D_APP vs 3D_WT
328.879	-0.740844	0.133624	-5.54424	2.95242e-08	2.97311e-07	CDH9	3D_APP vs 3D_WT
1319.33	1.63622	0.0826782	19.7902	3.61381e-87	5.70871e-85	CDH10	3D_APP vs 3D_WT
977.259	-0.982854	0.103889	-9.46063	3.06084e-21	7.88806e-20	CDH11	3D_APP vs 3D_WT
177.531	-1.0171	0.175584	-5.79264	6.92892e-09	7.53083e-08	CDH12	3D_APP vs 3D_WT
494.553	-0.509207	0.151309	-3.36535	0.000764461	0.00376034	CDH13	3D_APP vs 3D_WT
1033.56	1.01503	0.088134	11.5169	1.08403e-30	4.28927e-29	CDH20	3D_APP vs 3D_WT
236.945	0.808577	0.162564	4.97391	6.56159e-07	5.55815e-06	CDH22	3D_APP vs 3D_WT
408.98	0.388981	0.123954	3.13811	0.00170041	0.00763967	CDH23	3D_APP vs 3D_WT
1388.39	0.450406	0.0861301	5.22937	1.70088e-07	1.56994e-06	CDH24	3D_APP vs 3D_WT
531.635	1.27332	0.112077	11.3611	6.53433e-30	2.49947e-28	CDHR1	3D_APP vs 3D_WT
363.466	0.410312	0.125376	3.27265	0.00106545	0.00506978	CDHR2	3D_APP vs 3D_WT
498.754	-0.413086	0.112491	-3.67217	0.000240503	0.00132754	CDK2	3D_APP vs 3D_WT
7240.92	0.275972	0.0636262	4.33739	1.44185e-05	0.000100565	CDK5R1	3D_APP vs 3D_WT
1390.24	1.05622	0.0881794	11.9781	4.62619e-33	1.95776e-31	CDK5R2	3D_APP vs 3D_WT
1105.62	-0.316095	0.0939836	-3.3633	0.000770178	0.00378486	CDK5RAP3	3D_APP vs 3D_WT
1085.42	-0.567304	0.0962909	-5.89157	3.82547e-09	4.26532e-08	CDK6	3D_APP vs 3D_WT
892.492	0.368599	0.0925798	3.98142	6.85055e-05	0.000425338	CDK8	3D_APP vs 3D_WT
3049.72	-0.347815	0.0728634	-4.77352	1.81038e-06	1.44872e-05	CDK9	3D_APP vs 3D_WT
867.273	1.98123	0.0977126	20.2761	2.09049e-91	3.69749e-89	CDK18	3D_APP vs 3D_WT
504.215	0.271425	0.110218	2.46262	0.0137927	0.0466994	CDKL2	3D_APP vs 3D_WT
713.423	0.510719	0.114879	4.44571	8.76021e-06	6.32312e-05	CDKL5	3D_APP vs 3D_WT
4053.42	0.898004	0.0644557	13.9321	4.0424e-44	2.42473e-42	CDKN1A	3D_APP vs 3D_WT
1814.36	-0.449973	0.0920233	-4.88977	1.00955e-06	8.38011e-06	CDKN1C	3D_APP vs 3D_WT
76.1173	0.928512	0.259723	3.57501	0.000350219	0.00185832	CDKN2B	3D_APP vs 3D_WT
217.907	-0.466956	0.162495	-2.87366	0.00405747	0.0165026	CDKN2C	3D_APP vs 3D_WT
1510.37	0.738831	0.0885974	8.3392	7.47923e-17	1.54005e-15	CDKN2D	3D_APP vs 3D_WT
1312.49	0.841026	0.092388	9.1032	8.77089e-20	2.10563e-18	CDON	3D_APP vs 3D_WT
282.776	-0.675893	0.147375	-4.5862	4.51381e-06	3.40535e-05	CDT1	3D_APP vs 3D_WT
346.103	0.369353	0.134466	2.74681	0.00601774	0.0231686	CEACAM19	3D_APP vs 3D_WT
118.901	2.12445	0.222636	9.54228	1.39725e-21	3.6881e-20	CEACAM21	3D_APP vs 3D_WT
339.617	0.991143	0.134912	7.34661	2.03302e-13	3.33107e-12	CEBPB	3D_APP vs 3D_WT
216.604	-0.830096	0.169009	-4.91156	9.03555e-07	7.55176e-06	CEL	3D_APP vs 3D_WT
21.4381	2.90723	0.581205	5.00208	5.67163e-07	4.85999e-06	CELF2-DT	3D_APP vs 3D_WT
3777.45	1.3403	0.0818228	16.3805	2.63433e-60	2.38056e-58	CELF4	3D_APP vs 3D_WT
5512.46	0.30631	0.0647046	4.73398	2.20155e-06	1.74756e-05	CELF5	3D_APP vs 3D_WT
2660.66	-0.427696	0.0711304	-6.01285	1.82293e-09	2.10043e-08	CELSR1	3D_APP vs 3D_WT
13300.9	-0.710723	0.0702881	-10.1116	4.90906e-24	1.45751e-22	CELSR2	3D_APP vs 3D_WT
198.077	1.39479	0.175743	7.93652	2.07927e-15	3.90104e-14	CEMIP	3D_APP vs 3D_WT
936.923	-0.264815	0.108558	-2.43939	0.0147122	0.0494096	CENATAC	3D_APP vs 3D_WT
941.058	0.341469	0.0911622	3.74573	0.000179871	0.00102063	CEND1	3D_APP vs 3D_WT
332.089	-0.497764	0.135602	-3.67078	0.000241808	0.00133368	CENPE	3D_APP vs 3D_WT
1789.79	-0.417286	0.0786836	-5.30334	1.13701e-07	1.07048e-06	CENPF	3D_APP vs 3D_WT
201.507	-0.59984	0.179609	-3.3397	0.000838702	0.0040886	CENPH	3D_APP vs 3D_WT
264.764	-0.679656	0.152823	-4.44735	8.69373e-06	6.27951e-05	CENPI	3D_APP vs 3D_WT
742.39	-0.265688	0.0959025	-2.7704	0.00559881	0.0217744	CENPJ	3D_APP vs 3D_WT
149.859	-0.634393	0.184832	-3.43227	0.000598558	0.00301964	CENPL	3D_APP vs 3D_WT
300.11	-0.401657	0.143261	-2.80367	0.00505249	0.0199421	CENPU	3D_APP vs 3D_WT
721.005	0.306933	0.0971554	3.1592	0.00158203	0.00717951	CEP15	3D_APP vs 3D_WT
1099.48	0.310776	0.0882564	3.52128	0.000429462	0.00223748	CEP41	3D_APP vs 3D_WT
189.532	-0.672338	0.166004	-4.05012	5.11909e-05	0.000325352	CEP55	3D_APP vs 3D_WT
1162.03	-0.27556	0.0876906	-3.14242	0.0016756	0.00754295	CEP57	3D_APP vs 3D_WT
961.809	-0.28952	0.101691	-2.84705	0.00441261	0.0177482	CEP97	3D_APP vs 3D_WT
768.411	0.637432	0.0965909	6.59929	4.13124e-11	5.57678e-10	CEP120	3D_APP vs 3D_WT
169.877	-0.467779	0.180221	-2.59559	0.00944293	0.0339023	CEP152	3D_APP vs 3D_WT
535.357	-0.396325	0.110062	-3.60092	0.000317088	0.00169469	CEP162	3D_APP vs 3D_WT
2425.05	0.30934	0.0841896	3.67432	0.000238482	0.00131909	CEP164	3D_APP vs 3D_WT
700.061	-0.327828	0.0992162	-3.30418	0.000952554	0.0045789	CEP192	3D_APP vs 3D_WT
1525.89	-0.287577	0.0808912	-3.55511	0.000377817	0.00198996	CEP290	3D_APP vs 3D_WT
1913.35	-1.20321	0.0823299	-14.6146	2.26803e-48	1.51402e-46	CERCAM	3D_APP vs 3D_WT
1341.76	0.430838	0.0874327	4.92765	8.32245e-07	6.97266e-06	CEROX1	3D_APP vs 3D_WT
1069.97	0.542842	0.101095	5.36961	7.89072e-08	7.5808e-07	CERT1	3D_APP vs 3D_WT
146.72	1.35239	0.218794	6.1811	6.36569e-10	7.70361e-09	CES1	3D_APP vs 3D_WT
1215.58	-0.356526	0.0955078	-3.73295	0.000189248	0.00107003	CETN2	3D_APP vs 3D_WT
144.315	-0.727065	0.201158	-3.6144	0.000301045	0.00161898	CFAP20DC	3D_APP vs 3D_WT
30.3049	-1.24191	0.41588	-2.98622	0.00282451	0.0119702	CFAP45	3D_APP vs 3D_WT
21.3435	1.20005	0.487106	2.46364	0.0137533	0.0466042	CFAP47	3D_APP vs 3D_WT
57.5069	-1.07305	0.300045	-3.57628	0.00034852	0.00184978	CFAP61	3D_APP vs 3D_WT
153.719	-0.679258	0.186893	-3.63448	0.00027854	0.00151289	CFAP70	3D_APP vs 3D_WT
66.3267	2.11521	0.292282	7.23688	4.59126e-13	7.34246e-12	CFAP74	3D_APP vs 3D_WT
270.9	-0.845639	0.146222	-5.78325	7.32693e-09	7.9301e-08	CFAP92	3D_APP vs 3D_WT
848.558	0.26864	0.10354	2.59455	0.0094714	0.0339808	CFAP97	3D_APP vs 3D_WT
351.717	-0.408832	0.157308	-2.59892	0.00935168	0.0336446	CFAP126	3D_APP vs 3D_WT
77.8508	-0.814749	0.257119	-3.16876	0.00153093	0.00697668	CFAP300	3D_APP vs 3D_WT
26.8695	2.62174	0.489285	5.35831	8.40059e-08	8.05196e-07	CFC1	3D_APP vs 3D_WT
841.063	0.351869	0.0930434	3.78177	0.000155718	0.000896612	CFL2	3D_APP vs 3D_WT
515.453	0.838216	0.110122	7.61168	2.70548e-14	4.70877e-13	CGN	3D_APP vs 3D_WT
459.92	0.66006	0.117602	5.61265	1.99257e-08	2.05452e-07	CGREF1	3D_APP vs 3D_WT
705.115	-0.532696	0.100464	-5.30233	1.14332e-07	1.07545e-06	CHAF1A	3D_APP vs 3D_WT
102.802	-1.60045	0.229382	-6.9772	3.01112e-12	4.48289e-11	CHAT	3D_APP vs 3D_WT
466.444	-0.350036	0.117094	-2.98936	0.00279565	0.0118576	CHCHD5	3D_APP vs 3D_WT
5465.53	0.614505	0.0658549	9.33121	1.04671e-20	2.63192e-19	CHD5	3D_APP vs 3D_WT
19.256	1.24618	0.505072	2.46734	0.0136123	0.0462093	CHD9NB	3D_APP vs 3D_WT
2960.65	0.956167	0.0822506	11.6251	3.07394e-31	1.23519e-29	CHGA	3D_APP vs 3D_WT
4527.08	1.6165	0.063849	25.3176	2.04675e-141	7.8436e-139	CHGB	3D_APP vs 3D_WT
496.747	0.825639	0.117182	7.04579	1.84411e-12	2.81431e-11	CHI3L1	3D_APP vs 3D_WT
190.921	0.535751	0.16536	3.23991	0.00119567	0.00561326	CHIC2	3D_APP vs 3D_WT
291.3	-0.388163	0.141976	-2.73401	0.00625684	0.0239448	CHKB-DT	3D_APP vs 3D_WT
965.016	-0.350834	0.0992053	-3.53645	0.000405547	0.00212466	CHML	3D_APP vs 3D_WT
988.05	-0.819452	0.090899	-9.01497	1.96921e-19	4.59941e-18	CHMP2B	3D_APP vs 3D_WT
1020.71	0.36897	0.0890884	4.14161	3.44871e-05	0.000225348	CHN1	3D_APP vs 3D_WT
313.278	0.826443	0.138307	5.97542	2.29504e-09	2.61961e-08	CHODL	3D_APP vs 3D_WT
524.239	0.451125	0.110182	4.09437	4.23317e-05	0.000272476	CHPT1	3D_APP vs 3D_WT
631.116	-0.521182	0.103127	-5.05378	4.33157e-07	3.77104e-06	CHRD	3D_APP vs 3D_WT
477.686	0.728476	0.124282	5.86146	4.58818e-09	5.06929e-08	CHRDL1	3D_APP vs 3D_WT
94.2823	-0.681771	0.249069	-2.73728	0.00619501	0.0237671	CHRFAM7A	3D_APP vs 3D_WT
401.003	-0.606118	0.141086	-4.2961	1.73828e-05	0.000119667	CHRM3	3D_APP vs 3D_WT
108.341	2.22958	0.234216	9.51937	1.74236e-21	4.5641e-20	CHRM4	3D_APP vs 3D_WT
80.0646	3.47315	0.32131	10.8094	3.10851e-27	1.07932e-25	CHRNA2	3D_APP vs 3D_WT
685.72	1.25758	0.100982	12.4535	1.33764e-35	6.19265e-34	CHRNA3	3D_APP vs 3D_WT
479.212	-0.495702	0.128869	-3.84655	0.000119793	0.000708282	CHRNA7	3D_APP vs 3D_WT
856.962	1.05943	0.094676	11.1901	4.55873e-29	1.69065e-27	CHST2	3D_APP vs 3D_WT
3617.58	-0.286457	0.101189	-2.83092	0.00464147	0.0185426	CHST3	3D_APP vs 3D_WT
671.703	-1.10325	0.120775	-9.13472	6.55738e-20	1.58526e-18	CHST6	3D_APP vs 3D_WT
190.131	1.49479	0.193399	7.72903	1.08368e-14	1.93492e-13	CHST7	3D_APP vs 3D_WT
361.641	-0.752516	0.146756	-5.12769	2.93325e-07	2.61416e-06	CHST8	3D_APP vs 3D_WT
222.071	0.993094	0.171873	5.77808	7.5557e-09	8.16916e-08	CHST9	3D_APP vs 3D_WT
20.2924	-1.91896	0.529694	-3.62277	0.000291462	0.00157522	CHST13	3D_APP vs 3D_WT
613.922	-0.55685	0.110135	-5.05608	4.27959e-07	3.72892e-06	CHST14	3D_APP vs 3D_WT
677.086	-0.366804	0.100702	-3.64248	0.000270028	0.00147245	CHST15	3D_APP vs 3D_WT
57.1609	1.34357	0.299581	4.48482	7.29746e-06	5.33368e-05	CHSY3	3D_APP vs 3D_WT
516.95	-0.404083	0.119977	-3.368	0.000757153	0.00372705	CIAO2A	3D_APP vs 3D_WT
721.849	0.294863	0.096562	3.05362	0.00226102	0.00986287	CIB2	3D_APP vs 3D_WT
487.885	-0.351731	0.115361	-3.04896	0.00229637	0.00998762	CIMAP1B	3D_APP vs 3D_WT
350.881	0.524841	0.127749	4.10836	3.98477e-05	0.000257932	CISD1	3D_APP vs 3D_WT
605.155	0.362268	0.114383	3.16715	0.0015394	0.00700908	CISD2	3D_APP vs 3D_WT
127.374	0.87866	0.201215	4.36677	1.26098e-05	8.89999e-05	CISD3	3D_APP vs 3D_WT
1154.07	0.626014	0.0861538	7.26624	3.69625e-13	5.95254e-12	CIT	3D_APP vs 3D_WT
80.0061	1.42389	0.267026	5.33241	9.69163e-08	9.20839e-07	CITED1	3D_APP vs 3D_WT
93.104	1.10224	0.240746	4.57841	4.68519e-06	3.52565e-05	CITED4	3D_APP vs 3D_WT
17911.2	-0.265101	0.0764545	-3.46744	0.000525442	0.0026888	CKB	3D_APP vs 3D_WT
170.582	0.69014	0.175765	3.92648	8.6198e-05	0.000525414	CKMT1A	3D_APP vs 3D_WT
293.654	0.791568	0.142609	5.55062	2.84666e-08	2.8764e-07	CKMT1B	3D_APP vs 3D_WT
694.934	-0.319905	0.101197	-3.16121	0.00157116	0.00713644	CKS2	3D_APP vs 3D_WT
3302.51	0.291049	0.0953666	3.0519	0.00227399	0.00990901	CLCN4	3D_APP vs 3D_WT
29.7964	1.62828	0.415684	3.91711	8.96168e-05	0.000544649	CLCNKA	3D_APP vs 3D_WT
67.2342	2.21769	0.298821	7.42145	1.15849e-13	1.93181e-12	CLDN3	3D_APP vs 3D_WT
106.388	1.2326	0.232026	5.31236	1.08215e-07	1.02349e-06	CLDN4	3D_APP vs 3D_WT
354.156	1.78778	0.134984	13.2444	4.86142e-40	2.57955e-38	CLDN6	3D_APP vs 3D_WT
19.1634	2.34689	0.558354	4.20323	2.63137e-05	0.000176111	CLDN9	3D_APP vs 3D_WT
105.603	1.42664	0.226025	6.31184	2.75734e-10	3.45611e-09	CLDN10	3D_APP vs 3D_WT
567.03	-0.339045	0.111597	-3.03812	0.0023806	0.0103113	CLDN15	3D_APP vs 3D_WT
54.2847	-1.05525	0.339751	-3.10595	0.00189667	0.00843717	CLDN19	3D_APP vs 3D_WT
2374.85	-0.473039	0.0877292	-5.39204	6.96639e-08	6.72086e-07	CLDND1	3D_APP vs 3D_WT
228.124	-0.564165	0.194494	-2.90067	0.00372361	0.0152708	CLEC2D	3D_APP vs 3D_WT
63.4451	2.53331	0.315464	8.03042	9.71415e-16	1.85618e-14	CLEC19A	3D_APP vs 3D_WT
512.191	-0.434765	0.115879	-3.75188	0.000175511	0.000999181	CLHC1	3D_APP vs 3D_WT
12.7616	2.31528	0.712878	3.2478	0.00116303	0.00547865	CLIC5	3D_APP vs 3D_WT
113.923	1.70002	0.226269	7.51325	5.76765e-14	9.81544e-13	CLIC6	3D_APP vs 3D_WT
4148.66	-0.619869	0.0886338	-6.9936	2.67919e-12	4.02053e-11	CLIP1	3D_APP vs 3D_WT
130.352	-0.663469	0.204379	-3.24627	0.00116928	0.00550182	CLMN	3D_APP vs 3D_WT
373.548	-0.299702	0.122848	-2.4396	0.0147033	0.0493946	CLN6	3D_APP vs 3D_WT
262.941	-0.50409	0.146251	-3.44675	0.000567364	0.0028763	CLN8-AS1	3D_APP vs 3D_WT
1750.6	-0.417417	0.0771232	-5.41235	6.22039e-08	6.03774e-07	CLNS1A	3D_APP vs 3D_WT
373.093	-0.324978	0.123046	-2.64111	0.00826339	0.0303015	CLSPN	3D_APP vs 3D_WT
1848.7	1.08784	0.10082	10.7899	3.84271e-27	1.32315e-25	CLSTN2	3D_APP vs 3D_WT
11375.8	0.306253	0.0585943	5.22667	1.72587e-07	1.59088e-06	CLSTN3	3D_APP vs 3D_WT
2404.16	0.450267	0.0866741	5.19494	2.04787e-07	1.86362e-06	CLTB	3D_APP vs 3D_WT
8553.82	0.266676	0.0777522	3.42981	0.000603997	0.00304229	CLTC	3D_APP vs 3D_WT
181.643	0.566538	0.177347	3.19452	0.00140063	0.00645313	CLVS1	3D_APP vs 3D_WT
106.324	1.186	0.220556	5.3773	7.56123e-08	7.27439e-07	CLYBL	3D_APP vs 3D_WT
1048.21	0.295497	0.0873421	3.38322	0.000716424	0.00353751	CMAS	3D_APP vs 3D_WT
653.638	0.315461	0.103196	3.0569	0.00223638	0.00976776	CMBL	3D_APP vs 3D_WT
90.8864	-0.845258	0.233246	-3.62389	0.000290209	0.00156885	CMKLR2	3D_APP vs 3D_WT
68.6692	1.45482	0.290519	5.00767	5.50931e-07	4.73069e-06	CMPK2	3D_APP vs 3D_WT
467.47	0.352153	0.118824	2.96366	0.00304009	0.0127661	CMSS1	3D_APP vs 3D_WT
917.462	-0.939481	0.0974464	-9.64101	5.366e-22	1.45345e-20	CMTM3	3D_APP vs 3D_WT
672.448	-0.276573	0.100561	-2.7503	0.00595406	0.0229618	CMTM6	3D_APP vs 3D_WT
25.1447	1.52668	0.450452	3.38921	0.000700933	0.00347428	CMTM8	3D_APP vs 3D_WT
22.0404	1.72424	0.509678	3.383	0.000716981	0.00353941	CNDP1	3D_APP vs 3D_WT
499.085	1.81109	0.125923	14.3825	6.66444e-47	4.33692e-45	CNGB1	3D_APP vs 3D_WT
2051.75	0.298224	0.0888849	3.35517	0.000793166	0.00388768	CNIH2	3D_APP vs 3D_WT
440.266	0.967013	0.126026	7.67314	1.67834e-14	2.95337e-13	CNKSR2	3D_APP vs 3D_WT
167.241	-1.16358	0.186116	-6.25191	4.05472e-10	4.99752e-09	CNMD	3D_APP vs 3D_WT
96.8958	0.826959	0.23543	3.51254	0.000443839	0.00230774	CNN1	3D_APP vs 3D_WT
380.272	0.393756	0.128312	3.06874	0.00214962	0.00943861	CNN3-DT	3D_APP vs 3D_WT
189.021	1.29547	0.16903	7.66413	1.80046e-14	3.16288e-13	CNNM1	3D_APP vs 3D_WT
952.244	0.312415	0.0917025	3.40683	0.000657222	0.0032812	CNNM4	3D_APP vs 3D_WT
135.279	-1.81166	0.208654	-8.68259	3.86867e-18	8.50779e-17	CNPY1	3D_APP vs 3D_WT
321.032	-0.377292	0.133145	-2.83369	0.00460138	0.0183895	CNPY2	3D_APP vs 3D_WT
1241.87	-0.286705	0.0977142	-2.93412	0.00334493	0.0138857	CNPY3	3D_APP vs 3D_WT
722.298	-0.360211	0.100821	-3.57278	0.000353211	0.00187227	CNPY4	3D_APP vs 3D_WT
9059.9	-0.898365	0.0710309	-12.6475	1.15446e-36	5.46693e-35	CNTFR	3D_APP vs 3D_WT
189.224	-0.779339	0.187673	-4.15264	3.28658e-05	0.000215571	CNTFR-AS1	3D_APP vs 3D_WT
2597.24	1.40813	0.225538	6.24346	4.27999e-10	5.26263e-09	CNTN1	3D_APP vs 3D_WT
12483.1	-1.87777	0.0759422	-24.7263	5.57533e-135	1.89141e-132	CNTN2	3D_APP vs 3D_WT
273.986	1.16458	0.142843	8.15286	3.55411e-16	7.01132e-15	CNTN3	3D_APP vs 3D_WT
445.49	-0.715052	0.139788	-5.11527	3.13287e-07	2.78008e-06	CNTN4	3D_APP vs 3D_WT
157.183	0.618433	0.196395	3.14892	0.00163876	0.00739478	CNTN5	3D_APP vs 3D_WT
64.3988	-2.51735	0.328215	-7.6698	1.72265e-14	3.02875e-13	CNTN6	3D_APP vs 3D_WT
8681.68	1.69056	0.0749719	22.5493	1.36423e-112	3.00333e-110	CNTNAP2	3D_APP vs 3D_WT
681.181	-1.07122	0.101105	-10.5951	3.14106e-26	1.0518e-24	CNTNAP3	3D_APP vs 3D_WT
776.029	-0.906353	0.0970172	-9.34219	9.43645e-21	2.38434e-19	CNTNAP3B	3D_APP vs 3D_WT
136.815	-0.648329	0.227975	-2.84386	0.00445711	0.0178994	CNTNAP3P2	3D_APP vs 3D_WT
187.379	-1.64455	0.182331	-9.01958	1.88805e-19	4.41483e-18	CNTNAP4	3D_APP vs 3D_WT
437.029	-0.529386	0.142586	-3.71275	0.000205016	0.00115131	CNTNAP5	3D_APP vs 3D_WT
844.032	-0.50788	0.0960955	-5.28516	1.25597e-07	1.17873e-06	CNTRL	3D_APP vs 3D_WT
1010.05	-0.29338	0.0906495	-3.23642	0.0012104	0.00567338	COA5	3D_APP vs 3D_WT
168.441	-1.19768	0.205797	-5.81974	5.89407e-09	6.45353e-08	COBL	3D_APP vs 3D_WT
168.942	-0.985839	0.187817	-5.24894	1.52974e-07	1.42085e-06	COCH	3D_APP vs 3D_WT
485.36	-0.319549	0.121216	-2.63619	0.00838429	0.030687	COG2	3D_APP vs 3D_WT
642.223	-0.388773	0.104852	-3.70782	0.000209048	0.00117142	COG7	3D_APP vs 3D_WT
2080.67	0.862466	0.071992	11.98	4.5215e-33	1.91737e-31	COL1A1	3D_APP vs 3D_WT
30090.1	-0.62646	0.0633131	-9.89463	4.39213e-23	1.26413e-21	COL1A2	3D_APP vs 3D_WT
1363.89	-0.283608	0.0891111	-3.18263	0.00145942	0.00668315	COL3A1	3D_APP vs 3D_WT
4457.11	0.457743	0.0678352	6.74787	1.50031e-11	2.1049e-10	COL4A1	3D_APP vs 3D_WT
558.965	0.699868	0.108406	6.45601	1.07502e-10	1.39564e-09	COL4A6	3D_APP vs 3D_WT
2468.56	-0.953133	0.0778365	-12.2453	1.77975e-34	7.83619e-33	COL5A1	3D_APP vs 3D_WT
147.763	0.61246	0.196679	3.114	0.00184569	0.0082405	COL5A3	3D_APP vs 3D_WT
14984.1	-0.495414	0.061496	-8.05603	7.88142e-16	1.51578e-14	COL6A1	3D_APP vs 3D_WT
5935.53	-0.434855	0.0705711	-6.16194	7.18579e-10	8.65053e-09	COL6A2	3D_APP vs 3D_WT
243.064	-0.618105	0.176509	-3.50184	0.000462063	0.00239407	COL6A3	3D_APP vs 3D_WT
96.3785	1.04318	0.242272	4.30583	1.66364e-05	0.000115026	COL6A4P2	3D_APP vs 3D_WT
3115.92	-0.470428	0.0734763	-6.40244	1.52915e-10	1.95697e-09	COL7A1	3D_APP vs 3D_WT
49.0519	1.52406	0.338765	4.49888	6.83128e-06	5.01834e-05	COL8A2	3D_APP vs 3D_WT
3638.35	1.43961	0.0716628	20.0887	9.26422e-90	1.54608e-87	COL9A2	3D_APP vs 3D_WT
1427.72	1.12666	0.0865015	13.0247	8.85605e-39	4.53631e-37	COL9A3	3D_APP vs 3D_WT
2535.37	-0.368528	0.0733124	-5.02681	4.98702e-07	4.30903e-06	COL11A1	3D_APP vs 3D_WT
2333.83	0.995848	0.0813915	12.2353	2.01381e-34	8.84794e-33	COL11A2	3D_APP vs 3D_WT
197.591	-1.24943	0.174141	-7.17484	7.2394e-13	1.13666e-11	COL12A1	3D_APP vs 3D_WT
44.6886	1.89361	0.369861	5.11979	3.05884e-07	2.72023e-06	COL13A1	3D_APP vs 3D_WT
101.894	1.63067	0.241691	6.74691	1.51025e-11	2.11599e-10	COL15A1	3D_APP vs 3D_WT
1704.92	0.781299	0.0759823	10.2826	8.43825e-25	2.59853e-23	COL18A1	3D_APP vs 3D_WT
109.714	0.744628	0.213131	3.49376	0.000476262	0.00246025	COL20A1	3D_APP vs 3D_WT
20.2949	-1.59647	0.506815	-3.15001	0.00163267	0.00737375	COL21A1	3D_APP vs 3D_WT
221.801	0.614715	0.15962	3.85113	0.000117576	0.000696969	COL23A1	3D_APP vs 3D_WT
603.689	-0.331951	0.102758	-3.23041	0.00123613	0.00577961	COL24A1	3D_APP vs 3D_WT
212.888	2.19517	0.170407	12.8819	5.69159e-38	2.8245e-36	COL25A1	3D_APP vs 3D_WT
1195.85	0.768991	0.0856694	8.97627	2.80104e-19	6.50559e-18	COL26A1	3D_APP vs 3D_WT
2949.25	-0.711062	0.0716881	-9.91883	3.44764e-23	9.95055e-22	COL27A1	3D_APP vs 3D_WT
106.511	-0.654836	0.215326	-3.04114	0.00235682	0.0102183	COL28A1	3D_APP vs 3D_WT
1154.33	0.695268	0.104038	6.68282	2.34384e-11	3.2314e-10	COLGALT2	3D_APP vs 3D_WT
1059.43	-0.44011	0.0904602	-4.86523	1.14323e-06	9.42178e-06	COMMD4	3D_APP vs 3D_WT
867.349	-0.398964	0.0985828	-4.047	5.18782e-05	0.000329416	COMMD6	3D_APP vs 3D_WT
956.941	-0.300641	0.100197	-3.0005	0.0026954	0.0114892	COMMD9	3D_APP vs 3D_WT
1176.02	-1.12869	0.105796	-10.6685	1.42947e-26	4.81784e-25	COMT	3D_APP vs 3D_WT
413.589	0.546479	0.127265	4.29402	1.75471e-05	0.000120758	COMTD1	3D_APP vs 3D_WT
1069.23	0.464572	0.0863273	5.38152	7.3858e-08	7.11222e-07	COPG2	3D_APP vs 3D_WT
10770.2	2.51301	0.296088	8.48738	2.11347e-17	4.46744e-16	COPG2IT1	3D_APP vs 3D_WT
1363.79	-0.389755	0.0842927	-4.62383	3.76721e-06	2.88522e-05	COQ4	3D_APP vs 3D_WT
450.412	0.299635	0.116902	2.56314	0.0103731	0.0366691	COQ10A	3D_APP vs 3D_WT
105.061	0.687134	0.216857	3.1686	0.00153175	0.00697887	CORO2A	3D_APP vs 3D_WT
4480.17	0.57425	0.0715334	8.02772	9.93016e-16	1.89222e-14	COTL1	3D_APP vs 3D_WT
3550.34	-0.331604	0.0851645	-3.89369	9.87302e-05	0.000594969	COX7C	3D_APP vs 3D_WT
621.003	-0.390558	0.102655	-3.80457	0.000142049	0.000826882	COX15	3D_APP vs 3D_WT
354.72	0.501032	0.128792	3.89024	0.000100143	0.000602782	COX17	3D_APP vs 3D_WT
138.567	-0.506356	0.205524	-2.46373	0.0137498	0.0466042	COX20	3D_APP vs 3D_WT
156.652	-0.604689	0.184078	-3.28496	0.00101996	0.00487125	CP	3D_APP vs 3D_WT
548.077	-1.15597	0.118591	-9.74751	1.89052e-22	5.24429e-21	CPAMD8	3D_APP vs 3D_WT
375.493	-0.490149	0.12808	-3.8269	0.000129767	0.000761602	CPB2-AS1	3D_APP vs 3D_WT
199.094	0.599713	0.175342	3.42025	0.000625628	0.00313785	CPLANE2	3D_APP vs 3D_WT
942.844	0.911877	0.104163	8.75433	2.05312e-18	4.56853e-17	CPLX1	3D_APP vs 3D_WT
4105.47	1.38147	0.0688205	20.0736	1.25635e-89	2.07991e-87	CPLX2	3D_APP vs 3D_WT
20.0524	-7.66727	1.26144	-6.07818	1.21551e-09	1.42595e-08	CPLX4	3D_APP vs 3D_WT
2367.73	0.524568	0.0751556	6.97976	2.95692e-12	4.40536e-11	CPNE2	3D_APP vs 3D_WT
1529.61	0.295315	0.0908701	3.24986	0.00115463	0.00544283	CPNE3	3D_APP vs 3D_WT
541.959	0.800459	0.110124	7.26871	3.62925e-13	5.84919e-12	CPNE4	3D_APP vs 3D_WT
275.564	1.16159	0.145669	7.97421	1.53362e-15	2.90093e-14	CPNE5	3D_APP vs 3D_WT
351.763	4.82836	0.22209	21.7405	8.49149e-105	1.83045e-102	CPNE6	3D_APP vs 3D_WT
296.704	1.29295	0.145437	8.89011	6.1049e-19	1.39289e-17	CPNE7	3D_APP vs 3D_WT
400.97	0.962837	0.124527	7.73197	1.05897e-14	1.89243e-13	CPNE8	3D_APP vs 3D_WT
147.521	2.02853	0.205587	9.86702	5.78598e-23	1.6485e-21	CPNE9	3D_APP vs 3D_WT
347.863	-0.696813	0.131228	-5.30996	1.09652e-07	1.03566e-06	CPQ	3D_APP vs 3D_WT
389.808	-1.28268	0.127272	-10.0783	6.89404e-24	2.04099e-22	CPS1	3D_APP vs 3D_WT
233.702	-0.432232	0.151032	-2.86186	0.00421169	0.0170594	CPT1B	3D_APP vs 3D_WT
12.8183	1.53985	0.632433	2.4348	0.0149002	0.049983	CPVL-AS2	3D_APP vs 3D_WT
834.941	1.06718	0.0930427	11.4698	1.87067e-30	7.33177e-29	CPXM2	3D_APP vs 3D_WT
1036.2	-2.65501	0.11246	-23.6084	3.15684e-123	8.26932e-121	CRABP1	3D_APP vs 3D_WT
869.593	0.284638	0.110142	2.58429	0.00975806	0.0348521	CRABP2	3D_APP vs 3D_WT
3507.78	0.632434	0.194507	3.25148	0.00114807	0.00541437	CRACD	3D_APP vs 3D_WT
32.3391	0.969049	0.390349	2.48252	0.0130456	0.0444902	CRACDL	3D_APP vs 3D_WT
263.76	0.515998	0.155225	3.3242	0.000886729	0.00429842	CRACR2B	3D_APP vs 3D_WT
623.557	-0.553469	0.108763	-5.08877	3.60397e-07	3.17703e-06	CRB1	3D_APP vs 3D_WT
2934.96	-1.1834	0.100243	-11.8053	3.6659e-32	1.5112e-30	CRB2	3D_APP vs 3D_WT
277.392	1.7913	0.158338	11.3132	1.12937e-29	4.28044e-28	CREB3L1	3D_APP vs 3D_WT
253.068	-0.554208	0.146766	-3.77614	0.000159279	0.000915336	CREB3L4	3D_APP vs 3D_WT
1293.02	-0.307705	0.083491	-3.68548	0.000228269	0.00126683	CREB5	3D_APP vs 3D_WT
929.016	0.569974	0.100224	5.68701	1.29287e-08	1.36364e-07	CREBL2	3D_APP vs 3D_WT
162.149	0.512266	0.187842	2.7271	0.00638929	0.0243589	CREG2	3D_APP vs 3D_WT
440.032	0.428594	0.117009	3.66291	0.000249371	0.0013721	CREM	3D_APP vs 3D_WT
150.143	-2.98461	0.221757	-13.4589	2.72893e-41	1.49795e-39	CRHBP	3D_APP vs 3D_WT
17.9522	1.46509	0.557816	2.62647	0.00862758	0.0313942	CRHR1	3D_APP vs 3D_WT
94.9578	3.1799	0.277965	11.4399	2.64101e-30	1.02539e-28	CRHR2	3D_APP vs 3D_WT
1637.8	0.291729	0.0967691	3.01469	0.00257242	0.0110123	CRIM1	3D_APP vs 3D_WT
2860.18	-1.25281	0.0780044	-16.0608	4.80677e-58	4.04355e-56	CRISPLD1	3D_APP vs 3D_WT
113.64	-0.914387	0.218808	-4.17895	2.92857e-05	0.000194057	CRLF1	3D_APP vs 3D_WT
95.0274	0.733562	0.232086	3.16073	0.00157373	0.00714497	CRLF2	3D_APP vs 3D_WT
1923.15	-2.40952	0.102142	-23.5899	4.89366e-123	1.26587e-120	CRNDE	3D_APP vs 3D_WT
3702.69	-0.346345	0.0757281	-4.57353	4.79585e-06	3.60368e-05	CROCC	3D_APP vs 3D_WT
10.0237	3.09918	0.854504	3.62688	0.000286872	0.00155244	CROCC2	3D_APP vs 3D_WT
514.073	2.41305	0.119549	20.1846	1.33741e-90	2.25482e-88	CRTAC1	3D_APP vs 3D_WT
1154.92	-0.376947	0.0867148	-4.34697	1.3803e-05	9.65648e-05	CRTAP	3D_APP vs 3D_WT
2021.35	-0.30095	0.0738328	-4.0761	4.57965e-05	0.000293592	CRTC1	3D_APP vs 3D_WT
13.3209	1.99457	0.679122	2.93699	0.00331418	0.0137718	CRX	3D_APP vs 3D_WT
1122.82	0.298588	0.0920512	3.24372	0.00117979	0.00554751	CRY2	3D_APP vs 3D_WT
122.999	1.803	0.218951	8.23469	1.80016e-16	3.60974e-15	CRYAB	3D_APP vs 3D_WT
89.9251	-0.661791	0.235842	-2.80607	0.00501495	0.0198238	CRYBG1	3D_APP vs 3D_WT
89.2169	0.835756	0.249439	3.35054	0.000806547	0.00394765	CRYBG2	3D_APP vs 3D_WT
225.602	-1.18637	0.176746	-6.71228	1.91611e-11	2.65586e-10	CRYBG3	3D_APP vs 3D_WT
558.201	-0.72283	0.115817	-6.24114	4.34384e-10	5.33797e-09	CRYM	3D_APP vs 3D_WT
1309.69	-0.267688	0.0852215	-3.14109	0.00168321	0.00757388	CRYZL1	3D_APP vs 3D_WT
69.2632	-1.38399	0.299085	-4.62743	3.70239e-06	2.83767e-05	CRYZL2P	3D_APP vs 3D_WT
1652.78	-1.33038	0.0851803	-15.6184	5.45689e-55	4.19795e-53	CSAD	3D_APP vs 3D_WT
1631.41	0.594199	0.0829994	7.15907	8.12234e-13	1.27143e-11	CSDC2	3D_APP vs 3D_WT
162.81	0.758395	0.184627	4.10772	3.99588e-05	0.000258489	CSF2RA	3D_APP vs 3D_WT
63.0073	0.693933	0.276971	2.50544	0.0122301	0.0420135	CSF2RB	3D_APP vs 3D_WT
223.923	-0.914847	0.16806	-5.44359	5.22184e-08	5.10684e-07	CSGALNACT1	3D_APP vs 3D_WT
201.008	0.447913	0.163933	2.7323	0.00628934	0.0240354	CSMD1	3D_APP vs 3D_WT
620.197	-1.21027	0.11048	-10.9546	6.31482e-28	2.25308e-26	CSMD3	3D_APP vs 3D_WT
765.185	-0.475675	0.118862	-4.0019	6.28371e-05	0.000394165	CSNK2A2	3D_APP vs 3D_WT
341.311	1.72954	0.139916	12.3612	4.23654e-35	1.91004e-33	CSPG4	3D_APP vs 3D_WT
2605.11	-0.782247	0.0704269	-11.1072	1.15695e-28	4.22254e-27	CSPG5	3D_APP vs 3D_WT
1154.36	-0.29451	0.0922052	-3.19407	0.00140283	0.00645689	CSPP1	3D_APP vs 3D_WT
211.604	1.57291	0.16493	9.53682	1.47283e-21	3.87278e-20	CSRNP1	3D_APP vs 3D_WT
2461.74	0.679702	0.104229	6.52125	6.97234e-11	9.20776e-10	CSRNP3	3D_APP vs 3D_WT
416.842	0.46125	0.127988	3.60386	0.000313528	0.00167826	CSRP1	3D_APP vs 3D_WT
2625.42	-0.303054	0.0696742	-4.34958	1.36396e-05	9.55187e-05	CSRP2	3D_APP vs 3D_WT
2621.4	-0.308344	0.0716969	-4.30067	1.70285e-05	0.000117424	CTBP2	3D_APP vs 3D_WT
217.192	0.520489	0.159662	3.25994	0.00111436	0.005271	CTH	3D_APP vs 3D_WT
61.4825	0.968074	0.281559	3.43826	0.000585467	0.00295805	CTHRC1	3D_APP vs 3D_WT
9342.24	-0.310262	0.061318	-5.05989	4.19495e-07	3.66443e-06	CTNNA1	3D_APP vs 3D_WT
1839.77	0.565902	0.0733946	7.7104	1.25421e-14	2.22786e-13	CTNNA2	3D_APP vs 3D_WT
66.9626	0.930337	0.279097	3.33338	0.000857974	0.00417576	CTNNA3	3D_APP vs 3D_WT
1318.6	0.296972	0.0803534	3.69583	0.000219172	0.00122186	CTNNBIP1	3D_APP vs 3D_WT
529.239	-0.325817	0.117277	-2.77819	0.00546625	0.0213431	CTNND1	3D_APP vs 3D_WT
872.734	-0.315201	0.101338	-3.1104	0.00186833	0.0083326	CTNS	3D_APP vs 3D_WT
82.0423	-0.937262	0.249944	-3.74989	0.000176912	0.00100522	CTNS-AS1	3D_APP vs 3D_WT
911.457	-0.430089	0.0930216	-4.62354	3.77239e-06	2.88812e-05	CTPS2	3D_APP vs 3D_WT
776.288	0.57526	0.103009	5.58454	2.34315e-08	2.39807e-07	CTSC	3D_APP vs 3D_WT
384.784	0.55896	0.124074	4.50507	6.63518e-06	4.88294e-05	CTSH	3D_APP vs 3D_WT
210.822	-0.556802	0.164164	-3.39174	0.000694492	0.00344483	CUBN	3D_APP vs 3D_WT
2038.36	-0.358819	0.072437	-4.95353	7.28778e-07	6.14116e-06	CUL7	3D_APP vs 3D_WT
2763.67	-0.284059	0.0692847	-4.09988	4.13357e-05	0.000266563	CUL9	3D_APP vs 3D_WT
1331.76	-1.80342	0.084442	-21.3569	3.36645e-101	6.76363e-99	CUX2	3D_APP vs 3D_WT
718.566	0.571303	0.125425	4.55492	5.24053e-06	3.91507e-05	CXCL8	3D_APP vs 3D_WT
125.861	1.30357	0.229759	5.67363	1.398e-08	1.4663e-07	CXCL12	3D_APP vs 3D_WT
18.2059	2.40374	0.564418	4.25879	2.05538e-05	0.000140006	CXCL14	3D_APP vs 3D_WT
5489.77	-1.66416	0.0726285	-22.9133	3.42478e-116	7.9632e-114	CXCR4	3D_APP vs 3D_WT
3413.94	0.595186	0.0778737	7.64296	2.12282e-14	3.71655e-13	CXXC5	3D_APP vs 3D_WT
57.0409	1.50787	0.337639	4.46591	7.97279e-06	5.79722e-05	CYB5R2	3D_APP vs 3D_WT
1451.91	1.0269	0.0823718	12.4667	1.13455e-35	5.2642e-34	CYB561	3D_APP vs 3D_WT
486.365	-0.361207	0.111465	-3.24055	0.00119299	0.00560575	CYB561A3	3D_APP vs 3D_WT
538.745	0.71996	0.12379	5.81599	6.02747e-09	6.58567e-08	CYBA	3D_APP vs 3D_WT
180.735	0.582571	0.231895	2.51222	0.0119974	0.0413768	CYBB	3D_APP vs 3D_WT
2450.27	-0.360516	0.0745589	-4.83532	1.32934e-06	1.08177e-05	CYBC1	3D_APP vs 3D_WT
730.972	0.707603	0.101714	6.95679	3.4812e-12	5.14571e-11	CYBRD1	3D_APP vs 3D_WT
6143.94	0.453738	0.078413	5.78652	7.18583e-09	7.78553e-08	CYFIP2	3D_APP vs 3D_WT
1051.57	0.384368	0.0878647	4.37454	1.21687e-05	8.60923e-05	CYLD	3D_APP vs 3D_WT
216.195	0.496575	0.161661	3.0717	0.00212842	0.00935946	CYP1B1	3D_APP vs 3D_WT
126.833	-1.13958	0.220558	-5.1668	2.38138e-07	2.14916e-06	CYP2E1	3D_APP vs 3D_WT
114.656	2.02339	0.240332	8.41917	3.7917e-17	7.96602e-16	CYP2S1	3D_APP vs 3D_WT
577.41	-0.397579	0.109945	-3.61617	0.000298997	0.00160922	CYP2U1	3D_APP vs 3D_WT
111.846	2.17357	0.238316	9.12054	7.47526e-20	1.80505e-18	CYP4X1	3D_APP vs 3D_WT
322.244	-0.693672	0.137911	-5.02987	4.9081e-07	4.24794e-06	CYP7B1	3D_APP vs 3D_WT
13.9088	2.07562	0.625316	3.31931	0.000902387	0.0043641	CYP11A1	3D_APP vs 3D_WT
748.466	-0.293353	0.100177	-2.92834	0.00340779	0.0141098	CYP20A1	3D_APP vs 3D_WT
15.6938	1.58713	0.598421	2.6522	0.00799695	0.0294779	CYP21A2	3D_APP vs 3D_WT
382.293	-2.58348	0.140398	-18.401	1.28847e-75	1.69832e-73	CYP26A1	3D_APP vs 3D_WT
10982.4	-2.83415	0.0659581	-42.9689	0	0	CYP26B1	3D_APP vs 3D_WT
210.292	-2.57451	0.193355	-13.3149	1.89515e-40	1.01601e-38	CYP26C1	3D_APP vs 3D_WT
775.176	0.626582	0.107817	5.81154	6.19005e-09	6.75973e-08	CYP27A1	3D_APP vs 3D_WT
135.359	-1.142	0.208348	-5.48121	4.22424e-08	4.16865e-07	CYP27C1	3D_APP vs 3D_WT
71.1138	0.942314	0.28271	3.33315	0.000858688	0.0041765	CYP39A1	3D_APP vs 3D_WT
406.468	0.421865	0.130204	3.24003	0.00119516	0.00561326	CYP46A1	3D_APP vs 3D_WT
1685.92	0.283987	0.0757087	3.75105	0.000176092	0.00100139	CYRIB	3D_APP vs 3D_WT
471.828	0.593611	0.128817	4.60818	4.06215e-06	3.09621e-05	CYSTM1	3D_APP vs 3D_WT
7769.87	-0.616217	0.059439	-10.3672	3.49584e-25	1.10279e-23	CYTH2	3D_APP vs 3D_WT
66.3033	0.860292	0.269814	3.18846	0.00143031	0.00656729	DAB2	3D_APP vs 3D_WT
1028.29	-1.95876	0.103974	-18.839	3.62007e-79	5.09617e-77	DACH1	3D_APP vs 3D_WT
214.606	1.23721	0.172025	7.192	6.38484e-13	1.0063e-11	DACH2	3D_APP vs 3D_WT
1396.51	0.464104	0.0795577	5.83356	5.42579e-09	5.95973e-08	DACT3	3D_APP vs 3D_WT
101.196	-0.592256	0.223389	-2.65124	0.00801976	0.0295514	DACT3-AS1	3D_APP vs 3D_WT
7036.71	-0.423302	0.0733492	-5.77105	7.87782e-09	8.50853e-08	DAG1	3D_APP vs 3D_WT
75.0088	1.55697	0.271532	5.73403	9.80709e-09	1.04937e-07	DAPL1	3D_APP vs 3D_WT
1412.28	-0.399236	0.0873753	-4.5692	4.89579e-06	3.67078e-05	DARS1	3D_APP vs 3D_WT
14.2293	-2.08534	0.626525	-3.32843	0.000873363	0.00424158	DARS1-AS1	3D_APP vs 3D_WT
2692.55	-0.291394	0.0707679	-4.1176	3.82847e-05	0.00024828	DAZAP2	3D_APP vs 3D_WT
605.25	-0.4514	0.102791	-4.39142	1.12612e-05	8.0049e-05	DBF4B	3D_APP vs 3D_WT
1896.1	0.399684	0.0815254	4.90257	9.45914e-07	7.88351e-06	DBI	3D_APP vs 3D_WT
231.441	0.786418	0.152374	5.16109	2.4552e-07	2.21e-06	DBP	3D_APP vs 3D_WT
14.6331	4.13672	0.836018	4.94813	7.493e-07	6.3007e-06	DBX2	3D_APP vs 3D_WT
285.144	0.360454	0.140215	2.57073	0.0101484	0.0360349	DCAF4	3D_APP vs 3D_WT
703.776	0.369523	0.102437	3.6073	0.000309398	0.00165958	DCAF6	3D_APP vs 3D_WT
1745.01	-0.361244	0.0751733	-4.80548	1.54377e-06	1.24744e-05	DCAF8	3D_APP vs 3D_WT
217.745	0.488146	0.155747	3.13423	0.00172305	0.00773129	DCBLD1	3D_APP vs 3D_WT
204.995	1.74565	0.173308	10.0725	7.30723e-24	2.16023e-22	DCDC1	3D_APP vs 3D_WT
6101.43	0.718388	0.0767701	9.35765	8.15278e-21	2.06504e-19	DCLK1	3D_APP vs 3D_WT
139.855	0.707477	0.193526	3.65572	0.00025646	0.00140774	DCN	3D_APP vs 3D_WT
895.556	1.26303	0.108255	11.6672	1.87589e-31	7.59679e-30	DCT	3D_APP vs 3D_WT
1229.28	-0.489861	0.0856295	-5.7207	1.06086e-08	1.12987e-07	DCTD	3D_APP vs 3D_WT
3992.26	-0.274844	0.065991	-4.16487	3.11524e-05	0.000205177	DDAH1	3D_APP vs 3D_WT
49.075	2.5694	0.360111	7.13503	9.67627e-13	1.50557e-11	DDC	3D_APP vs 3D_WT
201.657	0.948792	0.169819	5.58707	2.30927e-08	2.36691e-07	DDIT3	3D_APP vs 3D_WT
45.8354	1.37686	0.343353	4.01005	6.07048e-05	0.000381862	DDIT4L	3D_APP vs 3D_WT
195.482	1.66374	0.173569	9.58551	9.20064e-22	2.4631e-20	DDN	3D_APP vs 3D_WT
29101.6	-0.583567	0.0591124	-9.87216	5.49676e-23	1.57113e-21	DDR1	3D_APP vs 3D_WT
568.113	2.47363	0.145459	17.0057	7.45079e-65	7.44863e-63	DDR2	3D_APP vs 3D_WT
1623.84	-0.282869	0.075948	-3.72451	0.000195696	0.00110347	DDX11	3D_APP vs 3D_WT
169.505	-0.898776	0.175139	-5.13179	2.86995e-07	2.56105e-06	DDX12B	3D_APP vs 3D_WT
271.612	-0.757228	0.149456	-5.06655	4.05101e-07	3.55068e-06	DDX12P	3D_APP vs 3D_WT
501.293	0.700761	0.113925	6.15104	7.69743e-10	9.22355e-09	DDX25	3D_APP vs 3D_WT
6413.48	-0.376752	0.075812	-4.96955	6.71075e-07	5.67984e-06	DDX39B	3D_APP vs 3D_WT
185.759	-0.438289	0.177053	-2.47547	0.013306	0.0452812	DDX60L	3D_APP vs 3D_WT
70.7028	-0.839195	0.262941	-3.19158	0.00141498	0.00650703	DEF6	3D_APP vs 3D_WT
144.284	1.19352	0.194093	6.14921	7.78722e-10	9.31495e-09	DENND1C	3D_APP vs 3D_WT
1976.75	-0.339357	0.0775989	-4.37322	1.22425e-05	8.65552e-05	DENND2B	3D_APP vs 3D_WT
1559.87	-0.487419	0.119321	-4.08495	4.40857e-05	0.000282887	DENND11	3D_APP vs 3D_WT
2479.46	0.285422	0.0872966	3.26957	0.00107711	0.00511937	DENR	3D_APP vs 3D_WT
158.818	-0.456266	0.182029	-2.50656	0.0121911	0.0419422	DEPDC1	3D_APP vs 3D_WT
190.054	-0.730691	0.17978	-4.06436	4.81646e-05	0.000307155	DEPDC1B	3D_APP vs 3D_WT
55.7394	1.10116	0.298523	3.68871	0.000225395	0.00125183	DEPDC7	3D_APP vs 3D_WT
57.8263	0.749318	0.289733	2.58624	0.00970303	0.0346915	DEPP1	3D_APP vs 3D_WT
159.957	-1.20213	0.193273	-6.21986	4.97589e-10	6.07857e-09	DES	3D_APP vs 3D_WT
5467.01	-0.283466	0.0637035	-4.44978	8.59593e-06	6.21321e-05	DGCR2	3D_APP vs 3D_WT
522.942	-0.456155	0.113411	-4.02213	5.76753e-05	0.000363882	DGCR5	3D_APP vs 3D_WT
85.0649	0.767232	0.256289	2.99362	0.00275692	0.0117149	DGKB	3D_APP vs 3D_WT
2344.48	0.4348	0.0778886	5.58233	2.37314e-08	2.42637e-07	DGKD	3D_APP vs 3D_WT
497.112	0.866768	0.112658	7.69381	1.42813e-14	2.52595e-13	DGKE	3D_APP vs 3D_WT
50.7313	2.62624	0.351584	7.46975	8.03483e-14	1.35181e-12	DGKG	3D_APP vs 3D_WT
813.622	0.288085	0.107043	2.6913	0.0071174	0.0267067	DGKI	3D_APP vs 3D_WT
26.4061	1.83728	0.511588	3.59132	0.000329008	0.00175341	DGKK	3D_APP vs 3D_WT
2205	-0.274551	0.0729912	-3.76143	0.000168946	0.000965258	DGKQ	3D_APP vs 3D_WT
3464.07	0.434987	0.0660765	6.58309	4.60769e-11	6.19123e-10	DGKZ	3D_APP vs 3D_WT
3259.14	-0.581168	0.0684808	-8.48658	2.12811e-17	4.49379e-16	DHCR7	3D_APP vs 3D_WT
3263.11	-0.374296	0.0657053	-5.69659	1.2223e-08	1.29515e-07	DHCR24	3D_APP vs 3D_WT
1208.01	-0.43877	0.0823238	-5.32981	9.83156e-08	9.33277e-07	DHFR	3D_APP vs 3D_WT
498.035	-0.336628	0.110571	-3.04446	0.00233101	0.0101191	DHFR2	3D_APP vs 3D_WT
25.7659	1.14696	0.430617	2.66354	0.00773231	0.0286709	DHH	3D_APP vs 3D_WT
868.338	-0.339492	0.0934301	-3.63365	0.000279444	0.0015174	DHRS1	3D_APP vs 3D_WT
567.957	-2.34029	0.126436	-18.5097	1.72309e-76	2.33057e-74	DHRS3	3D_APP vs 3D_WT
79.5849	-1.0879	0.256829	-4.2359	2.27635e-05	0.000153743	DHRS4L2	3D_APP vs 3D_WT
516.6	0.292793	0.109707	2.66887	0.00761078	0.0282964	DHRS13	3D_APP vs 3D_WT
549.604	-0.442665	0.110657	-4.00034	6.3252e-05	0.000396527	DHX35	3D_APP vs 3D_WT
34.8555	1.79827	0.399339	4.50311	6.69647e-06	4.92454e-05	DIO2	3D_APP vs 3D_WT
1324.97	-0.471305	0.0814031	-5.78977	7.04834e-09	7.64632e-08	DIO3	3D_APP vs 3D_WT
803.605	-1.76478	0.101085	-17.4584	2.97255e-68	3.25471e-66	DIO3OS	3D_APP vs 3D_WT
2754.41	0.312883	0.087787	3.56411	0.000365095	0.00192933	DIP2B	3D_APP vs 3D_WT
2503.03	0.388118	0.0806236	4.81395	1.47979e-06	1.19807e-05	DIP2C	3D_APP vs 3D_WT
502.028	-1.97766	0.120973	-16.348	4.49707e-60	4.02868e-58	DIPK1C	3D_APP vs 3D_WT
1366.62	0.595429	0.0808759	7.36226	1.80821e-13	2.97686e-12	DIPK2A	3D_APP vs 3D_WT
1072.17	-0.396491	0.102073	-3.88437	0.000102596	0.000615576	DIRAS2	3D_APP vs 3D_WT
2335.12	0.359458	0.0699428	5.13932	2.75731e-07	2.46585e-06	DISP2	3D_APP vs 3D_WT
47.8927	2.02612	0.338851	5.97937	2.23999e-09	2.55819e-08	DKK1	3D_APP vs 3D_WT
7992.51	-0.545646	0.0716957	-7.61059	2.72847e-14	4.74479e-13	DKK3	3D_APP vs 3D_WT
75.4595	-0.896772	0.259426	-3.45675	0.000546724	0.00278668	DKKL1	3D_APP vs 3D_WT
38.9248	2.34014	0.390173	5.99769	2.00138e-09	2.29837e-08	DLEU7	3D_APP vs 3D_WT
1226.65	0.410725	0.0831348	4.94046	7.79374e-07	6.54295e-06	DLG1	3D_APP vs 3D_WT
1108.46	1.17423	0.087964	13.349	1.2013e-40	6.50777e-39	DLG2	3D_APP vs 3D_WT
6946.07	0.312994	0.0624995	5.00794	5.50161e-07	4.72604e-06	DLG4	3D_APP vs 3D_WT
671.179	0.806766	0.108731	7.41982	1.17277e-13	1.95404e-12	DLGAP1	3D_APP vs 3D_WT
86.5879	1.12366	0.240996	4.66258	3.12263e-06	2.42296e-05	DLGAP1-AS1	3D_APP vs 3D_WT
154.152	1.0232	0.185187	5.52521	3.29093e-08	3.29794e-07	DLGAP1-AS2	3D_APP vs 3D_WT
156.606	1.27998	0.185069	6.91624	4.638e-12	6.78295e-11	DLGAP2	3D_APP vs 3D_WT
680.311	0.703629	0.100052	7.03263	2.02669e-12	3.07481e-11	DLGAP3	3D_APP vs 3D_WT
381.272	-0.498708	0.128297	-3.88715	0.000101427	0.000609625	DLGAP5	3D_APP vs 3D_WT
43362.5	-0.274565	0.0655534	-4.18842	2.80908e-05	0.000186617	DLK1	3D_APP vs 3D_WT
3451.87	-1.60755	0.0668212	-24.0576	6.95875e-128	2.0572e-125	DLL1	3D_APP vs 3D_WT
1599.49	-0.549536	0.081845	-6.71435	1.88905e-11	2.62539e-10	DLL3	3D_APP vs 3D_WT
2028.52	6.35697	0.138119	46.0251	0	0	DLX1	3D_APP vs 3D_WT
730.715	6.18066	0.206802	29.8868	2.91714e-196	1.88648e-193	DLX2	3D_APP vs 3D_WT
898.481	7.20373	0.490536	14.6854	7.99116e-49	5.40422e-47	DLX5	3D_APP vs 3D_WT
507.944	6.23426	0.24495	25.4512	6.85142e-143	2.7266e-140	DLX6	3D_APP vs 3D_WT
6521.63	7.07655	0.107183	66.0229	0	0	DLX6-AS1	3D_APP vs 3D_WT
1115.19	-0.438165	0.0884647	-4.95299	7.30832e-07	6.15541e-06	DMAC2	3D_APP vs 3D_WT
224.303	-0.6078	0.165334	-3.6762	0.000236736	0.00131025	DMAC2L	3D_APP vs 3D_WT
239.168	-6.17625	0.83208	-7.42266	1.14794e-13	1.91577e-12	DMBX1	3D_APP vs 3D_WT
44.4943	0.823244	0.328909	2.50296	0.0123161	0.0422737	DMGDH	3D_APP vs 3D_WT
12.8814	1.57503	0.626557	2.51378	0.0119444	0.0412373	DMP1	3D_APP vs 3D_WT
4517.59	-0.418574	0.0828931	-5.04956	4.42832e-07	3.85203e-06	DMPK	3D_APP vs 3D_WT
47.3495	2.15718	0.343649	6.27728	3.44537e-10	4.28219e-09	DMRTA1	3D_APP vs 3D_WT
3460.87	-0.324836	0.0750631	-4.3275	1.50811e-05	0.000104939	DMTF1	3D_APP vs 3D_WT
2320.86	-0.460062	0.0724473	-6.3503	2.14893e-10	2.72154e-09	DNAAF9	3D_APP vs 3D_WT
704.867	-0.555751	0.110221	-5.04218	4.60267e-07	3.99696e-06	DNAH1	3D_APP vs 3D_WT
401.506	0.829559	0.127041	6.52987	6.58247e-11	8.7263e-10	DNAH2	3D_APP vs 3D_WT
45.1206	2.05781	0.355575	5.78728	7.15336e-09	7.75441e-08	DNAH5	3D_APP vs 3D_WT
192.553	0.646143	0.166301	3.88538	0.000102171	0.00061338	DNAH6	3D_APP vs 3D_WT
232.693	0.774463	0.151286	5.11919	3.0685e-07	2.72647e-06	DNAH9	3D_APP vs 3D_WT
589.317	0.431462	0.105513	4.08919	4.32886e-05	0.000278463	DNAH10OS	3D_APP vs 3D_WT
126.583	3.54892	0.259044	13.7001	1.01441e-42	5.79898e-41	DNAH11	3D_APP vs 3D_WT
334.169	0.444741	0.140304	3.16984	0.00152521	0.00695214	DNAH14	3D_APP vs 3D_WT
3005.11	0.760037	0.0701353	10.8367	2.30563e-27	8.05958e-26	DNAJB1	3D_APP vs 3D_WT
6378.21	0.279918	0.060243	4.64649	3.37627e-06	2.60315e-05	DNAJB2	3D_APP vs 3D_WT
4366.6	0.271153	0.0641462	4.22711	2.36717e-05	0.000159304	DNAJB6	3D_APP vs 3D_WT
721.419	0.316766	0.115282	2.74776	0.00600043	0.0231148	DNAJB9	3D_APP vs 3D_WT
643.615	-0.371358	0.109265	-3.39868	0.000677128	0.00337163	DNAJC1	3D_APP vs 3D_WT
600.722	-0.33734	0.111898	-3.01471	0.00257224	0.0110123	DNAJC4	3D_APP vs 3D_WT
15.7662	-3.15401	0.698735	-4.51388	6.36511e-06	4.69421e-05	DNAJC5G	3D_APP vs 3D_WT
1711.71	0.902974	0.0810168	11.1455	7.53109e-29	2.76818e-27	DNAJC6	3D_APP vs 3D_WT
308.502	0.397423	0.145253	2.73607	0.00621779	0.0238368	DNAJC12	3D_APP vs 3D_WT
110.774	0.666267	0.248526	2.68088	0.00734296	0.0274585	DNAJC27-AS1	3D_APP vs 3D_WT
800.793	0.371596	0.0952853	3.89983	9.62611e-05	0.000582294	DNAL1	3D_APP vs 3D_WT
1202.54	-0.422625	0.087135	-4.85023	1.23317e-06	1.00907e-05	DNALI1	3D_APP vs 3D_WT
685.381	-0.622322	0.111084	-5.60225	2.11592e-08	2.17629e-07	DNASE2	3D_APP vs 3D_WT
16858.2	-0.473194	0.0605451	-7.81557	5.47164e-15	9.97621e-14	DNER	3D_APP vs 3D_WT
601.905	-0.775591	0.116471	-6.65907	2.75562e-11	3.78651e-10	DNHD1	3D_APP vs 3D_WT
695.335	-0.274437	0.104377	-2.62928	0.00855662	0.0312074	DNM3	3D_APP vs 3D_WT
2159.5	-0.794199	0.0769673	-10.3187	5.80305e-25	1.80584e-23	DNMT3B	3D_APP vs 3D_WT
462.914	0.427008	0.113764	3.75346	0.000174414	0.000993755	DOC2A	3D_APP vs 3D_WT
1558.1	0.624658	0.0801529	7.79333	6.5267e-15	1.18133e-13	DOC2B	3D_APP vs 3D_WT
1144.64	-0.371617	0.089005	-4.17523	2.97679e-05	0.000196873	DOCK1	3D_APP vs 3D_WT
296.973	-0.471214	0.140769	-3.34743	0.000815649	0.00398749	DOCK5	3D_APP vs 3D_WT
227.393	0.737168	0.153213	4.8114	1.49874e-06	1.21246e-05	DOCK9	3D_APP vs 3D_WT
837.919	-0.719979	0.0932281	-7.72277	1.13829e-14	2.02717e-13	DOCK10	3D_APP vs 3D_WT
351.633	-0.499629	0.128183	-3.89776	9.70849e-05	0.00058642	DOK3	3D_APP vs 3D_WT
1126.86	0.660795	0.0848828	7.7848	6.9824e-15	1.25975e-13	DOK5	3D_APP vs 3D_WT
490.993	0.320348	0.130236	2.45975	0.0139033	0.0470079	DOK6	3D_APP vs 3D_WT
539.462	-0.324013	0.107986	-3.0005	0.00269539	0.0114892	DONSON	3D_APP vs 3D_WT
1053.76	0.347851	0.0872081	3.98875	6.64219e-05	0.000413643	DOP1B	3D_APP vs 3D_WT
2003.02	0.319761	0.0752906	4.24703	2.16625e-05	0.000146882	DPF1	3D_APP vs 3D_WT
1072.14	0.788453	0.0883997	8.91919	4.69707e-19	1.07762e-17	DPF3	3D_APP vs 3D_WT
606.516	-0.395748	0.104314	-3.7938	0.00014836	0.000858545	DPH5	3D_APP vs 3D_WT
139.046	-0.676297	0.193595	-3.49337	0.000476966	0.00246327	DPH5-DT	3D_APP vs 3D_WT
20.9187	1.77172	0.506976	3.49468	0.000474635	0.00245307	DPP4	3D_APP vs 3D_WT
941.352	-0.295625	0.0902593	-3.27528	0.00105557	0.00502621	DPP6	3D_APP vs 3D_WT
2781.3	0.383335	0.0833319	4.60009	4.22304e-06	3.20586e-05	DPP7	3D_APP vs 3D_WT
885.831	-0.896014	0.0999016	-8.96897	2.99312e-19	6.93612e-18	DPP10	3D_APP vs 3D_WT
55.8794	-0.820855	0.321093	-2.55644	0.010575	0.0372556	DPP10-AS1	3D_APP vs 3D_WT
1918.05	-0.274031	0.0793205	-3.45474	0.000550829	0.00280414	DPPA4	3D_APP vs 3D_WT
550.037	-0.466496	0.152386	-3.06128	0.00220393	0.00964637	DPY19L4	3D_APP vs 3D_WT
94.1736	1.53931	0.249167	6.17783	6.49868e-10	7.85536e-09	DPYD	3D_APP vs 3D_WT
5036.95	-0.324477	0.0799162	-4.06022	4.90265e-05	0.000312267	DPYSL4	3D_APP vs 3D_WT
17193.6	0.323245	0.062305	5.1881	2.12452e-07	1.92997e-06	DPYSL5	3D_APP vs 3D_WT
3977.67	0.412812	0.0971836	4.24776	2.15919e-05	0.000146452	DRAP1	3D_APP vs 3D_WT
172.119	0.788012	0.181145	4.35017	1.36031e-05	9.53276e-05	DRD2	3D_APP vs 3D_WT
1072.35	-0.325693	0.0876265	-3.71684	0.000201733	0.00113473	DRG2	3D_APP vs 3D_WT
11.3811	-3.02252	0.793474	-3.80923	0.000139402	0.000813072	DRGX	3D_APP vs 3D_WT
722.893	-0.325707	0.0970647	-3.35556	0.000792038	0.00388307	DRP2	3D_APP vs 3D_WT
285.005	0.57186	0.141601	4.03852	5.37891e-05	0.000341027	DSC2	3D_APP vs 3D_WT
657.34	0.674187	0.102556	6.57381	4.90431e-11	6.57318e-10	DSCAM	3D_APP vs 3D_WT
1817.89	1.38372	0.079347	17.4388	4.18588e-68	4.55909e-66	DSCAML1	3D_APP vs 3D_WT
513.654	0.463339	0.110274	4.20172	2.64899e-05	0.000177119	DSEL	3D_APP vs 3D_WT
436.172	-0.48387	0.124477	-3.88722	0.000101398	0.000609623	DSG2	3D_APP vs 3D_WT
125.119	5.29664	0.381501	13.8837	7.95587e-44	4.69056e-42	DSP	3D_APP vs 3D_WT
2536.78	0.63965	0.0739593	8.64868	5.20981e-18	1.13486e-16	DSTN	3D_APP vs 3D_WT
1116.29	0.374195	0.0901135	4.15248	3.28891e-05	0.000215655	DSTYK	3D_APP vs 3D_WT
139.594	-0.804879	0.212018	-3.79628	0.000146881	0.000851415	DTD2	3D_APP vs 3D_WT
246.564	-0.603998	0.149627	-4.03668	5.42134e-05	0.000343402	DTL	3D_APP vs 3D_WT
1651.08	0.705467	0.0799596	8.8228	1.11634e-18	2.51104e-17	DTNA	3D_APP vs 3D_WT
511.216	0.412998	0.11013	3.75011	0.000176757	0.00100462	DTNBP1	3D_APP vs 3D_WT
6714.61	-1.00942	0.0755623	-13.3587	1.05372e-40	5.72329e-39	DTX4	3D_APP vs 3D_WT
29.7376	1.158	0.404699	2.86138	0.00421799	0.017075	DUOX2	3D_APP vs 3D_WT
1137.82	0.282094	0.0914789	3.08371	0.00204438	0.00903212	DUSP1	3D_APP vs 3D_WT
4749.74	1.88667	0.0672478	28.0554	3.43025e-173	1.97182e-170	DUSP4	3D_APP vs 3D_WT
206.5	1.27985	0.163249	7.83984	4.5111e-15	8.26862e-14	DUSP5	3D_APP vs 3D_WT
1068.41	2.37472	0.0994155	23.8868	4.19776e-126	1.18998e-123	DUSP6	3D_APP vs 3D_WT
409.588	0.564319	0.127873	4.41311	1.01896e-05	7.28872e-05	DUSP7	3D_APP vs 3D_WT
4724.3	0.384681	0.0671129	5.73185	9.93389e-09	1.06129e-07	DUSP8	3D_APP vs 3D_WT
68.8486	1.45682	0.272234	5.35137	8.7291e-08	8.35137e-07	DUSP9	3D_APP vs 3D_WT
2683.15	-0.275276	0.0707491	-3.89088	9.98812e-05	0.00060138	DUSP16	3D_APP vs 3D_WT
783.65	0.37345	0.105439	3.54187	0.000397308	0.00208466	DUSP22	3D_APP vs 3D_WT
97.2172	0.671924	0.235959	2.84763	0.00440467	0.0177232	DUSP23	3D_APP vs 3D_WT
1176.69	-0.393396	0.088282	-4.45612	8.3455e-06	6.04275e-05	DUSP26	3D_APP vs 3D_WT
977.384	0.376371	0.0912316	4.12544	3.7002e-05	0.000240792	DUT	3D_APP vs 3D_WT
842.12	-0.44412	0.0935143	-4.74922	2.04201e-06	1.62591e-05	DXO	3D_APP vs 3D_WT
408.956	2.41624	0.13186	18.3243	5.29304e-75	6.84589e-73	DYNC1I1	3D_APP vs 3D_WT
458.367	-0.377058	0.115393	-3.2676	0.00108463	0.00514803	DYNC2LI1	3D_APP vs 3D_WT
309.086	1.2451	0.136258	9.13779	6.37387e-20	1.5427e-18	DYNLT3	3D_APP vs 3D_WT
977.093	-0.344708	0.0900735	-3.82697	0.000129733	0.000761602	DYRK1B	3D_APP vs 3D_WT
1232.87	0.631746	0.0926899	6.81569	9.38147e-12	1.3426e-10	DYRK2	3D_APP vs 3D_WT
454.086	0.849883	0.118221	7.18892	6.53051e-13	1.0277e-11	DYRK3	3D_APP vs 3D_WT
163.595	-0.555828	0.177263	-3.13562	0.00171494	0.00769659	DZIP1L	3D_APP vs 3D_WT
696.557	-0.687741	0.100338	-6.85425	7.16864e-12	1.03163e-10	E2F1	3D_APP vs 3D_WT
202.539	-0.453785	0.164719	-2.75489	0.0058711	0.0226842	E2F2	3D_APP vs 3D_WT
561.645	-0.490767	0.108198	-4.53582	5.73812e-06	4.25761e-05	E2F5	3D_APP vs 3D_WT
68.2663	-1.08819	0.284014	-3.83146	0.000127386	0.000749536	EAF2	3D_APP vs 3D_WT
1281.26	-2.3154	0.0936867	-24.7142	7.51684e-135	2.50893e-132	EBF1	3D_APP vs 3D_WT
1208.93	-2.94931	0.103561	-28.4789	2.13799e-178	1.2641e-175	EBF2	3D_APP vs 3D_WT
3680.16	-3.59895	0.0746741	-48.1954	0	0	EBF3	3D_APP vs 3D_WT
16.409	-3.86364	0.791154	-4.88355	1.04192e-06	8.63151e-06	EBF3-AS1	3D_APP vs 3D_WT
40.0299	1.26279	0.400497	3.15307	0.00161564	0.00731278	EBI3	3D_APP vs 3D_WT
1408.79	0.328256	0.0853296	3.84692	0.000119614	0.000707427	EBLN3P	3D_APP vs 3D_WT
1826.34	1.08104	0.0791409	13.6597	1.76816e-42	1.00247e-40	ECEL1	3D_APP vs 3D_WT
365.433	-0.886084	0.128946	-6.87173	6.34299e-12	9.16633e-11	ECHDC2	3D_APP vs 3D_WT
434.484	0.327227	0.118472	2.76206	0.00574377	0.0222504	ECI2	3D_APP vs 3D_WT
311.281	0.337248	0.135901	2.48156	0.0130809	0.0445884	ECM1	3D_APP vs 3D_WT
1240.27	-0.341049	0.0885228	-3.85267	0.000116837	0.000693092	ECSIT	3D_APP vs 3D_WT
649.359	-0.310148	0.110477	-2.80735	0.00499512	0.0197609	ECT2	3D_APP vs 3D_WT
2721.29	-0.972335	0.101485	-9.58107	9.60453e-22	2.56791e-20	EDIL3	3D_APP vs 3D_WT
143.058	-1.669	0.200529	-8.32297	8.57838e-17	1.76462e-15	EDNRA	3D_APP vs 3D_WT
4284.5	-1.20155	0.0638963	-18.8046	6.91927e-79	9.60989e-77	EDNRB	3D_APP vs 3D_WT
46.8874	-0.846266	0.32716	-2.5867	0.00968999	0.0346509	EDNRB-AS1	3D_APP vs 3D_WT
689.074	0.349074	0.10547	3.30969	0.000934003	0.00449913	EEA1	3D_APP vs 3D_WT
97200.3	-0.55916	0.0547057	-10.2212	1.59286e-24	4.83323e-23	EEF1A1	3D_APP vs 3D_WT
2988.88	-0.501414	0.0765216	-6.55258	5.65516e-11	7.53561e-10	EEF1A1P5	3D_APP vs 3D_WT
629.571	-0.573603	0.10369	-5.53193	3.16731e-08	3.18022e-07	EEF1A1P6	3D_APP vs 3D_WT
269.344	-0.687033	0.186121	-3.69132	0.000223095	0.00124173	EEF1A1P11	3D_APP vs 3D_WT
121.544	0.532439	0.20726	2.56895	0.0102008	0.0361988	EEF1AKMT2	3D_APP vs 3D_WT
60778.6	-0.264892	0.0595531	-4.448	8.66731e-06	6.26261e-05	EEF2	3D_APP vs 3D_WT
585.115	0.43152	0.108619	3.9728	7.10334e-05	0.00044011	EEIG2	3D_APP vs 3D_WT
473.612	0.430573	0.114569	3.7582	0.000171138	0.000976706	EEPD1	3D_APP vs 3D_WT
178.254	-0.507969	0.174644	-2.9086	0.00363046	0.0149391	EFCAB2	3D_APP vs 3D_WT
1544.42	-0.275669	0.107502	-2.56433	0.0103376	0.0365561	EFCAB14	3D_APP vs 3D_WT
1642.52	-1.67122	0.0818459	-20.4191	1.13175e-92	2.05443e-90	EFCC1	3D_APP vs 3D_WT
749.559	0.861951	0.0993363	8.67709	4.06007e-18	8.91923e-17	EFEMP1	3D_APP vs 3D_WT
1354.12	-0.570874	0.0853069	-6.69201	2.20127e-11	3.04499e-10	EFEMP2	3D_APP vs 3D_WT
339.763	-0.590741	0.130299	-4.53372	5.79526e-06	4.29693e-05	EFNA1	3D_APP vs 3D_WT
386.709	0.417118	0.122915	3.39354	0.000689957	0.00342609	EFNA3	3D_APP vs 3D_WT
152.895	-0.493571	0.187446	-2.63314	0.00846003	0.0309205	EFNA4	3D_APP vs 3D_WT
878.196	0.628387	0.0986746	6.36828	1.91161e-10	2.42841e-09	EFNA5	3D_APP vs 3D_WT
4357.44	-0.345765	0.069487	-4.97597	6.49205e-07	5.50826e-06	EFNB1	3D_APP vs 3D_WT
2266.15	0.923124	0.0808771	11.4139	3.56332e-30	1.37573e-28	EFNB2	3D_APP vs 3D_WT
5291.2	0.303467	0.062423	4.86146	1.16522e-06	9.59152e-06	EFNB3	3D_APP vs 3D_WT
2837.03	0.423298	0.0911525	4.64385	3.41982e-06	2.63574e-05	EFR3B	3D_APP vs 3D_WT
45.1911	-0.899519	0.331976	-2.70959	0.00673664	0.0254673	EGFEM1P	3D_APP vs 3D_WT
57.5666	2.80267	0.339166	8.26341	1.41563e-16	2.84971e-15	EGFL6	3D_APP vs 3D_WT
244.78	1.39567	0.156071	8.94254	3.80334e-19	8.794e-18	EGFL7	3D_APP vs 3D_WT
74.567	0.85855	0.263522	3.25798	0.00112208	0.00530263	EGFLAM	3D_APP vs 3D_WT
973.539	1.13959	0.105745	10.7767	4.43392e-27	1.51662e-25	EGFR	3D_APP vs 3D_WT
196.504	0.469438	0.171939	2.73026	0.00632837	0.0241622	EGLN3	3D_APP vs 3D_WT
20282.4	0.429398	0.0669508	6.41364	1.42084e-10	1.82627e-09	EGR1	3D_APP vs 3D_WT
287.495	0.908574	0.143595	6.32733	2.49442e-10	3.1437e-09	EGR2	3D_APP vs 3D_WT
147.462	1.38551	0.213648	6.48501	8.87243e-11	1.1628e-09	EGR3	3D_APP vs 3D_WT
2446.65	-0.319279	0.0725906	-4.39835	1.09078e-05	7.77025e-05	EHD1	3D_APP vs 3D_WT
706.425	-0.417381	0.111398	-3.74676	0.000179135	0.00101674	EIF2AK3	3D_APP vs 3D_WT
510.592	0.395385	0.115572	3.4211	0.000623676	0.00313034	EIF2B3	3D_APP vs 3D_WT
767.464	-0.594984	0.0966627	-6.15525	7.4957e-10	8.99745e-09	EIF2D	3D_APP vs 3D_WT
3349.71	-0.285298	0.073982	-3.85631	0.000115112	0.000684126	EIF2S3	3D_APP vs 3D_WT
2453.16	-0.351078	0.0734123	-4.78228	1.73319e-06	1.39234e-05	EIF3D	3D_APP vs 3D_WT
3112.61	-0.561185	0.0668327	-8.39686	4.58578e-17	9.59536e-16	EIF3E	3D_APP vs 3D_WT
4308.88	-0.388041	0.0634737	-6.11342	9.75193e-10	1.15186e-08	EIF3F	3D_APP vs 3D_WT
3839.46	-0.311322	0.0755928	-4.11841	3.81501e-05	0.000247563	EIF3G	3D_APP vs 3D_WT
3223.12	-0.355601	0.076027	-4.6773	2.90683e-06	2.26398e-05	EIF3H	3D_APP vs 3D_WT
1232.72	0.607276	0.109102	5.56614	2.60448e-08	2.65242e-07	EIF4E	3D_APP vs 3D_WT
16.645	1.7037	0.554399	3.07307	0.00211872	0.00932075	EIF4E1B	3D_APP vs 3D_WT
373.95	0.71825	0.123971	5.79371	6.88493e-09	7.48695e-08	EIF4E3	3D_APP vs 3D_WT
627.67	0.49467	0.119228	4.14892	3.3404e-05	0.000218893	EIF4EBP1	3D_APP vs 3D_WT
8848.2	0.297606	0.0606824	4.90433	9.37457e-07	7.825e-06	EIF4G1	3D_APP vs 3D_WT
5053.71	0.286819	0.0772164	3.71449	0.000203617	0.0011447	EIF5A	3D_APP vs 3D_WT
437.442	0.884674	0.117768	7.51203	5.82158e-14	9.89907e-13	ELAPOR1	3D_APP vs 3D_WT
1550.62	-0.422334	0.0883448	-4.78052	1.74839e-06	1.40346e-05	ELAPOR2	3D_APP vs 3D_WT
1560.63	-0.471403	0.077599	-6.07486	1.24092e-09	1.45412e-08	ELAVL2	3D_APP vs 3D_WT
34.5889	3.09236	0.4703	6.57529	4.85592e-11	6.51254e-10	ELAVL4	3D_APP vs 3D_WT
70.9246	1.66316	0.295891	5.62086	1.90011e-08	1.96506e-07	ELF4	3D_APP vs 3D_WT
1608.43	-0.495308	0.0959561	-5.16181	2.4457e-07	2.20241e-06	ELFN1	3D_APP vs 3D_WT
1963.74	1.00393	0.0789108	12.7223	4.44734e-37	2.14031e-35	ELFN2	3D_APP vs 3D_WT
175.827	-0.475934	0.179571	-2.65039	0.0080399	0.0296151	ELMO3	3D_APP vs 3D_WT
1557.59	-0.911365	0.0924898	-9.85368	6.60805e-23	1.87582e-21	ELMOD1	3D_APP vs 3D_WT
773.412	-0.443779	0.0948724	-4.67764	2.90199e-06	2.26191e-05	ELMOD3	3D_APP vs 3D_WT
731.983	1.40888	0.0991254	14.2131	7.59342e-46	4.77624e-44	ELN	3D_APP vs 3D_WT
1644.01	0.43714	0.0754766	5.79174	6.96623e-09	7.56742e-08	ELOVL2	3D_APP vs 3D_WT
97.7225	1.03285	0.233424	4.42478	9.65401e-06	6.91775e-05	EMB	3D_APP vs 3D_WT
196.755	-0.708681	0.175402	-4.04032	5.3379e-05	0.000338635	EME1	3D_APP vs 3D_WT
310.858	0.643883	0.139829	4.60479	4.12873e-06	3.13772e-05	EMILIN1	3D_APP vs 3D_WT
889.204	0.273648	0.0995854	2.74788	0.00599828	0.0231109	EML1	3D_APP vs 3D_WT
1049.76	0.292647	0.0867557	3.37324	0.0007429	0.0036595	EML2	3D_APP vs 3D_WT
909.894	0.615467	0.0893089	6.89145	5.52284e-12	8.00908e-11	EML3	3D_APP vs 3D_WT
199.923	-0.66714	0.210882	-3.16357	0.00155847	0.00708343	EML5	3D_APP vs 3D_WT
322.912	1.13356	0.139479	8.12709	4.39706e-16	8.60859e-15	EML6	3D_APP vs 3D_WT
820.683	-0.31322	0.107928	-2.90213	0.00370637	0.0152121	EMP3	3D_APP vs 3D_WT
25.392	1.30586	0.458297	2.84937	0.00438055	0.0176433	EMSLR	3D_APP vs 3D_WT
233.159	0.498293	0.161802	3.07966	0.0020724	0.00913058	EMX1	3D_APP vs 3D_WT
1685.73	2.31538	0.0890097	26.0127	3.55956e-149	1.5033e-146	EMX2	3D_APP vs 3D_WT
594.154	1.95178	0.109739	17.7857	9.11413e-71	1.06558e-68	EMX2OS	3D_APP vs 3D_WT
476.336	-0.713535	0.118647	-6.01392	1.81087e-09	2.0877e-08	EN1	3D_APP vs 3D_WT
2205.87	-1.60243	0.0756812	-21.1735	1.67763e-99	3.30637e-97	EN2	3D_APP vs 3D_WT
33.0246	-1.99146	0.416867	-4.7772	1.77751e-06	1.42407e-05	EN2-DT	3D_APP vs 3D_WT
6233.63	-0.584304	0.0657544	-8.88615	6.32611e-19	1.44177e-17	ENC1	3D_APP vs 3D_WT
392.602	-0.409162	0.126658	-3.23044	0.00123598	0.00577961	ENKUR	3D_APP vs 3D_WT
13544.8	0.410821	0.0576582	7.12512	1.03992e-12	1.6132e-11	ENO2	3D_APP vs 3D_WT
566.951	0.829455	0.121712	6.81487	9.43464e-12	1.34928e-10	ENO3	3D_APP vs 3D_WT
671.345	-0.566411	0.100809	-5.61865	1.92453e-08	1.98932e-07	ENOSF1	3D_APP vs 3D_WT
407.36	0.745399	0.12603	5.91448	3.32935e-09	3.7424e-08	ENOX1	3D_APP vs 3D_WT
53.1757	-1.19596	0.317524	-3.76652	0.000165539	0.000947102	ENPEP	3D_APP vs 3D_WT
38.029	-1.40081	0.382468	-3.66255	0.000249715	0.00137363	ENPP1	3D_APP vs 3D_WT
2822.69	-1.91906	0.0809339	-23.7115	2.74369e-124	7.27921e-122	ENPP2	3D_APP vs 3D_WT
130.147	0.495985	0.201359	2.46319	0.0137708	0.046648	ENTPD2	3D_APP vs 3D_WT
492.172	-0.316339	0.124516	-2.54055	0.0110678	0.0386887	ENTPD7	3D_APP vs 3D_WT
300.542	-0.397013	0.144492	-2.74764	0.00600257	0.0231188	ENTREP1	3D_APP vs 3D_WT
291.81	0.793694	0.139962	5.67077	1.42155e-08	1.49025e-07	ENTREP2	3D_APP vs 3D_WT
254.424	-0.76987	0.158185	-4.86689	1.1337e-06	9.35068e-06	EOLA2-DT	3D_APP vs 3D_WT
539.587	2.70317	0.133641	20.227	5.65937e-91	9.67893e-89	EOMES	3D_APP vs 3D_WT
55.9209	2.33587	0.332065	7.03438	2.00155e-12	3.04113e-11	EPAS1	3D_APP vs 3D_WT
1887.53	-1.01992	0.0831316	-12.2687	1.33323e-34	5.9079e-33	EPB41	3D_APP vs 3D_WT
4628.62	0.582295	0.0719835	8.08929	6.00144e-16	1.16069e-14	EPB41L1	3D_APP vs 3D_WT
226.631	1.02883	0.167656	6.13659	8.43122e-10	1.00101e-08	EPCAM	3D_APP vs 3D_WT
437.368	1.3261	0.126252	10.5036	8.31446e-26	2.69264e-24	EPCIP	3D_APP vs 3D_WT
561.421	-0.56941	0.106607	-5.3412	9.23348e-08	8.80136e-07	EPDR1	3D_APP vs 3D_WT
22.2116	1.71695	0.479458	3.58102	0.000342256	0.00181746	EPHA1-AS1	3D_APP vs 3D_WT
1278.79	0.287183	0.0805701	3.56439	0.000364709	0.00192779	EPHA2	3D_APP vs 3D_WT
828.379	-0.460488	0.110228	-4.17761	2.94594e-05	0.000194958	EPHA3	3D_APP vs 3D_WT
1712.82	-1.08831	0.100814	-10.7952	3.62678e-27	1.25088e-25	EPHA5	3D_APP vs 3D_WT
81.569	1.43152	0.268233	5.33685	9.45727e-08	9.00224e-07	EPHA6	3D_APP vs 3D_WT
865.341	-0.954719	0.10323	-9.24843	2.27823e-20	5.63269e-19	EPHA7	3D_APP vs 3D_WT
395.879	1.15932	0.125577	9.23199	2.65661e-20	6.55255e-19	EPHA8	3D_APP vs 3D_WT
1129.37	-0.338797	0.109142	-3.10419	0.001908	0.00847817	EPHA10	3D_APP vs 3D_WT
11471.8	-1.13312	0.0847241	-13.3742	8.5603e-41	4.66176e-39	EPHB2	3D_APP vs 3D_WT
925.421	-0.290301	0.105951	-2.73994	0.00614504	0.0235928	EPHB4	3D_APP vs 3D_WT
1132.32	-0.832243	0.084702	-9.82553	8.74089e-23	2.46101e-21	EPHB6	3D_APP vs 3D_WT
2969.25	1.33844	0.0813267	16.4576	7.40215e-61	6.8384e-59	EPHX1	3D_APP vs 3D_WT
487.583	-0.332869	0.110973	-2.99956	0.00270368	0.0115195	EPHX2	3D_APP vs 3D_WT
1097.74	0.284561	0.10031	2.83682	0.00455649	0.0182418	EPN2	3D_APP vs 3D_WT
243.84	0.862845	0.164591	5.24236	1.58535e-07	1.47052e-06	EPOP	3D_APP vs 3D_WT
548.932	0.74434	0.119101	6.24965	4.11361e-10	5.06709e-09	EPPK1	3D_APP vs 3D_WT
37.7325	-0.931555	0.367395	-2.53557	0.0112265	0.039168	ERAS	3D_APP vs 3D_WT
2381.93	-0.916127	0.0760661	-12.0438	2.09031e-33	9.01185e-32	ERBB2	3D_APP vs 3D_WT
325.522	1.5197	0.15256	9.96133	2.25029e-23	6.50385e-22	ERBB3	3D_APP vs 3D_WT
1661.22	-0.358441	0.0833871	-4.29852	1.71944e-05	0.000118449	ERBB4	3D_APP vs 3D_WT
1629.36	-0.634038	0.0822648	-7.70728	1.28526e-14	2.27911e-13	ERBIN	3D_APP vs 3D_WT
2552.69	0.587665	0.203711	2.88481	0.00391656	0.0159923	ERC1	3D_APP vs 3D_WT
714.443	0.327931	0.108291	3.02823	0.00245991	0.0105877	ERC2	3D_APP vs 3D_WT
6200.31	-0.387112	0.0640314	-6.04565	1.48807e-09	1.72903e-08	ERGIC3	3D_APP vs 3D_WT
248.177	-0.466545	0.152108	-3.0672	0.00216078	0.00948158	ERI2	3D_APP vs 3D_WT
82.3757	1.24177	0.248583	4.99542	5.87088e-07	5.01618e-06	ERICH2	3D_APP vs 3D_WT
122.608	-1.33631	0.216155	-6.18219	6.32165e-10	7.65478e-09	ERICH3	3D_APP vs 3D_WT
23.6996	1.16859	0.471808	2.47684	0.0132552	0.045138	ERICH6B	3D_APP vs 3D_WT
2520.67	-0.351645	0.0724869	-4.85115	1.2275e-06	1.00482e-05	ERLIN2	3D_APP vs 3D_WT
854.408	-0.306746	0.0913525	-3.35783	0.000785568	0.00385591	ERMARD	3D_APP vs 3D_WT
768.714	0.368724	0.10836	3.40277	0.000667068	0.00332554	ERO1A	3D_APP vs 3D_WT
3100.85	-0.310252	0.0756888	-4.09905	4.14841e-05	0.000267436	ERP29	3D_APP vs 3D_WT
934.515	0.468064	0.09184	5.09651	3.45971e-07	3.05701e-06	ERRFI1	3D_APP vs 3D_WT
1375.22	-0.60278	0.0923815	-6.5249	6.80488e-11	9.00385e-10	ERV3-1	3D_APP vs 3D_WT
148.997	-2.21275	0.214762	-10.3033	6.80968e-25	2.10957e-23	ESAM	3D_APP vs 3D_WT
552.984	-0.679375	0.115435	-5.88536	3.9718e-09	4.40946e-08	ESPL1	3D_APP vs 3D_WT
751.922	-1.16522	0.0993479	-11.7286	9.09113e-32	3.71802e-30	ESPN	3D_APP vs 3D_WT
17.5841	1.93997	0.57781	3.35746	0.000786616	0.00385923	ESPNP	3D_APP vs 3D_WT
472.621	-4.17805	0.187606	-22.2704	7.16365e-110	1.56047e-107	ESRRB	3D_APP vs 3D_WT
174.521	-1.27752	0.17892	-7.1402	9.31934e-13	1.45331e-11	ESRRG	3D_APP vs 3D_WT
868.564	-0.791566	0.0955662	-8.28292	1.20196e-16	2.43379e-15	ETFB	3D_APP vs 3D_WT
2163.73	0.444628	0.0741189	5.99885	1.98722e-09	2.28337e-08	ETNK1	3D_APP vs 3D_WT
541.915	-0.459587	0.108888	-4.22073	2.43513e-05	0.000163613	ETNK2	3D_APP vs 3D_WT
13.2175	-1.72668	0.635698	-2.71619	0.00660386	0.0250431	ETNPPL	3D_APP vs 3D_WT
43.9243	1.39393	0.379965	3.66859	0.000243894	0.00134376	ETS1	3D_APP vs 3D_WT
314.332	0.628707	0.136518	4.6053	4.11863e-06	3.13119e-05	ETS2	3D_APP vs 3D_WT
3666.64	1.71206	0.0797986	21.4548	4.11762e-102	8.43664e-100	ETV1	3D_APP vs 3D_WT
304.846	1.40829	0.139198	10.1172	4.63617e-24	1.37846e-22	ETV4	3D_APP vs 3D_WT
890.062	1.49585	0.106188	14.0868	4.58013e-45	2.8125e-43	ETV5	3D_APP vs 3D_WT
30.6321	2.12182	0.455097	4.66234	3.12638e-06	2.42494e-05	EWSAT1	3D_APP vs 3D_WT
124.401	-0.662013	0.207239	-3.19444	0.00140104	0.00645313	EXO1	3D_APP vs 3D_WT
2664.72	-0.356374	0.0741304	-4.80739	1.52912e-06	1.23656e-05	EXOC3	3D_APP vs 3D_WT
1134.72	0.272136	0.0884115	3.07806	0.00208351	0.00917171	EXOSC6	3D_APP vs 3D_WT
649.379	-0.394973	0.100386	-3.93455	8.33542e-05	0.000509731	EXOSC9	3D_APP vs 3D_WT
1726.22	-0.317852	0.0774839	-4.10217	4.09302e-05	0.000264278	EXOSC10	3D_APP vs 3D_WT
217.641	0.730026	0.160445	4.55001	5.36443e-06	4.00186e-05	EXTL1	3D_APP vs 3D_WT
1141.04	-0.398528	0.102476	-3.889	0.000100657	0.000605522	EXTL2	3D_APP vs 3D_WT
9267.64	0.272361	0.0681036	3.99922	6.35512e-05	0.000398282	EXTL3	3D_APP vs 3D_WT
167.082	-0.763846	0.189694	-4.02674	5.65559e-05	0.000357364	EYA2	3D_APP vs 3D_WT
108.43	2.53296	0.245928	10.2996	7.07768e-25	2.18605e-23	EYA4	3D_APP vs 3D_WT
4339.51	-0.564965	0.0705244	-8.01093	1.13847e-15	2.16341e-14	EZR	3D_APP vs 3D_WT
3183.44	-0.374991	0.0907708	-4.13118	3.60902e-05	0.000235229	F2R	3D_APP vs 3D_WT
192.3	3.36821	0.214232	15.7222	1.06475e-55	8.44212e-54	F2RL2	3D_APP vs 3D_WT
898.046	0.293557	0.0924885	3.17399	0.00150359	0.00686265	F3	3D_APP vs 3D_WT
28.5176	1.08095	0.413159	2.61632	0.00888841	0.0322413	F7	3D_APP vs 3D_WT
89.0457	1.51275	0.259587	5.82753	5.62535e-09	6.16584e-08	F12	3D_APP vs 3D_WT
35.4614	1.56978	0.393128	3.99304	6.52314e-05	0.000407332	FAAH2	3D_APP vs 3D_WT
342.16	0.915518	0.133605	6.8524	7.26232e-12	1.04438e-10	FABP3	3D_APP vs 3D_WT
4350.09	-0.484278	0.0649072	-7.46107	8.58206e-14	1.44154e-12	FADS1	3D_APP vs 3D_WT
13350.4	-0.783764	0.0579652	-13.5213	1.17113e-41	6.49743e-40	FADS2	3D_APP vs 3D_WT
1678.63	0.488684	0.0819816	5.9609	2.5085e-09	2.85225e-08	FADS3	3D_APP vs 3D_WT
892.791	-0.464281	0.0913752	-5.08103	3.75389e-07	3.30144e-06	FAHD2A	3D_APP vs 3D_WT
343.406	-0.366525	0.128311	-2.85653	0.00428304	0.0172943	FAHD2B	3D_APP vs 3D_WT
129.964	-1.25876	0.211207	-5.95984	2.52486e-09	2.8677e-08	FAIM	3D_APP vs 3D_WT
264.208	0.481005	0.146311	3.28756	0.00101058	0.00482757	FAM3C2P	3D_APP vs 3D_WT
1586.52	0.337665	0.0888024	3.80243	0.000143281	0.000833117	FAM8A1	3D_APP vs 3D_WT
14.8927	4.24102	0.838303	5.05905	4.21345e-07	3.67904e-06	FAM9A	3D_APP vs 3D_WT
1253.3	0.365199	0.0861819	4.23754	2.25981e-05	0.000152675	FAM13B	3D_APP vs 3D_WT
2246.17	0.265238	0.0797812	3.32457	0.000885544	0.00429368	FAM20C	3D_APP vs 3D_WT
317.931	-0.347684	0.132172	-2.63053	0.0085252	0.0311304	FAM43A	3D_APP vs 3D_WT
243.334	1.40647	0.173361	8.11296	4.93995e-16	9.63501e-15	FAM43B	3D_APP vs 3D_WT
163.74	-0.495429	0.176822	-2.80185	0.00508105	0.0200433	FAM66C	3D_APP vs 3D_WT
201.681	1.3834	0.166597	8.30389	1.00757e-16	2.05832e-15	FAM78B	3D_APP vs 3D_WT
96.4633	1.61196	0.247524	6.51235	7.39857e-11	9.73957e-10	FAM83G	3D_APP vs 3D_WT
609.009	0.528907	0.102953	5.13735	2.78635e-07	2.48967e-06	FAM83H	3D_APP vs 3D_WT
22.4073	-1.28686	0.49174	-2.61695	0.00887184	0.0321869	FAM85B	3D_APP vs 3D_WT
62.6388	-0.738156	0.280194	-2.63445	0.00842733	0.0308282	FAM88C	3D_APP vs 3D_WT
533.343	-1.101	0.110367	-9.97583	1.9447e-23	5.64641e-22	FAM89A	3D_APP vs 3D_WT
650.132	0.269994	0.108303	2.49295	0.0126687	0.0433405	FAM98C	3D_APP vs 3D_WT
1083.18	1.25964	0.0871177	14.459	2.19923e-47	1.44479e-45	FAM107A	3D_APP vs 3D_WT
1212	-0.271809	0.0825683	-3.29193	0.000995034	0.00475878	FAM107B	3D_APP vs 3D_WT
759.396	0.658635	0.0995954	6.61311	3.76338e-11	5.08684e-10	FAM110B	3D_APP vs 3D_WT
57.7298	3.4686	0.378742	9.1582	5.27709e-20	1.28475e-18	FAM110C	3D_APP vs 3D_WT
772.079	-0.738205	0.103406	-7.13893	9.4059e-13	1.4646e-11	FAM111A	3D_APP vs 3D_WT
355.103	0.325187	0.125398	2.59324	0.00950751	0.0340926	FAM120C	3D_APP vs 3D_WT
735.219	-0.619468	0.107072	-5.78551	7.22911e-09	7.82832e-08	FAM124A	3D_APP vs 3D_WT
137.789	1.23803	0.207777	5.95846	2.54621e-09	2.89036e-08	FAM131C	3D_APP vs 3D_WT
20.7387	1.63853	0.523845	3.1279	0.0017606	0.00789125	FAM131C2P	3D_APP vs 3D_WT
83.655	0.638122	0.245323	2.60115	0.00929131	0.033466	FAM133A	3D_APP vs 3D_WT
147.256	-0.61092	0.191503	-3.19014	0.00142204	0.00653368	FAM156A	3D_APP vs 3D_WT
44.2937	3.40883	0.41725	8.16975	3.09019e-16	6.10777e-15	FAM163A	3D_APP vs 3D_WT
135.11	1.59489	0.202049	7.89358	2.93647e-15	5.44999e-14	FAM163B	3D_APP vs 3D_WT
379.946	0.367439	0.123794	2.96815	0.00299598	0.0126168	FAM174A	3D_APP vs 3D_WT
1502.11	0.357489	0.0781041	4.57708	4.71517e-06	3.54563e-05	FAM177A1	3D_APP vs 3D_WT
17.208	-2.14071	0.575966	-3.71673	0.000201822	0.00113492	FAM178B	3D_APP vs 3D_WT
406.939	-1.03511	0.126865	-8.15913	3.37452e-16	6.66338e-15	FAM181A	3D_APP vs 3D_WT
252.916	1.04606	0.149838	6.98127	2.92515e-12	4.3648e-11	FAM184B	3D_APP vs 3D_WT
215.995	0.783615	0.158571	4.94173	7.74315e-07	6.50312e-06	FAM216A	3D_APP vs 3D_WT
1257.79	0.772822	0.085264	9.06387	1.25897e-19	3.00844e-18	FAM222A	3D_APP vs 3D_WT
640.28	-0.317244	0.104004	-3.05031	0.00228604	0.00995022	FAM227A	3D_APP vs 3D_WT
304.301	-0.506375	0.135473	-3.73783	0.000185617	0.00105093	FAM228B	3D_APP vs 3D_WT
400.121	-0.673138	0.134503	-5.00463	5.59708e-07	4.80207e-06	FAM229A	3D_APP vs 3D_WT
34.1754	2.85225	0.440119	6.48063	9.13429e-11	1.19636e-09	FAM230I	3D_APP vs 3D_WT
1535.43	0.573659	0.0917396	6.25312	4.02325e-10	4.96169e-09	FAM234B	3D_APP vs 3D_WT
157.883	0.87396	0.180217	4.84948	1.23786e-06	1.0121e-05	FAM241A	3D_APP vs 3D_WT
918.401	0.765009	0.0931691	8.21097	2.1941e-16	4.38693e-15	FAM241B	3D_APP vs 3D_WT
511.584	-0.301908	0.112161	-2.69173	0.00710822	0.0266771	FANCA	3D_APP vs 3D_WT
604.746	-0.400371	0.104429	-3.83391	0.000126123	0.00074274	FANCC	3D_APP vs 3D_WT
477.436	-0.516754	0.118593	-4.35736	1.31642e-05	9.25336e-05	FANCD2	3D_APP vs 3D_WT
918.286	-0.528104	0.0949923	-5.55945	2.70633e-08	2.74534e-07	FANCG	3D_APP vs 3D_WT
767.193	-0.376304	0.104374	-3.60534	0.00031174	0.00167042	FANCI	3D_APP vs 3D_WT
458.128	0.341813	0.118782	2.87765	0.00400653	0.0163179	FANCL	3D_APP vs 3D_WT
128.07	-0.550802	0.19686	-2.79793	0.0051431	0.0202649	FANK1	3D_APP vs 3D_WT
325.182	1.98183	0.140816	14.0739	5.49232e-45	3.36266e-43	FAR2	3D_APP vs 3D_WT
1163.71	0.452585	0.0880836	5.13813	2.77486e-07	2.48048e-06	FARSB	3D_APP vs 3D_WT
710.085	0.468581	0.100292	4.67217	2.98039e-06	2.31779e-05	FASTKD1	3D_APP vs 3D_WT
3475.49	-0.553398	0.071531	-7.73648	1.0221e-14	1.82971e-13	FAT3	3D_APP vs 3D_WT
3218.33	-1.54658	0.071526	-21.6226	1.10157e-103	2.3261e-101	FAT4	3D_APP vs 3D_WT
2286.05	-0.279012	0.0987173	-2.82637	0.00470787	0.0187499	FAU	3D_APP vs 3D_WT
465.086	-0.42966	0.118149	-3.63659	0.00027627	0.00150135	FAXDC2	3D_APP vs 3D_WT
1021.65	0.706467	0.107738	6.55726	5.48052e-11	7.3076e-10	FBLIM1	3D_APP vs 3D_WT
1649.69	0.334695	0.084744	3.94949	7.83182e-05	0.00048121	FBLL1	3D_APP vs 3D_WT
5501.04	0.601991	0.0625991	9.6166	6.80404e-22	1.83099e-20	FBLN1	3D_APP vs 3D_WT
1771.11	0.953364	0.0747229	12.7586	2.79014e-37	1.3459e-35	FBLN2	3D_APP vs 3D_WT
7844.76	-1.48667	0.0625288	-23.7758	5.94582e-125	1.61898e-122	FBLN5	3D_APP vs 3D_WT
582.069	0.890263	0.107181	8.30618	9.88321e-17	2.02098e-15	FBN1	3D_APP vs 3D_WT
667.363	2.19515	0.107756	20.3716	2.9906e-92	5.33513e-90	FBN2	3D_APP vs 3D_WT
15.9737	1.98284	0.593578	3.34049	0.000836303	0.00407979	FBP1	3D_APP vs 3D_WT
729.127	0.331014	0.101112	3.27373	0.00106139	0.00505162	FBXL7	3D_APP vs 3D_WT
722.44	0.47751	0.106236	4.49482	6.96286e-06	5.11318e-05	FBXL14	3D_APP vs 3D_WT
1795.34	0.481776	0.0830231	5.80291	6.51726e-09	7.10206e-08	FBXL16	3D_APP vs 3D_WT
883.844	0.325364	0.11028	2.95035	0.00317419	0.0132647	FBXL17	3D_APP vs 3D_WT
148.353	-0.731961	0.18789	-3.89569	9.79205e-05	0.00059095	FBXL19-AS1	3D_APP vs 3D_WT
668.805	1.04326	0.11535	9.04427	1.5067e-19	3.5634e-18	FBXO2	3D_APP vs 3D_WT
161.974	0.530236	0.177897	2.98057	0.00287709	0.0121656	FBXO27	3D_APP vs 3D_WT
1057.61	0.366233	0.0860825	4.25445	2.09566e-05	0.000142469	FBXO31	3D_APP vs 3D_WT
56.1792	0.862862	0.317091	2.72118	0.00650492	0.0247314	FBXO32	3D_APP vs 3D_WT
1942.48	0.800866	0.0825972	9.69605	3.13409e-22	8.61312e-21	FBXO41	3D_APP vs 3D_WT
1978.78	0.396065	0.0846953	4.67636	2.92016e-06	2.27265e-05	FBXW2	3D_APP vs 3D_WT
3077.31	0.270152	0.0895056	3.01827	0.00254223	0.0109034	FBXW11	3D_APP vs 3D_WT
1213.88	0.302456	0.10343	2.92425	0.00345286	0.014265	FECH	3D_APP vs 3D_WT
2495.7	0.41087	0.0777258	5.28615	1.24917e-07	1.17288e-06	FEM1B	3D_APP vs 3D_WT
648.152	-0.284261	0.104686	-2.71537	0.00662024	0.025096	FEN1	3D_APP vs 3D_WT
494.165	1.04439	0.122921	8.49644	1.95498e-17	4.14511e-16	FER1L4	3D_APP vs 3D_WT
13.9452	3.1357	0.721633	4.34529	1.39095e-05	9.72113e-05	FER1L6-AS2	3D_APP vs 3D_WT
14.7109	-1.95821	0.63019	-3.10734	0.00188779	0.00840671	FEV	3D_APP vs 3D_WT
1555.3	-0.285073	0.0804907	-3.54169	0.00039757	0.0020855	FEZ2	3D_APP vs 3D_WT
353.282	4.42908	0.194006	22.8296	2.33252e-115	5.3043e-113	FEZF1	3D_APP vs 3D_WT
891.289	4.58813	0.130665	35.1136	4.18316e-270	3.93483e-267	FEZF1-AS1	3D_APP vs 3D_WT
648.012	2.04303	0.106532	19.1776	5.69627e-82	8.36018e-80	FEZF2	3D_APP vs 3D_WT
339.551	-0.627782	0.133758	-4.6934	2.68705e-06	2.10389e-05	FGD3	3D_APP vs 3D_WT
134.87	1.11318	0.208328	5.34342	9.12107e-08	8.70224e-07	FGD5	3D_APP vs 3D_WT
335.242	-0.789596	0.138884	-5.68529	1.30587e-08	1.37525e-07	FGF1	3D_APP vs 3D_WT
61.7094	2.72845	0.330327	8.25983	1.45878e-16	2.93086e-15	FGF3	3D_APP vs 3D_WT
42.0647	1.65258	0.364021	4.53979	5.6311e-06	4.18571e-05	FGF7	3D_APP vs 3D_WT
1533.48	0.908707	0.0800348	11.3539	7.09292e-30	2.70813e-28	FGF13	3D_APP vs 3D_WT
383.086	1.30951	0.129576	10.1061	5.19116e-24	1.53905e-22	FGF14	3D_APP vs 3D_WT
651.831	0.430927	0.106745	4.03699	5.41418e-05	0.000343054	FGF17	3D_APP vs 3D_WT
458.019	4.13078	0.15738	26.2472	7.70266e-152	3.46519e-149	FGF19	3D_APP vs 3D_WT
6583.47	-0.998342	0.0605977	-16.4749	5.55776e-61	5.18073e-59	FGFBP3	3D_APP vs 3D_WT
9272.28	-0.575397	0.0632211	-9.10135	8.92181e-20	2.13937e-18	FGFR1	3D_APP vs 3D_WT
1024.35	-0.48413	0.0897092	-5.39666	6.7892e-08	6.56216e-07	FGFR2	3D_APP vs 3D_WT
3786.85	-2.46039	0.0678105	-36.2833	2.96591e-288	3.4098e-285	FGFR3	3D_APP vs 3D_WT
1422.51	-0.446868	0.0804423	-5.55514	2.77393e-08	2.80841e-07	FGFRL1	3D_APP vs 3D_WT
215.019	1.01535	0.160925	6.30945	2.80023e-10	3.50775e-09	FHDC1	3D_APP vs 3D_WT
24.945	1.31735	0.458794	2.87133	0.00408746	0.0166115	FHIP1A	3D_APP vs 3D_WT
100.342	0.665609	0.234363	2.84008	0.00451024	0.0180901	FHL2	3D_APP vs 3D_WT
1210.61	0.271153	0.0860289	3.15188	0.0016222	0.00733447	FHOD3	3D_APP vs 3D_WT
91.8947	0.99677	0.237131	4.20346	2.62862e-05	0.000175984	FIBCD1	3D_APP vs 3D_WT
1069.68	-1.33599	0.0979361	-13.6415	2.26916e-42	1.27951e-40	FIGN	3D_APP vs 3D_WT
143.017	1.02858	0.194219	5.29596	1.18394e-07	1.11264e-06	FILIP1L	3D_APP vs 3D_WT
93.6889	-0.567503	0.232321	-2.44276	0.0145756	0.0490451	FIRRE	3D_APP vs 3D_WT
594.975	0.328874	0.125194	2.62692	0.00861623	0.031364	FITM2	3D_APP vs 3D_WT
3429.15	0.264732	0.0754211	3.51005	0.000448016	0.00232887	FJX1	3D_APP vs 3D_WT
2732.63	0.727614	0.0737427	9.86692	5.79132e-23	1.6485e-21	FKBP4	3D_APP vs 3D_WT
3171.13	-0.720674	0.100287	-7.18608	6.66758e-13	1.04847e-11	FKBP9	3D_APP vs 3D_WT
5635.11	-0.27548	0.0672264	-4.0978	4.17101e-05	0.00026881	FKBP10	3D_APP vs 3D_WT
1000.44	-0.379951	0.102222	-3.71693	0.000201656	0.0011346	FKBP11	3D_APP vs 3D_WT
595.232	0.2832	0.108431	2.61179	0.00900687	0.032574	FKBP14	3D_APP vs 3D_WT
2301.03	0.727632	0.0715112	10.1751	2.56209e-24	7.7176e-23	FLNB	3D_APP vs 3D_WT
3781.22	-0.999964	0.0765148	-13.0689	4.95847e-39	2.55887e-37	FLNC	3D_APP vs 3D_WT
909.996	-0.389012	0.0938201	-4.14636	3.37809e-05	0.000221292	FLRT2	3D_APP vs 3D_WT
1754.39	-0.531849	0.089176	-5.96403	2.4609e-09	2.80274e-08	FMN2	3D_APP vs 3D_WT
533.695	0.937834	0.109074	8.59813	8.10242e-18	1.75022e-16	FMNL1	3D_APP vs 3D_WT
65.7278	1.52779	0.289967	5.26885	1.3728e-07	1.28256e-06	FMNL1-DT	3D_APP vs 3D_WT
7962.56	0.804981	0.0769893	10.4558	1.37896e-25	4.42422e-24	FN1	3D_APP vs 3D_WT
2997.04	-0.26817	0.074364	-3.60618	0.000310732	0.00166625	FNBP1	3D_APP vs 3D_WT
1513.23	-0.33873	0.0924111	-3.66547	0.000246889	0.00135889	FNDC4	3D_APP vs 3D_WT
2339.25	-2.42543	0.0782038	-31.0143	3.46311e-211	2.55949e-208	FNDC5	3D_APP vs 3D_WT
593.561	0.714358	0.106368	6.7159	1.86914e-11	2.60296e-10	FNDC10	3D_APP vs 3D_WT
148.093	0.57829	0.183856	3.14535	0.0016589	0.00747264	FNDC11	3D_APP vs 3D_WT
959.349	0.48445	0.0912652	5.30816	1.10735e-07	1.04494e-06	FNIP2	3D_APP vs 3D_WT
21.0349	3.21199	0.609167	5.27275	1.34394e-07	1.25617e-06	FOLR1	3D_APP vs 3D_WT
225.015	1.01355	0.157176	6.44851	1.12953e-10	1.46364e-09	FOSB	3D_APP vs 3D_WT
453.643	1.14163	0.125885	9.06883	1.20306e-19	2.87816e-18	FOSL2	3D_APP vs 3D_WT
11.3248	-1.83614	0.684391	-2.68288	0.00729911	0.0273192	FOXD3	3D_APP vs 3D_WT
19.9144	-1.37768	0.535502	-2.5727	0.010091	0.0358678	FOXD3-AS1	3D_APP vs 3D_WT
4799.01	3.31652	0.0711421	46.6183	0	0	FOXG1	3D_APP vs 3D_WT
53.2517	3.62793	0.400503	9.05843	1.32338e-19	3.14783e-18	FOXG1-AS1	3D_APP vs 3D_WT
540.006	-1.1904	0.12992	-9.16254	5.06921e-20	1.2356e-18	FOXJ1	3D_APP vs 3D_WT
1088.63	0.33619	0.0988279	3.40177	0.000669512	0.00333674	FOXJ2	3D_APP vs 3D_WT
1600.72	0.336795	0.0821258	4.10097	4.11426e-05	0.000265483	FOXJ3	3D_APP vs 3D_WT
657.927	-0.565851	0.103678	-5.45778	4.82122e-08	4.72845e-07	FOXM1	3D_APP vs 3D_WT
825.926	1.0384	0.1013	10.2507	1.17455e-24	3.58498e-23	FOXO6	3D_APP vs 3D_WT
804.232	-1.65761	0.108225	-15.3164	5.94167e-53	4.40706e-51	FOXP1	3D_APP vs 3D_WT
1854.59	-1.97107	0.0800026	-24.6376	4.99776e-134	1.59113e-131	FOXP2	3D_APP vs 3D_WT
1792.34	-0.367011	0.0791338	-4.63785	3.52044e-06	2.70524e-05	FOXP4	3D_APP vs 3D_WT
660.469	0.393759	0.106724	3.68952	0.000224681	0.00124887	FRAS1	3D_APP vs 3D_WT
219.915	-0.423746	0.159186	-2.66195	0.007769	0.028776	FRAT2	3D_APP vs 3D_WT
134.017	-0.585471	0.195243	-2.99868	0.00271153	0.0115482	FREM1	3D_APP vs 3D_WT
522.895	2.02991	0.119115	17.0417	4.03011e-65	4.06825e-63	FREM2	3D_APP vs 3D_WT
242.853	0.492095	0.154981	3.17519	0.00149739	0.00683889	FRMD3	3D_APP vs 3D_WT
2713.41	-0.614642	0.0803444	-7.65009	2.00842e-14	3.52223e-13	FRMD4A	3D_APP vs 3D_WT
739.473	0.26469	0.103086	2.56767	0.0102385	0.0362883	FRMD5	3D_APP vs 3D_WT
183.965	1.63716	0.179111	9.14047	6.21824e-20	1.50856e-18	FRMD6	3D_APP vs 3D_WT
65.132	-1.0756	0.278499	-3.86213	0.000112404	0.000669568	FRMPD1	3D_APP vs 3D_WT
136.075	2.1219	0.212705	9.97579	1.94544e-23	5.64641e-22	FRMPD4	3D_APP vs 3D_WT
44.6407	-1.55759	0.348596	-4.46817	7.88907e-06	5.73836e-05	FRRS1	3D_APP vs 3D_WT
2501.23	0.643161	0.0928624	6.92595	4.33045e-12	6.34662e-11	FRRS1L	3D_APP vs 3D_WT
669.43	0.563073	0.110897	5.07744	3.82545e-07	3.3601e-06	FRS3	3D_APP vs 3D_WT
1783.39	0.481606	0.0762203	6.3186	2.63939e-10	3.3163e-09	FRY	3D_APP vs 3D_WT
412.18	1.4283	0.132552	10.7754	4.49714e-27	1.53571e-25	FRZB	3D_APP vs 3D_WT
817.698	-0.498132	0.106588	-4.67345	2.96179e-06	2.30418e-05	FSIP2	3D_APP vs 3D_WT
180.177	0.864675	0.173664	4.97902	6.39066e-07	5.42891e-06	FSTL4	3D_APP vs 3D_WT
1330.96	-1.43069	0.110695	-12.9246	3.26933e-38	1.63419e-36	FSTL5	3D_APP vs 3D_WT
10604.2	0.517296	0.0630185	8.20863	2.23726e-16	4.46891e-15	FTH1	3D_APP vs 3D_WT
42.5731	0.896904	0.343891	2.6081	0.00910459	0.0328642	FTH1P7	3D_APP vs 3D_WT
475.872	0.396036	0.116082	3.41168	0.000645646	0.00322964	FUCA1	3D_APP vs 3D_WT
757.094	-0.295564	0.0949173	-3.11391	0.00184627	0.00824132	FUCA2	3D_APP vs 3D_WT
161.195	0.601143	0.181556	3.31106	0.000929449	0.00448137	FUT1	3D_APP vs 3D_WT
1299.45	-0.606681	0.0828635	-7.32145	2.45299e-13	3.99703e-12	FUT8	3D_APP vs 3D_WT
2340.52	0.337147	0.10364	3.25305	0.00114175	0.00538821	FUT9	3D_APP vs 3D_WT
3264.13	0.328747	0.0708191	4.64207	3.44935e-06	2.65554e-05	FXYD6	3D_APP vs 3D_WT
1871.58	0.499125	0.0762845	6.54294	6.03216e-11	8.01217e-10	FYTTD1	3D_APP vs 3D_WT
1037.75	0.487369	0.0867506	5.61805	1.93124e-08	1.99527e-07	FZD1	3D_APP vs 3D_WT
136.556	1.72405	0.20585	8.37529	5.50889e-17	1.14459e-15	FZD4	3D_APP vs 3D_WT
577.108	0.677558	0.107947	6.27674	3.45739e-10	4.29197e-09	FZD6	3D_APP vs 3D_WT
1515.02	-1.3197	0.0857771	-15.3853	2.0554e-53	1.53554e-51	FZD7	3D_APP vs 3D_WT
754.688	2.42238	0.104204	23.2466	1.53878e-119	3.7463e-117	FZD8	3D_APP vs 3D_WT
1578.11	-3.84665	0.0984117	-39.0873	0	0	FZD10	3D_APP vs 3D_WT
1487.8	-2.94003	0.0920526	-31.9386	7.77291e-224	5.9575e-221	FZD10-AS1	3D_APP vs 3D_WT
2734.67	0.719415	0.0794624	9.05352	1.3843e-19	3.27766e-18	G6PD	3D_APP vs 3D_WT
3636.68	-0.275158	0.0701873	-3.92033	8.84272e-05	0.000538209	GAA	3D_APP vs 3D_WT
2194.28	0.552037	0.0832651	6.62987	3.35981e-11	4.58024e-10	GABBR2	3D_APP vs 3D_WT
2354.28	-0.602788	0.0859652	-7.012	2.3494e-12	3.54879e-11	GABPB1-AS1	3D_APP vs 3D_WT
93.0638	1.71576	0.254121	6.75174	1.46079e-11	2.05225e-10	GABRA1	3D_APP vs 3D_WT
652.148	1.762	0.113015	15.5908	8.40318e-55	6.44057e-53	GABRA2	3D_APP vs 3D_WT
1273.21	0.566186	0.0810957	6.9817	2.9163e-12	4.35739e-11	GABRA3	3D_APP vs 3D_WT
81.5271	2.63129	0.281451	9.34901	8.84701e-21	2.23814e-19	GABRA4	3D_APP vs 3D_WT
303.244	2.87197	0.158502	18.1195	2.23588e-73	2.8213e-71	GABRA5	3D_APP vs 3D_WT
105.902	1.72113	0.250898	6.85989	6.89131e-12	9.93097e-11	GABRB1	3D_APP vs 3D_WT
314.222	1.50832	0.143277	10.5273	6.46405e-26	2.10989e-24	GABRB2	3D_APP vs 3D_WT
3056.65	0.801004	0.0790924	10.1274	4.1741e-24	1.24286e-22	GABRB3	3D_APP vs 3D_WT
102.259	2.39129	0.244975	9.76139	1.64885e-22	4.58621e-21	GABRD	3D_APP vs 3D_WT
130.919	0.887017	0.203748	4.35349	1.33987e-05	9.40546e-05	GABRE	3D_APP vs 3D_WT
280.125	2.23858	0.160921	13.9111	5.4228e-44	3.23399e-42	GABRG1	3D_APP vs 3D_WT
493.213	0.878057	0.119242	7.36366	1.78938e-13	2.95056e-12	GABRG2	3D_APP vs 3D_WT
965.203	0.822445	0.0918758	8.9517	3.50036e-19	8.10252e-18	GAD2	3D_APP vs 3D_WT
792.219	0.398949	0.0971393	4.10698	4.00871e-05	0.000259157	GADD45A	3D_APP vs 3D_WT
180.741	1.21229	0.182324	6.6491	2.94884e-11	4.04395e-10	GADD45B	3D_APP vs 3D_WT
720.333	-0.346647	0.110462	-3.13817	0.00170009	0.00763967	GADD45G	3D_APP vs 3D_WT
11.4655	3.6211	0.862465	4.19855	2.68629e-05	0.000179323	GADL1	3D_APP vs 3D_WT
29.9773	3.01129	0.497057	6.05823	1.37627e-09	1.60273e-08	GAL	3D_APP vs 3D_WT
157.421	0.636026	0.187425	3.3935	0.000690052	0.00342609	GAL3ST1	3D_APP vs 3D_WT
2747.11	-0.595953	0.0683594	-8.71794	2.83308e-18	6.27034e-17	GAL3ST4	3D_APP vs 3D_WT
457.328	0.294389	0.115736	2.54363	0.0109707	0.0383947	GALK1	3D_APP vs 3D_WT
420.736	0.34122	0.117369	2.90724	0.00364633	0.0149954	GALNT7	3D_APP vs 3D_WT
1339.09	0.861093	0.0964258	8.93011	4.25576e-19	9.7963e-18	GALNT10	3D_APP vs 3D_WT
146.096	2.31807	0.20473	11.3226	1.01422e-29	3.85108e-28	GALNT12	3D_APP vs 3D_WT
265.684	1.04546	0.158933	6.57801	4.76772e-11	6.39839e-10	GALNT13	3D_APP vs 3D_WT
158.788	-0.683971	0.187833	-3.64137	0.000271192	0.00147763	GALNT14	3D_APP vs 3D_WT
1641.04	-0.42553	0.0783202	-5.4332	5.53511e-08	5.39536e-07	GALNT16	3D_APP vs 3D_WT
1394.12	-0.458635	0.0823973	-5.56614	2.60438e-08	2.65242e-07	GALNT17	3D_APP vs 3D_WT
178.384	0.877044	0.170517	5.14343	2.69761e-07	2.41454e-06	GALNTL6	3D_APP vs 3D_WT
10.3242	4.99653	1.19001	4.19874	2.68401e-05	0.000179229	GALR1	3D_APP vs 3D_WT
14807.3	0.479528	0.0741082	6.47065	9.75838e-11	1.27246e-09	GAP43	3D_APP vs 3D_WT
493.385	1.01477	0.121548	8.34871	6.90141e-17	1.42391e-15	GAREM1	3D_APP vs 3D_WT
252.095	-0.380448	0.155874	-2.44073	0.0146574	0.0492643	GARIN1A	3D_APP vs 3D_WT
33.9649	-1.97258	0.420782	-4.6879	2.76029e-06	2.15878e-05	GARIN5B	3D_APP vs 3D_WT
618.953	-0.270902	0.105871	-2.5588	0.0105034	0.0370349	GARNL3	3D_APP vs 3D_WT
2808.58	0.396493	0.0723536	5.47993	4.25482e-08	4.19083e-07	GARS1	3D_APP vs 3D_WT
1163.26	-0.314327	0.0918401	-3.42255	0.000620372	0.00311526	GARS1-DT	3D_APP vs 3D_WT
1012.34	-0.275984	0.0892378	-3.09268	0.0019836	0.00878984	GAS1	3D_APP vs 3D_WT
539.693	0.391421	0.124824	3.13577	0.00171405	0.00769593	GAS2L1	3D_APP vs 3D_WT
810.138	-0.545178	0.0951044	-5.73242	9.90085e-09	1.05885e-07	GAS2L3	3D_APP vs 3D_WT
2266.17	0.76608	0.0952595	8.04203	8.83651e-16	1.69474e-14	GAS7	3D_APP vs 3D_WT
51.1319	-1.94873	0.340196	-5.72827	1.01458e-08	1.08282e-07	GATA2	3D_APP vs 3D_WT
67.6501	-4.63975	0.452958	-10.2432	1.26934e-24	3.86289e-23	GATA3	3D_APP vs 3D_WT
1437.99	-0.297038	0.0821064	-3.61772	0.00029721	0.00160127	GATAD1	3D_APP vs 3D_WT
5996	-1.00128	0.0649844	-15.408	1.44683e-53	1.08481e-51	GATM	3D_APP vs 3D_WT
21.4442	1.41684	0.48694	2.90968	0.003618	0.0148937	GBP3	3D_APP vs 3D_WT
733.868	-1.15337	0.110067	-10.4788	1.08053e-25	3.47754e-24	GBX2	3D_APP vs 3D_WT
493.287	0.316236	0.114062	2.77249	0.00556301	0.0216596	GCA	3D_APP vs 3D_WT
987.489	-0.265321	0.0888269	-2.98695	0.00281777	0.0119465	GCC2	3D_APP vs 3D_WT
530.275	-0.272772	0.111206	-2.45286	0.0141727	0.0478216	GCDH	3D_APP vs 3D_WT
14.5025	1.72307	0.59344	2.90353	0.00368979	0.0151561	GCGR	3D_APP vs 3D_WT
72.3386	2.44161	0.291382	8.37941	5.31917e-17	1.10851e-15	GCH1	3D_APP vs 3D_WT
215.639	2.57689	0.195226	13.1996	8.825e-40	4.64693e-38	GCK	3D_APP vs 3D_WT
659.599	0.304407	0.10363	2.93746	0.00330917	0.0137565	GCLC	3D_APP vs 3D_WT
904.831	0.789966	0.0940766	8.39705	4.57838e-17	9.58958e-16	GCLM	3D_APP vs 3D_WT
243.697	2.31022	0.164509	14.0431	8.48625e-45	5.16513e-43	GCNT1	3D_APP vs 3D_WT
169.98	-0.468194	0.19031	-2.46016	0.0138875	0.0469743	GCSH	3D_APP vs 3D_WT
40.5648	2.25397	0.386097	5.83784	5.28813e-09	5.8147e-08	GCSIR	3D_APP vs 3D_WT
2357.53	-0.36372	0.0724823	-5.01805	5.21978e-07	4.49514e-06	GDAP1L1	3D_APP vs 3D_WT
19.8216	1.42408	0.504701	2.82164	0.00477793	0.0189815	GDF5	3D_APP vs 3D_WT
49.2657	-1.32012	0.350531	-3.76607	0.000165837	0.000948545	GDF7	3D_APP vs 3D_WT
100.849	0.576777	0.231708	2.48924	0.0128017	0.0437449	GDF10	3D_APP vs 3D_WT
3718	0.326124	0.0697212	4.67754	2.90337e-06	2.26213e-05	GDF11	3D_APP vs 3D_WT
501.181	1.88554	0.12028	15.6763	2.19737e-55	1.72243e-53	GDF15	3D_APP vs 3D_WT
11.0155	1.92775	0.699905	2.75431	0.00588169	0.0227166	GDNF	3D_APP vs 3D_WT
839.685	-0.440597	0.0959093	-4.59389	4.35055e-06	3.29058e-05	GDPD1	3D_APP vs 3D_WT
1201.08	-0.653624	0.0850491	-7.68526	1.52692e-14	2.69608e-13	GDPD2	3D_APP vs 3D_WT
1879.72	0.625624	0.0763359	8.19567	2.49208e-16	4.96353e-15	GDPD5	3D_APP vs 3D_WT
233.39	0.872551	0.150897	5.78244	7.36241e-09	7.96434e-08	GEM	3D_APP vs 3D_WT
244.26	-0.762739	0.149742	-5.09368	3.51181e-07	3.1004e-06	GEN1	3D_APP vs 3D_WT
2838.89	2.94222	0.0795403	36.9903	1.6401e-299	2.26268e-296	GFAP	3D_APP vs 3D_WT
429.47	0.67417	0.121465	5.55034	2.85116e-08	2.87954e-07	GFOD1	3D_APP vs 3D_WT
2069.84	0.417599	0.0823863	5.0688	4.00332e-07	3.51037e-06	GFPT1	3D_APP vs 3D_WT
4407.23	-1.58104	0.0677018	-23.353	1.28376e-120	3.20073e-118	GFRA1	3D_APP vs 3D_WT
479.664	0.929053	0.113464	8.18808	2.65432e-16	5.28159e-15	GFRA2	3D_APP vs 3D_WT
105.94	0.989409	0.217345	4.55225	5.30758e-06	3.96231e-05	GFY	3D_APP vs 3D_WT
1693.04	-0.418754	0.079875	-5.24261	1.58317e-07	1.46916e-06	GGA2	3D_APP vs 3D_WT
1593.56	0.813452	0.0794131	10.2433	1.26842e-24	3.86289e-23	GGH	3D_APP vs 3D_WT
4364.1	-0.28181	0.0693725	-4.06227	4.85974e-05	0.000309629	GGT7	3D_APP vs 3D_WT
2916.4	0.278175	0.0705971	3.94031	8.13769e-05	0.000498376	GHITM	3D_APP vs 3D_WT
13.5755	2.23404	0.690221	3.23671	0.00120918	0.00566896	GHRH	3D_APP vs 3D_WT
409.947	0.467583	0.122345	3.82185	0.000132453	0.000775603	GID4	3D_APP vs 3D_WT
369.704	-0.424409	0.129833	-3.26888	0.00107976	0.00512842	GINS2	3D_APP vs 3D_WT
4497.44	0.391443	0.0693717	5.64269	1.67418e-08	1.7401e-07	GIT1	3D_APP vs 3D_WT
1649.92	0.322323	0.0765005	4.21334	2.51618e-05	0.000168784	GJA1	3D_APP vs 3D_WT
1995.77	-0.282214	0.0940355	-3.00114	0.00268972	0.0114765	GJC1	3D_APP vs 3D_WT
196.707	1.34714	0.169586	7.94367	1.96285e-15	3.68931e-14	GJD2	3D_APP vs 3D_WT
18.0521	1.66095	0.533813	3.11149	0.00186148	0.00830743	GJD2-DT	3D_APP vs 3D_WT
42.3942	1.14906	0.356543	3.22278	0.00126955	0.00591845	GJD3	3D_APP vs 3D_WT
852.023	-0.391913	0.123127	-3.18299	0.00145763	0.00667645	GK5	3D_APP vs 3D_WT
550.247	-0.478935	0.109945	-4.35614	1.32378e-05	9.29884e-05	GLA	3D_APP vs 3D_WT
363.738	-0.544284	0.127887	-4.25598	2.08135e-05	0.000141589	GLB1L	3D_APP vs 3D_WT
1100.8	0.455539	0.0867374	5.25193	1.5051e-07	1.39921e-06	GLCCI1	3D_APP vs 3D_WT
1048.35	-1.37466	0.104403	-13.1668	1.36305e-39	7.12298e-38	GLI2	3D_APP vs 3D_WT
1850.34	-0.442688	0.0851539	-5.19868	2.00705e-07	1.8313e-06	GLI3	3D_APP vs 3D_WT
18.0062	-3.59215	0.690936	-5.19897	2.00401e-07	1.83014e-06	GLIS1	3D_APP vs 3D_WT
206.015	-0.537461	0.17078	-3.14709	0.00164903	0.00743304	GLMN	3D_APP vs 3D_WT
587.854	-0.345395	0.11015	-3.13566	0.00171466	0.00769659	GLMP	3D_APP vs 3D_WT
539.727	-1.04707	0.125913	-8.31582	9.11216e-17	1.86885e-15	GLRA2	3D_APP vs 3D_WT
505.268	-0.488134	0.111762	-4.36764	1.25597e-05	8.86761e-05	GLRX	3D_APP vs 3D_WT
1037.05	0.281796	0.0957033	2.94447	0.00323507	0.0134946	GLS	3D_APP vs 3D_WT
313.766	0.416133	0.13387	3.10848	0.00188055	0.00837806	GLT1D1	3D_APP vs 3D_WT
1600.27	-0.293208	0.0793713	-3.69414	0.000220636	0.0012287	GLT8D1	3D_APP vs 3D_WT
87.6711	0.885426	0.240849	3.67627	0.00023667	0.00131023	GLT8D2	3D_APP vs 3D_WT
4479.43	-0.322773	0.0658253	-4.90347	9.41572e-07	7.85365e-06	GLUD1	3D_APP vs 3D_WT
73.6632	-0.691561	0.262942	-2.63009	0.00853611	0.0311491	GLYATL1	3D_APP vs 3D_WT
468.483	-0.394117	0.115358	-3.41645	0.000634426	0.00317889	GLYCTK	3D_APP vs 3D_WT
1696.1	-0.333662	0.0798527	-4.17847	2.93473e-05	0.000194278	GM2A	3D_APP vs 3D_WT
189.785	-0.487122	0.176383	-2.76172	0.00574974	0.0222652	GMDS-DT	3D_APP vs 3D_WT
2159.34	-0.528767	0.0890064	-5.94077	2.83682e-09	3.21144e-08	GMIP	3D_APP vs 3D_WT
50.0943	1.46611	0.319483	4.589	4.45367e-06	3.36243e-05	GMPR	3D_APP vs 3D_WT
12.411	2.09528	0.672088	3.11756	0.00182352	0.00814682	GNA14	3D_APP vs 3D_WT
1393.87	0.704083	0.0812454	8.66613	4.47038e-18	9.78942e-17	GNAI1	3D_APP vs 3D_WT
12841.9	-0.328924	0.0627474	-5.24203	1.58819e-07	1.47249e-06	GNAI2	3D_APP vs 3D_WT
1257.12	0.429265	0.0879816	4.87903	1.06606e-06	8.81388e-06	GNAL	3D_APP vs 3D_WT
3723.96	0.417092	0.0758277	5.50052	3.78674e-08	3.76744e-07	GNAQ	3D_APP vs 3D_WT
42584.9	0.31858	0.0763761	4.1712	3.03001e-05	0.000200073	GNAS	3D_APP vs 3D_WT
2235.03	0.323319	0.0864466	3.7401	0.000183946	0.00104204	GNAZ	3D_APP vs 3D_WT
22287.8	0.275489	0.070513	3.90693	9.34773e-05	0.000566282	GNB1	3D_APP vs 3D_WT
856.072	0.564325	0.101664	5.55088	2.84232e-08	2.87342e-07	GNB5	3D_APP vs 3D_WT
4914.57	1.1119	0.0660013	16.8466	1.1115e-63	1.10054e-61	GNG4	3D_APP vs 3D_WT
203.656	-0.788637	0.16422	-4.80232	1.56841e-06	1.26636e-05	GNG5	3D_APP vs 3D_WT
354.131	2.45005	0.148536	16.4946	4.00926e-61	3.75419e-59	GNG8	3D_APP vs 3D_WT
1187.52	-1.00236	0.100109	-10.0128	1.33958e-23	3.9044e-22	GNG11	3D_APP vs 3D_WT
1990.86	-0.326368	0.0741568	-4.40106	1.07723e-05	7.67899e-05	GNPDA1	3D_APP vs 3D_WT
1848.09	-0.404536	0.0843479	-4.79604	1.61837e-06	1.30465e-05	GNPTG	3D_APP vs 3D_WT
286.122	2.73704	0.163869	16.7026	1.25498e-62	1.21357e-60	GNRH1	3D_APP vs 3D_WT
309.43	-0.418171	0.13428	-3.11418	0.00184459	0.00823737	GOLGA6L5P	3D_APP vs 3D_WT
1732.85	0.669753	0.0749075	8.94107	3.85436e-19	8.90203e-18	GOLGA7B	3D_APP vs 3D_WT
2380.78	-0.284595	0.0832132	-3.42007	0.000626046	0.00313862	GOLGA8B	3D_APP vs 3D_WT
2330.54	-0.332708	0.072384	-4.59644	4.29775e-06	3.25421e-05	GOLIM4	3D_APP vs 3D_WT
9697.03	0.368088	0.0595177	6.18452	6.22914e-10	7.54718e-09	GOLM1	3D_APP vs 3D_WT
6252.22	-0.345015	0.0730832	-4.72085	2.34861e-06	1.85788e-05	GPC1	3D_APP vs 3D_WT
8327.32	-0.568157	0.0613375	-9.2628	1.99146e-20	4.92957e-19	GPC2	3D_APP vs 3D_WT
385.748	-0.63303	0.129303	-4.8957	9.79589e-07	8.14448e-06	GPC3	3D_APP vs 3D_WT
3134.95	-1.24511	0.0687335	-18.115	2.42474e-73	3.04106e-71	GPC4	3D_APP vs 3D_WT
40.9833	-1.23539	0.356814	-3.46228	0.000535628	0.00273484	GPC5	3D_APP vs 3D_WT
650.051	0.544385	0.135977	4.0035	6.24126e-05	0.000391843	GPC6	3D_APP vs 3D_WT
152.953	2.05048	0.205556	9.97528	1.95548e-23	5.66762e-22	GPD1	3D_APP vs 3D_WT
426.556	0.513727	0.119714	4.29128	1.77647e-05	0.000122134	GPD1L	3D_APP vs 3D_WT
12443.1	-0.768058	0.0626504	-12.2594	1.49552e-34	6.59879e-33	GPM6B	3D_APP vs 3D_WT
302.67	1.993	0.145091	13.7362	6.16198e-43	3.54211e-41	GPNMB	3D_APP vs 3D_WT
109.725	0.839461	0.218505	3.84183	0.000122119	0.000721006	GPR3	3D_APP vs 3D_WT
45.5408	4.30866	0.497101	8.66758	4.41394e-18	9.67607e-17	GPR6	3D_APP vs 3D_WT
63.66	1.0111	0.283549	3.5659	0.000362616	0.00191721	GPR17	3D_APP vs 3D_WT
490.328	0.698474	0.146392	4.77125	1.83088e-06	1.46399e-05	GPR26	3D_APP vs 3D_WT
1301.18	0.453053	0.0814385	5.56313	2.64986e-08	2.69068e-07	GPR27	3D_APP vs 3D_WT
353.609	-0.419302	0.141071	-2.97227	0.00295608	0.0124691	GPR35	3D_APP vs 3D_WT
1323.35	1.61071	0.0843063	19.1054	2.27699e-81	3.22739e-79	GPR50	3D_APP vs 3D_WT
48.1763	1.89569	0.346149	5.4765	4.3383e-08	4.26695e-07	GPR50-AS1	3D_APP vs 3D_WT
14.3058	2.20228	0.687114	3.20512	0.00135005	0.00625151	GPR55	3D_APP vs 3D_WT
149.673	0.677077	0.19469	3.47771	0.000505718	0.00259814	GPR61	3D_APP vs 3D_WT
24.7874	1.83167	0.522809	3.50351	0.000459168	0.00238102	GPR83	3D_APP vs 3D_WT
633.389	0.46533	0.102509	4.53941	5.64123e-06	4.19023e-05	GPR85	3D_APP vs 3D_WT
19.6405	1.68173	0.555116	3.02952	0.00244942	0.0105469	GPR101	3D_APP vs 3D_WT
1229.46	-0.294436	0.0832856	-3.53525	0.000407383	0.00213373	GPR108	3D_APP vs 3D_WT
230.235	0.714182	0.158197	4.51451	6.34632e-06	4.68202e-05	GPR135	3D_APP vs 3D_WT
651.267	-0.510764	0.110474	-4.62339	3.77522e-06	2.88921e-05	GPR137B	3D_APP vs 3D_WT
91.1019	1.48319	0.245724	6.03602	1.57966e-09	1.83237e-08	GPR143	3D_APP vs 3D_WT
245.312	-0.718406	0.160054	-4.48852	7.17198e-06	5.2537e-05	GPR156	3D_APP vs 3D_WT
265.316	1.96691	0.152043	12.9365	2.80003e-38	1.41326e-36	GPR158	3D_APP vs 3D_WT
3471.24	0.73147	0.0726445	10.0692	7.56143e-24	2.22901e-22	GPR162	3D_APP vs 3D_WT
1377.8	2.58906	0.0895707	28.9052	1.0275e-183	6.44335e-181	GPR176	3D_APP vs 3D_WT
235.22	1.13059	0.159551	7.0861	1.37946e-12	2.12242e-11	GPR179	3D_APP vs 3D_WT
102.605	0.549874	0.220082	2.49849	0.0124723	0.0427039	GPR183	3D_APP vs 3D_WT
4202.2	-0.455959	0.078378	-5.81743	5.97584e-09	6.53271e-08	GPRC5B	3D_APP vs 3D_WT
1794.85	0.341678	0.0829563	4.11878	3.8089e-05	0.000247322	GPRIN1	3D_APP vs 3D_WT
1559.91	0.393666	0.0990705	3.9736	7.07944e-05	0.00043876	GPRIN2	3D_APP vs 3D_WT
571.592	-0.48892	0.117192	-4.17196	3.01987e-05	0.000199467	GPRIN3	3D_APP vs 3D_WT
6271.95	-0.413892	0.0629813	-6.57166	4.97587e-11	6.65615e-10	GPSM1	3D_APP vs 3D_WT
123.383	-0.834831	0.202191	-4.12891	3.64479e-05	0.000237485	GPSM3	3D_APP vs 3D_WT
174.434	-0.566106	0.180278	-3.14018	0.00168845	0.00759418	GPT	3D_APP vs 3D_WT
278.479	0.411888	0.159411	2.58381	0.00977155	0.0348806	GPX1	3D_APP vs 3D_WT
317.698	0.418998	0.141961	2.9515	0.00316234	0.0132205	GPX1P1	3D_APP vs 3D_WT
663.016	0.449558	0.100829	4.45862	8.2489e-06	5.97908e-05	GPX3	3D_APP vs 3D_WT
515.585	-0.528765	0.123427	-4.28404	1.83526e-05	0.000125925	GPX7	3D_APP vs 3D_WT
967.902	0.544845	0.104846	5.19663	2.02936e-07	1.84921e-06	GRAMD1B	3D_APP vs 3D_WT
25.6969	1.39746	0.457488	3.05464	0.0022533	0.00983545	GRAMD2A	3D_APP vs 3D_WT
77.7046	1.54942	0.263238	5.88601	3.95638e-09	4.39706e-08	GRAMD2B	3D_APP vs 3D_WT
2066.81	0.375585	0.0728222	5.15756	2.50189e-07	2.24714e-06	GRB10	3D_APP vs 3D_WT
1266.37	0.568381	0.0858682	6.61923	3.61066e-11	4.89639e-10	GREB1	3D_APP vs 3D_WT
1378.74	-2.23238	0.0858143	-26.0141	3.42877e-149	1.47823e-146	GREB1L	3D_APP vs 3D_WT
28.8947	-2.58929	0.465968	-5.55679	2.74785e-08	2.78608e-07	GREB1L-DT	3D_APP vs 3D_WT
180.418	-2.13275	0.187702	-11.3624	6.4366e-30	2.46665e-28	GREM2	3D_APP vs 3D_WT
29.6371	2.08916	0.435816	4.79367	1.6376e-06	1.31862e-05	GRHL3	3D_APP vs 3D_WT
7802.55	0.516063	0.0696397	7.41047	1.2585e-13	2.09185e-12	GRIA1	3D_APP vs 3D_WT
6942.97	0.692292	0.0813735	8.50758	1.77597e-17	3.77331e-16	GRIA2	3D_APP vs 3D_WT
1035.23	-0.91661	0.0917287	-9.99262	1.64192e-23	4.77888e-22	GRIA4	3D_APP vs 3D_WT
389.406	0.387891	0.121551	3.19119	0.0014169	0.00651295	GRID1	3D_APP vs 3D_WT
283.624	-0.69791	0.140683	-4.96087	7.01785e-07	5.92523e-06	GRID2	3D_APP vs 3D_WT
856.963	-1.35237	0.0946282	-14.2914	2.47607e-46	1.58637e-44	GRIK1	3D_APP vs 3D_WT
698.252	-0.870215	0.125807	-6.91706	4.61109e-12	6.74836e-11	GRIK2	3D_APP vs 3D_WT
3775.62	0.639234	0.0665893	9.59964	8.02207e-22	2.15316e-20	GRIN1	3D_APP vs 3D_WT
150.78	-1.41291	0.206612	-6.83849	8.00313e-12	1.14932e-10	GRIN2A	3D_APP vs 3D_WT
2087.49	1.16992	0.0736698	15.8805	8.64195e-57	7.04081e-55	GRIN2B	3D_APP vs 3D_WT
988.328	0.584379	0.0890661	6.56119	5.33815e-11	7.12236e-10	GRIP1	3D_APP vs 3D_WT
1312.82	1.49531	0.0826899	18.0833	4.31557e-73	5.34769e-71	GRIP2	3D_APP vs 3D_WT
3188.14	0.389425	0.0727425	5.35347	8.62817e-08	8.25862e-07	GRK2	3D_APP vs 3D_WT
1070.78	-0.37298	0.103328	-3.60968	0.000306572	0.00164528	GRK3	3D_APP vs 3D_WT
1004.48	-2.43718	0.0976911	-24.9478	2.25777e-137	8.05558e-135	GRM1	3D_APP vs 3D_WT
779.163	0.282163	0.0942581	2.99351	0.00275785	0.0117165	GRM3	3D_APP vs 3D_WT
299.397	2.04787	0.1475	13.8839	7.93634e-44	4.69056e-42	GRM4	3D_APP vs 3D_WT
213.949	2.02253	0.199166	10.155	3.14794e-24	9.45479e-23	GRM5	3D_APP vs 3D_WT
267.196	1.05565	0.153592	6.8731	6.28225e-12	9.0849e-11	GRM7	3D_APP vs 3D_WT
192.49	1.81546	0.181261	10.0157	1.30071e-23	3.80182e-22	GRM8	3D_APP vs 3D_WT
421.48	0.445971	0.122349	3.64508	0.000267312	0.00145991	GRPEL1	3D_APP vs 3D_WT
434.057	0.326718	0.120566	2.70987	0.00673091	0.0254503	GRPEL2	3D_APP vs 3D_WT
107.232	-0.80431	0.217974	-3.68993	0.000224317	0.00124718	GSAP	3D_APP vs 3D_WT
166.567	-0.589699	0.184022	-3.2045	0.00135298	0.00626227	GSDMD	3D_APP vs 3D_WT
968.63	-0.792757	0.0992263	-7.98938	1.35614e-15	2.56762e-14	GSDME	3D_APP vs 3D_WT
5949.66	0.885424	0.0660735	13.4006	5.99912e-41	3.27561e-39	GSE1	3D_APP vs 3D_WT
46.0356	1.12666	0.350652	3.21305	0.00131335	0.00610067	GSG1	3D_APP vs 3D_WT
1985.08	0.624197	0.0822953	7.58484	3.32893e-14	5.75033e-13	GSR	3D_APP vs 3D_WT
2644.37	-0.287599	0.0759327	-3.78755	0.000152137	0.00087795	GSTA4	3D_APP vs 3D_WT
1536.53	-0.478116	0.0778058	-6.14499	7.99689e-10	9.5327e-09	GSTK1	3D_APP vs 3D_WT
886.527	0.586104	0.0974549	6.0141	1.80887e-09	2.08655e-08	GSTM3	3D_APP vs 3D_WT
162.01	0.617577	0.191735	3.22099	0.0012775	0.00595152	GSTO2	3D_APP vs 3D_WT
350.161	-0.571481	0.127427	-4.48477	7.29921e-06	5.33368e-05	GSTZ1	3D_APP vs 3D_WT
121.835	-3.21163	0.257957	-12.4503	1.39394e-35	6.43888e-34	GSX1	3D_APP vs 3D_WT
64.422	4.69114	0.444618	10.5509	5.02974e-26	1.65478e-24	GSX2	3D_APP vs 3D_WT
551.632	-0.310078	0.123433	-2.51212	0.0120008	0.0413771	GTF2F2	3D_APP vs 3D_WT
191.304	-0.553441	0.203064	-2.72546	0.00642125	0.0244672	GTF2IRD2	3D_APP vs 3D_WT
511.785	-0.508187	0.110298	-4.60741	4.07723e-06	3.10656e-05	GTF2IRD2B	3D_APP vs 3D_WT
873.766	-0.325533	0.10642	-3.05896	0.00222108	0.00971194	GTF3C3	3D_APP vs 3D_WT
994.652	-0.267142	0.0885495	-3.01687	0.00255403	0.0109472	GTPBP3	3D_APP vs 3D_WT
1203.08	0.292974	0.0832885	3.51758	0.000435498	0.00226722	GTPBP4	3D_APP vs 3D_WT
625.955	-0.680357	0.106073	-6.41407	1.41687e-10	1.8223e-09	GTSE1	3D_APP vs 3D_WT
585.155	0.691755	0.110404	6.26568	3.71208e-10	4.5834e-09	GUCY1B1	3D_APP vs 3D_WT
1564.72	-0.264718	0.0766505	-3.45357	0.000553216	0.00281215	GUSB	3D_APP vs 3D_WT
437.288	0.352699	0.137191	2.57087	0.0101444	0.0360313	GXYLT1	3D_APP vs 3D_WT
45.1098	1.74838	0.34998	4.99564	5.864e-07	5.01237e-06	GXYLT2	3D_APP vs 3D_WT
555.941	-0.644059	0.107531	-5.98954	2.10435e-09	2.40993e-08	GYG1	3D_APP vs 3D_WT
327.009	-0.438406	0.134592	-3.2573	0.00112479	0.00531424	GYPC	3D_APP vs 3D_WT
1138.26	-0.309133	0.0862872	-3.5826	0.000340188	0.00180741	GYS1	3D_APP vs 3D_WT
14192.9	0.578134	0.0607957	9.50945	1.91664e-21	4.99534e-20	H1-0	3D_APP vs 3D_WT
191.01	-0.769183	0.179637	-4.28188	1.85322e-05	0.000127031	H1-10-AS1	3D_APP vs 3D_WT
261.97	-0.740707	0.146856	-5.04376	4.56469e-07	3.96731e-06	H2AC6	3D_APP vs 3D_WT
17.3736	-1.38489	0.546736	-2.53301	0.0113087	0.0393877	H2AC11	3D_APP vs 3D_WT
461.052	0.788172	0.117117	6.72978	1.69917e-11	2.37424e-10	H2AJ	3D_APP vs 3D_WT
1538.96	-0.487982	0.0971018	-5.02546	5.02216e-07	4.33758e-06	H2AX	3D_APP vs 3D_WT
876.809	-0.306168	0.0918457	-3.33351	0.000857588	0.00417575	H2BC21	3D_APP vs 3D_WT
62.9875	1.33549	0.29132	4.58428	4.55554e-06	3.43327e-05	H2BC26	3D_APP vs 3D_WT
206.234	-0.447407	0.166782	-2.68258	0.00730563	0.0273337	H2BW3P	3D_APP vs 3D_WT
17185.3	0.360355	0.0594039	6.06618	1.30989e-09	1.5306e-08	H3-3B	3D_APP vs 3D_WT
27.5914	-1.1795	0.437051	-2.69876	0.00695977	0.0261806	H3C12	3D_APP vs 3D_WT
36.9026	-1.00216	0.392903	-2.55065	0.0107521	0.0377639	HAAO	3D_APP vs 3D_WT
1009.83	0.265677	0.0913651	2.90786	0.00363916	0.014969	HABP4	3D_APP vs 3D_WT
157.636	0.717155	0.17934	3.99885	6.36502e-05	0.000398782	HACD1	3D_APP vs 3D_WT
145.662	-1.33185	0.20559	-6.47816	9.28453e-11	1.2145e-09	HACD4	3D_APP vs 3D_WT
16.2181	1.52606	0.554112	2.75406	0.00588615	0.0227254	HADHAP1	3D_APP vs 3D_WT
1173.26	-0.396235	0.0840713	-4.71308	2.44001e-06	1.9221e-05	HADHB	3D_APP vs 3D_WT
1964.54	0.765907	0.0749695	10.2163	1.67692e-24	5.08083e-23	HAP1	3D_APP vs 3D_WT
332.488	1.24158	0.137073	9.05782	1.33086e-19	3.16198e-18	HAPLN1	3D_APP vs 3D_WT
117.936	0.959795	0.209868	4.57332	4.80056e-06	3.60523e-05	HAPLN3	3D_APP vs 3D_WT
126.465	-0.909997	0.206506	-4.40664	1.04986e-05	7.49428e-05	HAPSTR2	3D_APP vs 3D_WT
75.2656	0.641526	0.257615	2.49025	0.0127655	0.0436354	HAR1A	3D_APP vs 3D_WT
466.332	-0.903106	0.117524	-7.68441	1.53704e-14	2.71164e-13	HAS2	3D_APP vs 3D_WT
470.187	1.43034	0.118022	12.1193	8.35051e-34	3.63801e-32	HAS3	3D_APP vs 3D_WT
1322.26	-0.557411	0.0821268	-6.7872	1.14328e-11	1.62049e-10	HAUS5	3D_APP vs 3D_WT
834.269	-0.305842	0.0948618	-3.22408	0.0012638	0.00589875	HAUS6	3D_APP vs 3D_WT
486.668	0.469398	0.114619	4.09531	4.21611e-05	0.000271547	HBEGF	3D_APP vs 3D_WT
34.0302	0.929464	0.379328	2.45029	0.0142741	0.0481167	HBQ1	3D_APP vs 3D_WT
963.286	0.277708	0.0970738	2.8608	0.00422577	0.0170993	HCFC1R1	3D_APP vs 3D_WT
110.444	4.13551	0.30726	13.4593	2.71393e-41	1.49367e-39	HCN1	3D_APP vs 3D_WT
537.565	0.269587	0.108917	2.47517	0.0133173	0.0453121	HCN2	3D_APP vs 3D_WT
2783.1	-0.491171	0.0707516	-6.94218	3.8609e-12	5.68261e-11	HCN3	3D_APP vs 3D_WT
39.3564	0.934906	0.369601	2.5295	0.0114226	0.0397276	HCRTR2	3D_APP vs 3D_WT
2664.58	-0.364268	0.0728456	-5.00054	5.71689e-07	4.89674e-06	HDAC1	3D_APP vs 3D_WT
53.7669	-0.794661	0.308431	-2.57646	0.00998164	0.0355403	HDAC2-AS2	3D_APP vs 3D_WT
1711.79	-1.22846	0.0791377	-15.523	2.42331e-54	1.82356e-52	HDAC4	3D_APP vs 3D_WT
2720.17	0.379232	0.0770738	4.92038	8.63758e-07	7.22207e-06	HDAC5	3D_APP vs 3D_WT
5679.62	-0.387667	0.063988	-6.05843	1.37453e-09	1.60161e-08	HDAC6	3D_APP vs 3D_WT
2185.35	-0.517786	0.0745909	-6.94168	3.87468e-12	5.69884e-11	HDAC7	3D_APP vs 3D_WT
515.523	0.87349	0.118772	7.35435	1.91862e-13	3.14612e-12	HDAC9	3D_APP vs 3D_WT
932.524	-0.27219	0.093511	-2.91078	0.00360528	0.0148443	HDAC11	3D_APP vs 3D_WT
361.105	4.75329	0.206774	22.9878	6.17403e-117	1.45188e-114	HDC	3D_APP vs 3D_WT
951.165	0.273045	0.0906109	3.01338	0.00258356	0.0110486	HDDC2	3D_APP vs 3D_WT
1074.61	0.290188	0.0866188	3.35018	0.000807599	0.00395187	HDHD5	3D_APP vs 3D_WT
710.098	-0.765496	0.0975129	-7.8502	4.1537e-15	7.64059e-14	HEATR5A	3D_APP vs 3D_WT
38.2717	-0.970907	0.3617	-2.68429	0.00726848	0.0272193	HEATR5A-DT	3D_APP vs 3D_WT
750.139	-0.465411	0.0998631	-4.66049	3.15461e-06	2.44226e-05	HEBP2	3D_APP vs 3D_WT
768.792	0.294434	0.0988115	2.97975	0.00288481	0.0121958	HECA	3D_APP vs 3D_WT
980.927	-0.574752	0.0954208	-6.02334	1.70854e-09	1.97854e-08	HECW1	3D_APP vs 3D_WT
2009.01	0.701242	0.0950275	7.37936	1.59055e-13	2.62898e-12	HEG1	3D_APP vs 3D_WT
435.411	-0.499759	0.147657	-3.38459	0.000712846	0.00352152	HELLS	3D_APP vs 3D_WT
1178.97	-0.810648	0.0978652	-8.28331	1.19801e-16	2.42818e-15	HELZ2	3D_APP vs 3D_WT
1502.1	-0.539731	0.0906262	-5.95558	2.59156e-09	2.93861e-08	HEMK1	3D_APP vs 3D_WT
142.198	0.652504	0.204708	3.18749	0.00143513	0.00658688	HEPACAM	3D_APP vs 3D_WT
1933.24	-0.493601	0.0839485	-5.87981	4.10744e-09	4.55273e-08	HEPH	3D_APP vs 3D_WT
5708.11	0.288968	0.0722173	4.00137	6.2978e-05	0.000394929	HERC2	3D_APP vs 3D_WT
68.4079	-1.00258	0.278566	-3.59908	0.00031934	0.00170584	HERC6	3D_APP vs 3D_WT
1453.95	-0.386881	0.0966372	-4.00344	6.2429e-05	0.000391843	HES1	3D_APP vs 3D_WT
72.0608	-1.03479	0.268105	-3.85965	0.000113549	0.000675612	HES2	3D_APP vs 3D_WT
18.5582	1.53256	0.523656	2.92666	0.00342624	0.0141692	HES3	3D_APP vs 3D_WT
3496.7	-0.809471	0.0837649	-9.6636	4.30459e-22	1.17364e-20	HES4	3D_APP vs 3D_WT
801.353	-2.15797	0.11295	-19.1055	2.27409e-81	3.22739e-79	HES5	3D_APP vs 3D_WT
4991.57	-1.6257	0.0682779	-23.8101	2.62652e-125	7.34504e-123	HES6	3D_APP vs 3D_WT
1081.11	0.358734	0.0903776	3.96928	7.20886e-05	0.000445846	HEXB	3D_APP vs 3D_WT
1602.36	-0.517106	0.0810878	-6.37712	1.80453e-10	2.29379e-09	HEXD	3D_APP vs 3D_WT
1370.36	0.338603	0.0852445	3.97214	7.12288e-05	0.000441056	HEXIM1	3D_APP vs 3D_WT
473.872	1.22414	0.115221	10.6243	2.29817e-26	7.72051e-25	HEY1	3D_APP vs 3D_WT
32.2755	2.22443	0.424043	5.24577	1.55631e-07	1.44488e-06	HGF	3D_APP vs 3D_WT
828.71	-0.882415	0.099325	-8.88412	6.44309e-19	1.4652e-17	HGFAC	3D_APP vs 3D_WT
2275.91	-0.407835	0.0730496	-5.58298	2.36432e-08	2.41854e-07	HGSNAT	3D_APP vs 3D_WT
389.634	-0.43784	0.124768	-3.50924	0.000449388	0.00233483	HHIPL1	3D_APP vs 3D_WT
216.985	-0.528532	0.164351	-3.21588	0.00130046	0.0060462	HIBADH	3D_APP vs 3D_WT
20.1699	-1.37085	0.503865	-2.72067	0.00651494	0.0247649	HIF1A-AS3	3D_APP vs 3D_WT
259.078	-0.395067	0.16112	-2.452	0.0142066	0.0479046	HIGD2A	3D_APP vs 3D_WT
1423.1	0.351826	0.0821003	4.28532	1.82477e-05	0.000125288	HINT3	3D_APP vs 3D_WT
8641.01	-0.362564	0.0736027	-4.92596	8.39482e-07	7.03045e-06	HIPK2	3D_APP vs 3D_WT
929.608	0.475859	0.0911508	5.22056	1.78382e-07	1.63918e-06	HIVEP2	3D_APP vs 3D_WT
491.677	0.706378	0.114654	6.16095	7.23096e-10	8.69986e-09	HIVEP3	3D_APP vs 3D_WT
358.796	-0.548098	0.127654	-4.29361	1.75791e-05	0.000120938	HJURP	3D_APP vs 3D_WT
4827.93	0.380784	0.0644871	5.90481	3.53044e-09	3.95555e-08	HK1	3D_APP vs 3D_WT
568.634	1.06323	0.108748	9.777	1.41333e-22	3.94703e-21	HK2	3D_APP vs 3D_WT
1445.73	0.506824	0.0980431	5.1694	2.34846e-07	2.12316e-06	HLA-B	3D_APP vs 3D_WT
139.056	1.06307	0.206181	5.15598	2.52305e-07	2.26516e-06	HLA-DPA1	3D_APP vs 3D_WT
187.681	0.545052	0.165766	3.28807	0.00100876	0.00481995	HLA-DPB1	3D_APP vs 3D_WT
110.845	1.21665	0.221578	5.49082	4.00062e-08	3.96688e-07	HLA-DQA1	3D_APP vs 3D_WT
172.719	1.18672	0.187312	6.33552	2.36548e-10	2.98665e-09	HLA-DQB1	3D_APP vs 3D_WT
393.395	0.688558	0.129265	5.32671	1.00008e-07	9.48904e-07	HLA-DRA	3D_APP vs 3D_WT
283.189	0.687002	0.161047	4.26584	1.99149e-05	0.000135834	HLA-DRB1	3D_APP vs 3D_WT
56.4498	1.02673	0.295794	3.47109	0.000518341	0.00265622	HLA-F	3D_APP vs 3D_WT
62.8083	1.02045	0.31075	3.28383	0.00102406	0.00488855	HLA-H	3D_APP vs 3D_WT
708.201	0.457557	0.105259	4.34698	1.38027e-05	9.65648e-05	HLCS	3D_APP vs 3D_WT
107.334	0.792301	0.215675	3.67359	0.000239163	0.00132191	HLCS-AS1	3D_APP vs 3D_WT
57.6301	1.07434	0.296048	3.62892	0.00028461	0.00154262	HLF	3D_APP vs 3D_WT
654.258	0.266479	0.101198	2.63324	0.0084575	0.0309205	HMBS	3D_APP vs 3D_WT
141.778	2.43467	0.216966	11.2214	3.20033e-29	1.19329e-27	HMCN2	3D_APP vs 3D_WT
4946.02	0.36826	0.0663875	5.54713	2.90399e-08	2.93004e-07	HMGA1	3D_APP vs 3D_WT
481.804	-0.318007	0.113906	-2.79184	0.00524095	0.0205838	HMGB1P5	3D_APP vs 3D_WT
332.602	-0.357232	0.132246	-2.70126	0.00690772	0.0260095	HMGB1P6	3D_APP vs 3D_WT
1934.26	-0.322872	0.0793163	-4.07069	4.68743e-05	0.000299851	HMGB2	3D_APP vs 3D_WT
2529.6	-0.479407	0.0704128	-6.80853	9.8604e-12	1.40725e-10	HMGB3	3D_APP vs 3D_WT
1218.08	0.403309	0.0925087	4.35969	1.30248e-05	9.16165e-05	HMGN3	3D_APP vs 3D_WT
773.064	1.08356	0.111997	9.67494	3.85305e-22	1.0547e-20	HMOX1	3D_APP vs 3D_WT
644.162	-0.339628	0.107928	-3.14681	0.00165061	0.0074369	HOMER3	3D_APP vs 3D_WT
220.479	0.66809	0.162936	4.10032	4.12581e-05	0.000266146	HOOK1	3D_APP vs 3D_WT
268.683	1.67007	0.174775	9.55556	1.22923e-21	3.26543e-20	HOPX	3D_APP vs 3D_WT
396.108	0.327574	0.131827	2.48487	0.0129598	0.0442267	HPCA	3D_APP vs 3D_WT
1511.39	0.301487	0.0987142	3.05414	0.00225707	0.00984981	HPCAL1	3D_APP vs 3D_WT
824.445	1.05962	0.0972743	10.8931	1.24314e-27	4.38256e-26	HPCAL4	3D_APP vs 3D_WT
42.2406	3.39819	0.433156	7.84517	4.32367e-15	7.94619e-14	HPD	3D_APP vs 3D_WT
153.142	0.649851	0.184233	3.52733	0.000419774	0.00219198	HPRT1	3D_APP vs 3D_WT
2359.75	-0.364406	0.0715166	-5.09541	3.47987e-07	3.07352e-06	HPS4	3D_APP vs 3D_WT
366.57	3.15196	0.153706	20.5064	1.88621e-93	3.45427e-91	HR	3D_APP vs 3D_WT
1755.27	0.368843	0.0830958	4.43876	9.04779e-06	6.51932e-05	HRAS	3D_APP vs 3D_WT
38.6117	-1.12934	0.366739	-3.07941	0.00207408	0.00913601	HRC	3D_APP vs 3D_WT
133.9	1.55061	0.212312	7.30347	2.80447e-13	4.54826e-12	HRH2	3D_APP vs 3D_WT
141.792	0.838998	0.194938	4.30391	1.67807e-05	0.000115908	HRH3	3D_APP vs 3D_WT
1169.1	-0.704724	0.0994046	-7.08945	1.34648e-12	2.07477e-11	HS3ST3B1	3D_APP vs 3D_WT
77.6705	-0.635594	0.256526	-2.47769	0.0132235	0.0450446	HS3ST5	3D_APP vs 3D_WT
9611.73	-1.26084	0.0622621	-20.2506	3.51165e-91	6.10672e-89	HS6ST1	3D_APP vs 3D_WT
46.2163	-1.30625	0.348429	-3.74897	0.000177563	0.00100864	HS6ST1P1	3D_APP vs 3D_WT
1218.63	0.797001	0.109368	7.28732	3.16178e-13	5.10373e-12	HS6ST2	3D_APP vs 3D_WT
988.491	-1.02883	0.102407	-10.0464	9.52403e-24	2.79958e-22	HS6ST3	3D_APP vs 3D_WT
67.9402	2.28052	0.297081	7.67643	1.63577e-14	2.88091e-13	HSD11B2	3D_APP vs 3D_WT
18.5311	2.71804	0.589272	4.61254	3.97787e-06	3.03309e-05	HSD17B2	3D_APP vs 3D_WT
342.029	1.08282	0.130946	8.26922	1.34843e-16	2.71708e-15	HSD17B7	3D_APP vs 3D_WT
696.716	0.800117	0.0994063	8.04895	8.35048e-16	1.6045e-14	HSD17B14	3D_APP vs 3D_WT
4052.65	0.346678	0.0658177	5.26725	1.38482e-07	1.29262e-06	HSDL1	3D_APP vs 3D_WT
1440	-0.324046	0.0839532	-3.85984	0.000113463	0.000675295	HSDL2	3D_APP vs 3D_WT
635.085	0.297143	0.10287	2.88854	0.00387032	0.0158286	HSF4	3D_APP vs 3D_WT
35477.1	0.56759	0.0586363	9.67983	3.67339e-22	1.00685e-20	HSP90AA1	3D_APP vs 3D_WT
2243.02	1.47431	0.0891173	16.5435	1.78383e-61	1.67794e-59	HSPA1A	3D_APP vs 3D_WT
1430.79	0.840853	0.088187	9.53488	1.50059e-21	3.94077e-20	HSPA1B	3D_APP vs 3D_WT
121.942	1.00062	0.206093	4.8552	1.20266e-06	9.87218e-06	HSPA1L	3D_APP vs 3D_WT
1053.62	0.661857	0.101678	6.50935	7.54757e-11	9.91679e-10	HSPA4L	3D_APP vs 3D_WT
792.381	2.14942	0.112478	19.1096	2.09921e-81	3.01675e-79	HSPA6	3D_APP vs 3D_WT
[truncated: 3,308 more rows]
