# Supplementary material for: Investigating Connectivity Deficits in Alzheimer’s Disease Using a Novel 3D Bioprinted Model Designed to Quantify Neurite Outgrowth
Source: Bioengineering (Basel). 2025 Feb 28;12(3):245. doi: 10.3390/bioengineering12030245 (PMC11939190; doi:10.3390/bioengineering12030245)
Supplement: Supplementary file 1 [file bioengineering-12-00245-s001.zip › DEG3_2D_APP vs 2D_WT.xlsx]

## Sheet: Groups_2D_APP vs 2D_WT
baseMean	log2FoldChange	lfcSE	stat	pvalue	padj	gene	comparison
52.184	1.96345	0.374745	5.23943	1.61e-07	1.79e-06	A4GALT	2D_APP vs 2D_WT
559.84	-0.474882	0.124579	-3.8119	0.0001379	0.000904536	AADAT	2D_APP vs 2D_WT
1138.58	0.42544	0.0969854	4.38664	1.15e-05	9.38e-05	AAGAB	2D_APP vs 2D_WT
4461	-0.922624	0.0891659	-10.3473	4.31e-25	2.09e-23	ABAT	2D_APP vs 2D_WT
35.3695	0.999849	0.39873	2.50759	0.0121559	0.0437285	ABCA4	2D_APP vs 2D_WT
378.669	-0.829582	0.131836	-6.29255	3.12e-10	4.93e-09	ABCA5	2D_APP vs 2D_WT
261.756	0.526923	0.157962	3.33575	0.000850689	0.00451534	ABCB6	2D_APP vs 2D_WT
457.837	-0.305629	0.123632	-2.47209	0.0134326	0.0474217	ABCB9	2D_APP vs 2D_WT
28.8113	-1.15916	0.461353	-2.51252	0.0119874	0.0432167	ABCB11	2D_APP vs 2D_WT
846.434	2.48849	0.170845	14.5658	4.64e-48	6.26e-46	ABCC3	2D_APP vs 2D_WT
570.757	-0.358025	0.118362	-3.02484	0.00248765	0.0114319	ABCC8	2D_APP vs 2D_WT
601.795	-0.382421	0.113739	-3.36226	0.000773081	0.00416278	ABCC9	2D_APP vs 2D_WT
878.368	0.770116	0.120403	6.39617	1.59e-10	2.58e-09	ABCD1	2D_APP vs 2D_WT
44.1009	-1.16976	0.363128	-3.22134	0.00127591	0.00640357	ABCD2	2D_APP vs 2D_WT
772.084	-0.471224	0.102744	-4.5864	4.51e-06	3.97e-05	ABCG1	2D_APP vs 2D_WT
14.8675	1.78743	0.718056	2.48926	0.012801	0.0456081	ABCG2	2D_APP vs 2D_WT
591.487	-0.364956	0.122917	-2.96913	0.00298643	0.0133299	ABHD3	2D_APP vs 2D_WT
2405.99	0.64518	0.0741969	8.69551	3.45e-18	1.07e-16	ABHD4	2D_APP vs 2D_WT
679.277	0.910105	0.107646	8.45465	2.8e-17	8.14e-16	ABHD6	2D_APP vs 2D_WT
644.601	0.348685	0.105829	3.2948	0.000984905	0.00512431	ABHD8	2D_APP vs 2D_WT
781.548	-0.345085	0.110573	-3.12088	0.00180314	0.0086718	ABHD10	2D_APP vs 2D_WT
555.539	0.676427	0.125494	5.39013	7.04e-08	8.25e-07	ABHD11	2D_APP vs 2D_WT
2108.49	0.37936	0.115641	3.28049	0.00103626	0.00534918	ABHD12	2D_APP vs 2D_WT
243.334	0.587033	0.17495	3.35543	0.000792404	0.00425058	ABHD14B	2D_APP vs 2D_WT
2109.52	1.19265	0.10921	10.9207	9.18e-28	5.06e-26	ABLIM1	2D_APP vs 2D_WT
651.133	-1.16227	0.127918	-9.08605	1.03e-19	3.56e-18	ABLIM3	2D_APP vs 2D_WT
77.8759	1.70286	0.29453	5.78162	7.4e-09	9.91e-08	ABO	2D_APP vs 2D_WT
681.051	0.975692	0.106868	9.12991	6.86e-20	2.39e-18	ABTB1	2D_APP vs 2D_WT
262.791	-0.940801	0.161783	-5.8152	6.06e-09	8.19e-08	ABTB3	2D_APP vs 2D_WT
633.685	0.346493	0.110367	3.13945	0.00169268	0.00819096	ACAA2	2D_APP vs 2D_WT
15285.4	0.712429	0.0729092	9.77146	1.49e-22	6.33e-21	ACADVL	2D_APP vs 2D_WT
46.7646	-1.08925	0.42163	-2.58343	0.00978233	0.0365637	ACAP2-IT1	2D_APP vs 2D_WT
61.7267	1.28533	0.301293	4.26603	1.99e-05	0.0001547	ACE	2D_APP vs 2D_WT
96.7243	-0.944449	0.27242	-3.46689	0.00052652	0.00295534	ACER2	2D_APP vs 2D_WT
1622.36	0.345137	0.09078	3.8019	0.000143588	0.000938103	ACHE	2D_APP vs 2D_WT
804.97	-0.778897	0.106269	-7.32949	2.31e-13	4.99e-12	ACKR3	2D_APP vs 2D_WT
1126.86	0.320998	0.0999369	3.212	0.00131812	0.00658694	ACOT9	2D_APP vs 2D_WT
70.1233	1.1614	0.303335	3.82877	0.000128784	0.000851822	ACOT11	2D_APP vs 2D_WT
143.563	2.50872	0.22017	11.3945	4.46e-30	2.8e-28	ACOX2	2D_APP vs 2D_WT
1229.63	0.821088	0.0911535	9.00775	2.1e-19	7.13e-18	ACP6	2D_APP vs 2D_WT
121.209	-0.715186	0.226915	-3.15177	0.00162282	0.00789943	ACRBP	2D_APP vs 2D_WT
271.86	0.394813	0.151243	2.61045	0.00904236	0.0341343	ACSBG1	2D_APP vs 2D_WT
919.419	0.360372	0.1094	3.29408	0.000987461	0.00513625	ACSF2	2D_APP vs 2D_WT
271.985	-0.65377	0.171801	-3.80539	0.00014158	0.000926515	ACSL6	2D_APP vs 2D_WT
677.216	1.09084	0.136528	7.9899	1.35e-15	3.48e-14	ACSS3	2D_APP vs 2D_WT
916.386	0.794609	0.110814	7.17066	7.46e-13	1.55e-11	ACTA2	2D_APP vs 2D_WT
1625.5	0.818594	0.0876218	9.34235	9.42e-21	3.53e-19	ACTG2	2D_APP vs 2D_WT
1022.21	-1.0479	0.119633	-8.75925	1.97e-18	6.18e-17	ACTL6B	2D_APP vs 2D_WT
575.331	-0.325854	0.130812	-2.49101	0.0127381	0.045425	ACTMAP	2D_APP vs 2D_WT
6327.02	0.541758	0.217931	2.48591	0.0129221	0.0459483	ACTN1	2D_APP vs 2D_WT
161.161	-0.953511	0.203064	-4.69562	2.66e-06	2.42e-05	ACTN2	2D_APP vs 2D_WT
14065.6	0.309814	0.110325	2.80819	0.0049821	0.0207183	ACTN4	2D_APP vs 2D_WT
2286.93	-0.710829	0.0927824	-7.66125	1.84e-14	4.33e-13	ACVR1B	2D_APP vs 2D_WT
1297.27	-1.26894	0.0926019	-13.7032	9.71e-43	1.02e-40	ACVR2A	2D_APP vs 2D_WT
1628.7	-1.1992	0.115065	-10.422	1.97e-25	9.66e-24	ACVR2B	2D_APP vs 2D_WT
2451.76	0.372402	0.0850831	4.37692	1.2e-05	9.75e-05	ADAM15	2D_APP vs 2D_WT
469.957	-0.781353	0.143521	-5.44419	5.2e-08	6.24e-07	ADAM22	2D_APP vs 2D_WT
148.496	2.0578	0.218783	9.40569	5.17e-21	1.97e-19	ADAM28	2D_APP vs 2D_WT
3164.43	1.56771	0.0751579	20.8589	1.26e-96	6.93e-94	ADAM33	2D_APP vs 2D_WT
2657.91	2.0909	0.139879	14.9479	1.61e-50	2.44e-48	ADAMTS1	2D_APP vs 2D_WT
417.462	-0.637098	0.151695	-4.19985	2.67e-05	0.000202541	ADAMTS2	2D_APP vs 2D_WT
548.331	-0.883904	0.159758	-5.53276	3.15e-08	3.9e-07	ADAMTS3	2D_APP vs 2D_WT
1150.75	0.361203	0.103735	3.48199	0.000497697	0.00281762	ADAMTS4	2D_APP vs 2D_WT
180.346	0.681579	0.204927	3.32596	0.00088113	0.00465686	ADAMTS5	2D_APP vs 2D_WT
410.028	-0.592487	0.13533	-4.37809	1.2e-05	9.71e-05	ADAMTS6	2D_APP vs 2D_WT
4128.88	-0.411029	0.0821775	-5.00173	5.68e-07	5.85e-06	ADAMTS7	2D_APP vs 2D_WT
589.408	0.661556	0.153396	4.31274	1.61e-05	0.000127575	ADAMTS9	2D_APP vs 2D_WT
35.8426	2.80634	0.441832	6.3516	2.13e-10	3.41e-09	ADAMTS9-AS2	2D_APP vs 2D_WT
4260.85	0.399316	0.0961514	4.15299	3.28e-05	0.000244065	ADAMTS10	2D_APP vs 2D_WT
975.389	-0.54982	0.134058	-4.10135	4.11e-05	0.00029961	ADAMTS12	2D_APP vs 2D_WT
559.132	0.382886	0.122674	3.12115	0.00180145	0.00866627	ADAMTS14	2D_APP vs 2D_WT
319.355	0.544655	0.197258	2.76112	0.00576032	0.0233587	ADAMTS15	2D_APP vs 2D_WT
272.479	1.77977	0.212871	8.3608	6.23e-17	1.77e-15	ADAMTS16	2D_APP vs 2D_WT
162.861	1.36041	0.1957	6.95151	3.61e-12	6.95e-11	ADAMTS16-DT	2D_APP vs 2D_WT
62.2022	2.29615	0.373669	6.14488	8e-10	1.21e-08	ADAMTS17	2D_APP vs 2D_WT
854.747	-0.664752	0.134273	-4.95075	7.39e-07	7.45e-06	ADAMTSL1	2D_APP vs 2D_WT
205.499	2.75437	0.222294	12.3907	2.94e-35	2.32e-33	ADAMTSL2	2D_APP vs 2D_WT
109.555	3.29687	0.303091	10.8775	1.48e-27	7.98e-26	ADAMTSL3	2D_APP vs 2D_WT
199.113	0.553935	0.174653	3.17163	0.00151587	0.00742278	ADAMTSL4	2D_APP vs 2D_WT
129.012	-1.09237	0.235262	-4.64321	3.43e-06	3.07e-05	ADAP1	2D_APP vs 2D_WT
218.163	-1.68445	0.194836	-8.64547	5.36e-18	1.64e-16	ADARB2	2D_APP vs 2D_WT
927.029	-0.311201	0.098999	-3.14348	0.00166952	0.00809282	ADAT1	2D_APP vs 2D_WT
1212.9	-0.580561	0.107422	-5.4045	6.5e-08	7.66e-07	ADCY2	2D_APP vs 2D_WT
686.34	-0.315976	0.109392	-2.88847	0.00387119	0.0166787	ADCY5	2D_APP vs 2D_WT
222.426	-0.741868	0.199999	-3.70936	0.000207782	0.00129284	ADCY7	2D_APP vs 2D_WT
1402.31	0.45762	0.102187	4.47825	7.53e-06	6.34e-05	ADCY9	2D_APP vs 2D_WT
449.904	-1.04538	0.148273	-7.05037	1.78e-12	3.53e-11	ADCYAP1	2D_APP vs 2D_WT
1885.71	-1.36889	0.118046	-11.5962	4.31e-31	2.82e-29	ADCYAP1R1	2D_APP vs 2D_WT
2709.12	-0.95957	0.0944643	-10.158	3.05e-24	1.43e-22	ADD2	2D_APP vs 2D_WT
1775.82	0.384699	0.0906049	4.2459	2.18e-05	0.000168141	ADD3	2D_APP vs 2D_WT
645.811	-0.842508	0.13432	-6.27238	3.56e-10	5.58e-09	ADGRA1	2D_APP vs 2D_WT
195.809	-0.699229	0.189916	-3.68179	0.000231606	0.00141951	ADGRA1-AS1	2D_APP vs 2D_WT
380.965	-0.591345	0.160142	-3.69264	0.000221939	0.00136969	ADGRA2	2D_APP vs 2D_WT
7518.86	-0.283031	0.087807	-3.22333	0.00126709	0.0063658	ADGRB2	2D_APP vs 2D_WT
835.005	-1.28373	0.110459	-11.6218	3.19e-31	2.11e-29	ADGRB3	2D_APP vs 2D_WT
675.141	-1.34797	0.110372	-12.2129	2.65e-34	2e-32	ADGRB3-DT	2D_APP vs 2D_WT
17524.6	-0.518929	0.0794285	-6.53329	6.43e-11	1.08e-09	ADGRG1	2D_APP vs 2D_WT
124.401	3.14891	0.279678	11.2591	2.09e-29	1.25e-27	ADGRG2	2D_APP vs 2D_WT
1084.43	-2.11866	0.102278	-20.7147	2.56e-95	1.36e-92	ADGRG6	2D_APP vs 2D_WT
3207.81	-1.53274	0.123608	-12.4	2.61e-35	2.07e-33	ADGRL2	2D_APP vs 2D_WT
3301.29	-0.962325	0.115008	-8.36748	5.89e-17	1.67e-15	ADGRL3	2D_APP vs 2D_WT
103.981	-0.782397	0.267045	-2.92983	0.00339144	0.0148592	ADGRL4	2D_APP vs 2D_WT
2676.84	0.322416	0.113944	2.8296	0.00466062	0.0195796	ADGRV1	2D_APP vs 2D_WT
231.078	-0.526818	0.167299	-3.14896	0.00163855	0.00796223	ADIRF-AS1	2D_APP vs 2D_WT
875.201	0.270186	0.109568	2.46591	0.0136665	0.0481256	ADISSP	2D_APP vs 2D_WT
325.33	0.608021	0.187275	3.24668	0.0011676	0.00594009	ADM	2D_APP vs 2D_WT
3268.14	-0.303786	0.0785202	-3.86888	0.000109334	0.000736011	ADNP	2D_APP vs 2D_WT
901.876	-0.375506	0.0962517	-3.90129	9.57e-05	0.000652569	ADNP2	2D_APP vs 2D_WT
80.0771	0.952578	0.266075	3.58011	0.000343456	0.00202219	ADPRH	2D_APP vs 2D_WT
80.839	-1.41258	0.274284	-5.15006	2.6e-07	2.81e-06	ADRA1B	2D_APP vs 2D_WT
59.6062	1.13984	0.424482	2.68525	0.00724767	0.0283131	ADRA1D	2D_APP vs 2D_WT
309.947	0.395611	0.156228	2.53227	0.0113328	0.0413404	ADSS1	2D_APP vs 2D_WT
9955.17	0.665964	0.0947256	7.03045	2.06e-12	4.05e-11	AEBP1	2D_APP vs 2D_WT
421.711	-0.802344	0.173192	-4.63269	3.61e-06	3.22e-05	AFAP1	2D_APP vs 2D_WT
231.483	1.6402	0.164259	9.98548	1.76e-23	7.87e-22	AFAP1L2	2D_APP vs 2D_WT
8060.32	-0.323524	0.0874829	-3.69814	0.000217183	0.00134534	AFDN	2D_APP vs 2D_WT
972.166	-0.677423	0.0956446	-7.08271	1.41e-12	2.83e-11	AFDN-DT	2D_APP vs 2D_WT
847.274	0.470597	0.138548	3.39664	0.000682182	0.00372106	AFF1	2D_APP vs 2D_WT
1433.44	-0.281662	0.0933972	-3.01574	0.0025635	0.0117369	AFF3	2D_APP vs 2D_WT
474.707	0.339907	0.125111	2.71683	0.00659101	0.0261677	AFMID	2D_APP vs 2D_WT
3056.91	-0.317521	0.0863824	-3.67576	0.000237145	0.00144858	AGAP1	2D_APP vs 2D_WT
12.0305	-2.13147	0.72868	-2.92511	0.0034433	0.0150672	AGBL1	2D_APP vs 2D_WT
364.217	0.343812	0.136711	2.51488	0.0119073	0.0430066	AGFG2	2D_APP vs 2D_WT
2806.68	-0.31179	0.092188	-3.38211	0.000719301	0.00389339	AGO1	2D_APP vs 2D_WT
625.411	0.639122	0.139307	4.58786	4.48e-06	3.94e-05	AGPAT2	2D_APP vs 2D_WT
4865.64	0.268827	0.0900638	2.98486	0.00283712	0.0127528	AGPAT4	2D_APP vs 2D_WT
86.8452	5.03679	1.89077	2.66388	0.00772442	0.0299082	AGR2	2D_APP vs 2D_WT
24526.4	-0.467251	0.0931051	-5.01854	5.21e-07	5.39e-06	AGRN	2D_APP vs 2D_WT
273.124	1.81906	0.223012	8.1568	3.44e-16	9.22e-15	AGT	2D_APP vs 2D_WT
833.496	-0.518042	0.126411	-4.09808	4.17e-05	0.000303647	AGTPBP1	2D_APP vs 2D_WT
799.258	0.540211	0.108633	4.97281	6.6e-07	6.7e-06	AGTRAP	2D_APP vs 2D_WT
933.751	0.514691	0.128649	4.00074	6.31e-05	0.000443854	AHCYL2	2D_APP vs 2D_WT
2803.41	0.297106	0.0850067	3.49509	0.000473899	0.00270306	AHDC1	2D_APP vs 2D_WT
1041.37	0.362768	0.0987823	3.6724	0.000240286	0.00146459	AHI1	2D_APP vs 2D_WT
10754.8	0.778222	0.123648	6.29385	3.1e-10	4.89e-09	AHNAK	2D_APP vs 2D_WT
1637.96	0.955263	0.112433	8.4963	1.96e-17	5.75e-16	AHNAK2	2D_APP vs 2D_WT
319.028	0.910652	0.152887	5.95638	2.58e-09	3.65e-08	AHR	2D_APP vs 2D_WT
3918.44	0.298859	0.0794296	3.76256	0.000168182	0.00107983	AIF1L	2D_APP vs 2D_WT
891.026	0.885582	0.112079	7.90139	2.76e-15	6.95e-14	AIFM2	2D_APP vs 2D_WT
1068.93	0.515285	0.092496	5.57089	2.53e-08	3.19e-07	AIG1	2D_APP vs 2D_WT
213.617	0.893699	0.171227	5.21939	1.8e-07	1.99e-06	AJAP1	2D_APP vs 2D_WT
784.197	-0.287036	0.112128	-2.5599	0.0104703	0.0387822	AJM1	2D_APP vs 2D_WT
1339.65	0.872542	0.115731	7.53941	4.72e-14	1.07e-12	AJUBA	2D_APP vs 2D_WT
741.663	-0.696571	0.11894	-5.85648	4.73e-09	6.46e-08	AK4	2D_APP vs 2D_WT
128.388	-0.917833	0.224882	-4.08139	4.48e-05	0.000323794	AK7	2D_APP vs 2D_WT
1192.01	-0.266447	0.0982484	-2.71198	0.00668834	0.026513	AKAP1	2D_APP vs 2D_WT
129.644	-0.694924	0.232619	-2.98738	0.00281375	0.0126622	AKAP3	2D_APP vs 2D_WT
1542.66	-0.445101	0.114495	-3.88751	0.000101277	0.000687403	AKAP6	2D_APP vs 2D_WT
3146.01	-0.29567	0.0886307	-3.33598	0.000850003	0.00451291	AKAP12	2D_APP vs 2D_WT
2712.33	-0.289672	0.0775028	-3.73757	0.000185804	0.00117488	AKAP13	2D_APP vs 2D_WT
75.3574	-0.743133	0.286044	-2.59796	0.00937785	0.0352724	AKNAD1	2D_APP vs 2D_WT
3613.3	0.864475	0.0776469	11.1334	8.63e-29	5e-27	AKR1B1	2D_APP vs 2D_WT
156.491	3.33726	1.24915	2.67163	0.00754827	0.0293133	AKR1B10	2D_APP vs 2D_WT
1190.38	0.51795	0.128966	4.01616	5.92e-05	0.000419244	AKR1C1	2D_APP vs 2D_WT
73.4345	-0.781536	0.29487	-2.65045	0.00803858	0.0309191	AKR1E2	2D_APP vs 2D_WT
1758.88	-0.278426	0.09375	-2.96988	0.00297917	0.0133079	AKT3	2D_APP vs 2D_WT
209.811	2.94766	0.794831	3.70854	0.000208456	0.00129662	ALDH1A1	2D_APP vs 2D_WT
76.2774	1.46482	0.280308	5.22575	1.73e-07	1.92e-06	ALDH1L1	2D_APP vs 2D_WT
1435.49	0.429159	0.0942837	4.55178	5.32e-06	4.6e-05	ALDH2	2D_APP vs 2D_WT
59.2724	2.4203	0.368285	6.57181	4.97e-11	8.45e-10	ALDH3A1	2D_APP vs 2D_WT
2868.62	0.965736	0.0710395	13.5943	4.33e-42	4.44e-40	ALDH3A2	2D_APP vs 2D_WT
809.777	0.409101	0.113725	3.59728	0.000321558	0.00190634	ALDH4A1	2D_APP vs 2D_WT
605.177	-0.678162	0.137963	-4.91552	8.85e-07	8.79e-06	ALDH5A1	2D_APP vs 2D_WT
971.061	0.292736	0.112631	2.59908	0.00934735	0.0351712	ALDH6A1	2D_APP vs 2D_WT
2748.79	0.347748	0.069683	4.99042	6.02e-07	6.16e-06	ALDH7A1	2D_APP vs 2D_WT
1507.53	0.506381	0.0887874	5.70329	1.18e-08	1.54e-07	ALDH9A1	2D_APP vs 2D_WT
382.784	0.427	0.156726	2.72449	0.00644006	0.0256665	ALDH16A1	2D_APP vs 2D_WT
633.347	0.549065	0.130178	4.2178	2.47e-05	0.000188231	ALG3	2D_APP vs 2D_WT
538.874	-0.417456	0.116563	-3.58137	0.000341799	0.00201363	ALG9	2D_APP vs 2D_WT
375.513	-0.498471	0.163365	-3.05126	0.00227883	0.0106109	ALG10B	2D_APP vs 2D_WT
33.74	-3.02576	0.494585	-6.11778	9.49e-10	1.42e-08	ALKAL2	2D_APP vs 2D_WT
265.393	0.737877	0.165717	4.45265	8.48e-06	7.09e-05	ALOX5AP	2D_APP vs 2D_WT
27.9096	2.45455	0.490819	5.00093	5.71e-07	5.86e-06	ALOX15	2D_APP vs 2D_WT
216.163	0.662528	0.165147	4.01176	6.03e-05	0.000426226	ALPK1	2D_APP vs 2D_WT
285.043	-0.486396	0.179807	-2.7051	0.00682835	0.0269635	ALPK3	2D_APP vs 2D_WT
469.687	2.15209	0.135195	15.9184	4.72e-57	8.96e-55	ALPL	2D_APP vs 2D_WT
480.558	1.37537	0.14006	9.81985	9.25e-23	3.96e-21	ALS2CL	2D_APP vs 2D_WT
162.273	2.30392	0.934716	2.46484	0.0137075	0.0482023	AMBP	2D_APP vs 2D_WT
1087.19	0.309107	0.093968	3.28949	0.00100369	0.00521379	AMD1	2D_APP vs 2D_WT
701.893	0.41967	0.114015	3.68084	0.000232466	0.00142264	AMDHD2	2D_APP vs 2D_WT
1308.07	-0.984501	0.133681	-7.36457	1.78e-13	3.87e-12	AMER2	2D_APP vs 2D_WT
145.382	-1.28411	0.23946	-5.36249	8.21e-08	9.55e-07	AMER3	2D_APP vs 2D_WT
922.201	-0.61954	0.118076	-5.24694	1.55e-07	1.72e-06	AMH	2D_APP vs 2D_WT
662.526	-0.421028	0.109072	-3.86009	0.000113347	0.000759654	AMIGO1	2D_APP vs 2D_WT
978.979	0.688677	0.112198	6.13803	8.36e-10	1.26e-08	AMIGO2	2D_APP vs 2D_WT
133.883	0.621899	0.206595	3.01024	0.00261042	0.0119075	AMMECR1	2D_APP vs 2D_WT
45.2978	1.2667	0.453022	2.7961	0.00517229	0.0213427	AMN	2D_APP vs 2D_WT
136.955	-0.574966	0.209982	-2.73817	0.00617826	0.0248188	AMN1	2D_APP vs 2D_WT
1956.28	0.271359	0.085579	3.17086	0.00151988	0.00744058	AMPD2	2D_APP vs 2D_WT
148.866	0.655226	0.202895	3.22939	0.00124055	0.00624874	AMPD3	2D_APP vs 2D_WT
637.074	-0.497638	0.130058	-3.82629	0.000130091	0.000858326	AMPH	2D_APP vs 2D_WT
185.305	-0.483237	0.192004	-2.51681	0.0118423	0.0428505	AMY2B	2D_APP vs 2D_WT
188.854	-0.516232	0.179907	-2.86944	0.00411203	0.0175706	ANAPC15	2D_APP vs 2D_WT
918.368	-0.583801	0.104337	-5.59537	2.2e-08	2.8e-07	ANGPTL2	2D_APP vs 2D_WT
141.67	0.922018	0.232678	3.96264	7.41e-05	0.000515716	ANGPTL4	2D_APP vs 2D_WT
277.555	-0.610323	0.19286	-3.16459	0.00155303	0.00758219	ANK1	2D_APP vs 2D_WT
6469.67	-0.476845	0.0955217	-4.992	5.98e-07	6.12e-06	ANK2	2D_APP vs 2D_WT
1981.39	-0.881218	0.0947076	-9.30462	1.34e-20	5.01e-19	ANK3	2D_APP vs 2D_WT
1004.01	1.26888	0.141733	8.95261	3.47e-19	1.16e-17	ANKRD1	2D_APP vs 2D_WT
1373.93	-0.578855	0.094365	-6.13421	8.56e-10	1.29e-08	ANKRD6	2D_APP vs 2D_WT
1167.25	0.271971	0.0908632	2.99319	0.00276077	0.0124739	ANKRD9	2D_APP vs 2D_WT
3491.52	-0.605814	0.0833865	-7.26514	3.73e-13	7.92e-12	ANKRD13B	2D_APP vs 2D_WT
391.468	-0.808081	0.13617	-5.93437	2.95e-09	4.15e-08	ANKRD24	2D_APP vs 2D_WT
127.439	-0.777613	0.223557	-3.47836	0.000504484	0.00285195	ANKRD34A	2D_APP vs 2D_WT
361.414	0.385865	0.138578	2.78447	0.00536153	0.0219665	ANKRD42	2D_APP vs 2D_WT
644.812	-0.885599	0.12737	-6.95294	3.58e-12	6.89e-11	ANKRD46	2D_APP vs 2D_WT
1482.94	-0.347454	0.116232	-2.98931	0.0027961	0.0126	ANKRD50	2D_APP vs 2D_WT
1912.21	-0.724649	0.0870681	-8.32279	8.59e-17	2.42e-15	ANKS1A	2D_APP vs 2D_WT
470.251	-1.06837	0.132848	-8.04208	8.83e-16	2.3e-14	ANKS1B	2D_APP vs 2D_WT
956.545	0.353361	0.124139	2.84648	0.00442051	0.0187063	ANKS6	2D_APP vs 2D_WT
269.18	4.08065	0.271216	15.0457	3.68e-51	5.72e-49	ANO1	2D_APP vs 2D_WT
5543.02	-0.503585	0.075414	-6.67761	2.43e-11	4.27e-10	ANO8	2D_APP vs 2D_WT
718.767	-0.970107	0.128971	-7.52191	5.4e-14	1.22e-12	ANOS1	2D_APP vs 2D_WT
2851.67	0.323151	0.101529	3.18285	0.00145834	0.00717852	ANP32B	2D_APP vs 2D_WT
6149.57	0.299308	0.0967136	3.09479	0.00196951	0.00936739	ANTXR1	2D_APP vs 2D_WT
1750.6	1.2005	0.147416	8.14363	3.84e-16	1.02e-14	ANXA1	2D_APP vs 2D_WT
12393	0.553241	0.0896078	6.17403	6.66e-10	1.02e-08	ANXA2	2D_APP vs 2D_WT
218.23	1.83503	0.496539	3.69565	0.000219323	0.00135566	ANXA3	2D_APP vs 2D_WT
549.2	0.623723	0.180749	3.45076	0.000559007	0.0031217	ANXA4	2D_APP vs 2D_WT
6966.29	0.487278	0.0646506	7.5371	4.81e-14	1.09e-12	ANXA5	2D_APP vs 2D_WT
1109.55	0.40432	0.099724	4.05439	5.03e-05	0.000359992	ANXA7	2D_APP vs 2D_WT
1078.5	0.520126	0.144156	3.60809	0.000308464	0.001837	ANXA11	2D_APP vs 2D_WT
144.948	0.838895	0.243275	3.44834	0.000564053	0.00314454	AOC1	2D_APP vs 2D_WT
155.74	-0.846052	0.218982	-3.86356	0.000111746	0.000750706	AOC2	2D_APP vs 2D_WT
107.729	-1.29271	0.239077	-5.4071	6.41e-08	7.57e-07	AOC3	2D_APP vs 2D_WT
312.029	0.436101	0.143551	3.03795	0.00238196	0.0110331	AOPEP	2D_APP vs 2D_WT
26.7995	2.32911	0.709455	3.28296	0.00102724	0.00530953	AP1M2	2D_APP vs 2D_WT
7366.89	-0.361845	0.0648023	-5.58383	2.35e-08	2.98e-07	AP2B1	2D_APP vs 2D_WT
2079.27	0.366162	0.135619	2.69994	0.00693517	0.0273305	AP2S1	2D_APP vs 2D_WT
792.316	0.36476	0.10128	3.60149	0.000316396	0.00188027	AP3B1	2D_APP vs 2D_WT
2110.82	-0.556685	0.0856236	-6.50154	7.95e-11	1.33e-09	AP3B2	2D_APP vs 2D_WT
504.058	-0.390554	0.117225	-3.33165	0.000863336	0.00457262	AP4B1	2D_APP vs 2D_WT
3184.01	-0.430342	0.0851924	-5.05142	4.39e-07	4.59e-06	APBA2	2D_APP vs 2D_WT
1612.26	-0.407061	0.108986	-3.73499	0.000187726	0.00118525	APBB2	2D_APP vs 2D_WT
1724.71	-0.347018	0.0896823	-3.86941	0.000109097	0.000734917	APBB3	2D_APP vs 2D_WT
2885.09	-0.63713	0.123556	-5.1566	2.51e-07	2.72e-06	APC	2D_APP vs 2D_WT
11192.4	-0.472921	0.0927495	-5.09891	3.42e-07	3.61e-06	APC2	2D_APP vs 2D_WT
308.099	0.478704	0.150437	3.18209	0.00146214	0.00719363	APEX2	2D_APP vs 2D_WT
112.939	-3.69784	0.345621	-10.6991	1.03e-26	5.33e-25	APLN	2D_APP vs 2D_WT
570.716	1.97607	0.14634	13.5033	1.5e-41	1.5e-39	APLNR	2D_APP vs 2D_WT
13555	-0.433575	0.0719527	-6.02583	1.68e-09	2.43e-08	APLP1	2D_APP vs 2D_WT
18834	0.510968	0.0877255	5.82462	5.72e-09	7.77e-08	APLP2	2D_APP vs 2D_WT
15457	1.46578	0.0864095	16.9632	1.54e-64	3.84e-62	APOE	2D_APP vs 2D_WT
66.1669	1.71077	0.336134	5.08955	3.59e-07	3.79e-06	APOL1	2D_APP vs 2D_WT
1257.46	0.284963	0.0853957	3.33697	0.000846977	0.00449927	APOL2	2D_APP vs 2D_WT
1594.1	0.906814	0.105288	8.61274	7.13e-18	2.17e-16	APOL4	2D_APP vs 2D_WT
154.582	0.959028	0.294188	3.25991	0.00111448	0.00570519	APOL6	2D_APP vs 2D_WT
387.736	0.389554	0.134164	2.90356	0.00368944	0.0160048	APOO	2D_APP vs 2D_WT
683.436	0.392354	0.122588	3.20058	0.00137151	0.00682089	APPAT	2D_APP vs 2D_WT
543.267	0.477555	0.127568	3.74355	0.000181441	0.00115109	APRT	2D_APP vs 2D_WT
325.087	2.30429	0.151433	15.2165	2.75e-52	4.37e-50	AQP1	2D_APP vs 2D_WT
451.525	1.6856	0.141152	11.9417	7.17e-33	5.22e-31	AQP4	2D_APP vs 2D_WT
172.929	1.01113	0.227593	4.44271	8.88e-06	7.39e-05	AQP5	2D_APP vs 2D_WT
16.5906	1.8876	0.642125	2.93962	0.00328617	0.0144583	AQP5-AS1	2D_APP vs 2D_WT
322.577	0.473265	0.138868	3.40803	0.00065433	0.00359099	AR	2D_APP vs 2D_WT
1080.18	0.332974	0.104236	3.19442	0.00140113	0.00693674	ARAF	2D_APP vs 2D_WT
2264.72	0.315246	0.0912281	3.45559	0.000549099	0.00306811	ARAP1	2D_APP vs 2D_WT
232.585	1.03143	0.1972	5.2304	1.69e-07	1.88e-06	ARAP2	2D_APP vs 2D_WT
192.88	-0.741756	0.194024	-3.82302	0.000131826	0.000868452	ARC	2D_APP vs 2D_WT
2195.07	-0.385234	0.0898644	-4.28684	1.81e-05	0.000142192	AREL1	2D_APP vs 2D_WT
1080.24	0.340464	0.100138	3.39996	0.000673951	0.00368125	ARFGAP3	2D_APP vs 2D_WT
660.069	-0.446212	0.10975	-4.06573	4.79e-05	0.000344591	ARFGEF3	2D_APP vs 2D_WT
154.863	-0.766422	0.225859	-3.39337	0.000690376	0.00375848	ARG2	2D_APP vs 2D_WT
447.562	-0.515773	0.129237	-3.99091	6.58e-05	0.000460688	ARHGAP4	2D_APP vs 2D_WT
48.5896	0.990047	0.373789	2.64868	0.0080807	0.0310568	ARHGAP6	2D_APP vs 2D_WT
108.355	0.854981	0.251905	3.39406	0.000688641	0.00375111	ARHGAP9	2D_APP vs 2D_WT
360.143	1.01438	0.171653	5.90947	3.43e-09	4.79e-08	ARHGAP18	2D_APP vs 2D_WT
9304.08	-0.319791	0.0760215	-4.20658	2.59e-05	0.000197288	ARHGAP21	2D_APP vs 2D_WT
131.588	0.612394	0.22209	2.75741	0.00582605	0.0235864	ARHGAP22	2D_APP vs 2D_WT
2191.56	-0.33196	0.0786565	-4.22038	2.44e-05	0.000186236	ARHGAP23	2D_APP vs 2D_WT
296.468	0.467404	0.175728	2.65981	0.00781839	0.0302076	ARHGAP27	2D_APP vs 2D_WT
181.746	0.766945	0.192059	3.99328	6.52e-05	0.000456601	ARHGAP28	2D_APP vs 2D_WT
828.381	0.5585	0.130043	4.29475	1.75e-05	0.000137544	ARHGAP31	2D_APP vs 2D_WT
1474.12	-0.608873	0.103909	-5.85969	4.64e-09	6.34e-08	ARHGAP32	2D_APP vs 2D_WT
4534.11	-0.579574	0.0808462	-7.16884	7.56e-13	1.57e-11	ARHGAP33	2D_APP vs 2D_WT
484.73	-0.495613	0.127811	-3.8777	0.000105448	0.000713256	ARHGDIG	2D_APP vs 2D_WT
653.66	0.587286	0.112752	5.20865	1.9e-07	2.09e-06	ARHGEF3	2D_APP vs 2D_WT
88.9544	0.715571	0.267198	2.67805	0.00740517	0.02882	ARHGEF5	2D_APP vs 2D_WT
952.715	-0.582175	0.118801	-4.90043	9.56e-07	9.43e-06	ARHGEF6	2D_APP vs 2D_WT
3415.67	-0.458962	0.0827967	-5.54324	2.97e-08	3.7e-07	ARHGEF7	2D_APP vs 2D_WT
224.646	0.466828	0.162745	2.86847	0.0041246	0.0176205	ARHGEF16	2D_APP vs 2D_WT
3415.65	0.339024	0.0965362	3.51189	0.00044494	0.00255562	ARHGEF17	2D_APP vs 2D_WT
4570.58	0.278088	0.0810799	3.4298	0.000604029	0.00334659	ARHGEF40	2D_APP vs 2D_WT
4952.88	-0.335584	0.0839012	-3.99976	6.34e-05	0.00044539	ARID1A	2D_APP vs 2D_WT
1588.13	-0.901213	0.0930044	-9.69	3.33e-22	1.38e-20	ARK2C	2D_APP vs 2D_WT
636.194	-0.305803	0.116513	-2.62462	0.00867465	0.0329797	ARK2N	2D_APP vs 2D_WT
1171.53	0.619046	0.0941747	6.57338	4.92e-11	8.37e-10	ARL1	2D_APP vs 2D_WT
5639.4	0.854464	0.0689766	12.3878	3.04e-35	2.39e-33	ARL4C	2D_APP vs 2D_WT
656.966	0.402915	0.109902	3.66613	0.000246246	0.0014986	ARL4D	2D_APP vs 2D_WT
737.116	-0.396889	0.114213	-3.475	0.000510851	0.00288298	ARL5B	2D_APP vs 2D_WT
5196.66	0.36376	0.0739003	4.92231	8.55e-07	8.5e-06	ARL6IP1	2D_APP vs 2D_WT
2370.96	-0.269141	0.0986928	-2.72706	0.00639012	0.0255036	ARL10	2D_APP vs 2D_WT
204.997	-0.484698	0.179222	-2.70445	0.0068418	0.0270057	ARL15	2D_APP vs 2D_WT
424.183	-0.382305	0.137595	-2.77848	0.00546141	0.0223237	ARMC5	2D_APP vs 2D_WT
1099.75	0.446233	0.0902227	4.94591	7.58e-07	7.62e-06	ARMC9	2D_APP vs 2D_WT
1747.84	-0.367932	0.102327	-3.59566	0.000323565	0.00191651	ARMCX4	2D_APP vs 2D_WT
578.559	-0.37152	0.115573	-3.2146	0.00130625	0.00653756	ARMH1	2D_APP vs 2D_WT
1939.22	-0.510402	0.123909	-4.11917	3.8e-05	0.0002788	ARMH4	2D_APP vs 2D_WT
39.1091	1.12899	0.400152	2.8214	0.0047814	0.0200315	ARNILA	2D_APP vs 2D_WT
1150.57	0.411203	0.109591	3.75217	0.000175309	0.00111902	ARPC3	2D_APP vs 2D_WT
154.518	-0.821539	0.239942	-3.4239	0.000617298	0.00341053	ARPP21	2D_APP vs 2D_WT
702.554	-1.20902	0.110505	-10.9408	7.35e-28	4.09e-26	ARRB1	2D_APP vs 2D_WT
2008.94	-0.355324	0.0882895	-4.02453	5.71e-05	0.000405629	ARRDC3	2D_APP vs 2D_WT
2844.26	0.299394	0.0859442	3.48359	0.000494741	0.0028033	ARSA	2D_APP vs 2D_WT
37.3518	-1.30057	0.403138	-3.22612	0.00125479	0.00630884	ARSF	2D_APP vs 2D_WT
108.164	0.608646	0.231144	2.63319	0.00845874	0.0322459	ARSG	2D_APP vs 2D_WT
72.1154	0.914178	0.295651	3.09209	0.00198755	0.00943729	ARSI	2D_APP vs 2D_WT
263.19	-0.673629	0.201664	-3.34036	0.000836702	0.00445784	ARSJ	2D_APP vs 2D_WT
355.309	0.551812	0.138309	3.98969	6.62e-05	0.0004629	ARSK	2D_APP vs 2D_WT
221.78	0.916333	0.174496	5.2513	1.51e-07	1.69e-06	ARSL	2D_APP vs 2D_WT
34.0571	-1.80224	0.426248	-4.22815	2.36e-05	0.000180761	ART3	2D_APP vs 2D_WT
7323.06	-0.36019	0.0754946	-4.77107	1.83e-06	1.71e-05	ARVCF	2D_APP vs 2D_WT
163.347	0.613424	0.193561	3.16915	0.00152886	0.00747897	ARX	2D_APP vs 2D_WT
5757.33	0.303414	0.0702263	4.32051	1.56e-05	0.000123459	ASAH1	2D_APP vs 2D_WT
175.908	-0.604847	0.212865	-2.84147	0.00449066	0.0189584	ASAH2B	2D_APP vs 2D_WT
2172.7	0.345005	0.0753576	4.57824	4.69e-06	4.11e-05	ASAP1	2D_APP vs 2D_WT
2452.36	0.354414	0.086797	4.08326	4.44e-05	0.00032144	ASAP3	2D_APP vs 2D_WT
521.64	0.558565	0.121371	4.60215	4.18e-06	3.7e-05	ASB13	2D_APP vs 2D_WT
983.445	-0.930963	0.111938	-8.31676	9.04e-17	2.54e-15	ASCL1	2D_APP vs 2D_WT
621.418	0.297814	0.112041	2.65807	0.00785891	0.0303404	ASF1A	2D_APP vs 2D_WT
296.919	0.5177	0.189209	2.73613	0.00621659	0.0249575	ASF1B	2D_APP vs 2D_WT
3129	-0.615406	0.0742175	-8.29192	1.11e-16	3.11e-15	ASIC1	2D_APP vs 2D_WT
935.59	-0.265855	0.0959999	-2.76932	0.00561727	0.0228774	ASIC3	2D_APP vs 2D_WT
422.754	-1.47521	0.152284	-9.6872	3.42e-22	1.42e-20	ASIC4	2D_APP vs 2D_WT
34.8074	2.85933	0.472212	6.05518	1.4e-09	2.06e-08	ASPA	2D_APP vs 2D_WT
3838.64	0.53494	0.0965678	5.53953	3.03e-08	3.77e-07	ASPH	2D_APP vs 2D_WT
536.222	-0.748507	0.150762	-4.96482	6.88e-07	6.96e-06	ASPHD1	2D_APP vs 2D_WT
143.86	-0.734381	0.213312	-3.44275	0.000575822	0.00320381	ASPHD2	2D_APP vs 2D_WT
622.101	0.537212	0.117047	4.5897	4.44e-06	3.92e-05	ASPM	2D_APP vs 2D_WT
129.278	-2.43734	0.241527	-10.0914	6.03e-24	2.77e-22	ASPN	2D_APP vs 2D_WT
1481.97	0.320368	0.0974519	3.28745	0.001011	0.00524071	ASPSCR1	2D_APP vs 2D_WT
456.696	-0.333953	0.126522	-2.63947	0.00830351	0.0318016	ASRGL1	2D_APP vs 2D_WT
2310.2	2.45233	0.0801298	30.6044	1.07e-205	4.22e-202	ASS1	2D_APP vs 2D_WT
1675.12	-0.340447	0.125422	-2.71442	0.00663921	0.0263431	ASTN1	2D_APP vs 2D_WT
483.412	-1.23151	0.157668	-7.81082	5.68e-15	1.4e-13	ASXL3	2D_APP vs 2D_WT
2261.87	-0.264808	0.0845686	-3.13127	0.00174049	0.0084079	ATAD1	2D_APP vs 2D_WT
576.334	0.45374	0.128969	3.51821	0.000434464	0.00249981	ATAD2	2D_APP vs 2D_WT
58.2094	1.80393	0.342948	5.26006	1.44e-07	1.62e-06	ATAD3C	2D_APP vs 2D_WT
2893.55	-0.44346	0.0840125	-5.27849	1.3e-07	1.48e-06	ATAT1	2D_APP vs 2D_WT
3760.52	-1.0015	0.101272	-9.88918	4.64e-23	2.04e-21	ATCAY	2D_APP vs 2D_WT
872.894	0.433669	0.164343	2.63881	0.00831972	0.031839	ATF3	2D_APP vs 2D_WT
681.4	0.394717	0.133568	2.95517	0.00312496	0.0138323	ATF5	2D_APP vs 2D_WT
2470.37	-0.487014	0.121008	-4.02466	5.71e-05	0.00040556	ATF7IP	2D_APP vs 2D_WT
1147.78	0.358138	0.0874047	4.09747	4.18e-05	0.000304235	ATG16L2	2D_APP vs 2D_WT
482.399	-0.735639	0.12281	-5.99006	2.1e-09	3e-08	ATL1	2D_APP vs 2D_WT
815.795	0.507239	0.0979888	5.1765	2.26e-07	2.46e-06	ATL3	2D_APP vs 2D_WT
751.673	1.59042	0.108402	14.6716	9.8e-49	1.38e-46	ATOH8	2D_APP vs 2D_WT
597.302	0.386898	0.147034	2.63136	0.00850451	0.0323953	ATOX1	2D_APP vs 2D_WT
17599.2	0.544311	0.0891214	6.10753	1.01e-09	1.51e-08	ATP1A2	2D_APP vs 2D_WT
636.544	-1.26317	0.154794	-8.16029	3.34e-16	9.01e-15	ATP1A3	2D_APP vs 2D_WT
6987.09	-0.263963	0.0838774	-3.14701	0.00164949	0.00800753	ATP1B2	2D_APP vs 2D_WT
2989.74	0.40408	0.0729978	5.53551	3.1e-08	3.84e-07	ATP1B3	2D_APP vs 2D_WT
191.432	-0.842819	0.207792	-4.05608	4.99e-05	0.00035767	ATP2A3	2D_APP vs 2D_WT
1795.7	0.666077	0.0843232	7.8991	2.81e-15	7.07e-14	ATP2B1	2D_APP vs 2D_WT
77.5619	0.873271	0.26707	3.26982	0.00107617	0.00553061	ATP2B1-AS1	2D_APP vs 2D_WT
1009.32	-0.795531	0.133797	-5.9458	2.75e-09	3.89e-08	ATP2B2	2D_APP vs 2D_WT
255.857	-1.81649	0.177402	-10.2394	1.32e-24	6.29e-23	ATP2B3	2D_APP vs 2D_WT
5710.64	-1.01917	0.106411	-9.57772	9.92e-22	3.95e-20	ATP2B4	2D_APP vs 2D_WT
1396.04	0.364212	0.121886	2.98812	0.00280696	0.0126403	ATP5MK	2D_APP vs 2D_WT
8830.21	0.318105	0.0731542	4.34842	1.37e-05	0.000109764	ATP6AP1	2D_APP vs 2D_WT
1376.17	0.280149	0.0875452	3.20006	0.00137401	0.00682989	ATP6V1E1	2D_APP vs 2D_WT
697.4	0.512259	0.112246	4.56374	5.03e-06	4.37e-05	ATP6V1F	2D_APP vs 2D_WT
265.957	-0.827676	0.157274	-5.26262	1.42e-07	1.6e-06	ATP6V1G2	2D_APP vs 2D_WT
4832.22	-0.274709	0.0695726	-3.94852	7.86e-05	0.000543662	ATP6V0A1	2D_APP vs 2D_WT
3133.13	0.493246	0.0860287	5.73351	9.84e-09	1.3e-07	ATP6V0E1	2D_APP vs 2D_WT
803.133	-0.359494	0.109289	-3.28939	0.00100406	0.00521434	ATP7B	2D_APP vs 2D_WT
715.805	-1.62621	0.123852	-13.1303	2.21e-39	1.98e-37	ATP8A1	2D_APP vs 2D_WT
398.863	-0.861529	0.147983	-5.8218	5.82e-09	7.89e-08	ATP8A2	2D_APP vs 2D_WT
2344.74	-0.31638	0.0852712	-3.71028	0.000207031	0.00128979	ATP8B2	2D_APP vs 2D_WT
6676.38	-0.843068	0.0889664	-9.47625	2.64e-21	1.02e-19	ATP9A	2D_APP vs 2D_WT
69.4611	1.13709	0.3546	3.20669	0.00134271	0.00669963	ATP10A	2D_APP vs 2D_WT
2158.99	1.42256	0.251944	5.64632	1.64e-08	2.12e-07	ATP11A	2D_APP vs 2D_WT
107.864	2.30313	0.250169	9.20629	3.38e-20	1.21e-18	ATP13A4	2D_APP vs 2D_WT
23.7085	3.47949	0.644164	5.40156	6.61e-08	7.77e-07	ATP13A5	2D_APP vs 2D_WT
907.018	0.339375	0.10645	3.18812	0.00143201	0.00706478	ATRAID	2D_APP vs 2D_WT
3011.82	-0.27344	0.0981887	-2.78484	0.00535543	0.021956	ATRN	2D_APP vs 2D_WT
88.3691	-0.801453	0.270039	-2.96792	0.00299826	0.0133644	ATXN1-AS1	2D_APP vs 2D_WT
1073.39	-0.40227	0.0982148	-4.09582	4.21e-05	0.000306181	ATXN7L2	2D_APP vs 2D_WT
2941.99	-0.355857	0.0707283	-5.03133	4.87e-07	5.06e-06	ATXN7L3	2D_APP vs 2D_WT
3100.66	-0.394307	0.103044	-3.82659	0.000129932	0.00085769	ATXN7L3B	2D_APP vs 2D_WT
357.744	0.371266	0.132248	2.80735	0.00499511	0.0207636	AUH	2D_APP vs 2D_WT
2711.9	0.293339	0.0957084	3.06493	0.00217723	0.0102101	AUP1	2D_APP vs 2D_WT
357.431	0.601321	0.192691	3.12065	0.00180451	0.0086718	AURKA	2D_APP vs 2D_WT
1393.4	0.304192	0.101813	2.98776	0.00281034	0.0126526	AURKAIP1	2D_APP vs 2D_WT
8566.51	-0.630502	0.0958099	-6.58076	4.68e-11	7.98e-10	AUTS2	2D_APP vs 2D_WT
135.051	0.877852	0.231232	3.79642	0.0001468	0.000956239	AVPI1	2D_APP vs 2D_WT
24.0263	-1.96957	0.511308	-3.85203	0.000117144	0.000782969	AVPR1A	2D_APP vs 2D_WT
11.9902	-1.9671	0.772389	-2.54677	0.0108725	0.0399646	AVPR2	2D_APP vs 2D_WT
1768.91	0.499471	0.125125	3.99176	6.56e-05	0.000459212	AXL	2D_APP vs 2D_WT
7637.93	0.522289	0.208495	2.50504	0.0122436	0.0439238	B2M	2D_APP vs 2D_WT
1025.8	-0.281264	0.101151	-2.78063	0.00542528	0.0221963	B3GALNT1	2D_APP vs 2D_WT
502.518	-0.357813	0.136774	-2.6161	0.00889413	0.0336908	B3GALT1	2D_APP vs 2D_WT
353.857	-1.46255	0.146879	-9.9575	2.34e-23	1.04e-21	B3GALT2	2D_APP vs 2D_WT
318.017	0.610148	0.155499	3.92381	8.72e-05	0.000598161	B3GALT5	2D_APP vs 2D_WT
256.212	0.430315	0.154754	2.78065	0.00542503	0.0221963	B3GALT5-AS1	2D_APP vs 2D_WT
364.956	0.452615	0.155701	2.90696	0.0036496	0.0158731	B3GAT1-DT	2D_APP vs 2D_WT
1306.01	-0.558993	0.0943963	-5.92177	3.19e-09	4.46e-08	B3GLCT	2D_APP vs 2D_WT
80.5121	-0.823542	0.267128	-3.08295	0.00204962	0.0096784	B3GNT4	2D_APP vs 2D_WT
459.292	-0.356406	0.129485	-2.75249	0.00591439	0.0238901	B3GNT5	2D_APP vs 2D_WT
62.1558	0.949613	0.357061	2.65952	0.00782513	0.0302278	B3GNT7	2D_APP vs 2D_WT
276.303	1.69233	0.156252	10.8308	2.46e-27	1.32e-25	B3GNT9	2D_APP vs 2D_WT
273.326	0.52176	0.149536	3.4892	0.000484472	0.00275302	B3GNTL1	2D_APP vs 2D_WT
1241.11	-0.627518	0.0883914	-7.09931	1.25e-12	2.53e-11	B4GALNT1	2D_APP vs 2D_WT
1053.52	-1.41067	0.106339	-13.2657	3.66e-40	3.47e-38	B4GALNT3	2D_APP vs 2D_WT
1602.85	1.61504	0.118711	13.6048	3.75e-42	3.87e-40	B4GALT1	2D_APP vs 2D_WT
817.203	0.320785	0.0988088	3.24652	0.00116824	0.00594183	B4GALT4	2D_APP vs 2D_WT
486.852	0.48365	0.12026	4.02172	5.78e-05	0.00041006	B9D1	2D_APP vs 2D_WT
913.833	0.704907	0.102553	6.87359	6.26e-12	1.17e-10	BAALC	2D_APP vs 2D_WT
356.317	0.605844	0.142791	4.24288	2.21e-05	0.000170215	BABAM2	2D_APP vs 2D_WT
534.616	0.379301	0.131203	2.89095	0.00384084	0.0165588	BACE2	2D_APP vs 2D_WT
498.435	-1.13068	0.12679	-8.91773	4.76e-19	1.57e-17	BACH2	2D_APP vs 2D_WT
988.579	-0.290137	0.103252	-2.80998	0.00495453	0.0206167	BAHD1	2D_APP vs 2D_WT
141.755	1.48161	0.256426	5.77791	7.56e-09	1.01e-07	BAIAP2L1	2D_APP vs 2D_WT
3241.69	0.485384	0.0774669	6.26569	3.71e-10	5.81e-09	BAIAP3	2D_APP vs 2D_WT
578.829	1.17242	0.127924	9.16494	4.96e-20	1.76e-18	BAMBI	2D_APP vs 2D_WT
22.2142	1.32316	0.506034	2.61476	0.00892898	0.0337838	BARHL1	2D_APP vs 2D_WT
13282	-0.733058	0.0845216	-8.67302	4.21e-18	1.29e-16	BASP1	2D_APP vs 2D_WT
199.603	-1.48565	0.182377	-8.14605	3.76e-16	1e-14	BASP1-AS1	2D_APP vs 2D_WT
1307.33	-0.419824	0.0880332	-4.76893	1.85e-06	1.73e-05	BAZ2B	2D_APP vs 2D_WT
635.777	-0.431927	0.115448	-3.74132	0.000183055	0.00115984	BBC3	2D_APP vs 2D_WT
318.097	-1.58567	0.160928	-9.85329	6.63e-23	2.88e-21	BBOX1	2D_APP vs 2D_WT
1150.38	-0.347429	0.117162	-2.96536	0.00302324	0.0134501	BBS2	2D_APP vs 2D_WT
1939.32	1.82338	0.13762	13.2494	4.55e-40	4.29e-38	BCAM	2D_APP vs 2D_WT
8845.43	-0.511553	0.0851048	-6.01086	1.85e-09	2.66e-08	BCAN	2D_APP vs 2D_WT
84.6869	-1.03165	0.277282	-3.72057	0.000198773	0.00124622	BCAN-AS2	2D_APP vs 2D_WT
4211.99	0.513179	0.0851238	6.02861	1.65e-09	2.39e-08	BCAP31	2D_APP vs 2D_WT
2731.56	0.431641	0.0840295	5.13679	2.79e-07	3e-06	BCAR1	2D_APP vs 2D_WT
729.896	0.780493	0.112076	6.96398	3.31e-12	6.38e-11	BCAR3	2D_APP vs 2D_WT
1226.9	0.672849	0.0996198	6.75416	1.44e-11	2.59e-10	BCAT2	2D_APP vs 2D_WT
1595.35	0.547851	0.100443	5.45433	4.92e-08	5.91e-07	BCKDHB	2D_APP vs 2D_WT
401.654	-0.911556	0.131319	-6.94153	3.88e-12	7.43e-11	BCL2	2D_APP vs 2D_WT
433.188	0.511334	0.124984	4.0912	4.29e-05	0.000311994	BCL2L11	2D_APP vs 2D_WT
378.428	0.538849	0.158617	3.39718	0.000680852	0.00371484	BCL2L12	2D_APP vs 2D_WT
342.021	0.707247	0.165501	4.27338	1.93e-05	0.000150101	BCL3	2D_APP vs 2D_WT
1505.65	-0.690568	0.0878735	-7.85866	3.88e-15	9.67e-14	BCL7A	2D_APP vs 2D_WT
439.024	0.321892	0.129051	2.49431	0.0126201	0.0450533	BCL7C	2D_APP vs 2D_WT
949.1	-1.87595	0.117627	-15.9483	2.93e-57	5.66e-55	BCL11A	2D_APP vs 2D_WT
658.364	-1.64282	0.131459	-12.4969	7.76e-36	6.3e-34	BCL11B	2D_APP vs 2D_WT
76.8312	-1.03128	0.27392	-3.7649	0.000166614	0.00107046	BDKRB2	2D_APP vs 2D_WT
72.7037	-1.47089	0.304595	-4.829	1.37e-06	1.32e-05	BEND4	2D_APP vs 2D_WT
288.355	-0.867396	0.176114	-4.92518	8.43e-07	8.39e-06	BEND5	2D_APP vs 2D_WT
136.386	0.652245	0.214868	3.03556	0.00240091	0.0110955	BEND6	2D_APP vs 2D_WT
274.256	-0.386646	0.148889	-2.59687	0.00940771	0.0353645	BEST1	2D_APP vs 2D_WT
254.556	-2.00638	0.228023	-8.79904	1.38e-18	4.4e-17	BHLHE22	2D_APP vs 2D_WT
19.7863	-1.97897	0.583957	-3.38889	0.000701754	0.00381427	BHLHE23	2D_APP vs 2D_WT
259.818	0.933569	0.244127	3.82411	0.000131244	0.000865484	BICC1	2D_APP vs 2D_WT
1646.98	0.457467	0.10491	4.36056	1.3e-05	0.000104443	BICD1	2D_APP vs 2D_WT
1178.91	-0.699376	0.0991729	-7.05209	1.76e-12	3.49e-11	BICDL1	2D_APP vs 2D_WT
3660.85	-0.341676	0.0698594	-4.89091	1e-06	9.84e-06	BIN1	2D_APP vs 2D_WT
141.531	0.643548	0.21184	3.0379	0.00238237	0.0110331	BIRC3	2D_APP vs 2D_WT
780.499	0.470135	0.145444	3.23241	0.00122751	0.00619852	BIRC5	2D_APP vs 2D_WT
482.306	1.01886	0.119918	8.49629	1.96e-17	5.75e-16	BLACAT1	2D_APP vs 2D_WT
3326.55	-0.427603	0.0750277	-5.69927	1.2e-08	1.57e-07	BLCAP	2D_APP vs 2D_WT
892.275	0.27066	0.0955183	2.83359	0.00460284	0.0193781	BLMH	2D_APP vs 2D_WT
16.3195	2.1434	0.634558	3.37778	0.00073073	0.00395199	BLNK	2D_APP vs 2D_WT
295.99	0.365626	0.144306	2.53369	0.0112868	0.041237	BLOC1S3	2D_APP vs 2D_WT
709.718	-0.375171	0.106101	-3.53599	0.000406245	0.00235739	BLTP3A	2D_APP vs 2D_WT
740.202	0.551709	0.11572	4.7676	1.86e-06	1.74e-05	BLVRB	2D_APP vs 2D_WT
300.411	0.561825	0.142698	3.93716	8.25e-05	0.000567628	BMAL1	2D_APP vs 2D_WT
1942.51	-0.320941	0.101946	-3.14814	0.00164314	0.00798062	BMERB1	2D_APP vs 2D_WT
798.003	0.568864	0.102508	5.54947	2.87e-08	3.58e-07	BMF	2D_APP vs 2D_WT
2483.83	0.370746	0.0876394	4.23036	2.33e-05	0.000179206	BMP1	2D_APP vs 2D_WT
59.6462	0.818849	0.316072	2.5907	0.00957802	0.0359021	BMP2	2D_APP vs 2D_WT
399.753	3.0158	0.155493	19.3951	8.5e-84	3.64e-81	BMP4	2D_APP vs 2D_WT
154.801	1.43899	0.206544	6.96698	3.24e-12	6.26e-11	BMP5	2D_APP vs 2D_WT
41.3085	1.38284	0.406351	3.40306	0.000666348	0.00364578	BMP6	2D_APP vs 2D_WT
2368.59	0.877044	0.105852	8.28555	1.18e-16	3.26e-15	BMP7	2D_APP vs 2D_WT
1834.45	0.546405	0.0867191	6.30086	2.96e-10	4.69e-09	BMPR1A	2D_APP vs 2D_WT
1235.24	-0.859848	0.104402	-8.2359	1.78e-16	4.9e-15	BMPR1B	2D_APP vs 2D_WT
24.5064	1.51219	0.510955	2.95953	0.00308106	0.0136533	BNAT1	2D_APP vs 2D_WT
1504.35	-0.455457	0.0924577	-4.92611	8.39e-07	8.36e-06	BNIP3	2D_APP vs 2D_WT
26.0383	5.19681	0.802467	6.47604	9.42e-11	1.56e-09	BPIFB4	2D_APP vs 2D_WT
2738.09	-0.264866	0.0939103	-2.82042	0.00479613	0.0200847	BRD3	2D_APP vs 2D_WT
2218.03	0.436209	0.107189	4.06954	4.71e-05	0.000339589	BRI3	2D_APP vs 2D_WT
293.004	0.469074	0.182432	2.57122	0.0101341	0.0376857	BRI3BP	2D_APP vs 2D_WT
352.126	0.330713	0.133496	2.47733	0.013237	0.0468885	BRINP2	2D_APP vs 2D_WT
936.116	-1.33937	0.131657	-10.1731	2.61e-24	1.23e-22	BRINP3	2D_APP vs 2D_WT
459.724	-0.364902	0.137027	-2.663	0.00774474	0.0299524	BRME1	2D_APP vs 2D_WT
3561.77	-0.637157	0.0787522	-8.09065	5.93e-16	1.56e-14	BRSK1	2D_APP vs 2D_WT
4309.54	-0.653586	0.0917008	-7.12738	1.02e-12	2.09e-11	BRSK2	2D_APP vs 2D_WT
1861.08	-0.385648	0.119269	-3.23344	0.00122311	0.00617945	BRWD1	2D_APP vs 2D_WT
865.546	-0.465698	0.113419	-4.10599	4.03e-05	0.000293986	BRWD3	2D_APP vs 2D_WT
2731.78	-0.305945	0.0858019	-3.56571	0.000362878	0.00212701	BSDC1	2D_APP vs 2D_WT
18987.8	0.410174	0.0733336	5.59326	2.23e-08	2.83e-07	BSG	2D_APP vs 2D_WT
998.878	-0.74066	0.117502	-6.30336	2.91e-10	4.62e-09	BSN	2D_APP vs 2D_WT
133.674	0.858563	0.216765	3.96079	7.47e-05	0.000518804	BST2	2D_APP vs 2D_WT
1880.48	-0.267811	0.0937889	-2.85546	0.00429741	0.0182756	BTAF1	2D_APP vs 2D_WT
287.546	-1.09416	0.185724	-5.89131	3.83e-09	5.3e-08	BTBD8	2D_APP vs 2D_WT
340.406	0.510959	0.142514	3.58533	0.000336658	0.00198513	BTBD19	2D_APP vs 2D_WT
35.7327	1.11158	0.412219	2.69657	0.00700568	0.0275314	BTC	2D_APP vs 2D_WT
1260.29	-0.284977	0.107964	-2.63955	0.0083017	0.0318009	BTF3L4	2D_APP vs 2D_WT
1238.11	-0.327315	0.108307	-3.02209	0.00251032	0.0115201	BTG1	2D_APP vs 2D_WT
1745.27	-0.408617	0.0791063	-5.16542	2.4e-07	2.6e-06	BTG2	2D_APP vs 2D_WT
704.097	0.279123	0.107502	2.59643	0.00941969	0.0353893	BTG3	2D_APP vs 2D_WT
925.623	-0.700325	0.101525	-6.89807	5.27e-12	9.97e-11	BTN3A1	2D_APP vs 2D_WT
684.559	-0.328185	0.122195	-2.68575	0.00723664	0.0282869	BTN3A2	2D_APP vs 2D_WT
48.0735	2.5595	0.390076	6.56155	5.32e-11	9e-10	BTNL9	2D_APP vs 2D_WT
319.536	0.525623	0.155311	3.38433	0.000713535	0.00386748	BVES	2D_APP vs 2D_WT
564.322	-0.609394	0.121423	-5.01878	5.2e-07	5.38e-06	BZW2	2D_APP vs 2D_WT
13.1664	-5.91641	1.26993	-4.65885	3.18e-06	2.86e-05	C1GALT1C1L	2D_APP vs 2D_WT
1176.12	-0.706499	0.0968916	-7.29165	3.06e-13	6.55e-12	C1orf21	2D_APP vs 2D_WT
210.259	-0.63243	0.176615	-3.58085	0.000342484	0.00201707	C1orf50	2D_APP vs 2D_WT
886.967	-0.325301	0.106381	-3.05789	0.002229	0.0104157	C1orf52	2D_APP vs 2D_WT
573.637	0.643322	0.112012	5.74335	9.28e-09	1.23e-07	C1orf54	2D_APP vs 2D_WT
141.397	0.911717	0.202182	4.50938	6.5e-06	5.54e-05	C1orf115	2D_APP vs 2D_WT
1055.2	0.300588	0.0940712	3.19533	0.00139671	0.00691831	C1orf122	2D_APP vs 2D_WT
1149.91	-0.48964	0.095972	-5.10191	3.36e-07	3.56e-06	C1orf216	2D_APP vs 2D_WT
62.6626	-1.11247	0.301908	-3.68479	0.000228895	0.00140427	C1orf220	2D_APP vs 2D_WT
661.897	0.559559	0.108218	5.17067	2.33e-07	2.53e-06	C1orf226	2D_APP vs 2D_WT
12.7357	-2.96353	0.843503	-3.51337	0.000442467	0.0025429	C1orf232	2D_APP vs 2D_WT
1318.31	0.379255	0.0927539	4.08883	4.34e-05	0.000314965	C1QBP	2D_APP vs 2D_WT
4932.35	1.11316	0.0999303	11.1393	8.07e-29	4.7e-27	C1QL1	2D_APP vs 2D_WT
40.8776	-1.57121	0.387634	-4.05335	5.05e-05	0.000361475	C1QL2	2D_APP vs 2D_WT
38.4338	1.08834	0.381099	2.85578	0.00429307	0.0182611	C1QL3	2D_APP vs 2D_WT
286.648	-3.57964	0.21329	-16.783	3.25e-63	7.64e-61	C1QL4	2D_APP vs 2D_WT
636.226	1.64752	0.122224	13.4795	2.06e-41	2.06e-39	C1QTNF1	2D_APP vs 2D_WT
3936.3	0.307215	0.0798916	3.84539	0.000120359	0.000802282	C1QTNF6	2D_APP vs 2D_WT
2765.94	1.21488	0.0894804	13.5771	5.48e-42	5.6e-40	C1R	2D_APP vs 2D_WT
2871.96	1.33372	0.095815	13.9198	4.81e-44	5.38e-42	C1S	2D_APP vs 2D_WT
1293.3	-0.293217	0.103697	-2.82764	0.00468929	0.0196832	C2CD5	2D_APP vs 2D_WT
358.715	-0.721394	0.1384	-5.21238	1.86e-07	2.06e-06	C2orf49-DT	2D_APP vs 2D_WT
947.989	-1.09834	0.109223	-10.0559	8.65e-24	3.91e-22	C2orf72	2D_APP vs 2D_WT
224.721	1.847	0.204362	9.03786	1.6e-19	5.44e-18	C3	2D_APP vs 2D_WT
24.9818	-1.21345	0.492198	-2.46538	0.0136868	0.0481499	C3orf20	2D_APP vs 2D_WT
568.175	-0.616175	0.136991	-4.49792	6.86e-06	5.83e-05	C3orf70	2D_APP vs 2D_WT
18.0096	-1.689	0.595262	-2.83741	0.00454816	0.0191642	C3orf80	2D_APP vs 2D_WT
424.444	1.4929	0.154282	9.67639	3.8e-22	1.57e-20	C4A	2D_APP vs 2D_WT
178.775	1.59973	0.194162	8.23916	1.73e-16	4.78e-15	C4B	2D_APP vs 2D_WT
118.829	1.55946	0.226784	6.87637	6.14e-12	1.15e-10	C4orf19	2D_APP vs 2D_WT
189.651	-0.458632	0.182998	-2.50621	0.0122032	0.0438601	C4orf33	2D_APP vs 2D_WT
51.7237	1.00716	0.391546	2.57225	0.010104	0.037602	C4orf50	2D_APP vs 2D_WT
215.076	0.979548	0.189952	5.15682	2.51e-07	2.72e-06	C5AR1	2D_APP vs 2D_WT
70.4196	1.66359	0.363891	4.57167	4.84e-06	4.22e-05	C6orf141	2D_APP vs 2D_WT
1537.12	0.323034	0.10261	3.14816	0.00164303	0.00798062	C7orf50	2D_APP vs 2D_WT
37.742	1.64968	0.407867	4.04464	5.24e-05	0.000373955	C8orf88	2D_APP vs 2D_WT
553.642	-0.449597	0.147264	-3.053	0.00226566	0.010562	C9orf72	2D_APP vs 2D_WT
901.999	0.308624	0.0988957	3.1207	0.00180422	0.0086718	C11orf68	2D_APP vs 2D_WT
541.049	0.474361	0.148751	3.18896	0.00142786	0.00704784	C14orf119	2D_APP vs 2D_WT
5043.36	-0.76109	0.0888591	-8.56513	1.08e-17	3.23e-16	C14orf132	2D_APP vs 2D_WT
279.613	1.00367	0.170808	5.87601	4.2e-09	5.8e-08	C15orf39	2D_APP vs 2D_WT
21.9219	1.34453	0.501027	2.68355	0.00728447	0.0284175	C16orf54	2D_APP vs 2D_WT
24.7775	-1.68076	0.521787	-3.22116	0.00127672	0.00640599	C16orf92	2D_APP vs 2D_WT
250.153	-0.601451	0.16434	-3.65981	0.000252406	0.00153226	C17orf58	2D_APP vs 2D_WT
227.741	-0.536174	0.188897	-2.83844	0.00453349	0.0191065	C17orf100	2D_APP vs 2D_WT
228.942	-0.553797	0.183087	-3.02477	0.00248819	0.0114319	C18orf32	2D_APP vs 2D_WT
1475.22	0.321269	0.104282	3.08079	0.00206453	0.00973947	C19orf53	2D_APP vs 2D_WT
236.345	-0.692557	0.163515	-4.23543	2.28e-05	0.000175414	C20orf204	2D_APP vs 2D_WT
333.254	0.546657	0.155705	3.51086	0.000446654	0.00256397	C21orf91	2D_APP vs 2D_WT
75.562	0.723052	0.285427	2.53323	0.0113018	0.0412503	C22orf42	2D_APP vs 2D_WT
980.934	-0.310956	0.0959743	-3.23999	0.00119533	0.00605617	C22orf46P	2D_APP vs 2D_WT
1300.23	1.05126	0.110612	9.5041	2.02e-21	7.82e-20	CA2	2D_APP vs 2D_WT
61.7755	1.50917	0.33631	4.48742	7.21e-06	6.1e-05	CA4	2D_APP vs 2D_WT
379.184	2.23683	0.179379	12.4699	1.09e-35	8.77e-34	CA8	2D_APP vs 2D_WT
433.608	-1.06093	0.203519	-5.21295	1.86e-07	2.05e-06	CA10	2D_APP vs 2D_WT
4349.19	0.36624	0.0784951	4.66577	3.07e-06	2.77e-05	CA12	2D_APP vs 2D_WT
3706.18	0.760323	0.0678978	11.198	4.17e-29	2.45e-27	CA14	2D_APP vs 2D_WT
18.0045	-1.60512	0.604497	-2.65529	0.00792398	0.0305558	CA15P1	2D_APP vs 2D_WT
495.691	-0.36522	0.125751	-2.90432	0.00368053	0.0159759	CAB39L	2D_APP vs 2D_WT
103.617	-0.647459	0.26308	-2.46108	0.013852	0.0486324	CABP7	2D_APP vs 2D_WT
851.303	-0.391017	0.122026	-3.20439	0.00135351	0.00674327	CACNA1A	2D_APP vs 2D_WT
352.844	-0.891463	0.167925	-5.3087	1.1e-07	1.26e-06	CACNA1B	2D_APP vs 2D_WT
715.001	-0.412507	0.127809	-3.22752	0.00124866	0.00628187	CACNA1E	2D_APP vs 2D_WT
1040.31	0.430409	0.124535	3.45613	0.000547995	0.00306281	CACNA1G	2D_APP vs 2D_WT
1652.44	-1.22924	0.124884	-9.8431	7.34e-23	3.17e-21	CACNA2D1	2D_APP vs 2D_WT
72.4577	-1.19594	0.282096	-4.23947	2.24e-05	0.000172624	CACNA2D3	2D_APP vs 2D_WT
1776.89	-0.475102	0.0799648	-5.94139	2.83e-09	3.98e-08	CACNB1	2D_APP vs 2D_WT
668.11	0.281553	0.11102	2.53607	0.0112106	0.0409932	CACNB2	2D_APP vs 2D_WT
2448.43	-0.448611	0.0783615	-5.72489	1.04e-08	1.36e-07	CACNB3	2D_APP vs 2D_WT
101.146	-1.66343	0.267237	-6.22455	4.83e-10	7.51e-09	CACNG2	2D_APP vs 2D_WT
122.631	-2.68168	0.25931	-10.3416	4.57e-25	2.21e-23	CACNG3	2D_APP vs 2D_WT
10521.2	1.18526	0.0817902	14.4914	1.37e-47	1.82e-45	CACNG5	2D_APP vs 2D_WT
4376.21	-0.26381	0.0944994	-2.79166	0.00524386	0.0215929	CACNG7	2D_APP vs 2D_WT
2094.77	0.74492	0.0869934	8.56295	1.1e-17	3.28e-16	CACNG8	2D_APP vs 2D_WT
543.279	-1.22851	0.147975	-8.30215	1.02e-16	2.87e-15	CADM2	2D_APP vs 2D_WT
1554.69	-0.433348	0.0936782	-4.62592	3.73e-06	3.33e-05	CADM3	2D_APP vs 2D_WT
143.56	-0.546648	0.217444	-2.51397	0.0119382	0.0430719	CADM3-AS1	2D_APP vs 2D_WT
1223.58	-0.352617	0.0935217	-3.77043	0.000162965	0.00104838	CADPS	2D_APP vs 2D_WT
531.546	2.10178	0.184969	11.3629	6.4e-30	3.96e-28	CADPS2	2D_APP vs 2D_WT
303.692	0.490121	0.150973	3.24642	0.00116868	0.00594251	CALB1	2D_APP vs 2D_WT
640.537	-1.96601	0.151104	-13.011	1.06e-38	9.17e-37	CALB2	2D_APP vs 2D_WT
1081.79	0.427973	0.0916179	4.67128	2.99e-06	2.7e-05	CALCOCO2	2D_APP vs 2D_WT
15463.5	0.877289	0.0776595	11.2966	1.36e-29	8.28e-28	CALD1	2D_APP vs 2D_WT
73.7565	-1.24701	0.306017	-4.07498	4.6e-05	0.00033236	CALHM5	2D_APP vs 2D_WT
14473.9	0.409234	0.0757912	5.39949	6.68e-08	7.86e-07	CALM2	2D_APP vs 2D_WT
294.312	2.84855	0.179215	15.8946	6.91e-57	1.29e-54	CALN1	2D_APP vs 2D_WT
16520.1	0.720525	0.0895415	8.04683	8.5e-16	2.21e-14	CALR	2D_APP vs 2D_WT
229.18	-0.775552	0.176548	-4.39286	1.12e-05	9.16e-05	CAMK2A	2D_APP vs 2D_WT
1578.05	-0.542186	0.115305	-4.70219	2.57e-06	2.35e-05	CAMK2N1	2D_APP vs 2D_WT
338.262	-0.540185	0.177587	-3.0418	0.00235167	0.0109037	CAMK2N2	2D_APP vs 2D_WT
396.067	-0.745915	0.142387	-5.23864	1.62e-07	1.8e-06	CAMK4	2D_APP vs 2D_WT
1149.57	-0.278188	0.0900721	-3.0885	0.0020117	0.00953131	CAMKK2	2D_APP vs 2D_WT
828.073	-0.451566	0.101926	-4.43033	9.41e-06	7.8e-05	CAMKV	2D_APP vs 2D_WT
3377.35	-0.577166	0.106373	-5.42589	5.77e-08	6.85e-07	CAMSAP1	2D_APP vs 2D_WT
2060.2	-0.313922	0.102433	-3.06465	0.00217924	0.0102147	CAMSAP2	2D_APP vs 2D_WT
2320.09	-0.536396	0.0793783	-6.75747	1.4e-11	2.53e-10	CAMSAP3	2D_APP vs 2D_WT
2798.4	0.727246	0.0758677	9.58571	9.18e-22	3.67e-20	CAPN5	2D_APP vs 2D_WT
163.22	-0.502702	0.192652	-2.60937	0.00907086	0.034233	CAPN10-DT	2D_APP vs 2D_WT
82.8108	1.11668	0.26718	4.17951	2.92e-05	0.000219594	CAPN12	2D_APP vs 2D_WT
70.9972	-2.19691	0.374043	-5.87342	4.27e-09	5.88e-08	CAPN14	2D_APP vs 2D_WT
1325.96	0.33808	0.0973931	3.47129	0.000517967	0.00291314	CAPN15	2D_APP vs 2D_WT
4739.84	0.379835	0.0775643	4.89703	9.73e-07	9.57e-06	CAPNS1	2D_APP vs 2D_WT
2396.25	-0.31281	0.0794019	-3.93957	8.16e-05	0.000562738	CAPRIN2	2D_APP vs 2D_WT
300.833	0.517703	0.154174	3.35792	0.000785309	0.00421711	CAPS	2D_APP vs 2D_WT
485.253	0.624128	0.17946	3.4778	0.000505538	0.00285709	CARD10	2D_APP vs 2D_WT
575.254	-0.340354	0.116618	-2.91853	0.00351684	0.0153635	CARMIL1	2D_APP vs 2D_WT
1589.84	-0.26542	0.0915142	-2.90032	0.00372783	0.0161387	CARMIL3	2D_APP vs 2D_WT
178.701	1.04548	0.189152	5.52719	3.25e-08	4.02e-07	CARNS1	2D_APP vs 2D_WT
2025.44	0.351307	0.0893933	3.92991	8.5e-05	0.00058422	CARS1	2D_APP vs 2D_WT
4866.96	-0.266713	0.0842497	-3.16575	0.00154686	0.00755578	CASC3	2D_APP vs 2D_WT
970.836	-0.399675	0.0997188	-4.00802	6.12e-05	0.000431467	CASC15	2D_APP vs 2D_WT
1004.39	-0.550471	0.112948	-4.87368	1.1e-06	1.07e-05	CASD1	2D_APP vs 2D_WT
1591.86	-0.437101	0.0821409	-5.32135	1.03e-07	1.18e-06	CASK	2D_APP vs 2D_WT
492.548	0.476441	0.126998	3.75157	0.000175733	0.00112064	CASP6	2D_APP vs 2D_WT
145.867	0.873985	0.223672	3.90743	9.33e-05	0.000637299	CASP8	2D_APP vs 2D_WT
271.973	0.962396	0.172647	5.57434	2.48e-08	3.14e-07	CASQ1	2D_APP vs 2D_WT
972.724	0.710397	0.102198	6.95116	3.62e-12	6.96e-11	CAST	2D_APP vs 2D_WT
521.321	-1.42227	0.124688	-11.4067	3.87e-30	2.45e-28	CASZ1	2D_APP vs 2D_WT
25.3241	3.4476	0.903887	3.81419	0.000136628	0.000896787	CAT	2D_APP vs 2D_WT
1092.11	-0.709366	0.104923	-6.76085	1.37e-11	2.48e-10	CATSPERG	2D_APP vs 2D_WT
3114.33	0.49757	0.119222	4.17347	3e-05	0.000224648	CAVIN1	2D_APP vs 2D_WT
380.479	-1.2517	0.146481	-8.54514	1.28e-17	3.8e-16	CBFA2T3	2D_APP vs 2D_WT
1125.21	-0.614076	0.111321	-5.51629	3.46e-08	4.27e-07	CBLB	2D_APP vs 2D_WT
513.25	-1.91968	0.144243	-13.3086	2.06e-40	1.97e-38	CBLN1	2D_APP vs 2D_WT
619.188	0.654834	0.131888	4.96509	6.87e-07	6.95e-06	CBR1	2D_APP vs 2D_WT
798.728	0.361453	0.0987194	3.66142	0.000250819	0.00152454	CBS	2D_APP vs 2D_WT
1139.98	-0.373444	0.087706	-4.25791	2.06e-05	0.000159917	CBX2	2D_APP vs 2D_WT
1746.86	-0.415744	0.0958511	-4.33739	1.44e-05	0.00011495	CBX4	2D_APP vs 2D_WT
3587.51	0.418914	0.0756138	5.54018	3.02e-08	3.76e-07	CBX6	2D_APP vs 2D_WT
709.805	-0.406034	0.111484	-3.64207	0.00027045	0.00162633	CBX8	2D_APP vs 2D_WT
2834.59	0.312906	0.0754607	4.14661	3.37e-05	0.000250395	CC2D1A	2D_APP vs 2D_WT
1410.47	0.938449	0.114994	8.16087	3.33e-16	8.97e-15	CCDC6	2D_APP vs 2D_WT
992.966	0.280427	0.0912337	3.07372	0.00211407	0.0099423	CCDC9	2D_APP vs 2D_WT
2622.18	-0.312928	0.0816812	-3.8311	0.000127574	0.000844671	CCDC14	2D_APP vs 2D_WT
1194.07	-0.474796	0.0895098	-5.3044	1.13e-07	1.29e-06	CCDC18-AS1	2D_APP vs 2D_WT
697.582	0.568601	0.112839	5.03905	4.68e-07	4.88e-06	CCDC24	2D_APP vs 2D_WT
136.828	0.572964	0.212788	2.69265	0.00708861	0.0278185	CCDC28A	2D_APP vs 2D_WT
22.8833	2.41658	0.571709	4.22695	2.37e-05	0.000181485	CCDC33	2D_APP vs 2D_WT
594.961	0.414964	0.121677	3.41038	0.000648721	0.00356318	CCDC34	2D_APP vs 2D_WT
435.934	0.405888	0.126596	3.20615	0.00134522	0.00671045	CCDC74A	2D_APP vs 2D_WT
314.504	0.507239	0.141086	3.59524	0.000324092	0.00191906	CCDC74B	2D_APP vs 2D_WT
681.97	-0.482616	0.12498	-3.86155	0.000112669	0.000755657	CCDC78	2D_APP vs 2D_WT
3224.72	0.426155	0.0876662	4.8611	1.17e-06	1.13e-05	CCDC80	2D_APP vs 2D_WT
1689.24	-0.416499	0.100704	-4.13589	3.54e-05	0.0002611	CCDC82	2D_APP vs 2D_WT
588.499	0.516678	0.126349	4.08931	4.33e-05	0.000314433	CCDC85B	2D_APP vs 2D_WT
318.283	0.531698	0.159463	3.3343	0.000855134	0.00453527	CCDC86	2D_APP vs 2D_WT
825.501	-0.342533	0.099864	-3.43	0.000603586	0.00334549	CCDC88B	2D_APP vs 2D_WT
1603.24	-0.318024	0.113527	-2.80131	0.00508948	0.0210583	CCDC88C	2D_APP vs 2D_WT
350.755	0.378486	0.141113	2.68215	0.00731509	0.02852	CCDC91	2D_APP vs 2D_WT
147.4	-0.809109	0.206667	-3.91503	9.04e-05	0.000618842	CCDC92B	2D_APP vs 2D_WT
334.161	0.817826	0.143215	5.71047	1.13e-08	1.48e-07	CCDC102A	2D_APP vs 2D_WT
736.906	-0.300336	0.107459	-2.79488	0.00519194	0.0214104	CCDC115	2D_APP vs 2D_WT
3041.85	-0.289441	0.106494	-2.71792	0.00656935	0.026108	CCDC136	2D_APP vs 2D_WT
46.1482	-3.17056	0.429458	-7.38268	1.55e-13	3.4e-12	CCDC140	2D_APP vs 2D_WT
83.668	3.56243	0.328115	10.8573	1.84e-27	9.93e-26	CCDC141	2D_APP vs 2D_WT
1129.65	0.368058	0.0870913	4.22611	2.38e-05	0.000181909	CCDC144NL-AS1	2D_APP vs 2D_WT
537.047	-0.471774	0.135831	-3.47324	0.000514218	0.00289618	CCDC149	2D_APP vs 2D_WT
188.368	0.678766	0.180952	3.75109	0.000176068	0.00112242	CCDC150	2D_APP vs 2D_WT
736.37	0.294166	0.115084	2.55608	0.0105858	0.03912	CCDC167	2D_APP vs 2D_WT
320.269	-1.12954	0.174928	-6.45718	1.07e-10	1.76e-09	CCDC177	2D_APP vs 2D_WT
1792.99	-0.486358	0.0931247	-5.22265	1.76e-07	1.95e-06	CCDC184	2D_APP vs 2D_WT
15.4186	-1.57856	0.640638	-2.46405	0.0137376	0.048291	CCDC187	2D_APP vs 2D_WT
994.098	-0.648879	0.105526	-6.14897	7.8e-10	1.18e-08	CCDC198	2D_APP vs 2D_WT
132.807	-0.643388	0.217151	-2.96286	0.00304797	0.013531	CCER2	2D_APP vs 2D_WT
2617.63	0.999261	0.0718211	13.9132	5.27e-44	5.87e-42	CCL2	2D_APP vs 2D_WT
568.324	0.528801	0.118057	4.47918	7.49e-06	6.32e-05	CCL22	2D_APP vs 2D_WT
187.115	1.7269	0.180886	9.54694	1.34e-21	5.28e-20	CCN3	2D_APP vs 2D_WT
178.999	0.998285	0.182463	5.47117	4.47e-08	5.41e-07	CCNA1	2D_APP vs 2D_WT
1050.96	0.559068	0.116428	4.80183	1.57e-06	1.49e-05	CCNB1	2D_APP vs 2D_WT
409.964	0.498943	0.175513	2.84277	0.0044724	0.0188935	CCNB2	2D_APP vs 2D_WT
4809.03	0.389093	0.0679331	5.72758	1.02e-08	1.34e-07	CCND2	2D_APP vs 2D_WT
715.493	0.37301	0.111182	3.35495	0.000793802	0.00425692	CCNDBP1	2D_APP vs 2D_WT
1751.85	0.264472	0.0940378	2.8124	0.00491726	0.0204875	CCNG1	2D_APP vs 2D_WT
1060.35	-0.516293	0.107963	-4.78214	1.73e-06	1.63e-05	CCNG2	2D_APP vs 2D_WT
23.2299	3.73796	0.629776	5.93537	2.93e-09	4.12e-08	CCNO	2D_APP vs 2D_WT
781.333	-0.40963	0.120319	-3.40454	0.000662745	0.00362808	CCNT1	2D_APP vs 2D_WT
768.119	-0.365453	0.117377	-3.1135	0.0018488	0.00885303	CCP110	2D_APP vs 2D_WT
490.255	0.390985	0.129909	3.00969	0.00261516	0.0119263	CCPG1	2D_APP vs 2D_WT
416.373	0.614946	0.138959	4.42538	9.63e-06	7.98e-05	CCR7	2D_APP vs 2D_WT
585.1	-0.311942	0.116855	-2.66949	0.00759673	0.0294666	CCSAP	2D_APP vs 2D_WT
448.717	0.380407	0.126411	3.00928	0.00261867	0.011936	CD2AP	2D_APP vs 2D_WT
113.138	-0.873779	0.247923	-3.5244	0.00042444	0.00245072	CD8A	2D_APP vs 2D_WT
2417.83	0.659422	0.0729654	9.03746	1.6e-19	5.45e-18	CD9	2D_APP vs 2D_WT
6960.08	-0.761584	0.0902711	-8.43663	3.27e-17	9.46e-16	CD24	2D_APP vs 2D_WT
399.063	-1.20072	0.156363	-7.67908	1.6e-14	3.79e-13	CD27-AS1	2D_APP vs 2D_WT
290.511	-2.44701	0.187282	-13.0659	5.16e-39	4.52e-37	CD34	2D_APP vs 2D_WT
582.934	-0.370442	0.146713	-2.52493	0.011572	0.0419956	CD37	2D_APP vs 2D_WT
154.49	0.981521	0.237998	4.12406	3.72e-05	0.000273961	CD40	2D_APP vs 2D_WT
3307.24	0.853793	0.0741017	11.5219	1.02e-30	6.57e-29	CD44	2D_APP vs 2D_WT
142.221	0.907552	0.237337	3.8239	0.000131358	0.000865654	CD55	2D_APP vs 2D_WT
1734.21	0.497021	0.0875332	5.67809	1.36e-08	1.76e-07	CD59	2D_APP vs 2D_WT
14926	0.630987	0.072739	8.67468	4.15e-18	1.28e-16	CD63	2D_APP vs 2D_WT
2531.5	1.41132	0.0967666	14.5848	3.51e-48	4.77e-46	CD74	2D_APP vs 2D_WT
7749.03	0.32572	0.0851012	3.82745	0.00012948	0.00085499	CD81	2D_APP vs 2D_WT
993.855	-0.842359	0.132339	-6.36516	1.95e-10	3.14e-09	CD82	2D_APP vs 2D_WT
587.761	0.65221	0.14363	4.54091	5.6e-06	4.83e-05	CD83	2D_APP vs 2D_WT
99.0564	0.617604	0.236233	2.61439	0.00893871	0.0338077	CD86	2D_APP vs 2D_WT
5197.53	0.650929	0.0945785	6.88242	5.88e-12	1.11e-10	CD151	2D_APP vs 2D_WT
3055.72	0.701481	0.0907552	7.72938	1.08e-14	2.59e-13	CD164	2D_APP vs 2D_WT
1191.42	-0.653734	0.102519	-6.37673	1.81e-10	2.92e-09	CD200	2D_APP vs 2D_WT
57.4792	0.777215	0.311074	2.49849	0.0124724	0.0446067	CD247	2D_APP vs 2D_WT
408.714	-0.671792	0.166182	-4.04251	5.29e-05	0.000377232	CD248	2D_APP vs 2D_WT
159.003	-0.870963	0.197404	-4.41209	1.02e-05	8.43e-05	CD274	2D_APP vs 2D_WT
934.592	0.425067	0.113802	3.73515	0.000187604	0.00118485	CD320	2D_APP vs 2D_WT
856.124	0.30336	0.117388	2.58426	0.00975892	0.03649	CDAN1	2D_APP vs 2D_WT
390.979	0.481988	0.148791	3.23936	0.00119798	0.00606803	CDC6	2D_APP vs 2D_WT
496.403	-0.388855	0.129662	-2.999	0.00270867	0.0122896	CDC7	2D_APP vs 2D_WT
595.153	0.484431	0.140418	3.44992	0.000560759	0.00312971	CDC20	2D_APP vs 2D_WT
36.3657	5.32073	0.723749	7.35162	1.96e-13	4.25e-12	CDC20B	2D_APP vs 2D_WT
2331.16	0.35226	0.0892135	3.94851	7.86e-05	0.000543662	CDC25B	2D_APP vs 2D_WT
204.064	-0.49522	0.170063	-2.91199	0.00359139	0.0156545	CDC42	2D_APP vs 2D_WT
3910.11	-0.339488	0.103957	-3.26565	0.00109215	0.00560538	CDC42BPB	2D_APP vs 2D_WT
223.061	0.888736	0.168971	5.25969	1.44e-07	1.62e-06	CDC42BPG	2D_APP vs 2D_WT
1315.33	0.815072	0.099006	8.23255	1.83e-16	5.02e-15	CDC42EP1	2D_APP vs 2D_WT
1082.44	0.422333	0.0937275	4.50597	6.61e-06	5.62e-05	CDC42EP3	2D_APP vs 2D_WT
208.522	1.00451	0.265283	3.78658	0.000152736	0.000989906	CDC42EP5	2D_APP vs 2D_WT
492.555	0.601151	0.134928	4.45534	8.38e-06	7e-05	CDCA7	2D_APP vs 2D_WT
875.707	1.52487	0.0979204	15.5726	1.12e-54	1.92e-52	CDCA7L	2D_APP vs 2D_WT
293.815	-1.82859	0.160566	-11.3884	4.78e-30	2.99e-28	CDCP1	2D_APP vs 2D_WT
802.089	3.74348	0.16785	22.3026	3.49e-110	2.46e-107	CDH1	2D_APP vs 2D_WT
639.689	2.35585	0.191645	12.2928	9.9e-35	7.63e-33	CDH3	2D_APP vs 2D_WT
32.9357	2.67139	0.456495	5.85196	4.86e-09	6.63e-08	CDH3-AS1	2D_APP vs 2D_WT
3561.1	0.587282	0.0763366	7.69332	1.43e-14	3.4e-13	CDH6	2D_APP vs 2D_WT
95.9368	-1.55491	0.257431	-6.04011	1.54e-09	2.24e-08	CDH7	2D_APP vs 2D_WT
927.95	-1.60814	0.103576	-15.5262	2.31e-54	3.85e-52	CDH8	2D_APP vs 2D_WT
130.122	-2.09567	0.23457	-8.93408	4.11e-19	1.36e-17	CDH9	2D_APP vs 2D_WT
1496.69	-0.415338	0.0952435	-4.3608	1.3e-05	0.000104371	CDH11	2D_APP vs 2D_WT
40.9722	-2.04211	0.459208	-4.44704	8.71e-06	7.26e-05	CDH12	2D_APP vs 2D_WT
26.0395	1.40769	0.502509	2.80133	0.00508926	0.0210583	CDH15	2D_APP vs 2D_WT
60.2955	-1.30838	0.342932	-3.81528	0.00013603	0.00089346	CDH18	2D_APP vs 2D_WT
24.302	2.34501	0.554324	4.2304	2.33e-05	0.000179206	CDH19	2D_APP vs 2D_WT
79.4484	-0.863068	0.279208	-3.09113	0.00199395	0.00946081	CDH22	2D_APP vs 2D_WT
513.538	1.20984	0.132505	9.13047	6.82e-20	2.39e-18	CDHR1	2D_APP vs 2D_WT
619.989	0.398574	0.134258	2.96872	0.00299043	0.0133398	CDK1	2D_APP vs 2D_WT
3752.39	0.743173	0.0724939	10.2515	1.16e-24	5.56e-23	CDK2AP1	2D_APP vs 2D_WT
784.87	0.607232	0.1095	5.54547	2.93e-08	3.66e-07	CDK2AP2	2D_APP vs 2D_WT
2865.82	-1.1802	0.10728	-11.0012	3.77e-28	2.13e-26	CDK5R1	2D_APP vs 2D_WT
476.326	-0.597642	0.133136	-4.48897	7.16e-06	6.06e-05	CDK5R2	2D_APP vs 2D_WT
3223.66	0.529974	0.0853538	6.20915	5.33e-10	8.22e-09	CDK5RAP2	2D_APP vs 2D_WT
1253.69	-0.568749	0.104371	-5.44929	5.06e-08	6.07e-07	CDK14	2D_APP vs 2D_WT
360.468	1.16265	0.144554	8.04307	8.76e-16	2.28e-14	CDK18	2D_APP vs 2D_WT
2485.56	-0.330142	0.0916874	-3.60074	0.000317314	0.00188458	CDKN1B	2D_APP vs 2D_WT
2035.55	0.356657	0.0957228	3.72594	0.00019459	0.0012231	CDKN1C	2D_APP vs 2D_WT
143.051	1.83906	0.236148	7.78772	6.82e-15	1.66e-13	CDKN2A	2D_APP vs 2D_WT
697.807	2.15637	0.120404	17.9095	9.95e-72	3.22e-69	CDKN2B	2D_APP vs 2D_WT
209.916	0.585697	0.237128	2.46996	0.0135128	0.0476621	CDKN2C	2D_APP vs 2D_WT
612.654	-0.581942	0.117793	-4.94039	7.8e-07	7.83e-06	CDKN2D	2D_APP vs 2D_WT
185.337	0.737267	0.196766	3.74692	0.000179022	0.00113721	CDKN3	2D_APP vs 2D_WT
1601.07	0.304688	0.107104	2.84479	0.00444411	0.0187941	CDO1	2D_APP vs 2D_WT
715.994	0.884923	0.160162	5.52518	3.29e-08	4.07e-07	CDON	2D_APP vs 2D_WT
410.734	0.433379	0.132654	3.26699	0.00108699	0.00558328	CDR2	2D_APP vs 2D_WT
4108.36	-0.433882	0.0839772	-5.16667	2.38e-07	2.58e-06	CDS2	2D_APP vs 2D_WT
361.341	0.449051	0.176207	2.54844	0.0108207	0.0398185	CDT1	2D_APP vs 2D_WT
711.112	0.369625	0.107587	3.43559	0.00059126	0.00328415	CDYL	2D_APP vs 2D_WT
642.866	1.13721	0.131611	8.64072	5.59e-18	1.71e-16	CEBPB	2D_APP vs 2D_WT
780.873	0.683358	0.103664	6.59205	4.34e-11	7.43e-10	CEBPD	2D_APP vs 2D_WT
2977.88	-0.659775	0.0942539	-6.99997	2.56e-12	5e-11	CELF2	2D_APP vs 2D_WT
4519.88	-1.13016	0.0895832	-12.6157	1.73e-36	1.43e-34	CELF3	2D_APP vs 2D_WT
2340.09	-0.766696	0.0931624	-8.22967	1.88e-16	5.13e-15	CELF5	2D_APP vs 2D_WT
10867.5	-0.764596	0.107661	-7.10191	1.23e-12	2.49e-11	CELSR2	2D_APP vs 2D_WT
5326.84	-0.743605	0.116506	-6.38254	1.74e-10	2.81e-09	CELSR3	2D_APP vs 2D_WT
848.082	0.501288	0.115085	4.35579	1.33e-05	0.000106567	CEMIP	2D_APP vs 2D_WT
401.272	-0.473457	0.142521	-3.32202	0.000893688	0.00471313	CEND1	2D_APP vs 2D_WT
1715.46	0.56201	0.0821963	6.83742	8.06e-12	1.5e-10	CENPF	2D_APP vs 2D_WT
796.617	-0.662918	0.119583	-5.54359	2.96e-08	3.69e-07	CENPV	2D_APP vs 2D_WT
159.783	0.568938	0.194838	2.92006	0.0034996	0.015295	CENPVL3	2D_APP vs 2D_WT
291.085	0.640946	0.231032	2.77428	0.00553248	0.022574	CEP55	2D_APP vs 2D_WT
663.3	-0.537291	0.111775	-4.80689	1.53e-06	1.46e-05	CEP97	2D_APP vs 2D_WT
616.027	0.404726	0.111149	3.64128	0.000271288	0.00163087	CEP135	2D_APP vs 2D_WT
2932.27	-0.659255	0.123683	-5.33019	9.81e-08	1.13e-06	CEP170	2D_APP vs 2D_WT
1890.98	-0.265449	0.0804081	-3.30127	0.000962467	0.00502613	CEP250	2D_APP vs 2D_WT
2882.32	-0.302018	0.0792162	-3.81258	0.000137526	0.000902382	CERCAM	2D_APP vs 2D_WT
1176.19	0.404399	0.0968773	4.17434	2.99e-05	0.000224042	CEROX1	2D_APP vs 2D_WT
400.061	0.535777	0.139741	3.83407	0.00012604	0.000835917	CERS1	2D_APP vs 2D_WT
1694.68	0.485451	0.0933088	5.20262	1.96e-07	2.16e-06	CERS2	2D_APP vs 2D_WT
1015.71	0.283401	0.10112	2.80261	0.00506907	0.0210003	CERS4	2D_APP vs 2D_WT
691.568	-1.03194	0.137501	-7.50494	6.15e-14	1.38e-12	CERS6	2D_APP vs 2D_WT
1329.01	0.945879	0.088993	10.6287	2.19e-26	1.12e-24	CERT1	2D_APP vs 2D_WT
222.47	1.68289	0.555395	3.03008	0.00244492	0.0112724	CES1	2D_APP vs 2D_WT
1754.42	0.319922	0.0852667	3.75201	0.000175421	0.00111938	CETN2	2D_APP vs 2D_WT
109.466	-1.02556	0.233013	-4.40132	1.08e-05	8.82e-05	CFAP20DC	2D_APP vs 2D_WT
383.3	0.66618	0.140479	4.74221	2.11e-06	1.95e-05	CFAP44	2D_APP vs 2D_WT
98.0818	1.46202	0.258859	5.64792	1.62e-08	2.1e-07	CFAP74	2D_APP vs 2D_WT
262.98	-0.483643	0.157147	-3.07765	0.00208637	0.00983311	CFAP92	2D_APP vs 2D_WT
312.461	-0.407058	0.140513	-2.89694	0.00376822	0.0162849	CFAP126	2D_APP vs 2D_WT
152.961	0.590109	0.200303	2.94608	0.00321828	0.0141881	CFAP221	2D_APP vs 2D_WT
57.9184	2.71294	0.3695	7.34219	2.1e-13	4.55e-12	CFB	2D_APP vs 2D_WT
22.2485	2.59378	0.555265	4.67125	2.99e-06	2.7e-05	CFH	2D_APP vs 2D_WT
121.427	0.799635	0.214263	3.73202	0.000189947	0.0011985	CFI	2D_APP vs 2D_WT
891.984	0.318514	0.102436	3.10939	0.00187473	0.00895984	CFLAR	2D_APP vs 2D_WT
49.1037	1.45496	0.382003	3.80875	0.000139671	0.000914933	CGB7	2D_APP vs 2D_WT
402.809	0.569734	0.129051	4.41481	1.01e-05	8.35e-05	CGN	2D_APP vs 2D_WT
844.664	0.325325	0.113199	2.87392	0.00405407	0.0173492	CHAF1A	2D_APP vs 2D_WT
125.937	-3.36826	0.282819	-11.9096	1.05e-32	7.54e-31	CHAT	2D_APP vs 2D_WT
364.465	0.493787	0.158901	3.10751	0.00188669	0.00901041	CHCHD10	2D_APP vs 2D_WT
12497.7	-0.428074	0.0795576	-5.38068	7.42e-08	8.66e-07	CHD3	2D_APP vs 2D_WT
3945.79	-0.543682	0.0808046	-6.72835	1.72e-11	3.06e-10	CHD7	2D_APP vs 2D_WT
42.8763	1.89016	0.378515	4.99363	5.93e-07	6.07e-06	CHD9NB	2D_APP vs 2D_WT
406.022	0.494928	0.131221	3.77173	0.000162121	0.00104329	CHDH	2D_APP vs 2D_WT
1320.27	-0.390681	0.106718	-3.66086	0.00025137	0.00152742	CHERP	2D_APP vs 2D_WT
711.115	0.944825	0.128264	7.36627	1.75e-13	3.82e-12	CHI3L1	2D_APP vs 2D_WT
20.082	2.84558	0.661486	4.3018	1.69e-05	0.000133555	CHI3L2	2D_APP vs 2D_WT
1093.62	0.497354	0.0942545	5.27671	1.32e-07	1.49e-06	CHKA	2D_APP vs 2D_WT
756.903	-0.665524	0.101802	-6.53746	6.26e-11	1.05e-09	CHML	2D_APP vs 2D_WT
1150.22	0.362185	0.0905026	4.00193	6.28e-05	0.00044185	CHMP1B	2D_APP vs 2D_WT
12.861	2.04429	0.718402	2.84561	0.00443264	0.0187536	CHMP4C	2D_APP vs 2D_WT
418.515	-0.58468	0.125875	-4.64493	3.4e-06	3.05e-05	CHODL	2D_APP vs 2D_WT
7532.76	0.356394	0.100646	3.54105	0.000398532	0.00231809	CHPF	2D_APP vs 2D_WT
2147.63	0.3772	0.102464	3.68129	0.000232059	0.00142103	CHPF2	2D_APP vs 2D_WT
811.568	0.764629	0.0983283	7.77629	7.47e-15	1.81e-13	CHPT1	2D_APP vs 2D_WT
321.122	0.542624	0.173837	3.12144	0.00179966	0.00865981	CHRAC1	2D_APP vs 2D_WT
574.498	-0.455175	0.118084	-3.85466	0.000115892	0.000775919	CHRD	2D_APP vs 2D_WT
221.209	0.763421	0.187148	4.07924	4.52e-05	0.000326562	CHRDL1	2D_APP vs 2D_WT
22.9681	-3.54613	0.700255	-5.06406	4.1e-07	4.31e-06	CHRM2	2D_APP vs 2D_WT
221.891	-1.31011	0.170828	-7.66916	1.73e-14	4.08e-13	CHRM3	2D_APP vs 2D_WT
41.7177	-1.80937	0.398785	-4.5372	5.7e-06	4.91e-05	CHRNA1	2D_APP vs 2D_WT
435.376	1.28252	0.127974	10.0218	1.22e-23	5.5e-22	CHRNA3	2D_APP vs 2D_WT
469.481	-1.80131	0.138272	-13.0273	8.56e-39	7.44e-37	CHRNA4	2D_APP vs 2D_WT
375.127	-0.457486	0.137311	-3.33174	0.000863051	0.00457234	CHRNA7	2D_APP vs 2D_WT
71.0797	1.33568	0.296032	4.51195	6.42e-06	5.48e-05	CHRNA9	2D_APP vs 2D_WT
941.288	0.700469	0.101351	6.91134	4.8e-12	9.11e-11	CHRNB1	2D_APP vs 2D_WT
395.502	-1.1509	0.172486	-6.67245	2.52e-11	4.42e-10	CHRNB2	2D_APP vs 2D_WT
34.9664	2.20685	0.428552	5.14956	2.61e-07	2.81e-06	CHRND	2D_APP vs 2D_WT
481.203	-0.534311	0.130788	-4.08531	4.4e-05	0.000318843	CHROMR	2D_APP vs 2D_WT
409.042	-0.644168	0.14784	-4.35718	1.32e-05	0.000105978	CHST1	2D_APP vs 2D_WT
918.924	0.693933	0.0992328	6.99298	2.69e-12	5.25e-11	CHST2	2D_APP vs 2D_WT
831.957	-1.15416	0.110349	-10.4592	1.33e-25	6.59e-24	CHST6	2D_APP vs 2D_WT
207.592	1.47811	0.186759	7.9145	2.48e-15	6.29e-14	CHST7	2D_APP vs 2D_WT
285.993	-1.50833	0.164155	-9.18845	3.99e-20	1.43e-18	CHST8	2D_APP vs 2D_WT
219.123	0.982577	0.166378	5.9057	3.51e-09	4.9e-08	CHST9	2D_APP vs 2D_WT
2365.5	0.447744	0.0726979	6.15897	7.32e-10	1.11e-08	CHST10	2D_APP vs 2D_WT
882.109	0.360234	0.106306	3.38865	0.00070237	0.00381641	CHST12	2D_APP vs 2D_WT
1024.59	0.290217	0.104431	2.77902	0.00545231	0.0222976	CHST14	2D_APP vs 2D_WT
2135.15	0.310282	0.105933	2.92903	0.00340019	0.0148935	CHSY1	2D_APP vs 2D_WT
481.65	0.526084	0.149292	3.52385	0.000425327	0.0024544	CIB1	2D_APP vs 2D_WT
201.919	1.69557	0.206076	8.2279	1.91e-16	5.2e-15	CIITA	2D_APP vs 2D_WT
452.382	-0.467763	0.123409	-3.79034	0.000150441	0.000977127	CILK1	2D_APP vs 2D_WT
189.558	0.705686	0.234212	3.01303	0.00258657	0.0118151	CISD3	2D_APP vs 2D_WT
1662.25	-0.30442	0.0818338	-3.71998	0.000199237	0.00124873	CITED2	2D_APP vs 2D_WT
116.675	1.02704	0.249644	4.11402	3.89e-05	0.000284786	CITED4	2D_APP vs 2D_WT
4214.88	0.292527	0.0854171	3.42469	0.000615495	0.00340275	CKAP4	2D_APP vs 2D_WT
4862.61	-0.299817	0.0756913	-3.96105	7.46e-05	0.000518425	CKAP5	2D_APP vs 2D_WT
12326.5	-0.554135	0.0789913	-7.01514	2.3e-12	4.5e-11	CKB	2D_APP vs 2D_WT
643.536	0.441056	0.16146	2.73168	0.00630132	0.0252331	CKS1B	2D_APP vs 2D_WT
4369.05	-0.894251	0.0949224	-9.42087	4.47e-21	1.71e-19	CLASP2	2D_APP vs 2D_WT
331.335	25.9785	4.01915	6.46367	1.02e-10	1.69e-09	CLCA1	2D_APP vs 2D_WT
140.354	0.741733	0.227024	3.2672	0.00108615	0.00558042	CLCF1	2D_APP vs 2D_WT
913.178	-0.533418	0.104953	-5.08244	3.73e-07	3.93e-06	CLCN2	2D_APP vs 2D_WT
1471.29	-0.626639	0.0941323	-6.65701	2.79e-11	4.89e-10	CLCN4	2D_APP vs 2D_WT
494.012	-0.406185	0.133372	-3.0455	0.00232291	0.0107855	CLCN5	2D_APP vs 2D_WT
3687.79	-0.317181	0.0944712	-3.35743	0.000786698	0.00422342	CLCN6	2D_APP vs 2D_WT
29.7506	1.1639	0.433526	2.68472	0.00725896	0.0283516	CLCNKA	2D_APP vs 2D_WT
437.583	0.569174	0.208541	2.72932	0.00634659	0.0253761	CLDN1	2D_APP vs 2D_WT
43.3829	3.46242	0.521924	6.63395	3.27e-11	5.67e-10	CLDN2	2D_APP vs 2D_WT
142.309	2.98135	0.254139	11.7312	8.83e-32	5.96e-30	CLDN3	2D_APP vs 2D_WT
257.481	1.22128	0.256058	4.76954	1.85e-06	1.72e-05	CLDN4	2D_APP vs 2D_WT
285.533	1.08995	0.162054	6.72584	1.75e-11	3.11e-10	CLDN5	2D_APP vs 2D_WT
303.507	1.25701	0.148502	8.46466	2.57e-17	7.51e-16	CLDN6	2D_APP vs 2D_WT
124.71	1.42939	0.23585	6.06058	1.36e-09	1.99e-08	CLDN10	2D_APP vs 2D_WT
801.086	-0.280407	0.0974065	-2.87873	0.00399284	0.0171206	CLDN12	2D_APP vs 2D_WT
195.923	2.12288	0.202366	10.4903	9.57e-26	4.78e-24	CLDN19	2D_APP vs 2D_WT
54.251	0.987528	0.392595	2.51539	0.0118902	0.0429764	CLEC2B	2D_APP vs 2D_WT
370.514	0.446718	0.132517	3.37101	0.000748919	0.00403929	CLEC2D	2D_APP vs 2D_WT
225.228	0.515414	0.165164	3.12062	0.00180472	0.0086718	CLEC5A	2D_APP vs 2D_WT
259.411	-0.445447	0.154443	-2.88421	0.00392399	0.0168621	CLEC11A	2D_APP vs 2D_WT
161.116	1.35899	0.194535	6.98585	2.83e-12	5.51e-11	CLEC18A	2D_APP vs 2D_WT
2246.82	1.5839	0.0873407	18.1347	1.7e-73	5.77e-71	CLEC18B	2D_APP vs 2D_WT
279.201	1.6102	0.159808	10.0758	7.07e-24	3.22e-22	CLEC18C	2D_APP vs 2D_WT
474.623	4.05033	0.193897	20.8891	6.73e-97	3.79e-94	CLEC19A	2D_APP vs 2D_WT
806.786	-0.531587	0.10201	-5.21113	1.88e-07	2.07e-06	CLGN	2D_APP vs 2D_WT
3991.06	0.384748	0.1154	3.33405	0.000855923	0.00453823	CLIC1	2D_APP vs 2D_WT
1615.68	4.07664	0.139095	29.3083	8.13e-189	1.6e-185	CLIC6	2D_APP vs 2D_WT
198.066	-0.718369	0.198933	-3.61111	0.000304894	0.00181959	CLMN	2D_APP vs 2D_WT
481.84	0.492987	0.152403	3.23475	0.00121748	0.00615734	CLN6	2D_APP vs 2D_WT
5587.4	0.275613	0.0824266	3.34374	0.000826557	0.00441218	CLPTM1	2D_APP vs 2D_WT
7617.82	-0.36712	0.0801004	-4.58325	4.58e-06	4.02e-05	CLSTN3	2D_APP vs 2D_WT
1663.57	0.309628	0.112725	2.74675	0.00601895	0.0242479	CLTB	2D_APP vs 2D_WT
58606	0.964987	0.0868949	11.1052	1.18e-28	6.84e-27	CLU	2D_APP vs 2D_WT
52.3561	-1.21635	0.367677	-3.30821	0.000938928	0.00491753	CLVS1	2D_APP vs 2D_WT
277.662	-1.04093	0.212246	-4.90437	9.37e-07	9.26e-06	CLVS2	2D_APP vs 2D_WT
94.7658	0.791307	0.246445	3.21089	0.00132325	0.00661091	CLYBL	2D_APP vs 2D_WT
739.322	0.713452	0.107684	6.62541	3.46e-11	6e-10	CMBL	2D_APP vs 2D_WT
967.626	0.319958	0.0988626	3.23639	0.00121053	0.00612534	CMTM6	2D_APP vs 2D_WT
129.908	-0.78242	0.22705	-3.44603	0.000568896	0.00316885	CNGA3	2D_APP vs 2D_WT
346.197	0.822935	0.140493	5.85748	4.7e-09	6.42e-08	CNGB1	2D_APP vs 2D_WT
1141.62	0.293134	0.0941544	3.11333	0.00184987	0.00885605	CNIH4	2D_APP vs 2D_WT
147.772	-0.54481	0.199526	-2.73053	0.00632334	0.0253036	CNKSR1	2D_APP vs 2D_WT
226.948	0.869855	0.167052	5.20708	1.92e-07	2.11e-06	CNKSR3	2D_APP vs 2D_WT
385.216	1.18637	0.415012	2.85864	0.00425467	0.0181329	CNN1	2D_APP vs 2D_WT
11149.8	0.368606	0.0609098	6.05167	1.43e-09	2.09e-08	CNN3	2D_APP vs 2D_WT
82.2862	-0.980431	0.300712	-3.26036	0.0011127	0.0057005	CNNM1	2D_APP vs 2D_WT
1519.66	-0.302722	0.0955247	-3.16905	0.00152941	0.00747979	CNOT6	2D_APP vs 2D_WT
3714.01	0.316763	0.0707229	4.47893	7.5e-06	6.32e-05	CNP	2D_APP vs 2D_WT
1653.37	0.523236	0.0958783	5.45729	4.83e-08	5.82e-07	CNPY3	2D_APP vs 2D_WT
973.148	0.334758	0.0979661	3.41708	0.000632969	0.00348831	CNPY4	2D_APP vs 2D_WT
6841.94	-0.390562	0.0853011	-4.57863	4.68e-06	4.11e-05	CNTFR	2D_APP vs 2D_WT
165.966	-0.638142	0.227635	-2.80336	0.00505735	0.0209693	CNTFR-AS1	2D_APP vs 2D_WT
711.299	-1.2265	0.158001	-7.76263	8.32e-15	2.01e-13	CNTN1	2D_APP vs 2D_WT
9729.46	-1.75658	0.102342	-17.1639	4.95e-66	1.36e-63	CNTN2	2D_APP vs 2D_WT
264.011	1.32	0.171363	7.70292	1.33e-14	3.16e-13	CNTN3	2D_APP vs 2D_WT
255.867	-1.1973	0.174522	-6.86042	6.87e-12	1.28e-10	CNTN4	2D_APP vs 2D_WT
70.8849	-2.53471	0.324815	-7.80356	6.02e-15	1.48e-13	CNTN6	2D_APP vs 2D_WT
4009.45	1.72365	0.118136	14.5904	3.23e-48	4.43e-46	CNTNAP2	2D_APP vs 2D_WT
47.9884	-1.61028	0.354883	-4.53749	5.69e-06	4.9e-05	CNTNAP4	2D_APP vs 2D_WT
196.154	-2.4332	0.20409	-11.9221	9.07e-33	6.51e-31	CNTNAP5	2D_APP vs 2D_WT
15.7885	-2.05873	0.643617	-3.19869	0.00138051	0.00685013	CNTNAP5-DT	2D_APP vs 2D_WT
718.066	-0.370973	0.105528	-3.51538	0.000439121	0.00252514	CNTRL	2D_APP vs 2D_WT
637.732	0.355005	0.110382	3.21614	0.00129926	0.00650685	COA4	2D_APP vs 2D_WT
716.836	-0.287021	0.109845	-2.61296	0.00897609	0.0339057	COA7	2D_APP vs 2D_WT
78.0987	-0.733532	0.279261	-2.62669	0.0086219	0.0328234	COBL	2D_APP vs 2D_WT
167.098	-0.712148	0.194651	-3.65858	0.000253613	0.00153821	COCH	2D_APP vs 2D_WT
62650.4	0.564227	0.204965	2.7528	0.00590887	0.023873	COL1A1	2D_APP vs 2D_WT
1341.27	0.404617	0.122124	3.31318	0.000922428	0.00483882	COL2A1	2D_APP vs 2D_WT
13141.3	-0.840445	0.099756	-8.42501	3.61e-17	1.04e-15	COL3A1	2D_APP vs 2D_WT
14494.2	0.50549	0.0947866	5.33293	9.66e-08	1.12e-06	COL4A1	2D_APP vs 2D_WT
17725.5	0.401313	0.0867727	4.62487	3.75e-06	3.34e-05	COL4A2	2D_APP vs 2D_WT
30.0882	1.43153	0.429948	3.32955	0.000869872	0.00460353	COL4A2-AS1	2D_APP vs 2D_WT
249.368	5.44035	0.540018	10.0744	7.17e-24	3.26e-22	COL4A3	2D_APP vs 2D_WT
339.08	4.99512	0.495281	10.0854	6.41e-24	2.94e-22	COL4A4	2D_APP vs 2D_WT
1675.41	0.754041	0.111475	6.76419	1.34e-11	2.43e-10	COL4A5	2D_APP vs 2D_WT
574.925	1.47764	0.153332	9.63682	5.59e-22	2.28e-20	COL4A6	2D_APP vs 2D_WT
23438.1	-0.451765	0.0887678	-5.08929	3.59e-07	3.79e-06	COL6A1	2D_APP vs 2D_WT
16029	-0.291957	0.101613	-2.87323	0.00406294	0.0173834	COL6A2	2D_APP vs 2D_WT
4256.72	-1.76256	0.22428	-7.85875	3.88e-15	9.67e-14	COL6A3	2D_APP vs 2D_WT
69.7481	1.24516	0.284066	4.38336	1.17e-05	9.51e-05	COL6A4P2	2D_APP vs 2D_WT
2843.99	-0.331032	0.0736586	-4.49415	6.98e-06	5.92e-05	COL7A1	2D_APP vs 2D_WT
221.98	2.18785	0.202274	10.8163	2.88e-27	1.54e-25	COL8A2	2D_APP vs 2D_WT
528.973	0.83676	0.137902	6.06778	1.3e-09	1.91e-08	COL9A1	2D_APP vs 2D_WT
10189.5	3.01952	0.0885423	34.1026	6.75e-255	4.44e-251	COL9A2	2D_APP vs 2D_WT
4423.64	1.92678	0.0871589	22.1066	2.73e-108	1.86e-105	COL9A3	2D_APP vs 2D_WT
46.6194	-2.33108	0.41331	-5.64003	1.7e-08	2.19e-07	COL10A1	2D_APP vs 2D_WT
4696.72	0.542758	0.0965644	5.62068	1.9e-08	2.44e-07	COL11A1	2D_APP vs 2D_WT
2638.13	1.29015	0.110279	11.699	1.29e-31	8.6e-30	COL11A2	2D_APP vs 2D_WT
2075.06	1.1194	0.146962	7.61696	2.6e-14	6.03e-13	COL12A1	2D_APP vs 2D_WT
154.347	1.05846	0.195774	5.40655	6.43e-08	7.58e-07	COL13A1	2D_APP vs 2D_WT
912.059	-0.434444	0.118799	-3.65696	0.000255226	0.00154657	COL14A1	2D_APP vs 2D_WT
282.868	1.93808	0.199816	9.6993	3.04e-22	1.27e-20	COL15A1	2D_APP vs 2D_WT
4298.49	0.794284	0.116203	6.83533	8.18e-12	1.52e-10	COL18A1	2D_APP vs 2D_WT
58.5431	-0.8661	0.342653	-2.52763	0.0114836	0.0417747	COL21A1	2D_APP vs 2D_WT
247.853	0.862855	0.1782	4.84207	1.28e-06	1.24e-05	COL23A1	2D_APP vs 2D_WT
2248.53	1.47756	0.100397	14.7171	5e-49	7.15e-47	COL26A1	2D_APP vs 2D_WT
870.768	1.19158	0.160865	7.40736	1.29e-13	2.84e-12	COLEC12	2D_APP vs 2D_WT
1041.44	0.812325	0.119533	6.79581	1.08e-11	1.97e-10	COLGALT2	2D_APP vs 2D_WT
621.392	0.373721	0.117479	3.18117	0.00146683	0.00721309	COMMD5	2D_APP vs 2D_WT
209.458	0.547321	0.168527	3.24767	0.00116352	0.00592394	COMMD10	2D_APP vs 2D_WT
1556.42	-0.486327	0.0873745	-5.56601	2.61e-08	3.28e-07	COMT	2D_APP vs 2D_WT
253.237	-0.572716	0.163269	-3.50781	0.000451814	0.00259058	COPB2-DT	2D_APP vs 2D_WT
1184.32	0.305292	0.103329	2.95457	0.00313108	0.0138532	COPE	2D_APP vs 2D_WT
3868.69	0.306592	0.0669883	4.57681	4.72e-06	4.14e-05	COPG1	2D_APP vs 2D_WT
3355.56	1.31384	0.0765599	17.161	5.2e-66	1.41e-63	COPG2IT1	2D_APP vs 2D_WT
711.006	0.70492	0.133332	5.28695	1.24e-07	1.41e-06	COPRS	2D_APP vs 2D_WT
2837.58	0.272667	0.0892536	3.05497	0.00225083	0.0105103	COPS6	2D_APP vs 2D_WT
128.574	0.808244	0.213484	3.78596	0.000153114	0.000991796	COPZ2	2D_APP vs 2D_WT
163.165	-0.646225	0.203209	-3.1801	0.00147225	0.00723434	COQ3	2D_APP vs 2D_WT
614.868	-0.330615	0.124475	-2.65607	0.00790566	0.030497	COQ7	2D_APP vs 2D_WT
2164.03	0.292719	0.0846181	3.45929	0.000541596	0.00303134	CORO1B	2D_APP vs 2D_WT
5077.2	-0.335061	0.0678657	-4.93713	7.93e-07	7.94e-06	CORO1C	2D_APP vs 2D_WT
131.49	0.927287	0.212171	4.37047	1.24e-05	0.000100181	CORO2A	2D_APP vs 2D_WT
4600.19	0.75853	0.0793036	9.56489	1.12e-21	4.45e-20	COTL1	2D_APP vs 2D_WT
134.363	-0.895504	0.235043	-3.80996	0.000138988	0.000911371	COX6B2	2D_APP vs 2D_WT
651.019	-0.287913	0.113925	-2.52721	0.0114972	0.0418089	COX19	2D_APP vs 2D_WT
846.943	0.422489	0.112492	3.75573	0.000172838	0.00110576	CP	2D_APP vs 2D_WT
422.301	0.652707	0.171001	3.81697	0.000135098	0.000887634	CPA4	2D_APP vs 2D_WT
237.8	-0.520287	0.177678	-2.92826	0.00340866	0.0149273	CPB2-AS1	2D_APP vs 2D_WT
17898.2	-0.279317	0.0720502	-3.8767	0.000105882	0.000715453	CPE	2D_APP vs 2D_WT
1649.21	0.62385	0.120246	5.18811	2.12e-07	2.32e-06	CPEB2	2D_APP vs 2D_WT
197.086	-1.05329	0.184348	-5.71358	1.11e-08	1.45e-07	CPEB3	2D_APP vs 2D_WT
426.182	1.1359	0.13303	8.53864	1.36e-17	4.01e-16	CPLX1	2D_APP vs 2D_WT
973.746	-0.7519	0.115642	-6.50198	7.93e-11	1.32e-09	CPLX2	2D_APP vs 2D_WT
107.287	1.33173	0.277557	4.79805	1.6e-06	1.51e-05	CPM	2D_APP vs 2D_WT
2065.43	0.332273	0.0852256	3.89874	9.67e-05	0.000658566	CPNE2	2D_APP vs 2D_WT
202.047	0.932009	0.186274	5.00343	5.63e-07	5.8e-06	CPNE4	2D_APP vs 2D_WT
143.23	0.546808	0.207498	2.63524	0.00840773	0.0320948	CPNE7	2D_APP vs 2D_WT
448.214	0.749953	0.143657	5.22045	1.78e-07	1.98e-06	CPNE8	2D_APP vs 2D_WT
133.092	1.19192	0.224884	5.30016	1.16e-07	1.32e-06	CPNE9	2D_APP vs 2D_WT
379.605	0.815177	0.150444	5.41847	6.01e-08	7.13e-07	CPPED1	2D_APP vs 2D_WT
657.639	0.286074	0.108067	2.64719	0.00811635	0.0311635	CPQ	2D_APP vs 2D_WT
392.864	-1.06431	0.130451	-8.1587	3.39e-16	9.11e-15	CPS1	2D_APP vs 2D_WT
1925.36	-0.301743	0.0794761	-3.79665	0.000146663	0.000955662	CPSF4	2D_APP vs 2D_WT
725.053	0.705734	0.125713	5.61387	1.98e-08	2.53e-07	CPT1A	2D_APP vs 2D_WT
5831.96	0.326506	0.079725	4.0954	4.21e-05	0.000306624	CPT1C	2D_APP vs 2D_WT
399.029	0.877024	0.132097	6.63926	3.15e-11	5.49e-10	CPVL	2D_APP vs 2D_WT
4539.32	0.382416	0.0840112	4.55196	5.31e-06	4.6e-05	CPXM1	2D_APP vs 2D_WT
404.103	-0.493513	0.139001	-3.55044	0.000384592	0.00224429	CRABP1	2D_APP vs 2D_WT
1080.58	0.726699	0.096189	7.55491	4.19e-14	9.6e-13	CRABP2	2D_APP vs 2D_WT
1761.51	-0.418865	0.0931401	-4.49715	6.89e-06	5.85e-05	CRACD	2D_APP vs 2D_WT
347.231	-1.33316	0.148137	-8.99952	2.27e-19	7.64e-18	CRB1	2D_APP vs 2D_WT
3826.31	-0.413244	0.107304	-3.85117	0.000117556	0.000785191	CRB2	2D_APP vs 2D_WT
1203.25	0.524405	0.118205	4.43642	9.15e-06	7.59e-05	CREB3L2	2D_APP vs 2D_WT
806.77	-0.700115	0.0997746	-7.01697	2.27e-12	4.45e-11	CREB5	2D_APP vs 2D_WT
848.154	0.38836	0.105017	3.69807	0.000217244	0.00134534	CREBL2	2D_APP vs 2D_WT
733.633	0.598149	0.111966	5.34223	9.18e-08	1.06e-06	CREG1	2D_APP vs 2D_WT
59.5321	-1.09398	0.324963	-3.36648	0.000761339	0.00410511	CREG2	2D_APP vs 2D_WT
1637.45	0.386521	0.0970204	3.98391	6.78e-05	0.000473478	CRELD2	2D_APP vs 2D_WT
506.052	0.6252	0.121442	5.14815	2.63e-07	2.83e-06	CREM	2D_APP vs 2D_WT
310.333	-3.3458	0.204989	-16.3219	6.9e-60	1.45e-57	CRHBP	2D_APP vs 2D_WT
3797.97	0.391029	0.0729875	5.35749	8.44e-08	9.8e-07	CRIP2	2D_APP vs 2D_WT
285.814	1.21268	0.155385	7.80435	5.98e-15	1.47e-13	CRISPLD2	2D_APP vs 2D_WT
2216.33	-0.272985	0.0891199	-3.06312	0.00219044	0.0102599	CRKL	2D_APP vs 2D_WT
114.615	-0.792918	0.25823	-3.0706	0.00213632	0.0100326	CRLF1	2D_APP vs 2D_WT
12072.9	-0.784863	0.0836075	-9.38748	6.15e-21	2.33e-19	CRMP1	2D_APP vs 2D_WT
1785.02	-1.25029	0.0964999	-12.9564	2.16e-38	1.86e-36	CRNDE	2D_APP vs 2D_WT
15.2463	2.93357	0.717548	4.08832	4.35e-05	0.000315311	CROCC2	2D_APP vs 2D_WT
1945.73	0.468892	0.088725	5.28478	1.26e-07	1.43e-06	CRTAP	2D_APP vs 2D_WT
1402.8	0.802029	0.0947657	8.46329	2.6e-17	7.58e-16	CRTC3	2D_APP vs 2D_WT
166.874	-4.44674	1.161	-3.83009	0.000128095	0.00084755	CRYAA	2D_APP vs 2D_WT
1478.68	3.4177	0.347774	9.82737	8.58e-23	3.69e-21	CRYAB	2D_APP vs 2D_WT
232.781	-6.14953	0.885944	-6.94123	3.89e-12	7.44e-11	CRYBA1	2D_APP vs 2D_WT
22.2191	-1.9596	0.633255	-3.09449	0.00197151	0.00937467	CRYBA2	2D_APP vs 2D_WT
139.613	-6.2757	0.987661	-6.3541	2.1e-10	3.36e-09	CRYBA4	2D_APP vs 2D_WT
169.121	-8.19484	1.9866	-4.12505	3.71e-05	0.000272992	CRYBB1	2D_APP vs 2D_WT
105.197	-3.857	0.871118	-4.42764	9.53e-06	7.9e-05	CRYBB2	2D_APP vs 2D_WT
25.9531	-3.4563	0.8749	-3.95051	7.8e-05	0.000539958	CRYBB3	2D_APP vs 2D_WT
240.76	-0.678861	0.211439	-3.21066	0.00132429	0.00661439	CRYBG3	2D_APP vs 2D_WT
891.967	1.28136	0.108857	11.771	5.5e-32	3.76e-30	CRYM	2D_APP vs 2D_WT
1294.96	-0.329	0.0901059	-3.65126	0.000260952	0.00157691	CRYZL1	2D_APP vs 2D_WT
1110.23	0.273818	0.0896963	3.05273	0.00226771	0.0105691	CSDC2	2D_APP vs 2D_WT
369.95	0.49856	0.197317	2.5267	0.0115141	0.0418533	CSF1R	2D_APP vs 2D_WT
160.883	0.5651	0.193711	2.91723	0.00353155	0.0154175	CSF2RA	2D_APP vs 2D_WT
142.558	-0.705181	0.228676	-3.08376	0.00204406	0.00965908	CSGALNACT1	2D_APP vs 2D_WT
726.035	-1.02713	0.14526	-7.07098	1.54e-12	3.08e-11	CSMD2	2D_APP vs 2D_WT
284.528	-1.68984	0.167164	-10.1088	5.05e-24	2.33e-22	CSMD3	2D_APP vs 2D_WT
427.649	0.73141	0.167131	4.37626	1.21e-05	9.77e-05	CSPG4	2D_APP vs 2D_WT
187.556	-0.660539	0.22663	-2.91462	0.00356125	0.0155403	CSPG4P11	2D_APP vs 2D_WT
1845.25	-0.380374	0.0881679	-4.3142	1.6e-05	0.000126783	CSPG5	2D_APP vs 2D_WT
367.716	1.01583	0.137688	7.37778	1.61e-13	3.52e-12	CSRNP1	2D_APP vs 2D_WT
2148.75	-0.275899	0.078574	-3.51133	0.000445865	0.00256018	CSRNP2	2D_APP vs 2D_WT
835.717	-0.856061	0.167307	-5.1167	3.11e-07	3.31e-06	CSRNP3	2D_APP vs 2D_WT
14.812	3.63553	0.965091	3.76703	0.000165201	0.00106207	CST1	2D_APP vs 2D_WT
3787.05	0.796182	0.0906205	8.78589	1.55e-18	4.9e-17	CST3	2D_APP vs 2D_WT
2016.21	0.652198	0.103213	6.31895	2.63e-10	4.18e-09	CSTB	2D_APP vs 2D_WT
1203.51	-0.374761	0.0984222	-3.80768	0.000140274	0.000918583	CSTF3	2D_APP vs 2D_WT
702.285	0.719824	0.116365	6.1859	6.17e-10	9.48e-09	CTDSP1	2D_APP vs 2D_WT
3365.89	-0.382852	0.0775119	-4.93926	7.84e-07	7.86e-06	CTIF	2D_APP vs 2D_WT
976.416	-0.4464	0.0993188	-4.49461	6.97e-06	5.91e-05	CTNNA2	2D_APP vs 2D_WT
78.8864	1.49484	0.275406	5.42776	5.71e-08	6.79e-07	CTNNA3	2D_APP vs 2D_WT
421.576	0.796157	0.147259	5.40651	6.43e-08	7.58e-07	CTNNAL1	2D_APP vs 2D_WT
395.731	-0.372825	0.133062	-2.80188	0.00508055	0.0210346	CTNND1	2D_APP vs 2D_WT
3777.51	-0.502653	0.0908001	-5.53582	3.1e-08	3.84e-07	CTNND2	2D_APP vs 2D_WT
4148.96	0.561964	0.084461	6.65353	2.86e-11	5e-10	CTSA	2D_APP vs 2D_WT
1621.1	0.386383	0.0824374	4.68699	2.77e-06	2.52e-05	CTSC	2D_APP vs 2D_WT
2955.35	0.980211	0.0960927	10.2007	1.97e-24	9.33e-23	CTSD	2D_APP vs 2D_WT
1218.04	2.10664	0.103067	20.4397	7.43e-93	3.76e-90	CTSH	2D_APP vs 2D_WT
3040.02	0.425179	0.0741214	5.73625	9.68e-09	1.28e-07	CTSL	2D_APP vs 2D_WT
187.749	0.686913	0.229218	2.99676	0.00272862	0.012358	CTSS	2D_APP vs 2D_WT
515.005	2.49	0.126326	19.711	1.74e-86	7.78e-84	CTSV	2D_APP vs 2D_WT
20.4771	-1.64099	0.552894	-2.96799	0.0029975	0.0133641	CTSW	2D_APP vs 2D_WT
2391.76	0.555931	0.0774791	7.17524	7.22e-13	1.5e-11	CTSZ	2D_APP vs 2D_WT
8047.84	0.58146	0.10818	5.37492	7.66e-08	8.93e-07	CTTN	2D_APP vs 2D_WT
128.457	-1.09417	0.23317	-4.69258	2.7e-06	2.46e-05	CTTNBP2	2D_APP vs 2D_WT
2070.86	0.400448	0.0782545	5.11725	3.1e-07	3.3e-06	CTXN1	2D_APP vs 2D_WT
224.007	1.95967	0.193817	10.1109	4.94e-24	2.28e-22	CTXND1	2D_APP vs 2D_WT
16.3798	-4.09773	0.849519	-4.82359	1.41e-06	1.35e-05	CUBNP2	2D_APP vs 2D_WT
3141.52	0.463169	0.0758016	6.11029	9.95e-10	1.48e-08	CUEDC1	2D_APP vs 2D_WT
3981.1	0.34419	0.073379	4.69057	2.72e-06	2.48e-05	CUTA	2D_APP vs 2D_WT
26.8519	1.92013	0.672154	2.85668	0.00428095	0.0182213	CUTALP	2D_APP vs 2D_WT
1898.42	0.277811	0.0839318	3.30996	0.000933092	0.00489086	CUX1	2D_APP vs 2D_WT
1002.66	-0.776437	0.108519	-7.15486	8.38e-13	1.73e-11	CUX2	2D_APP vs 2D_WT
508.788	0.431278	0.1569	2.74875	0.00598227	0.0241248	CWF19L2	2D_APP vs 2D_WT
2306.82	-0.585892	0.0846223	-6.92361	4.4e-12	8.38e-11	CXADR	2D_APP vs 2D_WT
269.271	0.782624	0.186562	4.19499	2.73e-05	0.000206459	CXCL6	2D_APP vs 2D_WT
759.974	0.507881	0.104937	4.83986	1.3e-06	1.25e-05	CXCL8	2D_APP vs 2D_WT
676.454	1.73453	0.121327	14.2963	2.31e-46	2.88e-44	CXCL12	2D_APP vs 2D_WT
2676.36	5.87325	0.11665	50.3492	0	0	CXCL14	2D_APP vs 2D_WT
212.172	0.484261	0.179773	2.69374	0.00706561	0.0277448	CXCL16	2D_APP vs 2D_WT
947.816	-0.942443	0.127346	-7.40066	1.36e-13	2.98e-12	CXXC4	2D_APP vs 2D_WT
4086.12	0.942356	0.0679388	13.8707	9.54e-44	1.06e-41	CXXC5	2D_APP vs 2D_WT
161.693	1.17158	0.194757	6.01559	1.79e-09	2.58e-08	CYB5R2	2D_APP vs 2D_WT
1377.09	0.799036	0.0862759	9.26139	2.02e-20	7.4e-19	CYB561	2D_APP vs 2D_WT
548.188	-0.348295	0.11439	-3.04481	0.00232826	0.0108053	CYB561D1	2D_APP vs 2D_WT
789.105	1.58145	0.298574	5.29666	1.18e-07	1.35e-06	CYBA	2D_APP vs 2D_WT
400.485	0.636261	0.132769	4.79226	1.65e-06	1.55e-05	CYBB	2D_APP vs 2D_WT
1670.32	1.09147	0.0973662	11.2099	3.64e-29	2.16e-27	CYBRD1	2D_APP vs 2D_WT
2029.05	0.288242	0.101765	2.83242	0.00461968	0.0194366	CYC1	2D_APP vs 2D_WT
1329.75	0.299163	0.118086	2.53344	0.0112951	0.041237	CYP1B1	2D_APP vs 2D_WT
104.036	1.43996	0.379825	3.79112	0.000149971	0.0009756	CYP2S1	2D_APP vs 2D_WT
1050.33	0.304346	0.102238	2.97683	0.00291243	0.0130586	CYP4V2	2D_APP vs 2D_WT
49.3142	2.21634	0.406695	5.44964	5.05e-08	6.06e-07	CYP4X1	2D_APP vs 2D_WT
18.777	1.72627	0.549568	3.14115	0.00168288	0.00814757	CYP11A1	2D_APP vs 2D_WT
827.109	0.504656	0.108093	4.6687	3.03e-06	2.73e-05	CYP20A1	2D_APP vs 2D_WT
56.3701	2.69874	0.356825	7.5632	3.93e-14	9.05e-13	CYP21A2	2D_APP vs 2D_WT
12.1958	3.203	0.796787	4.01989	5.82e-05	0.000413099	CYP24A1	2D_APP vs 2D_WT
282.925	-3.86541	0.223555	-17.2906	5.54e-67	1.58e-64	CYP26A1	2D_APP vs 2D_WT
3616.47	-1.97156	0.0846607	-23.2878	5.9e-120	5.29e-117	CYP26B1	2D_APP vs 2D_WT
260.521	-5.15083	0.284595	-18.0988	3.26e-73	1.09e-70	CYP26C1	2D_APP vs 2D_WT
939.698	0.738533	0.104987	7.03451	2e-12	3.95e-11	CYP27A1	2D_APP vs 2D_WT
83.5425	1.46511	0.259952	5.63607	1.74e-08	2.24e-07	CYP39A1	2D_APP vs 2D_WT
333.51	0.670098	0.14601	4.58939	4.45e-06	3.92e-05	CYP46A1	2D_APP vs 2D_WT
514.284	-0.955286	0.145839	-6.55028	5.74e-11	9.67e-10	CYRIA	2D_APP vs 2D_WT
590.654	0.867521	0.132238	6.56027	5.37e-11	9.06e-10	CYSTM1	2D_APP vs 2D_WT
1728.67	-0.519644	0.0851473	-6.10288	1.04e-09	1.55e-08	CYTH1	2D_APP vs 2D_WT
120.143	0.560534	0.21394	2.62005	0.00879172	0.0333669	CYTOR	2D_APP vs 2D_WT
1431.71	0.312392	0.0957557	3.26238	0.00110481	0.00566153	D2HGDH	2D_APP vs 2D_WT
1769.76	-0.697234	0.0841069	-8.28986	1.13e-16	3.15e-15	DAAM1	2D_APP vs 2D_WT
319.868	0.596571	0.170881	3.49115	0.00048094	0.00273531	DAAM2	2D_APP vs 2D_WT
246.348	-0.455056	0.182838	-2.48885	0.0128158	0.0456394	DAB1	2D_APP vs 2D_WT
653.992	0.74058	0.126609	5.84935	4.93e-09	6.73e-08	DAB2	2D_APP vs 2D_WT
564.594	-2.08259	0.144183	-14.4441	2.73e-47	3.59e-45	DACH1	2D_APP vs 2D_WT
534.771	-0.958865	0.120771	-7.93955	2.03e-15	5.19e-14	DACT1	2D_APP vs 2D_WT
3732.65	0.395563	0.084493	4.68161	2.85e-06	2.58e-05	DAD1	2D_APP vs 2D_WT
995.564	-0.308014	0.114373	-2.69307	0.00707975	0.0277892	DAGLB	2D_APP vs 2D_WT
373.062	0.380535	0.138726	2.74308	0.00608666	0.0245007	DANCR	2D_APP vs 2D_WT
2233.19	0.769437	0.0849606	9.05639	1.35e-19	4.63e-18	DAP	2D_APP vs 2D_WT
1432.58	-0.427022	0.0950555	-4.49234	7.04e-06	5.97e-05	DAPK1	2D_APP vs 2D_WT
2764.04	0.639988	0.123118	5.19817	2.01e-07	2.21e-06	DBI	2D_APP vs 2D_WT
47.4712	-0.929703	0.340286	-2.73212	0.00629274	0.025217	DBIL5P	2D_APP vs 2D_WT
54.797	0.8981	0.311168	2.88622	0.00389902	0.0167767	DBX1	2D_APP vs 2D_WT
664.317	0.320823	0.113763	2.8201	0.0048009	0.0200919	DCAF6	2D_APP vs 2D_WT
419.909	0.835645	0.217906	3.83489	0.000125622	0.000833422	DCBLD1	2D_APP vs 2D_WT
1806.41	-0.622981	0.128035	-4.86571	1.14e-06	1.11e-05	DCC	2D_APP vs 2D_WT
7159.86	-0.304395	0.112837	-2.69765	0.00698302	0.0274642	DCHS1	2D_APP vs 2D_WT
172.637	-1.61388	0.230013	-7.01649	2.28e-12	4.46e-11	DCHS2	2D_APP vs 2D_WT
5913.42	-0.393517	0.0740416	-5.31481	1.07e-07	1.23e-06	DCLK2	2D_APP vs 2D_WT
21.3437	-1.9453	0.543687	-3.57798	0.00034626	0.00203748	DCLK3	2D_APP vs 2D_WT
708.588	-0.640115	0.10853	-5.89805	3.68e-09	5.12e-08	DCN	2D_APP vs 2D_WT
62.8862	-1.05574	0.324613	-3.2523	0.00114475	0.00584042	DCST2	2D_APP vs 2D_WT
712.889	1.88652	0.111982	16.8467	1.11e-63	2.67e-61	DCT	2D_APP vs 2D_WT
346.487	-0.434898	0.135934	-3.19933	0.00137746	0.00684013	DCUN1D3	2D_APP vs 2D_WT
3826.62	-1.42131	0.237482	-5.98492	2.16e-09	3.09e-08	DCX	2D_APP vs 2D_WT
882.533	0.424122	0.11064	3.83334	0.000126416	0.000837848	DCXR	2D_APP vs 2D_WT
25.6796	1.80324	0.54307	3.32045	0.000898719	0.00473207	DDC	2D_APP vs 2D_WT
169.757	0.775493	0.199418	3.88878	0.000100749	0.000684291	DDIT3	2D_APP vs 2D_WT
110.153	1.58239	0.244064	6.48349	8.96e-11	1.48e-09	DDIT4L	2D_APP vs 2D_WT
28317.5	-0.338346	0.0820908	-4.1216	3.76e-05	0.000276289	DDR1	2D_APP vs 2D_WT
800.614	1.16446	0.151276	7.69758	1.39e-14	3.29e-13	DDR2	2D_APP vs 2D_WT
238.228	0.428373	0.162545	2.63541	0.00840351	0.0320849	DDX12B	2D_APP vs 2D_WT
6471.66	-0.385313	0.0752231	-5.12227	3.02e-07	3.22e-06	DDX39B	2D_APP vs 2D_WT
1668.03	-0.304997	0.0848705	-3.59367	0.000326047	0.00192832	DDX51	2D_APP vs 2D_WT
1128.89	0.431839	0.0986435	4.37778	1.2e-05	9.72e-05	DECR1	2D_APP vs 2D_WT
403.785	-0.43562	0.143218	-3.04166	0.00235275	0.0109062	DENND4A	2D_APP vs 2D_WT
972.48	0.27112	0.103289	2.62486	0.00866841	0.0329687	DENND10	2D_APP vs 2D_WT
93.3217	1.29494	0.257918	5.02075	5.15e-07	5.33e-06	DEPTOR	2D_APP vs 2D_WT
981.493	0.263622	0.106105	2.48454	0.0129721	0.0461094	DESI2	2D_APP vs 2D_WT
906.701	0.395244	0.098918	3.99567	6.45e-05	0.000452177	DGCR6L	2D_APP vs 2D_WT
1048.72	0.326427	0.0888981	3.67192	0.000240734	0.00146686	DGKA	2D_APP vs 2D_WT
37.2662	1.31627	0.404617	3.25313	0.00114142	0.00582493	DGKG	2D_APP vs 2D_WT
407.652	-0.685981	0.134334	-5.10654	3.28e-07	3.48e-06	DGKI	2D_APP vs 2D_WT
1386.54	0.405392	0.134787	3.00765	0.00263279	0.0119873	DHFR	2D_APP vs 2D_WT
23.8798	-1.68838	0.514917	-3.27893	0.001042	0.00537318	DHRS2	2D_APP vs 2D_WT
518.453	-0.382602	0.126324	-3.02874	0.00245574	0.0113091	DHRS4-AS1	2D_APP vs 2D_WT
644.874	0.548994	0.111536	4.92212	8.56e-07	8.51e-06	DHRS7B	2D_APP vs 2D_WT
326.525	-0.374796	0.139648	-2.68386	0.0072777	0.028408	DHRS13	2D_APP vs 2D_WT
1739.03	-0.266377	0.0820945	-3.24476	0.00117551	0.00596954	DHX36	2D_APP vs 2D_WT
175.562	-0.501695	0.182348	-2.7513	0.00593584	0.023967	DIABLO	2D_APP vs 2D_WT
187.941	-0.733263	0.184516	-3.97398	7.07e-05	0.000492271	DICER1-AS1	2D_APP vs 2D_WT
222.506	4.30713	0.250042	17.2256	1.71e-66	4.74e-64	DIO2	2D_APP vs 2D_WT
502.157	0.634673	0.141315	4.4912	7.08e-06	6e-05	DIPK1A	2D_APP vs 2D_WT
1254.13	0.71731	0.0957118	7.49447	6.66e-14	1.49e-12	DIPK2A	2D_APP vs 2D_WT
2032.51	-0.360301	0.0947556	-3.80242	0.000143287	0.000936447	DIRAS1	2D_APP vs 2D_WT
318.402	-1.19137	0.172385	-6.91112	4.81e-12	9.12e-11	DIRAS2	2D_APP vs 2D_WT
1013.29	-0.263213	0.100534	-2.61815	0.00884072	0.0335271	DIS3	2D_APP vs 2D_WT
423.827	0.735125	0.141265	5.20388	1.95e-07	2.14e-06	DISP1	2D_APP vs 2D_WT
1026.92	-0.773862	0.107145	-7.2226	5.1e-13	1.08e-11	DISP2	2D_APP vs 2D_WT
1120.67	-0.727709	0.0994212	-7.31945	2.49e-13	5.36e-12	DISP3	2D_APP vs 2D_WT
373.101	3.2829	0.184889	17.7561	1.55e-70	4.84e-68	DKK1	2D_APP vs 2D_WT
738.079	4.04649	0.37079	10.9132	9.97e-28	5.46e-26	DKK2	2D_APP vs 2D_WT
293.594	-0.612213	0.158032	-3.87399	0.000107068	0.000722724	DLC1	2D_APP vs 2D_WT
1610.82	0.413931	0.088668	4.66833	3.04e-06	2.73e-05	DLG1	2D_APP vs 2D_WT
1706.87	-0.414059	0.0808256	-5.12287	3.01e-07	3.22e-06	DLG3	2D_APP vs 2D_WT
155.725	1.27094	0.255007	4.98395	6.23e-07	6.36e-06	DLGAP1-AS1	2D_APP vs 2D_WT
370.995	1.56371	0.139866	11.1801	5.1e-29	2.99e-27	DLGAP1-AS2	2D_APP vs 2D_WT
237.319	-1.09149	0.161823	-6.74494	1.53e-11	2.75e-10	DLGAP3	2D_APP vs 2D_WT
3484.17	-0.364416	0.0789253	-4.61723	3.89e-06	3.46e-05	DLGAP4	2D_APP vs 2D_WT
81012.4	0.797206	0.0859989	9.26996	1.86e-20	6.85e-19	DLK1	2D_APP vs 2D_WT
100.407	-0.745449	0.253734	-2.93792	0.0033042	0.0145247	DLK2	2D_APP vs 2D_WT
2989.32	-1.26859	0.0867504	-14.6235	1.99e-48	2.76e-46	DLL1	2D_APP vs 2D_WT
1023.04	-0.667889	0.111564	-5.98659	2.14e-09	3.06e-08	DLL3	2D_APP vs 2D_WT
252.574	1.4977	0.161749	9.25944	2.06e-20	7.52e-19	DLX1	2D_APP vs 2D_WT
90.429	0.97078	0.263223	3.68806	0.000225973	0.0013885	DLX2	2D_APP vs 2D_WT
63.5919	1.991	0.30926	6.43795	1.21e-10	1.99e-09	DLX5	2D_APP vs 2D_WT
27.0726	1.40752	0.447709	3.14383	0.00166751	0.00808505	DLX6	2D_APP vs 2D_WT
329.759	1.47601	0.178495	8.26922	1.35e-16	3.74e-15	DLX6-AS1	2D_APP vs 2D_WT
87.9522	-2.57343	0.342742	-7.50837	5.99e-14	1.35e-12	DMBX1	2D_APP vs 2D_WT
2190.91	0.639767	0.105227	6.0799	1.2e-09	1.78e-08	DMD	2D_APP vs 2D_WT
117.599	2.62134	0.248378	10.5538	4.88e-26	2.47e-24	DMKN	2D_APP vs 2D_WT
41.4804	2.46239	0.398931	6.17246	6.72e-10	1.03e-08	DMRTA1	2D_APP vs 2D_WT
56.7129	1.7598	0.321219	5.47852	4.29e-08	5.2e-07	DMRTA2	2D_APP vs 2D_WT
920.09	-0.481954	0.098473	-4.89428	9.87e-07	9.7e-06	DMTN	2D_APP vs 2D_WT
1033.19	-0.32936	0.113875	-2.8923	0.00382433	0.0164913	DMXL2	2D_APP vs 2D_WT
206.992	-0.440349	0.170449	-2.58347	0.00978116	0.0365637	DNAAF1	2D_APP vs 2D_WT
1860.25	-0.508631	0.0834016	-6.09858	1.07e-09	1.59e-08	DNAAF9	2D_APP vs 2D_WT
262.078	0.474784	0.155839	3.04663	0.00231419	0.0107615	DNAAF11	2D_APP vs 2D_WT
46.5083	1.8654	0.40245	4.63511	3.57e-06	3.19e-05	DNAH11	2D_APP vs 2D_WT
213.974	-0.555799	0.17424	-3.18985	0.00142348	0.00702797	DNAI1	2D_APP vs 2D_WT
2362.89	-0.681987	0.0804851	-8.47346	2.38e-17	6.97e-16	DNAJB5	2D_APP vs 2D_WT
803.056	0.508819	0.110576	4.60156	4.19e-06	3.71e-05	DNAJB9	2D_APP vs 2D_WT
1397.45	0.453232	0.101908	4.44746	8.69e-06	7.25e-05	DNAJC3	2D_APP vs 2D_WT
12.2961	-2.21121	0.744903	-2.96845	0.00299304	0.0133472	DNAJC5G	2D_APP vs 2D_WT
707.839	-0.715454	0.119063	-6.00904	1.87e-09	2.68e-08	DNAJC6	2D_APP vs 2D_WT
461.856	-0.406302	0.135178	-3.00568	0.0026499	0.0120569	DNAJC14	2D_APP vs 2D_WT
1648.96	-0.494051	0.101585	-4.86342	1.15e-06	1.12e-05	DNAJC18	2D_APP vs 2D_WT
8960.32	-1.10429	0.0836867	-13.1955	9.31e-40	8.62e-38	DNER	2D_APP vs 2D_WT
354.844	-0.533183	0.156483	-3.40729	0.000656117	0.00359779	DNM3	2D_APP vs 2D_WT
1284.43	-1.23527	0.094099	-13.1273	2.3e-39	2.05e-37	DNMT3B	2D_APP vs 2D_WT
842.223	0.475668	0.106358	4.47232	7.74e-06	6.51e-05	DNPH1	2D_APP vs 2D_WT
257.123	-0.687323	0.15756	-4.36229	1.29e-05	0.000103786	DOC2A	2D_APP vs 2D_WT
442.992	-0.50965	0.121687	-4.1882	2.81e-05	0.000211918	DOC2B	2D_APP vs 2D_WT
831.435	-0.449135	0.116181	-3.86584	0.000110708	0.000744498	DOCK4	2D_APP vs 2D_WT
509.483	0.530662	0.146928	3.61171	0.000304183	0.00181644	DOCK5	2D_APP vs 2D_WT
1131.51	0.422697	0.112797	3.74741	0.000178669	0.00113606	DOCK6	2D_APP vs 2D_WT
924.61	-0.574069	0.0975464	-5.88508	3.98e-09	5.5e-08	DOCK10	2D_APP vs 2D_WT
395.245	-0.424127	0.138101	-3.07114	0.00213242	0.0100166	DOCK11	2D_APP vs 2D_WT
487.173	0.777972	0.13643	5.70235	1.18e-08	1.54e-07	DOK1	2D_APP vs 2D_WT
1277.14	-0.355158	0.0927135	-3.8307	0.000127778	0.000845735	DOK4	2D_APP vs 2D_WT
935.69	0.539023	0.0983946	5.47817	4.3e-08	5.21e-07	DOK5	2D_APP vs 2D_WT
71.2378	2.80602	0.317009	8.85154	8.63e-19	2.8e-17	DOK7	2D_APP vs 2D_WT
901.58	0.35358	0.104335	3.38888	0.000701783	0.00381427	DOLK	2D_APP vs 2D_WT
614.806	-0.507745	0.115156	-4.4092	1.04e-05	8.53e-05	DOP1B	2D_APP vs 2D_WT
4524.42	-0.343338	0.076043	-4.51505	6.33e-06	5.41e-05	DOT1L	2D_APP vs 2D_WT
945.391	0.643974	0.0954997	6.7432	1.55e-11	2.78e-10	DPCD	2D_APP vs 2D_WT
985.472	-0.877763	0.108726	-8.07317	6.85e-16	1.8e-14	DPF1	2D_APP vs 2D_WT
471.301	-0.444277	0.133078	-3.33848	0.000842381	0.00447968	DPF3	2D_APP vs 2D_WT
488.347	0.327102	0.129026	2.53516	0.0112396	0.0410918	DPM3	2D_APP vs 2D_WT
504.583	-0.975417	0.156725	-6.22377	4.85e-10	7.54e-09	DPP6	2D_APP vs 2D_WT
3647.86	0.731751	0.0835524	8.75799	1.99e-18	6.24e-17	DPP7	2D_APP vs 2D_WT
865.881	-0.592693	0.105402	-5.62318	1.87e-08	2.41e-07	DPP10	2D_APP vs 2D_WT
120.78	-0.636583	0.223426	-2.84919	0.00438309	0.0185759	DPY19L2	2D_APP vs 2D_WT
959.201	0.318416	0.10838	2.93798	0.00330364	0.0145247	DPY30	2D_APP vs 2D_WT
167.202	1.00375	0.209358	4.79442	1.63e-06	1.54e-05	DPYD	2D_APP vs 2D_WT
9058.79	-0.342227	0.0756184	-4.52572	6.02e-06	5.17e-05	DPYSL2	2D_APP vs 2D_WT
23213.4	-0.561674	0.0899515	-6.24418	4.26e-10	6.65e-09	DPYSL3	2D_APP vs 2D_WT
3541.12	-0.392969	0.0787734	-4.9886	6.08e-07	6.21e-06	DPYSL4	2D_APP vs 2D_WT
7133.84	-0.758847	0.0921956	-8.23084	1.86e-16	5.09e-15	DPYSL5	2D_APP vs 2D_WT
3826.02	0.287044	0.0792245	3.62317	0.000291015	0.00174044	DRAP1	2D_APP vs 2D_WT
3300	-0.600397	0.0808326	-7.42766	1.11e-13	2.45e-12	DRAXIN	2D_APP vs 2D_WT
257.096	1.03384	0.185184	5.58278	2.37e-08	3e-07	DRD4	2D_APP vs 2D_WT
11.0663	-2.31862	0.792858	-2.92438	0.00345146	0.0150979	DRGX	2D_APP vs 2D_WT
2261.21	-0.290173	0.0765465	-3.7908	0.000150162	0.000975882	DROSHA	2D_APP vs 2D_WT
452.197	-1.11008	0.12467	-8.90411	5.38e-19	1.77e-17	DRP2	2D_APP vs 2D_WT
284.126	0.732716	0.159514	4.59344	4.36e-06	3.85e-05	DSC2	2D_APP vs 2D_WT
39.8993	1.22818	0.468517	2.62142	0.00875646	0.0332651	DSC3	2D_APP vs 2D_WT
232.307	-1.97027	0.222637	-8.84973	8.77e-19	2.84e-17	DSCAM	2D_APP vs 2D_WT
586.008	-0.793158	0.1264	-6.27497	3.5e-10	5.51e-09	DSCAML1	2D_APP vs 2D_WT
977.812	0.992619	0.126744	7.83167	4.81e-15	1.19e-13	DSEL	2D_APP vs 2D_WT
673.824	0.456832	0.123102	3.711	0.000206439	0.00128786	DSG2	2D_APP vs 2D_WT
333.751	0.500119	0.142095	3.51961	0.000432183	0.00248887	DSN1	2D_APP vs 2D_WT
480.569	2.20858	0.173451	12.7331	3.87e-37	3.22e-35	DSP	2D_APP vs 2D_WT
3293.18	0.465631	0.0982432	4.73958	2.14e-06	1.98e-05	DSTN	2D_APP vs 2D_WT
1034.38	0.398161	0.0942774	4.22329	2.41e-05	0.000184131	DSTYK	2D_APP vs 2D_WT
1111.88	0.475016	0.10357	4.58642	4.51e-06	3.97e-05	DTNA	2D_APP vs 2D_WT
570.647	0.459792	0.126123	3.64558	0.000266795	0.00160729	DTNBP1	2D_APP vs 2D_WT
129.775	0.792605	0.207342	3.82269	0.000132004	0.000869331	DTWD2	2D_APP vs 2D_WT
1125.44	-0.539008	0.108395	-4.9726	6.61e-07	6.71e-06	DTX1	2D_APP vs 2D_WT
194.538	0.597289	0.184126	3.24391	0.00117902	0.00598398	DTX2	2D_APP vs 2D_WT
3675.01	-1.19492	0.0881796	-13.551	7.81e-42	7.86e-40	DTX4	2D_APP vs 2D_WT
802.095	0.40179	0.132842	3.02457	0.00248983	0.0114367	DTYMK	2D_APP vs 2D_WT
328.327	-0.506715	0.149886	-3.38066	0.00072312	0.00391298	DUOX1	2D_APP vs 2D_WT
1094.04	0.627571	0.144305	4.34892	1.37e-05	0.000109556	DUSP1	2D_APP vs 2D_WT
2445.71	0.331618	0.0766033	4.32904	1.5e-05	0.000119014	DUSP4	2D_APP vs 2D_WT
148.871	0.721463	0.276996	2.6046	0.00919815	0.0346693	DUSP5	2D_APP vs 2D_WT
897.761	1.53823	0.107191	14.3503	1.06e-46	1.36e-44	DUSP6	2D_APP vs 2D_WT
1790.12	-0.960435	0.0945177	-10.1614	2.95e-24	1.38e-22	DUSP8	2D_APP vs 2D_WT
504.125	0.441764	0.13447	3.28522	0.00101901	0.00527395	DUSP14	2D_APP vs 2D_WT
1472.9	-1.04516	0.0876515	-11.924	8.87e-33	6.39e-31	DUSP16	2D_APP vs 2D_WT
157.494	0.981145	0.208515	4.7054	2.53e-06	2.32e-05	DUSP23	2D_APP vs 2D_WT
575.035	-0.927269	0.153156	-6.05441	1.41e-09	2.06e-08	DUSP26	2D_APP vs 2D_WT
973.603	0.30759	0.110689	2.77886	0.00545505	0.0223042	DUT	2D_APP vs 2D_WT
239.629	-0.715229	0.167443	-4.27148	1.94e-05	0.000151324	DUX4L50	2D_APP vs 2D_WT
26.6292	-1.27688	0.500844	-2.54946	0.010789	0.0397317	DYDC2	2D_APP vs 2D_WT
13421.1	-0.310919	0.1034	-3.00695	0.00263884	0.0120121	DYNC1H1	2D_APP vs 2D_WT
1074.47	-0.29077	0.0978963	-2.97018	0.00297623	0.0133023	DYNC1LI1	2D_APP vs 2D_WT
1585.32	0.4769	0.0945593	5.0434	4.57e-07	4.78e-06	DYNC2I2	2D_APP vs 2D_WT
3039.37	0.569348	0.0886664	6.42124	1.35e-10	2.2e-09	DYNLL1	2D_APP vs 2D_WT
8483.38	-0.449529	0.0796169	-5.64615	1.64e-08	2.12e-07	DYNLL2	2D_APP vs 2D_WT
385.212	0.515603	0.129529	3.98059	6.87e-05	0.000479792	DYNLT3	2D_APP vs 2D_WT
735.55	-0.329242	0.10914	-3.0167	0.00255542	0.0117041	DYRK2	2D_APP vs 2D_WT
144.158	0.585887	0.212191	2.76113	0.00576026	0.0233587	E2F2	2D_APP vs 2D_WT
703.691	0.297195	0.103009	2.88514	0.00391235	0.0168157	E2F3	2D_APP vs 2D_WT
642.154	-0.324207	0.10629	-3.05021	0.00228679	0.0106454	EAF1	2D_APP vs 2D_WT
942.652	-1.89144	0.128434	-14.727	4.33e-49	6.23e-47	EBF1	2D_APP vs 2D_WT
1250.59	-2.23925	0.160373	-13.9627	2.63e-44	2.97e-42	EBF2	2D_APP vs 2D_WT
2351.59	-2.22034	0.130386	-17.029	5.01e-65	1.28e-62	EBF3	2D_APP vs 2D_WT
1380.6	0.304765	0.112741	2.70323	0.006867	0.0270835	EBLN3P	2D_APP vs 2D_WT
4354.87	2.57524	0.10694	24.0811	3.95e-128	4.33e-125	ECEL1	2D_APP vs 2D_WT
705.039	0.731036	0.1285	5.68902	1.28e-08	1.66e-07	ECH1	2D_APP vs 2D_WT
547.032	-0.368549	0.138086	-2.66898	0.0076083	0.0294999	ECHDC2	2D_APP vs 2D_WT
779.588	0.376095	0.121541	3.09439	0.00197219	0.00937564	ECI1	2D_APP vs 2D_WT
463.924	0.297481	0.119911	2.48084	0.0131075	0.0465404	ECI2	2D_APP vs 2D_WT
419.452	-0.566492	0.131815	-4.29761	1.73e-05	0.000135993	ECM1	2D_APP vs 2D_WT
271.422	0.808334	0.171023	4.72648	2.28e-06	2.1e-05	ECM2	2D_APP vs 2D_WT
220.626	0.850904	0.170072	5.0032	5.64e-07	5.8e-06	ECRG4	2D_APP vs 2D_WT
4601.6	0.366988	0.104786	3.50225	0.000461339	0.00264058	EDF1	2D_APP vs 2D_WT
466.728	3.49953	0.147602	23.7092	2.9e-124	2.86e-121	EDN1	2D_APP vs 2D_WT
488.878	-1.49482	0.125538	-11.9073	1.08e-32	7.72e-31	EDNRA	2D_APP vs 2D_WT
5244.17	-0.29322	0.0884594	-3.31474	0.000917281	0.00481765	EDNRB	2D_APP vs 2D_WT
498.897	-0.335399	0.125781	-2.66653	0.00766388	0.0296921	EDRF1	2D_APP vs 2D_WT
12.7883	3.04201	1.10581	2.75094	0.00594241	0.0239837	EEF1A1P16	2D_APP vs 2D_WT
7764.23	-0.371907	0.0693606	-5.36193	8.23e-08	9.57e-07	EEF1A2	2D_APP vs 2D_WT
2585.11	0.308845	0.109735	2.81446	0.00488595	0.0203829	EEF1B2	2D_APP vs 2D_WT
1388.05	0.268258	0.109189	2.45682	0.0140173	0.0491166	EEIG1	2D_APP vs 2D_WT
2138.72	-0.799366	0.0845585	-9.45341	3.28e-21	1.26e-19	EFCC1	2D_APP vs 2D_WT
2249.58	2.26324	0.0989227	22.8789	7.54e-116	5.95e-113	EFEMP1	2D_APP vs 2D_WT
159.041	0.716786	0.190879	3.75519	0.000173211	0.00110742	EFHD1	2D_APP vs 2D_WT
502.642	-0.822192	0.124383	-6.61017	3.84e-11	6.6e-10	EFNA1	2D_APP vs 2D_WT
207.92	-1.05245	0.196609	-5.353	8.65e-08	1e-06	EFNA3	2D_APP vs 2D_WT
593.379	-0.547131	0.122207	-4.47709	7.57e-06	6.36e-05	EFNA5	2D_APP vs 2D_WT
2941.85	-0.303508	0.092679	-3.27483	0.00105726	0.00544189	EFNB1	2D_APP vs 2D_WT
569.773	0.347274	0.140081	2.47909	0.0131717	0.0467264	EFR3A	2D_APP vs 2D_WT
605.398	-0.424572	0.114608	-3.70456	0.000211762	0.00131635	EGF	2D_APP vs 2D_WT
282.606	4.24747	0.21258	19.9806	8.13e-89	3.82e-86	EGFL6	2D_APP vs 2D_WT
292.779	1.0036	0.162318	6.18291	6.29e-10	9.64e-09	EGFL7	2D_APP vs 2D_WT
60.3028	-0.84487	0.309654	-2.72843	0.00636359	0.0254337	EGFLAM	2D_APP vs 2D_WT
954.68	1.07585	0.117333	9.16917	4.77e-20	1.69e-18	EGFR	2D_APP vs 2D_WT
6067	0.46581	0.0753289	6.18369	6.26e-10	9.6e-09	EGR1	2D_APP vs 2D_WT
41.7377	1.00506	0.377299	2.66383	0.00772574	0.0299082	EGR3	2D_APP vs 2D_WT
975.872	-0.275456	0.0967256	-2.84781	0.00440207	0.0186443	EHBP1	2D_APP vs 2D_WT
635.376	-0.345516	0.107559	-3.21234	0.0013166	0.00658267	EHD3	2D_APP vs 2D_WT
114.942	-0.780735	0.221367	-3.52689	0.000420477	0.00243211	EHHADH	2D_APP vs 2D_WT
616.81	-0.39408	0.111792	-3.52512	0.000423285	0.00244548	EIF1AD	2D_APP vs 2D_WT
2021.94	0.46997	0.133078	3.53153	0.000413168	0.00239545	EIF2S2	2D_APP vs 2D_WT
2407.03	-0.279164	0.0864593	-3.22885	0.00124287	0.00625848	EIF3L	2D_APP vs 2D_WT
583.755	0.756455	0.145971	5.18222	2.19e-07	2.39e-06	EIF4EBP1	2D_APP vs 2D_WT
5174.42	0.277318	0.0984781	2.81604	0.00486197	0.0203001	EIF5A	2D_APP vs 2D_WT
4135.6	0.36224	0.100376	3.60884	0.000307571	0.00183224	EIF5B	2D_APP vs 2D_WT
214.254	-0.542165	0.166901	-3.24842	0.00116047	0.00590991	ELAPOR1	2D_APP vs 2D_WT
1102.27	-1.04074	0.12799	-8.13143	4.24e-16	1.13e-14	ELAPOR2	2D_APP vs 2D_WT
680.653	-1.37864	0.172489	-7.99265	1.32e-15	3.41e-14	ELAVL2	2D_APP vs 2D_WT
5601.76	-0.642499	0.0949908	-6.7638	1.34e-11	2.43e-10	ELAVL3	2D_APP vs 2D_WT
197.462	1.01079	0.199813	5.0587	4.22e-07	4.42e-06	ELF4	2D_APP vs 2D_WT
1628.92	-0.41042	0.108337	-3.78835	0.00015165	0.000983608	ELFN1	2D_APP vs 2D_WT
698.761	-0.57654	0.115932	-4.9731	6.59e-07	6.7e-06	ELFN2	2D_APP vs 2D_WT
792.085	0.283075	0.0975082	2.90309	0.00369501	0.0160224	ELK3	2D_APP vs 2D_WT
250.305	0.521723	0.176644	2.95352	0.00314174	0.013891	ELL2	2D_APP vs 2D_WT
474.227	-0.422924	0.121103	-3.49225	0.000478962	0.00272642	ELMO1	2D_APP vs 2D_WT
6258.87	2.18961	0.101215	21.6332	8.76e-104	5.4e-101	ELN	2D_APP vs 2D_WT
2848.6	0.376024	0.110752	3.39518	0.000685838	0.0037379	ELOB	2D_APP vs 2D_WT
1174.88	0.336761	0.102745	3.27764	0.0010468	0.00539653	ELOVL1	2D_APP vs 2D_WT
1746.36	0.462319	0.0960094	4.81535	1.47e-06	1.4e-05	ELOVL2	2D_APP vs 2D_WT
36.6372	2.00838	0.433955	4.62808	3.69e-06	3.29e-05	ELOVL7	2D_APP vs 2D_WT
1605.52	-0.266649	0.0866751	-3.07642	0.00209502	0.00986212	ELP2	2D_APP vs 2D_WT
241.678	1.53553	0.221462	6.93362	4.1e-12	7.83e-11	EMB	2D_APP vs 2D_WT
581.304	0.34906	0.122568	2.84788	0.00440116	0.0186443	EMC2	2D_APP vs 2D_WT
1461.03	0.294614	0.0927496	3.17644	0.00149093	0.00731339	EMC3	2D_APP vs 2D_WT
1870.81	0.384561	0.0919846	4.18071	2.91e-05	0.000218519	EMC7	2D_APP vs 2D_WT
845.283	0.455492	0.0953182	4.77865	1.76e-06	1.65e-05	EMID1	2D_APP vs 2D_WT
230.496	0.738182	0.201926	3.6557	0.000256479	0.00155273	EMILIN2	2D_APP vs 2D_WT
1065.74	0.555262	0.103903	5.34406	9.09e-08	1.05e-06	EML1	2D_APP vs 2D_WT
1314.53	0.778365	0.0920168	8.45894	2.7e-17	7.86e-16	EML3	2D_APP vs 2D_WT
84.2422	-1.27812	0.287619	-4.44381	8.84e-06	7.36e-05	EML5	2D_APP vs 2D_WT
1642.68	1.15753	0.0837882	13.815	2.07e-43	2.24e-41	EMP1	2D_APP vs 2D_WT
1248.42	1.64975	0.0933961	17.6641	7.93e-70	2.45e-67	EMP2	2D_APP vs 2D_WT
1930.57	0.57381	0.104729	5.47898	4.28e-08	5.19e-07	EMP3	2D_APP vs 2D_WT
971.085	2.12973	0.106121	20.069	1.38e-89	6.63e-87	EMX2	2D_APP vs 2D_WT
370.848	2.05422	0.142782	14.3871	6.23e-47	8.14e-45	EMX2OS	2D_APP vs 2D_WT
918.061	0.86583	0.099247	8.72399	2.69e-18	8.38e-17	EN1	2D_APP vs 2D_WT
572.994	-0.30747	0.121395	-2.53282	0.011315	0.0412833	ENDOD1	2D_APP vs 2D_WT
376.9	-0.501473	0.151102	-3.31878	0.000904125	0.004757	ENHO	2D_APP vs 2D_WT
27417.6	0.35261	0.0698307	5.0495	4.43e-07	4.63e-06	ENO1	2D_APP vs 2D_WT
9980.01	-0.452007	0.0707001	-6.39331	1.62e-10	2.63e-09	ENO2	2D_APP vs 2D_WT
659.771	0.338567	0.108775	3.11253	0.0018549	0.00886936	ENO3	2D_APP vs 2D_WT
91.1503	0.622577	0.245613	2.53479	0.0112514	0.0411273	ENO4	2D_APP vs 2D_WT
210.678	-0.490687	0.170474	-2.87836	0.00399745	0.0171367	ENOX2	2D_APP vs 2D_WT
2442.46	-0.811614	0.0743701	-10.9132	9.97e-28	5.46e-26	ENPP2	2D_APP vs 2D_WT
59.9589	1.00141	0.310274	3.22749	0.00124879	0.00628187	ENTPD3	2D_APP vs 2D_WT
374.114	-0.458556	0.13554	-3.38319	0.000716485	0.00388134	EOLA2-DT	2D_APP vs 2D_WT
334.919	2.97549	0.15769	18.8692	2.04e-79	8.23e-77	EOMES	2D_APP vs 2D_WT
277.744	1.01309	0.164594	6.15508	7.5e-10	1.14e-08	EPAS1	2D_APP vs 2D_WT
1306.33	-0.902598	0.0946338	-9.53779	1.46e-21	5.76e-20	EPB41	2D_APP vs 2D_WT
428.279	-0.481054	0.128198	-3.75243	0.000175127	0.00111823	EPB41L4A-AS1	2D_APP vs 2D_WT
668.478	-0.428415	0.113127	-3.78703	0.000152457	0.000988517	EPC1	2D_APP vs 2D_WT
727.228	-0.293542	0.117153	-2.50562	0.0122235	0.0438835	EPC2	2D_APP vs 2D_WT
94.4053	-1.13286	0.256707	-4.41305	1.02e-05	8.4e-05	EPCAM-DT	2D_APP vs 2D_WT
329.364	-0.836147	0.157872	-5.29637	1.18e-07	1.35e-06	EPHA3	2D_APP vs 2D_WT
467.222	-2.51713	0.151912	-16.5696	1.16e-61	2.62e-59	EPHA5	2D_APP vs 2D_WT
311.542	-1.78335	0.198054	-9.00435	2.17e-19	7.34e-18	EPHA7	2D_APP vs 2D_WT
656.814	-1.33663	0.119467	-11.1883	4.65e-29	2.73e-27	EPHA10	2D_APP vs 2D_WT
6634.53	-0.939163	0.0810667	-11.5851	4.91e-31	3.19e-29	EPHB2	2D_APP vs 2D_WT
2631.53	-0.311491	0.107023	-2.91051	0.0036084	0.0157113	EPHB3	2D_APP vs 2D_WT
1644.71	0.276875	0.107459	2.57656	0.00997886	0.0371926	EPHB4	2D_APP vs 2D_WT
777.581	-0.962797	0.130179	-7.39594	1.4e-13	3.08e-12	EPHB6	2D_APP vs 2D_WT
4876.62	1.40201	0.0866808	16.1744	7.64e-59	1.54e-56	EPHX1	2D_APP vs 2D_WT
165.758	0.704878	0.185968	3.79032	0.000150453	0.000977127	EPOR	2D_APP vs 2D_WT
648.542	0.608909	0.154453	3.94236	8.07e-05	0.000556429	EPPK1	2D_APP vs 2D_WT
1065.82	0.378717	0.0913658	4.14506	3.4e-05	0.000251876	EPS8	2D_APP vs 2D_WT
1075.96	0.968452	0.101661	9.52626	1.63e-21	6.41e-20	EPS8L2	2D_APP vs 2D_WT
52.3272	-0.826622	0.326557	-2.53133	0.0113632	0.0414271	EPX	2D_APP vs 2D_WT
481.247	1.28493	0.129112	9.95206	2.47e-23	1.09e-21	ERBB3	2D_APP vs 2D_WT
807.542	-2.10102	0.161032	-13.0472	6.59e-39	5.75e-37	ERBB4	2D_APP vs 2D_WT
274.106	-0.816151	0.159558	-5.11507	3.14e-07	3.33e-06	ERC2	2D_APP vs 2D_WT
32.4265	-1.15714	0.430877	-2.68556	0.00724089	0.0282979	EREG	2D_APP vs 2D_WT
1869.56	0.518729	0.115682	4.4841	7.32e-06	6.19e-05	ERF	2D_APP vs 2D_WT
70.3828	-1.09149	0.293182	-3.72291	0.000196942	0.00123591	ERFL	2D_APP vs 2D_WT
14.935	3.02333	0.698494	4.32835	1.5e-05	0.000119337	ERG	2D_APP vs 2D_WT
1530.51	0.310447	0.0884599	3.50947	0.000449005	0.00257671	ERG28	2D_APP vs 2D_WT
762.404	0.358649	0.109112	3.28698	0.00101267	0.00524661	ERICH1	2D_APP vs 2D_WT
78.6899	-1.61317	0.306836	-5.25743	1.46e-07	1.64e-06	ERICH3	2D_APP vs 2D_WT
12.2889	2.46519	0.748933	3.2916	0.000996199	0.00517625	ERMN	2D_APP vs 2D_WT
3914.11	0.30476	0.086563	3.52068	0.000430444	0.00247958	ERP29	2D_APP vs 2D_WT
891.703	-0.588617	0.157082	-3.7472	0.000178822	0.00113667	ERV3-1	2D_APP vs 2D_WT
132.283	-0.998538	0.215058	-4.64311	3.43e-06	3.07e-05	ESAM	2D_APP vs 2D_WT
1066.33	0.320482	0.102011	3.14166	0.00167994	0.00813688	ESF1	2D_APP vs 2D_WT
524.704	0.600925	0.128257	4.68532	2.8e-06	2.54e-05	ESPL1	2D_APP vs 2D_WT
1981.69	1.37525	0.0840364	16.3649	3.41e-60	7.3e-58	ESPN	2D_APP vs 2D_WT
32.194	2.21825	0.481467	4.60727	4.08e-06	3.62e-05	ESRP2	2D_APP vs 2D_WT
78.7567	-2.29217	0.338692	-6.76773	1.31e-11	2.37e-10	ESRRB	2D_APP vs 2D_WT
152.354	-2.19479	0.242909	-9.03546	1.63e-19	5.54e-18	ESRRG	2D_APP vs 2D_WT
545.588	-0.904378	0.164766	-5.48885	4.05e-08	4.93e-07	ETFB	2D_APP vs 2D_WT
366.825	-0.705921	0.141145	-5.0014	5.69e-07	5.85e-06	ETNK2	2D_APP vs 2D_WT
214.66	0.785684	0.215384	3.64783	0.000264463	0.00159568	ETV4	2D_APP vs 2D_WT
815.719	1.14302	0.108883	10.4977	8.85e-26	4.43e-24	ETV5	2D_APP vs 2D_WT
182.843	0.673819	0.18056	3.73184	0.000190089	0.00119863	EVA1A	2D_APP vs 2D_WT
831.527	0.368339	0.145226	2.53633	0.0112022	0.0409779	EVC	2D_APP vs 2D_WT
41.7114	1.08505	0.370948	2.92508	0.00344368	0.0150672	EVI2B	2D_APP vs 2D_WT
2722.42	-0.375424	0.0820632	-4.57482	4.77e-06	4.17e-05	EVI5L	2D_APP vs 2D_WT
6338.45	-0.45229	0.0742522	-6.09127	1.12e-09	1.66e-08	EVL	2D_APP vs 2D_WT
17.8879	-1.75514	0.631983	-2.77719	0.00548303	0.0223907	EVX2	2D_APP vs 2D_WT
89.9134	-0.640218	0.253678	-2.52374	0.0116113	0.0421228	EXOC3L1	2D_APP vs 2D_WT
1966.54	-0.33123	0.0968591	-3.41971	0.000626874	0.00345894	EXOC5	2D_APP vs 2D_WT
1091.91	-0.315579	0.108746	-2.90198	0.00370811	0.0160674	EXOC6B	2D_APP vs 2D_WT
1020.83	0.44294	0.0935665	4.73396	2.2e-06	2.03e-05	EXOSC6	2D_APP vs 2D_WT
33.4111	2.46787	0.449442	5.49097	4e-08	4.87e-07	EXPH5	2D_APP vs 2D_WT
1843	0.381036	0.0905604	4.20754	2.58e-05	0.000196531	EXT1	2D_APP vs 2D_WT
205.587	1.0124	0.185214	5.46611	4.6e-08	5.55e-07	EXTL1	2D_APP vs 2D_WT
152.03	-0.585974	0.209684	-2.79456	0.00519703	0.0214269	EYA2	2D_APP vs 2D_WT
165.312	2.09659	0.244214	8.58507	9.08e-18	2.73e-16	EYA4	2D_APP vs 2D_WT
1787.76	-0.385412	0.0789552	-4.8814	1.05e-06	1.03e-05	EZH2	2D_APP vs 2D_WT
3301.29	-0.677531	0.0759019	-8.9264	4.4e-19	1.46e-17	F2R	2D_APP vs 2D_WT
257.792	1.31606	0.193569	6.79892	1.05e-11	1.93e-10	F2RL2	2D_APP vs 2D_WT
49.8034	-2.94683	0.45943	-6.41411	1.42e-10	2.3e-09	F13A1	2D_APP vs 2D_WT
17.747	1.4652	0.56998	2.57061	0.0101519	0.0377304	FAAH2	2D_APP vs 2D_WT
1370.06	0.297835	0.0896178	3.32339	0.000889316	0.00469258	FAAP20	2D_APP vs 2D_WT
199.951	-0.538719	0.173922	-3.09748	0.00195174	0.00930082	FABP3	2D_APP vs 2D_WT
1342.54	-0.45869	0.113304	-4.04831	5.16e-05	0.000368529	FABP5	2D_APP vs 2D_WT
7074.12	-0.518994	0.0949033	-5.46866	4.53e-08	5.48e-07	FABP7	2D_APP vs 2D_WT
218.795	0.727842	0.220522	3.30055	0.000964964	0.0050365	FADD	2D_APP vs 2D_WT
1782.7	0.541956	0.084356	6.42463	1.32e-10	2.16e-09	FADS3	2D_APP vs 2D_WT
425.698	0.542464	0.146219	3.70994	0.000207308	0.0012907	FAH	2D_APP vs 2D_WT
912.184	-0.299401	0.098946	-3.0259	0.00247893	0.0113973	FAHD2A	2D_APP vs 2D_WT
1333.59	-1.10594	0.0899986	-12.2884	1.05e-34	8.03e-33	FAIM2	2D_APP vs 2D_WT
32.4997	-1.08508	0.437347	-2.48105	0.0130995	0.0465204	FALEC	2D_APP vs 2D_WT
1382.41	0.305772	0.0835502	3.65973	0.000252476	0.00153226	FAM3A	2D_APP vs 2D_WT
18.2427	2.58717	0.808521	3.19988	0.00137487	0.00683071	FAM3B	2D_APP vs 2D_WT
945.928	0.352902	0.112426	3.13897	0.00169542	0.00820222	FAM13B	2D_APP vs 2D_WT
231.832	-0.467094	0.173016	-2.69972	0.00693982	0.0273434	FAM13C	2D_APP vs 2D_WT
1321.49	-0.26701	0.0948697	-2.81449	0.00488548	0.0203829	FAM20B	2D_APP vs 2D_WT
252.215	-0.437402	0.156086	-2.80232	0.00507369	0.021015	FAM27C	2D_APP vs 2D_WT
758.077	0.412297	0.0989295	4.16759	3.08e-05	0.000230002	FAM43A	2D_APP vs 2D_WT
3661.3	0.271746	0.0967641	2.80833	0.00497985	0.0207133	FAM50A	2D_APP vs 2D_WT
1682	-0.30162	0.0811321	-3.71764	0.000201094	0.00125837	FAM53C	2D_APP vs 2D_WT
75.996	-0.863826	0.337569	-2.55896	0.0104986	0.038858	FAM66A	2D_APP vs 2D_WT
32.7191	-1.12356	0.414332	-2.71174	0.00669317	0.0265245	FAM78B	2D_APP vs 2D_WT
134.023	0.875348	0.224176	3.90474	9.43e-05	0.000644216	FAM83G	2D_APP vs 2D_WT
492.294	0.43528	0.136814	3.18155	0.00146487	0.00720526	FAM83H	2D_APP vs 2D_WT
719.181	-0.492238	0.120155	-4.09671	4.19e-05	0.00030512	FAM107B	2D_APP vs 2D_WT
258.589	-0.667164	0.162544	-4.10452	4.05e-05	0.000295751	FAM110A	2D_APP vs 2D_WT
84.8464	1.66215	0.289376	5.74389	9.25e-09	1.22e-07	FAM110C	2D_APP vs 2D_WT
863.906	0.594272	0.108287	5.48794	4.07e-08	4.95e-07	FAM114A1	2D_APP vs 2D_WT
203.826	0.694649	0.17368	3.99959	6.35e-05	0.000445539	FAM117A	2D_APP vs 2D_WT
617.153	-0.459323	0.137061	-3.35124	0.000804507	0.00430613	FAM117B	2D_APP vs 2D_WT
1886.59	0.573122	0.0873569	6.56069	5.36e-11	9.04e-10	FAM120A	2D_APP vs 2D_WT
3101.54	-0.377931	0.0994825	-3.79897	0.0001453	0.000948344	FAM131B	2D_APP vs 2D_WT
423.006	-0.336628	0.129649	-2.59645	0.00941922	0.0353893	FAM131B-AS2	2D_APP vs 2D_WT
695.109	0.415752	0.114031	3.64595	0.000266409	0.00160595	FAM136A	2D_APP vs 2D_WT
342.152	-0.616357	0.140608	-4.38352	1.17e-05	9.5e-05	FAM149A	2D_APP vs 2D_WT
17.0346	1.80011	0.600487	2.99775	0.0027198	0.0123266	FAM163A	2D_APP vs 2D_WT
48.761	-1.49252	0.356405	-4.18772	2.82e-05	0.000212209	FAM163B	2D_APP vs 2D_WT
693.631	0.686082	0.103445	6.63234	3.3e-11	5.73e-10	FAM167A	2D_APP vs 2D_WT
4325.74	-0.447657	0.0920639	-4.86245	1.16e-06	1.12e-05	FAM168A	2D_APP vs 2D_WT
5460.12	-0.311614	0.0753508	-4.13552	3.54e-05	0.00026143	FAM168B	2D_APP vs 2D_WT
213.368	-0.56461	0.179244	-3.14995	0.00163297	0.00793906	FAM169A	2D_APP vs 2D_WT
3557.04	-0.446282	0.0999153	-4.46661	7.95e-06	6.68e-05	FAM171A2	2D_APP vs 2D_WT
127.329	-0.697033	0.215494	-3.23458	0.00121823	0.00615953	FAM174B	2D_APP vs 2D_WT
488.403	0.471513	0.145921	3.23129	0.00123235	0.00621658	FAM174C	2D_APP vs 2D_WT
220.633	1.02878	0.195922	5.25095	1.51e-07	1.69e-06	FAM184B	2D_APP vs 2D_WT
3983.91	-0.635688	0.0720984	-8.81694	1.18e-18	3.78e-17	FAM219A	2D_APP vs 2D_WT
769.612	-0.319208	0.105945	-3.01295	0.0025872	0.0118152	FAM219B	2D_APP vs 2D_WT
422.618	-0.67024	0.13992	-4.79016	1.67e-06	1.57e-05	FAM222A	2D_APP vs 2D_WT
117.543	-0.561317	0.229137	-2.4497	0.0142975	0.0499475	FAM226B	2D_APP vs 2D_WT
4512.86	0.298421	0.0810548	3.68172	0.000231667	0.00141951	FAM234A	2D_APP vs 2D_WT
887.421	-0.508655	0.10376	-4.90224	9.47e-07	9.35e-06	FAM234B	2D_APP vs 2D_WT
475.578	-0.403507	0.129438	-3.11737	0.0018247	0.00875041	FANCC	2D_APP vs 2D_WT
176.453	0.933707	0.195098	4.78584	1.7e-06	1.6e-05	FAR2	2D_APP vs 2D_WT
2340.93	-0.365271	0.0836612	-4.36607	1.27e-05	0.000102092	FARP1	2D_APP vs 2D_WT
2017.04	-0.795538	0.134965	-5.8944	3.76e-09	5.21e-08	FAT3	2D_APP vs 2D_WT
1664.17	-1.49231	0.317753	-4.69645	2.65e-06	2.41e-05	FAT4	2D_APP vs 2D_WT
518.344	-0.92748	0.137143	-6.76285	1.35e-11	2.45e-10	FAXC	2D_APP vs 2D_WT
667.625	-0.418429	0.126382	-3.31083	0.000930185	0.00487692	FBLL1	2D_APP vs 2D_WT
10343.5	1.28368	0.0963208	13.3272	1.61e-40	1.55e-38	FBLN1	2D_APP vs 2D_WT
5287	1.92002	0.12992	14.7785	2.01e-49	2.94e-47	FBLN2	2D_APP vs 2D_WT
1514.15	0.968353	0.258581	3.74488	0.000180482	0.00114538	FBN2	2D_APP vs 2D_WT
1477.45	-0.389806	0.127231	-3.06376	0.00218575	0.0102403	FBN3	2D_APP vs 2D_WT
25.6377	1.52337	0.474835	3.2082	0.00133568	0.00666624	FBP1	2D_APP vs 2D_WT
492.808	-0.537562	0.122404	-4.3917	1.12e-05	9.2e-05	FBXL14	2D_APP vs 2D_WT
833.417	-0.276168	0.106405	-2.59545	0.00944681	0.0354642	FBXL16	2D_APP vs 2D_WT
2563.08	-0.420357	0.0800229	-5.25296	1.5e-07	1.68e-06	FBXL19	2D_APP vs 2D_WT
1126.18	1.79994	0.0988072	18.2167	3.81e-74	1.32e-71	FBXO2	2D_APP vs 2D_WT
1655.7	-0.331374	0.0920692	-3.59919	0.000319212	0.00189471	FBXO11	2D_APP vs 2D_WT
278.161	0.496173	0.148658	3.33768	0.000844799	0.00449092	FBXO33	2D_APP vs 2D_WT
59.222	-0.940276	0.375631	-2.50319	0.0123079	0.0441222	FBXO38-DT	2D_APP vs 2D_WT
831.2	-0.498399	0.121719	-4.09466	4.23e-05	0.000307482	FBXO41	2D_APP vs 2D_WT
527.637	-0.341721	0.124998	-2.73382	0.00626034	0.0251127	FBXO45	2D_APP vs 2D_WT
177.689	0.642262	0.207035	3.10218	0.00192098	0.00915866	FCER1G	2D_APP vs 2D_WT
2215.64	0.783599	0.0911831	8.59369	8.42e-18	2.54e-16	FCGRT	2D_APP vs 2D_WT
1088.12	-0.530209	0.10256	-5.16975	2.34e-07	2.54e-06	FCHO1	2D_APP vs 2D_WT
623.608	-0.319449	0.122675	-2.60403	0.00921336	0.0347133	FCHSD2	2D_APP vs 2D_WT
105.015	0.789449	0.252273	3.12934	0.00175198	0.00845303	FCN1	2D_APP vs 2D_WT
36.0303	-1.36981	0.429356	-3.19039	0.00142082	0.00701833	FCRLB	2D_APP vs 2D_WT
409.403	0.413105	0.138701	2.97839	0.0028977	0.0130014	FDX1	2D_APP vs 2D_WT
1324.07	0.279437	0.089232	3.13159	0.00173865	0.00840107	FECH	2D_APP vs 2D_WT
424.782	-0.490665	0.141664	-3.46357	0.000533048	0.00298859	FEM1A	2D_APP vs 2D_WT
12.8626	3.5782	0.86156	4.15317	3.28e-05	0.000243969	FENDRR	2D_APP vs 2D_WT
983.78	-0.315173	0.11286	-2.79259	0.00522872	0.0215395	FER	2D_APP vs 2D_WT
664.902	0.815585	0.118072	6.90754	4.93e-12	9.34e-11	FER1L4	2D_APP vs 2D_WT
22.1112	1.54052	0.552318	2.78918	0.00528414	0.021727	FERMT1	2D_APP vs 2D_WT
290.022	0.71977	0.150909	4.76956	1.85e-06	1.72e-05	FES	2D_APP vs 2D_WT
419.529	3.66415	0.177503	20.6428	1.13e-94	5.88e-92	FEZF1	2D_APP vs 2D_WT
1031.01	3.6544	0.122066	29.938	6.31e-197	1.56e-193	FEZF1-AS1	2D_APP vs 2D_WT
328.558	1.99185	0.145526	13.6872	1.21e-42	1.26e-40	FEZF2	2D_APP vs 2D_WT
216.617	-0.949364	0.169615	-5.59717	2.18e-08	2.77e-07	FGD3	2D_APP vs 2D_WT
565.906	0.609326	0.14266	4.27118	1.94e-05	0.000151466	FGF2	2D_APP vs 2D_WT
55.4438	6.65856	0.793492	8.39147	4.8e-17	1.37e-15	FGF3	2D_APP vs 2D_WT
42.3357	2.22558	0.399181	5.57538	2.47e-08	3.12e-07	FGF7	2D_APP vs 2D_WT
39.6643	3.59857	0.554139	6.49399	8.36e-11	1.39e-09	FGF8	2D_APP vs 2D_WT
233.144	-0.959151	0.178665	-5.36843	7.94e-08	9.25e-07	FGF9	2D_APP vs 2D_WT
52.8823	-1.66173	0.341174	-4.87062	1.11e-06	1.08e-05	FGF10	2D_APP vs 2D_WT
155.806	-0.542952	0.20763	-2.615	0.00892272	0.0337666	FGF11	2D_APP vs 2D_WT
549.621	1.85383	0.139932	13.248	4.63e-40	4.35e-38	FGF12	2D_APP vs 2D_WT
411.727	-0.768102	0.152582	-5.03404	4.8e-07	5e-06	FGF13	2D_APP vs 2D_WT
973.336	1.62669	0.114344	14.2262	6.3e-46	7.81e-44	FGF17	2D_APP vs 2D_WT
170.948	1.78581	0.212108	8.41932	3.79e-17	1.09e-15	FGF18	2D_APP vs 2D_WT
49.2122	1.98384	0.376473	5.26955	1.37e-07	1.54e-06	FGF19	2D_APP vs 2D_WT
1118.9	3.49441	0.145802	23.9668	6.17e-127	6.41e-124	FGFBP2	2D_APP vs 2D_WT
743.778	-0.425564	0.116813	-3.64311	0.000269363	0.00162029	FGFR2	2D_APP vs 2D_WT
3045.36	-1.55366	0.0975783	-15.9222	4.44e-57	8.51e-55	FGFR3	2D_APP vs 2D_WT
2559.92	0.31855	0.0881351	3.61433	0.000301123	0.00179871	FGFRL1	2D_APP vs 2D_WT
185.068	0.932365	0.190826	4.88595	1.03e-06	1.01e-05	FHDC1	2D_APP vs 2D_WT
80.9205	2.07407	0.282585	7.3396	2.14e-13	4.64e-12	FHIP1A	2D_APP vs 2D_WT
597.228	0.494892	0.135801	3.64425	0.000268175	0.00161363	FHL2	2D_APP vs 2D_WT
531.964	0.325216	0.122338	2.65834	0.00785267	0.0303282	FHOD1	2D_APP vs 2D_WT
768.127	-0.291355	0.116826	-2.49392	0.0126341	0.0450868	FHOD3	2D_APP vs 2D_WT
138.945	0.9571	0.290317	3.29674	0.000978147	0.00509587	FIBCD1	2D_APP vs 2D_WT
1549.6	-0.291683	0.118704	-2.45722	0.0140017	0.0490792	FIGN	2D_APP vs 2D_WT
440.879	-0.432874	0.135409	-3.19678	0.00138969	0.00688698	FIGNL1	2D_APP vs 2D_WT
298.146	-0.511246	0.188984	-2.70523	0.00682563	0.0269581	FILIP1L	2D_APP vs 2D_WT
2406.27	-0.543659	0.102404	-5.30895	1.1e-07	1.26e-06	FJX1	2D_APP vs 2D_WT
7627.87	0.274482	0.0676501	4.05737	4.96e-05	0.000356079	FKBP8	2D_APP vs 2D_WT
10068.9	0.49671	0.0771754	6.43612	1.23e-10	2.01e-09	FKBP10	2D_APP vs 2D_WT
1404.4	0.319165	0.102235	3.12187	0.00179707	0.00864946	FKRP	2D_APP vs 2D_WT
4344.86	0.348678	0.0739166	4.71719	2.39e-06	2.2e-05	FLII	2D_APP vs 2D_WT
4500.51	0.712004	0.100765	7.06601	1.59e-12	3.18e-11	FLNB	2D_APP vs 2D_WT
6479.97	0.361153	0.10174	3.54978	0.000385551	0.00224922	FLNC	2D_APP vs 2D_WT
90.3226	4.6864	0.383574	12.2177	2.5e-34	1.9e-32	FLT1	2D_APP vs 2D_WT
102.323	0.762135	0.234064	3.25609	0.00112956	0.00577022	FLVCR2	2D_APP vs 2D_WT
420.818	0.568021	0.13432	4.22886	2.35e-05	0.000180266	FMNL1	2D_APP vs 2D_WT
34.3603	5.08213	0.686203	7.40616	1.3e-13	2.86e-12	FMO1	2D_APP vs 2D_WT
100.808	1.88918	0.272788	6.92545	4.35e-12	8.28e-11	FMOD	2D_APP vs 2D_WT
28639.2	0.290912	0.0965329	3.01361	0.00258163	0.0118034	FN1	2D_APP vs 2D_WT
5872.12	-0.454213	0.112213	-4.04777	5.17e-05	0.000369116	FNBP1L	2D_APP vs 2D_WT
92.6512	1.31557	0.265147	4.96166	6.99e-07	7.06e-06	FNDC1	2D_APP vs 2D_WT
1652.21	-1.77416	0.105291	-16.8501	1.05e-63	2.55e-61	FNDC5	2D_APP vs 2D_WT
381.195	0.927039	0.149432	6.20375	5.51e-10	8.48e-09	FNDC10	2D_APP vs 2D_WT
475.653	-0.35118	0.134976	-2.60179	0.00927379	0.0349143	FNIP2	2D_APP vs 2D_WT
927.228	-0.406341	0.10644	-3.81755	0.000134784	0.000886159	FOCAD	2D_APP vs 2D_WT
194.991	4.05215	0.259715	15.6023	7.02e-55	1.23e-52	FOLR1	2D_APP vs 2D_WT
2864.9	1.15431	0.113285	10.1895	2.21e-24	1.04e-22	FOSL2	2D_APP vs 2D_WT
335.553	1.19464	0.158173	7.55275	4.26e-14	9.73e-13	FOXC1	2D_APP vs 2D_WT
67.9283	0.828673	0.307337	2.69631	0.00701133	0.0275481	FOXC2	2D_APP vs 2D_WT
74.9366	1.14277	0.354282	3.22559	0.00125715	0.00631906	FOXD1	2D_APP vs 2D_WT
36.8103	2.7616	0.42983	6.42485	1.32e-10	2.16e-09	FOXF1	2D_APP vs 2D_WT
23.5115	3.69119	0.628532	5.87273	4.29e-09	5.9e-08	FOXF2	2D_APP vs 2D_WT
2084.39	2.71012	0.0983415	27.5583	3.52e-167	5.79e-164	FOXG1	2D_APP vs 2D_WT
22.1123	2.79023	0.576593	4.83917	1.3e-06	1.26e-05	FOXG1-AS1	2D_APP vs 2D_WT
630.353	0.381404	0.142849	2.66998	0.00758566	0.0294411	FOXM1	2D_APP vs 2D_WT
303.925	-0.398528	0.160775	-2.47879	0.0131829	0.0467417	FOXN2	2D_APP vs 2D_WT
1125.17	-0.361916	0.102341	-3.53635	0.000405691	0.00235487	FOXN3	2D_APP vs 2D_WT
361.775	0.836181	0.152618	5.47891	4.28e-08	5.19e-07	FOXO1	2D_APP vs 2D_WT
528.289	-0.417753	0.129522	-3.22535	0.00125819	0.00632267	FOXP1	2D_APP vs 2D_WT
614.929	-1.99031	0.1403	-14.1862	1.12e-45	1.36e-43	FOXP2	2D_APP vs 2D_WT
1003.74	0.316144	0.104974	3.01164	0.00259844	0.0118556	FOXP4	2D_APP vs 2D_WT
25.6961	2.37079	0.575129	4.12219	3.75e-05	0.000275783	FOXQ1	2D_APP vs 2D_WT
1926.13	0.52705	0.0922585	5.71276	1.11e-08	1.46e-07	FOXRED2	2D_APP vs 2D_WT
490.729	0.893878	0.189662	4.71301	2.44e-06	2.24e-05	FRAS1	2D_APP vs 2D_WT
146.001	-0.661836	0.206165	-3.21022	0.00132635	0.00662301	FRAT1	2D_APP vs 2D_WT
173.753	-0.636723	0.219641	-2.89892	0.00374447	0.0162036	FRAT2	2D_APP vs 2D_WT
454.239	1.64666	0.172142	9.56571	1.11e-21	4.42e-20	FREM2	2D_APP vs 2D_WT
139.049	-0.665607	0.222413	-2.99266	0.00276558	0.012491	FRMD3	2D_APP vs 2D_WT
2184.5	-0.625558	0.0835509	-7.48715	7.04e-14	1.58e-12	FRMD4A	2D_APP vs 2D_WT
300.482	-0.713108	0.151849	-4.69616	2.65e-06	2.42e-05	FRMD4B	2D_APP vs 2D_WT
741.95	0.288172	0.115795	2.48864	0.0128234	0.0456551	FRMD8	2D_APP vs 2D_WT
203.619	-0.978134	0.192805	-5.07319	3.91e-07	4.11e-06	FRMPD3	2D_APP vs 2D_WT
1678.98	-0.312428	0.0947714	-3.29665	0.00097847	0.00509621	FRRS1L	2D_APP vs 2D_WT
361.583	-0.442773	0.132555	-3.34029	0.000836918	0.00445784	FRS3	2D_APP vs 2D_WT
620.724	-1.08902	0.134818	-8.0777	6.6e-16	1.74e-14	FRY	2D_APP vs 2D_WT
702.868	0.734119	0.133397	5.50328	3.73e-08	4.58e-07	FRZB	2D_APP vs 2D_WT
743.795	-0.639783	0.160778	-3.97929	6.91e-05	0.000482099	FSD1L	2D_APP vs 2D_WT
487.685	-0.882665	0.175711	-5.02338	5.08e-07	5.26e-06	FSIP2	2D_APP vs 2D_WT
12635.4	0.287242	0.103934	2.76369	0.00571511	0.0232183	FSTL1	2D_APP vs 2D_WT
1159.59	0.478987	0.110441	4.33706	1.44e-05	0.000115079	FSTL3	2D_APP vs 2D_WT
501.265	-1.4762	0.133803	-11.0326	2.66e-28	1.52e-26	FSTL5	2D_APP vs 2D_WT
13627.5	0.761244	0.0774542	9.82832	8.5e-23	3.66e-21	FTH1	2D_APP vs 2D_WT
35.2232	1.05561	0.414417	2.54721	0.0108588	0.0399214	FTH1P20	2D_APP vs 2D_WT
54074.6	0.450378	0.0819576	5.49526	3.9e-08	4.77e-07	FTL	2D_APP vs 2D_WT
820.616	-0.281334	0.0998731	-2.81692	0.00484868	0.0202575	FTSJ1	2D_APP vs 2D_WT
1335.21	0.347395	0.0866922	4.00722	6.14e-05	0.000432623	FTX	2D_APP vs 2D_WT
593.079	0.614608	0.10904	5.63655	1.73e-08	2.23e-07	FUCA1	2D_APP vs 2D_WT
1234.27	0.38239	0.110122	3.47243	0.000515766	0.00290325	FUCA2	2D_APP vs 2D_WT
2239.66	0.418114	0.087868	4.75843	1.95e-06	1.81e-05	FURIN	2D_APP vs 2D_WT
69.5349	-1.18625	0.313798	-3.7803	0.000156637	0.0010113	FUT1	2D_APP vs 2D_WT
845.119	-0.663873	0.103209	-6.43229	1.26e-10	2.06e-09	FUT8	2D_APP vs 2D_WT
884.647	-1.32127	0.166456	-7.93765	2.06e-15	5.26e-14	FUT9	2D_APP vs 2D_WT
1298.55	0.304295	0.100562	3.02594	0.00247863	0.0113973	FXYD5	2D_APP vs 2D_WT
25.1898	3.11476	0.569897	5.46549	4.62e-08	5.57e-07	FYB2	2D_APP vs 2D_WT
512.144	0.35912	0.126354	2.84216	0.00448084	0.0189251	FYCO1	2D_APP vs 2D_WT
369.744	2.65566	0.201766	13.1621	1.45e-39	1.33e-37	FZD4	2D_APP vs 2D_WT
1039.97	0.381687	0.116673	3.27141	0.00107011	0.00550231	FZD5	2D_APP vs 2D_WT
827.026	0.838368	0.111448	7.52247	5.37e-14	1.21e-12	FZD6	2D_APP vs 2D_WT
1645.43	-0.87968	0.086479	-10.1722	2.64e-24	1.24e-22	FZD7	2D_APP vs 2D_WT
774.384	2.99938	0.13179	22.7587	1.18e-114	8.92e-112	FZD8	2D_APP vs 2D_WT
1527.35	-0.623465	0.122135	-5.1047	3.31e-07	3.51e-06	FZD10	2D_APP vs 2D_WT
1538.22	-0.83504	0.123544	-6.75905	1.39e-11	2.51e-10	FZD10-AS1	2D_APP vs 2D_WT
505.857	-0.327024	0.131051	-2.4954	0.0125814	0.0449233	G2E3	2D_APP vs 2D_WT
4019.87	0.575584	0.0846097	6.80281	1.03e-11	1.88e-10	G6PC3	2D_APP vs 2D_WT
5712.39	0.884596	0.0963076	9.18512	4.11e-20	1.47e-18	G6PD	2D_APP vs 2D_WT
6548.36	-0.359555	0.0702134	-5.12089	3.04e-07	3.24e-06	GABBR1	2D_APP vs 2D_WT
1643.66	-0.571707	0.090046	-6.34905	2.17e-10	3.46e-09	GABBR2	2D_APP vs 2D_WT
2009.82	-0.472594	0.0756794	-6.24468	4.25e-10	6.63e-09	GABPB1-AS1	2D_APP vs 2D_WT
415.264	-1.04249	0.17031	-6.12114	9.29e-10	1.39e-08	GABRA3	2D_APP vs 2D_WT
80.479	-1.05931	0.351353	-3.01495	0.00257018	0.0117647	GABRB2	2D_APP vs 2D_WT
1129.68	-0.98244	0.131219	-7.48704	7.04e-14	1.58e-12	GABRB3	2D_APP vs 2D_WT
280.901	2.31715	0.172073	13.4661	2.48e-41	2.45e-39	GABRE	2D_APP vs 2D_WT
142.307	-1.67443	0.231264	-7.24035	4.48e-13	9.48e-12	GABRG2	2D_APP vs 2D_WT
714.442	0.585657	0.10832	5.40673	6.42e-08	7.58e-07	GABRG3	2D_APP vs 2D_WT
1057.53	-1.05052	0.100766	-10.4253	1.9e-25	9.35e-24	GAD1	2D_APP vs 2D_WT
159.705	-0.694303	0.221078	-3.14054	0.00168638	0.00816249	GAD2	2D_APP vs 2D_WT
764.438	-0.911202	0.105913	-8.6033	7.75e-18	2.35e-16	GADD45G	2D_APP vs 2D_WT
858.096	0.479751	0.11174	4.29346	1.76e-05	0.000138288	GADD45GIP1	2D_APP vs 2D_WT
1804.58	-0.821807	0.0886464	-9.27062	1.85e-20	6.84e-19	GAL3ST4	2D_APP vs 2D_WT
546.525	0.453684	0.126148	3.59644	0.000322597	0.00191193	GALK1	2D_APP vs 2D_WT
356.829	0.517606	0.134062	3.86094	0.000112954	0.000757274	GALM	2D_APP vs 2D_WT
926.049	0.432131	0.0951029	4.54383	5.52e-06	4.77e-05	GALNS	2D_APP vs 2D_WT
240.968	0.876888	0.210474	4.16626	3.1e-05	0.000231252	GALNT5	2D_APP vs 2D_WT
88.0511	-0.804166	0.262895	-3.05889	0.00222162	0.0103862	GALNT6	2D_APP vs 2D_WT
584.01	0.448771	0.116673	3.84639	0.000119869	0.000799828	GALNT7	2D_APP vs 2D_WT
2922.9	1.67344	0.103177	16.219	3.7e-59	7.52e-57	GALNT10	2D_APP vs 2D_WT
162.662	1.9091	0.197989	9.64246	5.29e-22	2.16e-20	GALNT12	2D_APP vs 2D_WT
102.394	-0.643397	0.242631	-2.65175	0.00800749	0.0308115	GALNT13	2D_APP vs 2D_WT
100.779	-1.51334	0.245852	-6.15547	7.49e-10	1.14e-08	GALNT14	2D_APP vs 2D_WT
2808.37	-0.63647	0.0979912	-6.49518	8.29e-11	1.38e-09	GALNT17	2D_APP vs 2D_WT
11129.3	0.283845	0.0917508	3.09365	0.00197709	0.00939439	GAP43	2D_APP vs 2D_WT
21.041	1.81287	0.643741	2.81614	0.00486037	0.0202977	GAPDHP65	2D_APP vs 2D_WT
755.981	0.306775	0.123629	2.48142	0.0130861	0.0464811	GAR1	2D_APP vs 2D_WT
406.817	0.738292	0.140593	5.25126	1.51e-07	1.69e-06	GAREM1	2D_APP vs 2D_WT
1899.34	-0.460892	0.0940267	-4.90171	9.5e-07	9.37e-06	GAREM2	2D_APP vs 2D_WT
243.937	0.64922	0.156887	4.13814	3.5e-05	0.000258852	GARIN1A	2D_APP vs 2D_WT
1221.99	0.325861	0.0881494	3.69669	0.000218429	0.00135141	GARRE1	2D_APP vs 2D_WT
726.43	0.459821	0.107757	4.26721	1.98e-05	0.000153947	GAS2L1	2D_APP vs 2D_WT
901.119	-0.454214	0.128144	-3.54454	0.000393295	0.00229236	GAS2L3	2D_APP vs 2D_WT
2932.18	0.375912	0.0889302	4.22705	2.37e-05	0.000181485	GAS7	2D_APP vs 2D_WT
37.6721	2.27321	0.406875	5.587	2.31e-08	2.93e-07	GASK1A	2D_APP vs 2D_WT
309.548	0.77095	0.161667	4.76875	1.85e-06	1.73e-05	GASK1B	2D_APP vs 2D_WT
89.8662	-0.702083	0.254237	-2.76153	0.00575312	0.0233439	GATA3	2D_APP vs 2D_WT
28.5748	2.96418	0.671529	4.41407	1.01e-05	8.37e-05	GATA6	2D_APP vs 2D_WT
1172.22	0.298555	0.100045	2.98421	0.00284309	0.0127765	GBA1	2D_APP vs 2D_WT
67.8634	0.883164	0.323246	2.73217	0.00629185	0.025217	GBP1	2D_APP vs 2D_WT
130.698	0.602334	0.236046	2.55177	0.0107178	0.0394916	GBP3	2D_APP vs 2D_WT
923.345	-0.489009	0.09999	-4.89058	1.01e-06	9.85e-06	GBX2	2D_APP vs 2D_WT
377.759	1.07706	0.142378	7.56481	3.88e-14	8.95e-13	GCAT	2D_APP vs 2D_WT
126.765	1.0101	0.220138	4.58849	4.46e-06	3.93e-05	GCK	2D_APP vs 2D_WT
799.764	0.74531	0.11938	6.24315	4.29e-10	6.68e-09	GCLC	2D_APP vs 2D_WT
1360.12	1.01745	0.0933052	10.9046	1.1e-27	5.96e-26	GCLM	2D_APP vs 2D_WT
286.567	2.45258	0.172663	14.2044	8.6e-46	1.06e-43	GCNT1	2D_APP vs 2D_WT
320.309	-0.71571	0.144133	-4.96561	6.85e-07	6.94e-06	GCNT2	2D_APP vs 2D_WT
1503.19	-0.502215	0.114469	-4.38733	1.15e-05	9.35e-05	GDAP1	2D_APP vs 2D_WT
1039.29	-1.4059	0.121396	-11.5811	5.14e-31	3.32e-29	GDAP1L1	2D_APP vs 2D_WT
56.9661	-0.968048	0.326461	-2.96528	0.00302405	0.0134501	GDF7	2D_APP vs 2D_WT
71.6665	-1.50187	0.288823	-5.19997	1.99e-07	2.19e-06	GDF9	2D_APP vs 2D_WT
234.683	2.27135	0.193943	11.7114	1.11e-31	7.47e-30	GDF10	2D_APP vs 2D_WT
2596.47	0.337592	0.0940458	3.58965	0.000331117	0.00195655	GDF11	2D_APP vs 2D_WT
786.035	0.690523	0.183579	3.76144	0.000168937	0.00108397	GDF15	2D_APP vs 2D_WT
621.327	-0.657418	0.109954	-5.97903	2.24e-09	3.2e-08	GDPD1	2D_APP vs 2D_WT
1782.11	-0.824488	0.101078	-8.15692	3.44e-16	9.22e-15	GDPD2	2D_APP vs 2D_WT
899.138	-0.560283	0.098371	-5.69561	1.23e-08	1.6e-07	GDPD5	2D_APP vs 2D_WT
358.146	0.787805	0.141585	5.56417	2.63e-08	3.31e-07	GEM	2D_APP vs 2D_WT
1996.15	0.365124	0.086915	4.20093	2.66e-05	0.000201729	GET3	2D_APP vs 2D_WT
22864.8	1.96131	0.0584082	33.5795	3.35e-247	1.65e-243	GFAP	2D_APP vs 2D_WT
1013.21	-0.269991	0.0904457	-2.98511	0.00283473	0.012745	GFM1	2D_APP vs 2D_WT
1409.59	-0.365609	0.0887505	-4.11952	3.8e-05	0.000278485	GFOD2	2D_APP vs 2D_WT
885.694	0.626208	0.101314	6.18089	6.37e-10	9.75e-09	GFPT2	2D_APP vs 2D_WT
4625.01	-0.445221	0.0770888	-5.77543	7.68e-09	1.02e-07	GFRA1	2D_APP vs 2D_WT
1319.57	0.282054	0.109766	2.5696	0.0101817	0.037827	GFUS	2D_APP vs 2D_WT
1886.73	0.895795	0.0827706	10.8226	2.69e-27	1.44e-25	GGH	2D_APP vs 2D_WT
11.0597	3.67653	1.30391	2.81962	0.00480808	0.0201119	GGT6	2D_APP vs 2D_WT
91.0505	0.961501	0.247469	3.88534	0.000102188	0.000692633	GHR	2D_APP vs 2D_WT
1224.11	0.497506	0.0914287	5.44147	5.28e-08	6.32e-07	GINM1	2D_APP vs 2D_WT
2626.67	0.309125	0.079027	3.91163	9.17e-05	0.000627409	GIPC1	2D_APP vs 2D_WT
566	-0.489721	0.129596	-3.77883	0.000157567	0.00101663	GIPR	2D_APP vs 2D_WT
5085.6	0.552872	0.108977	5.07328	3.91e-07	4.11e-06	GJA1	2D_APP vs 2D_WT
36.7744	1.22644	0.433429	2.82963	0.00466022	0.0195796	GJA3	2D_APP vs 2D_WT
58.5065	-1.31149	0.327977	-3.99871	6.37e-05	0.000446882	GJD2	2D_APP vs 2D_WT
1581.37	0.291855	0.094396	3.09182	0.00198935	0.00944126	GLB1	2D_APP vs 2D_WT
1325.53	0.359744	0.114386	3.14501	0.00166079	0.00805446	GLB1L2	2D_APP vs 2D_WT
542.417	-0.812084	0.124939	-6.49986	8.04e-11	1.34e-09	GLCCI1	2D_APP vs 2D_WT
470.945	-0.514205	0.125768	-4.08851	4.34e-05	0.000315295	GLCE	2D_APP vs 2D_WT
1046.43	-0.461129	0.113381	-4.06707	4.76e-05	0.000342953	GLI2	2D_APP vs 2D_WT
1727.46	0.456578	0.0894584	5.1038	3.33e-07	3.53e-06	GLIS3	2D_APP vs 2D_WT
967.907	0.349824	0.109763	3.18708	0.00143715	0.0070866	GLMP	2D_APP vs 2D_WT
53.1626	2.05086	0.363393	5.64366	1.66e-08	2.15e-07	GLP1R	2D_APP vs 2D_WT
315.807	-1.83833	0.184655	-9.95545	2.39e-23	1.06e-21	GLRA2	2D_APP vs 2D_WT
50.3811	-2.7075	0.388415	-6.97064	3.16e-12	6.12e-11	GLRA3	2D_APP vs 2D_WT
241.813	0.528536	0.163455	3.23354	0.00122268	0.00617885	GLRX2	2D_APP vs 2D_WT
1263.04	0.27154	0.0983699	2.76039	0.00577321	0.0234061	GLRX5	2D_APP vs 2D_WT
215.517	0.409778	0.163522	2.50595	0.0122123	0.0438681	GLT1D1	2D_APP vs 2D_WT
147.837	0.896821	0.219488	4.08598	4.39e-05	0.000318165	GLT8D2	2D_APP vs 2D_WT
1030.89	0.312655	0.0967328	3.23215	0.00122863	0.0062026	GLTP	2D_APP vs 2D_WT
46.413	-0.940567	0.371646	-2.53081	0.0113799	0.0414663	GLYATL1	2D_APP vs 2D_WT
590.645	0.487272	0.11669	4.1758	2.97e-05	0.000222781	GLYCTK	2D_APP vs 2D_WT
175.246	0.786808	0.180393	4.36164	1.29e-05	0.000104052	GLYCTK-AS1	2D_APP vs 2D_WT
1628.53	-0.526249	0.0936867	-5.61712	1.94e-08	2.49e-07	GMIP	2D_APP vs 2D_WT
16.2378	4.1499	0.834654	4.97201	6.63e-07	6.72e-06	GMNC	2D_APP vs 2D_WT
1081.2	0.285113	0.0914241	3.11858	0.00181727	0.00872115	GMPPA	2D_APP vs 2D_WT
594.108	0.319733	0.108633	2.94323	0.00324806	0.0143033	GMPPB	2D_APP vs 2D_WT
52.6561	1.10572	0.339416	3.25772	0.00112313	0.00574171	GMPR	2D_APP vs 2D_WT
981.557	0.445666	0.117839	3.78199	0.00015558	0.00100513	GNAL	2D_APP vs 2D_WT
4071.88	-0.82339	0.0879726	-9.35962	8e-21	3.02e-19	GNAO1	2D_APP vs 2D_WT
77.4444	-0.825231	0.292667	-2.81969	0.00480703	0.0201119	GNAO1-DT	2D_APP vs 2D_WT
5590.46	-0.605768	0.121981	-4.96607	6.83e-07	6.92e-06	GNG2	2D_APP vs 2D_WT
126.931	-0.698445	0.23556	-2.96505	0.00302639	0.0134552	GNG3	2D_APP vs 2D_WT
1283.06	-0.308454	0.120275	-2.56458	0.01033	0.0383349	GNG4	2D_APP vs 2D_WT
204.832	1.71781	0.178089	9.6458	5.12e-22	2.1e-20	GNG8	2D_APP vs 2D_WT
1746.26	1.02659	0.0920402	11.1537	6.87e-29	4.01e-27	GNG11	2D_APP vs 2D_WT
1913.87	0.629862	0.092742	6.79155	1.11e-11	2.03e-10	GNG12	2D_APP vs 2D_WT
1259.54	-0.469592	0.0855158	-5.49129	3.99e-08	4.87e-07	GNPTAB	2D_APP vs 2D_WT
2568.56	0.412466	0.0873899	4.71984	2.36e-06	2.17e-05	GNPTG	2D_APP vs 2D_WT
58.6961	0.898942	0.310712	2.89316	0.00381383	0.0164496	GNRH1	2D_APP vs 2D_WT
11.5458	-2.28815	0.763667	-2.99627	0.00273301	0.0123723	GOLGA6A	2D_APP vs 2D_WT
621.159	-0.702756	0.123109	-5.70839	1.14e-08	1.49e-07	GOLGA7B	2D_APP vs 2D_WT
1329.75	0.315934	0.0853232	3.70279	0.000213241	0.00132415	GOLPH3	2D_APP vs 2D_WT
150.008	-0.980024	0.208237	-4.70628	2.52e-06	2.31e-05	GOT1-DT	2D_APP vs 2D_WT
19.8976	2.5535	0.82746	3.08595	0.00202902	0.0095949	GPA33	2D_APP vs 2D_WT
2530.86	-0.375431	0.0729074	-5.14941	2.61e-07	2.81e-06	GPAT4	2D_APP vs 2D_WT
224.394	-0.595042	0.172024	-3.45907	0.000542047	0.003033	GPC1-AS1	2D_APP vs 2D_WT
4852.38	-1.20977	0.0769217	-15.7273	9.84e-56	1.78e-53	GPC2	2D_APP vs 2D_WT
637.829	0.585563	0.128892	4.54306	5.54e-06	4.79e-05	GPC3	2D_APP vs 2D_WT
386.373	-0.918617	0.134746	-6.8174	9.27e-12	1.71e-10	GPHN	2D_APP vs 2D_WT
11194.2	-0.57766	0.0846677	-6.82268	8.94e-12	1.65e-10	GPM6A	2D_APP vs 2D_WT
11098.4	-0.348199	0.0639124	-5.44806	5.09e-08	6.11e-07	GPM6B	2D_APP vs 2D_WT
1301.69	2.07806	0.110212	18.8552	2.66e-79	1.03e-76	GPNMB	2D_APP vs 2D_WT
100.834	-2.31354	0.375906	-6.15458	7.53e-10	1.14e-08	GPR12	2D_APP vs 2D_WT
14.9919	-2.59028	0.723902	-3.57822	0.00034594	0.0020362	GPR21	2D_APP vs 2D_WT
16.93	-2.36561	0.70141	-3.37265	0.000744474	0.00401971	GPR22	2D_APP vs 2D_WT
85.7732	-1.63729	0.302995	-5.4037	6.53e-08	7.69e-07	GPR26	2D_APP vs 2D_WT
597.847	-0.459733	0.121276	-3.7908	0.000150162	0.000975882	GPR27	2D_APP vs 2D_WT
273.315	0.714943	0.155343	4.60234	4.18e-06	3.7e-05	GPR37	2D_APP vs 2D_WT
156.833	0.793196	0.285799	2.77536	0.00551405	0.0225081	GPR37L1	2D_APP vs 2D_WT
30.873	-1.08244	0.432203	-2.50446	0.0122638	0.0439881	GPR88	2D_APP vs 2D_WT
210.645	0.634314	0.191711	3.30869	0.000937326	0.00491175	GPR135	2D_APP vs 2D_WT
567.227	-0.673128	0.130863	-5.14375	2.69e-07	2.89e-06	GPR137C	2D_APP vs 2D_WT
10.44	-2.37498	0.850045	-2.79395	0.00520692	0.0214587	GPR139	2D_APP vs 2D_WT
89.4394	1.77155	0.263859	6.71401	1.89e-11	3.36e-10	GPR143	2D_APP vs 2D_WT
1669.58	-0.29904	0.100692	-2.96985	0.00297949	0.0133079	GPR153	2D_APP vs 2D_WT
631.225	-0.273846	0.108177	-2.53146	0.011359	0.0414207	GPR155	2D_APP vs 2D_WT
134.148	-0.903356	0.21785	-4.14669	3.37e-05	0.000250395	GPR156	2D_APP vs 2D_WT
139.017	0.599463	0.22342	2.68312	0.00729393	0.0284453	GPR157	2D_APP vs 2D_WT
133.607	1.1809	0.208151	5.67329	1.4e-08	1.81e-07	GPR158	2D_APP vs 2D_WT
31.9031	1.61317	0.434712	3.7109	0.000206525	0.00128786	GPR160	2D_APP vs 2D_WT
3236.03	-0.329041	0.099236	-3.31574	0.000913995	0.00480481	GPR161	2D_APP vs 2D_WT
2076.96	-0.327538	0.0773312	-4.23552	2.28e-05	0.000175409	GPR173	2D_APP vs 2D_WT
842.58	1.52796	0.103942	14.7	6.44e-49	9.14e-47	GPR176	2D_APP vs 2D_WT
87.2192	-1.03359	0.272787	-3.78899	0.000151261	0.000981404	GPR179	2D_APP vs 2D_WT
282.912	0.428521	0.148393	2.88774	0.00388019	0.0167134	GPR180	2D_APP vs 2D_WT
104.198	0.736245	0.239549	3.07347	0.00211588	0.0099484	GPR183	2D_APP vs 2D_WT
2150.7	-0.641958	0.110778	-5.795	6.83e-09	9.19e-08	GPRASP1	2D_APP vs 2D_WT
58.4099	1.79451	0.538744	3.33091	0.000865618	0.00458348	GPRC5A	2D_APP vs 2D_WT
358.251	0.911267	0.153498	5.93668	2.91e-09	4.09e-08	GPRC5C	2D_APP vs 2D_WT
726.286	-1.08863	0.111094	-9.79917	1.14e-22	4.83e-21	GPRIN1	2D_APP vs 2D_WT
332.809	-1.23953	0.160459	-7.72492	1.12e-14	2.68e-13	GPRIN3	2D_APP vs 2D_WT
4507.86	-0.487071	0.0803599	-6.06113	1.35e-09	1.99e-08	GPSM1	2D_APP vs 2D_WT
377.172	0.61927	0.138218	4.4804	7.45e-06	6.28e-05	GPX1	2D_APP vs 2D_WT
422.235	0.736184	0.183329	4.01565	5.93e-05	0.000420002	GPX1P1	2D_APP vs 2D_WT
1255.91	1.0648	0.0881058	12.0855	1.26e-33	9.38e-32	GPX3	2D_APP vs 2D_WT
4148.13	0.477757	0.0902708	5.29248	1.21e-07	1.37e-06	GPX4	2D_APP vs 2D_WT
769.813	0.507732	0.114824	4.42183	9.79e-06	8.1e-05	GPX7	2D_APP vs 2D_WT
659.265	0.864447	0.114161	7.5722	3.67e-14	8.47e-13	GPX8	2D_APP vs 2D_WT
51.2373	1.31976	0.327378	4.0313	5.55e-05	0.000394681	GRAMD2A	2D_APP vs 2D_WT
503.871	1.62427	0.141148	11.5076	1.21e-30	7.69e-29	GRAMD2B	2D_APP vs 2D_WT
91.8374	-0.830212	0.274974	-3.01924	0.00253407	0.0116237	GRASLND	2D_APP vs 2D_WT
36.5327	2.54551	0.421399	6.04062	1.54e-09	2.23e-08	GRB7	2D_APP vs 2D_WT
158.953	0.784514	0.210454	3.72772	0.000193217	0.00121602	GRB14	2D_APP vs 2D_WT
1112.69	-1.42287	0.129242	-11.0093	3.45e-28	1.95e-26	GREB1L	2D_APP vs 2D_WT
25.7759	-1.72903	0.545782	-3.16798	0.00153501	0.00750535	GREB1L-DT	2D_APP vs 2D_WT
182.455	-1.56103	0.20244	-7.71108	1.25e-14	2.98e-13	GREM2	2D_APP vs 2D_WT
182.182	-0.958818	0.187869	-5.10364	3.33e-07	3.53e-06	GRHL1	2D_APP vs 2D_WT
72.0498	3.37346	0.343601	9.81795	9.42e-23	4.02e-21	GRHL3	2D_APP vs 2D_WT
3077.08	-0.567962	0.103842	-5.46948	4.51e-08	5.46e-07	GRIA2	2D_APP vs 2D_WT
655.779	-1.49885	0.136428	-10.9864	4.44e-28	2.49e-26	GRIA4	2D_APP vs 2D_WT
177.927	-0.831275	0.199312	-4.17073	3.04e-05	0.000227105	GRID1	2D_APP vs 2D_WT
116.749	-0.825484	0.227501	-3.62848	0.000285091	0.00170605	GRID2	2D_APP vs 2D_WT
1290.46	-0.434259	0.101167	-4.2925	1.77e-05	0.000138834	GRIK1	2D_APP vs 2D_WT
423.938	-1.32007	0.142397	-9.27032	1.86e-20	6.84e-19	GRIK2	2D_APP vs 2D_WT
920.507	-1.53624	0.158392	-9.69893	3.05e-22	1.28e-20	GRIK3	2D_APP vs 2D_WT
461.4	0.326146	0.12012	2.71517	0.00662417	0.0262888	GRIK4	2D_APP vs 2D_WT
4649.98	-0.344086	0.0804802	-4.27541	1.91e-05	0.000148798	GRIK5	2D_APP vs 2D_WT
1136.03	-0.692776	0.10051	-6.8926	5.48e-12	1.03e-10	GRIN1	2D_APP vs 2D_WT
797.399	-0.315334	0.114908	-2.74423	0.00606533	0.0244198	GRIN2B	2D_APP vs 2D_WT
237.727	1.46886	0.185188	7.93171	2.16e-15	5.52e-14	GRIN2C	2D_APP vs 2D_WT
1741.39	-0.925645	0.110851	-8.35034	6.81e-17	1.93e-15	GRIN2D	2D_APP vs 2D_WT
360.616	-0.584264	0.184771	-3.1621	0.00156634	0.00764337	GRIP1	2D_APP vs 2D_WT
437.423	-0.803807	0.137096	-5.8631	4.54e-09	6.22e-08	GRIP2	2D_APP vs 2D_WT
4211.04	-0.298465	0.0687553	-4.34098	1.42e-05	0.000113202	GRIPAP1	2D_APP vs 2D_WT
511.024	-0.991188	0.142963	-6.9332	4.11e-12	7.85e-11	GRK3	2D_APP vs 2D_WT
381.024	-0.344618	0.130205	-2.64673	0.00812749	0.0311941	GRK4	2D_APP vs 2D_WT
588.231	-0.573611	0.1339	-4.28389	1.84e-05	0.000143863	GRK5	2D_APP vs 2D_WT
190.201	-1.86937	0.2402	-7.78256	7.11e-15	1.73e-13	GRM1	2D_APP vs 2D_WT
194.483	-1.98656	0.19169	-10.3634	3.64e-25	1.78e-23	GRM3	2D_APP vs 2D_WT
44.8993	-1.36403	0.378735	-3.60154	0.000316341	0.00188027	GRM5	2D_APP vs 2D_WT
70.2909	-0.817273	0.287356	-2.84412	0.00445345	0.0188296	GRM7	2D_APP vs 2D_WT
303.719	2.68733	0.221039	12.1577	5.22e-34	3.93e-32	GRM8	2D_APP vs 2D_WT
6896.19	0.702303	0.0853012	8.23321	1.82e-16	5.01e-15	GRN	2D_APP vs 2D_WT
430.21	0.36858	0.148215	2.48679	0.0128903	0.0458436	GRPEL1	2D_APP vs 2D_WT
103.556	1.42413	0.262596	5.42327	5.85e-08	6.95e-07	G0S2	2D_APP vs 2D_WT
40.5332	1.0107	0.368685	2.74137	0.0061183	0.0245979	GSC	2D_APP vs 2D_WT
64.3632	-1.36032	0.310554	-4.3803	1.19e-05	9.62e-05	GSCAR	2D_APP vs 2D_WT
964.11	-0.268289	0.099739	-2.68991	0.00714707	0.0280033	GSDMB	2D_APP vs 2D_WT
520.028	0.60844	0.166956	3.64431	0.000268109	0.00161363	GSDMD	2D_APP vs 2D_WT
974.053	-0.327729	0.0945773	-3.46519	0.000529851	0.00297235	GSDME	2D_APP vs 2D_WT
2049.57	-0.49661	0.101639	-4.88601	1.03e-06	1.01e-05	GSK3B	2D_APP vs 2D_WT
3794.53	0.829241	0.0703868	11.7812	4.88e-32	3.34e-30	GSN	2D_APP vs 2D_WT
2337.62	0.497929	0.0801766	6.21041	5.28e-10	8.16e-09	GSR	2D_APP vs 2D_WT
1323.19	0.267477	0.089155	3.00013	0.00269861	0.012256	GSS	2D_APP vs 2D_WT
1726.28	-0.351413	0.107	-3.28423	0.00102262	0.00528986	GSTA4	2D_APP vs 2D_WT
666.873	0.337409	0.121705	2.77235	0.00556536	0.0226894	GSTO1	2D_APP vs 2D_WT
8592.71	0.570386	0.0615406	9.26844	1.89e-20	6.94e-19	GSTP1	2D_APP vs 2D_WT
41.1253	-2.31413	0.478641	-4.8348	1.33e-06	1.28e-05	GSX1	2D_APP vs 2D_WT
849.555	-0.297039	0.102553	-2.89643	0.0037743	0.0163076	GTF3C3	2D_APP vs 2D_WT
1205.37	-0.336369	0.0954662	-3.52344	0.000425989	0.00245751	GTF3C4	2D_APP vs 2D_WT
1091.67	0.377675	0.126489	2.98584	0.00282798	0.0127204	GTF3C6	2D_APP vs 2D_WT
659.853	0.442111	0.133406	3.31403	0.000919608	0.00482788	GTSE1	2D_APP vs 2D_WT
154.361	-0.589246	0.208483	-2.82635	0.00470823	0.0197585	GUCA1B	2D_APP vs 2D_WT
85.7989	-1.97998	0.304655	-6.49909	8.08e-11	1.35e-09	GUCY1A1	2D_APP vs 2D_WT
311.059	-0.878854	0.19251	-4.56525	4.99e-06	4.34e-05	GUCY1B1	2D_APP vs 2D_WT
1984.73	0.28977	0.0870994	3.32689	0.000878208	0.00464391	GUSB	2D_APP vs 2D_WT
967.492	-0.659322	0.0981816	-6.71533	1.88e-11	3.33e-10	GVQW3	2D_APP vs 2D_WT
9582.91	-0.668884	0.0660953	-10.12	4.5e-24	2.09e-22	H1-0	2D_APP vs 2D_WT
355.095	-0.498321	0.150768	-3.30522	0.000949011	0.00496638	H1-2	2D_APP vs 2D_WT
14.3341	-2.88191	0.763135	-3.77641	0.000159106	0.00102522	H1-3	2D_APP vs 2D_WT
27.8786	-1.52211	0.475663	-3.19998	0.00137437	0.00682993	H1-4	2D_APP vs 2D_WT
52.4972	-0.972623	0.358895	-2.71005	0.0067273	0.0266444	H2AC15	2D_APP vs 2D_WT
351.103	0.382473	0.136082	2.81061	0.00494469	0.0205801	H2AC25	2D_APP vs 2D_WT
548.687	0.490831	0.17236	2.8477	0.00440361	0.0186468	H2AJ	2D_APP vs 2D_WT
1527.74	0.382721	0.0834715	4.58505	4.54e-06	3.99e-05	H2AX	2D_APP vs 2D_WT
345.184	-0.700335	0.146145	-4.79206	1.65e-06	1.56e-05	H2BC5	2D_APP vs 2D_WT
66.8574	-1.00419	0.294887	-3.40532	0.000660856	0.00361975	H2BC6	2D_APP vs 2D_WT
10.1729	-2.12602	0.798482	-2.66258	0.00775449	0.0299842	H2BC7	2D_APP vs 2D_WT
61.652	-2.50185	0.354304	-7.06131	1.65e-12	3.28e-11	H2BC8	2D_APP vs 2D_WT
745.8	-0.595127	0.112835	-5.27431	1.33e-07	1.51e-06	H2BC21	2D_APP vs 2D_WT
16.2729	-1.72969	0.621385	-2.78361	0.00537583	0.0220122	H3C9P	2D_APP vs 2D_WT
57.8706	-1.98698	0.38341	-5.18239	2.19e-07	2.39e-06	H4C5	2D_APP vs 2D_WT
98.787	0.921679	0.258734	3.56227	0.000367669	0.00215062	HAAO	2D_APP vs 2D_WT
1099.84	0.33927	0.0951761	3.56466	0.000364326	0.00213487	HABP4	2D_APP vs 2D_WT
187.87	-0.735867	0.221376	-3.32406	0.000887176	0.0046838	HACD4	2D_APP vs 2D_WT
1050.36	0.29915	0.0913032	3.27644	0.00105123	0.0054151	HAGH	2D_APP vs 2D_WT
2797.27	0.601716	0.0715014	8.41545	3.91e-17	1.13e-15	HAP1	2D_APP vs 2D_WT
678.574	0.640695	0.104041	6.1581	7.36e-10	1.12e-08	HAPLN1	2D_APP vs 2D_WT
239.987	-0.521113	0.190049	-2.742	0.0061067	0.0245613	HAPLN2	2D_APP vs 2D_WT
87.9444	-1.4215	0.292555	-4.85894	1.18e-06	1.14e-05	HAPSTR2	2D_APP vs 2D_WT
19.8386	-1.91462	0.562901	-3.40135	0.000670548	0.0036647	HAR1A	2D_APP vs 2D_WT
765.329	-0.45385	0.100083	-4.53474	5.77e-06	4.96e-05	HAS2	2D_APP vs 2D_WT
1005.36	0.30308	0.108376	2.79656	0.00516502	0.0213172	HAT1	2D_APP vs 2D_WT
272.091	0.518058	0.17281	2.99784	0.00271899	0.0123266	HAUS8	2D_APP vs 2D_WT
1348.77	0.331773	0.104302	3.1809	0.00146817	0.0072179	HAX1	2D_APP vs 2D_WT
1292.41	-0.338053	0.0868456	-3.89257	9.92e-05	0.00067438	HBS1L	2D_APP vs 2D_WT
3886.58	-0.276907	0.0847667	-3.2667	0.00108809	0.00558604	HCFC1	2D_APP vs 2D_WT
1012.89	0.392254	0.0961838	4.07817	4.54e-05	0.000327953	HCFC1R1	2D_APP vs 2D_WT
67.5874	-0.831523	0.306345	-2.71434	0.00664086	0.0263444	HCG22	2D_APP vs 2D_WT
32.5096	-1.39847	0.44081	-3.17251	0.00151129	0.00740223	HCG27	2D_APP vs 2D_WT
109.618	0.684804	0.238402	2.87248	0.00407267	0.0174175	HCK	2D_APP vs 2D_WT
28.8857	1.58485	0.47529	3.3345	0.000854531	0.00453329	HCN1	2D_APP vs 2D_WT
275.696	-0.527521	0.187092	-2.81957	0.00480874	0.0201119	HCN2	2D_APP vs 2D_WT
1844.45	-0.929827	0.106938	-8.69499	3.47e-18	1.07e-16	HCN3	2D_APP vs 2D_WT
458.878	-1.43449	0.129307	-11.0937	1.35e-28	7.77e-27	HCN4	2D_APP vs 2D_WT
1728.41	-0.373267	0.108743	-3.43257	0.000597898	0.00331728	HDAC4	2D_APP vs 2D_WT
1688.99	-0.335657	0.085996	-3.90317	9.49e-05	0.000647735	HDAC5	2D_APP vs 2D_WT
202.719	2.66133	0.208527	12.7625	2.65e-37	2.24e-35	HDC	2D_APP vs 2D_WT
952.869	0.456657	0.100949	4.52362	6.08e-06	5.21e-05	HDDC2	2D_APP vs 2D_WT
5422.58	0.318947	0.0865566	3.68484	0.000228846	0.00140427	HDGF	2D_APP vs 2D_WT
2666.86	-0.38176	0.0810649	-4.70932	2.49e-06	2.28e-05	HDGFL3	2D_APP vs 2D_WT
11424.8	0.304869	0.062098	4.90948	9.13e-07	9.04e-06	HDLBP	2D_APP vs 2D_WT
1140.59	-0.327883	0.0965812	-3.3949	0.000686541	0.0037407	HEATR5B	2D_APP vs 2D_WT
719.686	0.637011	0.108294	5.88222	4.05e-09	5.59e-08	HEBP1	2D_APP vs 2D_WT
519.399	-0.479778	0.133899	-3.58314	0.000339494	0.00200125	HECA	2D_APP vs 2D_WT
784.039	0.409655	0.123086	3.32819	0.000874118	0.00462476	HECTD2	2D_APP vs 2D_WT
4030.92	-0.380658	0.126497	-3.00923	0.00261909	0.011936	HECTD4	2D_APP vs 2D_WT
366.421	-1.10445	0.146407	-7.54366	4.57e-14	1.04e-12	HECW1	2D_APP vs 2D_WT
3499.4	0.908163	0.0961138	9.44883	3.43e-21	1.31e-19	HEG1	2D_APP vs 2D_WT
61.0201	-0.826677	0.303088	-2.72752	0.0063813	0.0254839	HELB	2D_APP vs 2D_WT
1012.38	-0.634419	0.102011	-6.21912	5e-10	7.74e-09	HELZ2	2D_APP vs 2D_WT
1622.55	-0.43048	0.101524	-4.24019	2.23e-05	0.00017214	HEMK1	2D_APP vs 2D_WT
1959.51	0.54219	0.106717	5.08066	3.76e-07	3.96e-06	HEPH	2D_APP vs 2D_WT
2014.3	-0.412034	0.110179	-3.73967	0.000184266	0.00116601	HERC1	2D_APP vs 2D_WT
53.308	-1.01238	0.342627	-2.95476	0.00312915	0.0138478	HERC6	2D_APP vs 2D_WT
1529.49	0.746253	0.102262	7.29748	2.93e-13	6.28e-12	HES1	2D_APP vs 2D_WT
159.867	0.961271	0.1879	5.11586	3.12e-07	3.32e-06	HES2	2D_APP vs 2D_WT
1899.81	-0.614893	0.0984237	-6.24741	4.17e-10	6.52e-09	HES4	2D_APP vs 2D_WT
234.526	-1.593	0.183019	-8.70402	3.2e-18	9.95e-17	HES5	2D_APP vs 2D_WT
4352.3	-1.12589	0.0800336	-14.0677	6e-45	7.04e-43	HES6	2D_APP vs 2D_WT
110.894	-1.75293	0.315352	-5.55865	2.72e-08	3.4e-07	HES7	2D_APP vs 2D_WT
1752.6	0.538333	0.109575	4.91292	8.97e-07	8.9e-06	HEXB	2D_APP vs 2D_WT
1970.72	0.380655	0.0931392	4.08695	4.37e-05	0.000316953	HEXIM1	2D_APP vs 2D_WT
330.729	0.415504	0.140067	2.96648	0.00301235	0.0134121	HEY1	2D_APP vs 2D_WT
38.2762	1.01857	0.402987	2.52756	0.0114859	0.0417753	HEY2	2D_APP vs 2D_WT
200.048	0.592608	0.17033	3.47918	0.000502943	0.00284568	HFE	2D_APP vs 2D_WT
551.052	-0.328424	0.124124	-2.64594	0.0081464	0.0312546	HGFAC	2D_APP vs 2D_WT
401.11	0.537626	0.129344	4.15657	3.23e-05	0.000240459	HIBADH	2D_APP vs 2D_WT
759.084	-0.41697	0.10745	-3.88059	0.000104204	0.000705084	HIC2	2D_APP vs 2D_WT
2249.67	0.306587	0.079874	3.83838	0.000123848	0.000822487	HIF1A	2D_APP vs 2D_WT
567.539	0.331578	0.120385	2.75431	0.00588162	0.0237967	HIGD1A	2D_APP vs 2D_WT
226.713	-0.427631	0.162027	-2.63925	0.008309	0.0318165	HILPDA	2D_APP vs 2D_WT
3579.76	-0.55674	0.0772134	-7.2104	5.58e-13	1.17e-11	HIP1R	2D_APP vs 2D_WT
693.082	0.489828	0.120458	4.06638	4.77e-05	0.000343848	HIVEP1	2D_APP vs 2D_WT
524.32	-0.42461	0.126233	-3.3637	0.000769064	0.00414228	HIVEP2	2D_APP vs 2D_WT
433.097	0.569415	0.178218	3.19504	0.00139811	0.00692351	HJURP	2D_APP vs 2D_WT
4961.69	0.399249	0.0728309	5.48186	4.21e-08	5.11e-07	HK1	2D_APP vs 2D_WT
645.897	-0.702288	0.122377	-5.73872	9.54e-09	1.26e-07	HK2	2D_APP vs 2D_WT
123.52	2.04213	0.255614	7.98911	1.36e-15	3.5e-14	HKDC1	2D_APP vs 2D_WT
8747.02	0.499125	0.0950855	5.24922	1.53e-07	1.71e-06	HLA-A	2D_APP vs 2D_WT
151.676	1.33284	0.201906	6.60126	4.08e-11	6.99e-10	HLA-DMA	2D_APP vs 2D_WT
102.314	0.904677	0.251741	3.59368	0.000326037	0.00192832	HLA-DMB	2D_APP vs 2D_WT
157.601	1.26195	0.198513	6.35699	2.06e-10	3.3e-09	HLA-DOA	2D_APP vs 2D_WT
414.929	1.96666	0.139329	14.1152	3.06e-45	3.64e-43	HLA-DPA1	2D_APP vs 2D_WT
259.149	1.30247	0.157555	8.26677	1.38e-16	3.81e-15	HLA-DPB1	2D_APP vs 2D_WT
216.156	2.05184	0.196437	10.4453	1.54e-25	7.61e-24	HLA-DQA1	2D_APP vs 2D_WT
196.308	1.04752	0.204737	5.11643	3.11e-07	3.31e-06	HLA-DQB1	2D_APP vs 2D_WT
1001.91	1.94846	0.101279	19.2386	1.76e-82	7.38e-80	HLA-DRA	2D_APP vs 2D_WT
682.804	1.72339	0.11997	14.3652	8.55e-47	1.11e-44	HLA-DRB1	2D_APP vs 2D_WT
93.5542	1.51129	0.278046	5.43539	5.47e-08	6.52e-07	HLA-DRB5	2D_APP vs 2D_WT
2968.72	0.424605	0.0883753	4.80456	1.55e-06	1.47e-05	HLA-E	2D_APP vs 2D_WT
699.244	-0.353951	0.108672	-3.25707	0.0011257	0.00575216	HLTF	2D_APP vs 2D_WT
6492.17	0.59906	0.0679045	8.8221	1.12e-18	3.62e-17	HM13	2D_APP vs 2D_WT
371.771	0.728256	0.196794	3.70059	0.000215099	0.00133416	HMCN1	2D_APP vs 2D_WT
508.394	2.43265	0.14981	16.2382	2.71e-59	5.56e-57	HMCN2	2D_APP vs 2D_WT
702.294	-0.278506	0.109934	-2.5334	0.0112961	0.041237	HMG20A	2D_APP vs 2D_WT
1781.34	0.380333	0.0913622	4.16292	3.14e-05	0.000234397	HMG20B	2D_APP vs 2D_WT
1705.17	0.31813	0.127814	2.48901	0.01281	0.0456319	HMGB2	2D_APP vs 2D_WT
114.71	-1.23962	0.234003	-5.29745	1.17e-07	1.34e-06	HMGCLL1	2D_APP vs 2D_WT
6429.73	-0.369915	0.0762054	-4.85418	1.21e-06	1.17e-05	HMGCS1	2D_APP vs 2D_WT
10.1727	6.97375	1.38481	5.03589	4.76e-07	4.95e-06	HMGCS2	2D_APP vs 2D_WT
8375.99	-0.340561	0.0723368	-4.708	2.5e-06	2.29e-05	HMGN1	2D_APP vs 2D_WT
46.047	-0.917847	0.34666	-2.64768	0.00810459	0.0311244	HMGN2P15	2D_APP vs 2D_WT
1024.68	0.35471	0.101416	3.49757	0.000469514	0.00268115	HMGN3	2D_APP vs 2D_WT
1965.68	0.266688	0.0903921	2.95035	0.00317415	0.014028	HMGXB3	2D_APP vs 2D_WT
1282.67	1.48729	0.0969246	15.3448	3.84e-53	6.2e-51	HMOX1	2D_APP vs 2D_WT
843.963	0.26802	0.103927	2.57893	0.0099106	0.0369591	HMOX2	2D_APP vs 2D_WT
25.1515	1.48246	0.531368	2.7899	0.00527244	0.0216925	HNF4G	2D_APP vs 2D_WT
118.311	0.864075	0.250588	3.44819	0.000564358	0.00314535	HNMT	2D_APP vs 2D_WT
3939.02	0.306329	0.077022	3.97717	6.97e-05	0.000486064	HNRNPF	2D_APP vs 2D_WT
26.3387	1.27276	0.460925	2.76131	0.00575696	0.0233547	HOGA1	2D_APP vs 2D_WT
75.4804	-2.31241	0.317795	-7.27643	3.43e-13	7.3e-12	HOXB2	2D_APP vs 2D_WT
13.3751	3.04269	1.08251	2.81076	0.00494239	0.0205749	HOXB7	2D_APP vs 2D_WT
158.6	-0.923204	0.209171	-4.41363	1.02e-05	8.38e-05	HPCA	2D_APP vs 2D_WT
1013.02	0.298077	0.110862	2.68872	0.0071726	0.0280866	HPCAL1	2D_APP vs 2D_WT
258.671	-1.26946	0.176564	-7.1898	6.49e-13	1.36e-11	HPCAL4	2D_APP vs 2D_WT
165.435	3.40259	0.234211	14.5279	8.07e-48	1.08e-45	HPD	2D_APP vs 2D_WT
439.804	0.344901	0.122964	2.80489	0.00503336	0.020883	HPS1	2D_APP vs 2D_WT
134.651	1.78943	0.240725	7.4335	1.06e-13	2.35e-12	HR	2D_APP vs 2D_WT
90.8059	-0.755837	0.264817	-2.85419	0.00431469	0.0183372	HRH1	2D_APP vs 2D_WT
46.6928	-1.01987	0.345727	-2.94993	0.00317842	0.0140406	HRH2	2D_APP vs 2D_WT
142.141	0.544805	0.206943	2.63263	0.00847266	0.0322802	HROB	2D_APP vs 2D_WT
906.404	0.26551	0.0946519	2.80511	0.00502987	0.0208781	HS1BP3	2D_APP vs 2D_WT
253.86	0.779997	0.158776	4.91258	8.99e-07	8.91e-06	HS3ST1	2D_APP vs 2D_WT
1140.53	-1.31651	0.114391	-11.5089	1.19e-30	7.6e-29	HS3ST3B1	2D_APP vs 2D_WT
297.958	-0.624786	0.174069	-3.58931	0.000331552	0.00195853	HS3ST4	2D_APP vs 2D_WT
48.7143	-1.55835	0.364243	-4.27833	1.88e-05	0.000147089	HS3ST5	2D_APP vs 2D_WT
8403.09	-0.536446	0.0756697	-7.08931	1.35e-12	2.7e-11	HS6ST1	2D_APP vs 2D_WT
294.661	-1.21767	0.152199	-8.0005	1.24e-15	3.21e-14	HS6ST2	2D_APP vs 2D_WT
206.918	-0.545802	0.208754	-2.61456	0.00893414	0.0337969	HS6ST3	2D_APP vs 2D_WT
74.5773	0.867289	0.268461	3.2306	0.00123529	0.00622667	HSD11B2	2D_APP vs 2D_WT
49.368	3.7325	0.428558	8.70944	3.05e-18	9.5e-17	HSD17B2	2D_APP vs 2D_WT
348.678	1.07181	0.138322	7.7487	9.28e-15	2.24e-13	HSD17B7	2D_APP vs 2D_WT
1304.28	0.445335	0.115289	3.86277	0.00011211	0.000752639	HSD17B10	2D_APP vs 2D_WT
291.078	0.432472	0.172578	2.50594	0.0122125	0.0438681	HSD17B11	2D_APP vs 2D_WT
1210.66	0.939918	0.0871616	10.7836	4.11e-27	2.18e-25	HSD17B14	2D_APP vs 2D_WT
630.289	-0.2932	0.111942	-2.61921	0.00881336	0.0334362	HSF2	2D_APP vs 2D_WT
411.422	-0.445771	0.126741	-3.51718	0.000436158	0.00250883	HSF4	2D_APP vs 2D_WT
10055.8	0.665404	0.0844301	7.88113	3.24e-15	8.15e-14	HSP90B1	2D_APP vs 2D_WT
1429.66	-0.524695	0.117558	-4.46327	8.07e-06	6.77e-05	HSPA1B	2D_APP vs 2D_WT
726.887	-0.458138	0.109257	-4.19321	2.75e-05	0.000208002	HSPA4L	2D_APP vs 2D_WT
11270.3	0.505284	0.068937	7.32965	2.31e-13	4.99e-12	HSPA5	2D_APP vs 2D_WT
457.114	-2.16633	0.16187	-13.3832	7.58e-41	7.41e-39	HSPA6	2D_APP vs 2D_WT
997.351	-0.51557	0.106828	-4.82618	1.39e-06	1.34e-05	HSPA12A	2D_APP vs 2D_WT
4236.63	0.626989	0.0975677	6.4262	1.31e-10	2.14e-09	HSPB1	2D_APP vs 2D_WT
509.874	0.739793	0.130005	5.69048	1.27e-08	1.65e-07	HSPB8	2D_APP vs 2D_WT
2893.53	0.768341	0.133521	5.75446	8.69e-09	1.15e-07	HSPG2	2D_APP vs 2D_WT
2905.42	-0.376663	0.0804577	-4.68151	2.85e-06	2.58e-05	HSPH1	2D_APP vs 2D_WT
31.7657	-1.38735	0.459521	-3.01912	0.00253509	0.0116257	HTR1B	2D_APP vs 2D_WT
13.422	2.67793	0.733174	3.65252	0.000259683	0.00156971	HTR1E	2D_APP vs 2D_WT
98.8068	4.25745	0.363917	11.699	1.29e-31	8.6e-30	HTR2C	2D_APP vs 2D_WT
87.4466	0.873084	0.260628	3.34992	0.000808343	0.00432432	HTR7P1	2D_APP vs 2D_WT
7180.15	1.63842	0.10308	15.8946	6.91e-57	1.29e-54	HTRA1	2D_APP vs 2D_WT
96.234	1.68262	0.257856	6.52544	6.78e-11	1.14e-09	HTRA3	2D_APP vs 2D_WT
235.776	0.653784	0.166145	3.93502	8.32e-05	0.000572124	HVCN1	2D_APP vs 2D_WT
1042.47	0.289489	0.100656	2.87602	0.00402719	0.0172491	HYAL2	2D_APP vs 2D_WT
256.776	0.63519	0.155411	4.08716	4.37e-05	0.000316772	IAH1	2D_APP vs 2D_WT
14.1336	-1.77998	0.681494	-2.61188	0.00900449	0.0339978	IAPP	2D_APP vs 2D_WT
3207.52	0.273489	0.0720711	3.79471	0.000147816	0.00096254	IARS1	2D_APP vs 2D_WT
40.3663	-0.967049	0.37348	-2.58929	0.00961739	0.0360223	IBA57-DT	2D_APP vs 2D_WT
108.946	-1.06696	0.233515	-4.5691	4.9e-06	4.26e-05	ICA1	2D_APP vs 2D_WT
498.702	0.539443	0.129289	4.17237	3.01e-05	0.000225567	ICA1L	2D_APP vs 2D_WT
472.074	0.445799	0.128468	3.47013	0.000520216	0.00292495	ICAM1	2D_APP vs 2D_WT
173.553	0.685913	0.185561	3.69642	0.000218663	0.00135201	ICAM5	2D_APP vs 2D_WT
2142.09	0.556699	0.0774712	7.18588	6.68e-13	1.39e-11	ICMT	2D_APP vs 2D_WT
[truncated: 3,150 more rows]
