# Supplementary material for: Investigating Connectivity Deficits in Alzheimer’s Disease Using a Novel 3D Bioprinted Model Designed to Quantify Neurite Outgrowth
Source: Bioengineering (Basel). 2025 Feb 28;12(3):245. doi: 10.3390/bioengineering12030245 (PMC11939190; doi:10.3390/bioengineering12030245)
Supplement: Supplementary file 1 [file bioengineering-12-00245-s001.zip › Pathways1.xlsx]

## Sheet: oraTable
	Cluster	ID	Description	GeneRatio	BgRatio	pvalue	p.adjust	qvalue	geneID	Count
514	2D Downregulated	Reactome:Neuronal System	Reactome:Neuronal System	147/1908	386/16866	1.28e-43	7.86e-40	7.18e-40	ABAT/ABCC8/ABCC9/ACTN2/ADCY2/ADCY5/ADCY7/ALDH5A1/AP2B1/APBA2/ARHGEF7/CACNA1A/CACNA1B/CACNA1E/CACNA2D1/CACNA2D3/CACNB1/CACNB3/CACNG2/CACNG3/CAMK2A/CAMK4/CAMKK2/CASK/CHRNA1/CHRNA4/CHRNB2/COMT/DLGAP3/DLGAP4/EPB41/ERBB4/GABBR2/GABRA3/GABRB2/GABRB3/GABRG2/GAD1/GAD2/GJD2/GLRA2/GLRA3/GNG2/GNG3/GNG4/GPRIN1/GRIA2/GRIA4/GRIK1/GRIK3/GRIK5/GRIN2B/GRIN2D/GRIP2/GRM1/GRM5/HCN2/HCN3/HCN4/IL1RAPL1/KCNA2/KCNA3/KCN…	147
515	2D Downregulated	GO:Nervous System Development	GO:Nervous System Development	132/1908	433/16866	7.32e-28	2.25e-24	2.05e-24	ACTL6B/ACVR1B/ADAM22/ADGRA2/ADGRB2/ADGRG6/ADGRL3/ADNP2/ALDH5A1/APBA2/APC/APC2/APLP1/ASCL1/B3GNT5/BRINP3/CBLN1/CHD7/CHERP/CHRM2/CHRM3/CHST8/CNTFR/CNTN4/CNTN6/CRMP1/CSPG5/CYP26C1/DACT1/DAGLB/DCHS1/DCX/DMBX1/DNER/DNM3/DOC2A/DPF1/DPYSL4/DPYSL5/DSCAM/DSCAML1/EDNRB/EFNA5/EPHB2/ERBB4/EVL/FABP7/FARP1/FAT4/FGF11/FGF13/GBX2/GFRA1/GPM6A/GPM6B/GRIK1/GSX1/HDAC4/HES5/HOXB2/HPCAL4/JAG1/JARID2/KALRN/KAT8/KCNQ2/L…	132
516	2D Downregulated	GO:Chemical Synaptic Transmission	GO:Chemical Synaptic Transmission	95/1908	273/16866	5.09e-25	9.52e-22	8.7e-22	AMPH/APBA2/BRSK1/BSN/CACNA1A/CACNA1B/CACNA1E/CACNB1/CACNB3/CBLN1/CDH8/CHAT/CHRM2/CHRM3/CHRNA1/CHRNA4/CHRNA7/CHRNB2/CRHBP/DLG3/DOC2A/ERC2/FCHSD2/GABBR1/GABBR2/GABRA3/GABRB2/GABRB3/GABRG2/GAD1/GAD2/GLRA2/GLRA3/GRIA2/GRIA4/GRID1/GRID2/GRIK1/GRIK2/GRIK3/GRIK5/GRIN1/GRIN2B/GRIN2D/GRM3/GRM7/HRH2/HTR1B/KCNC4/KCNK3/KCNN1/KCNQ2/KIF1B/KIF5A/LRP6/NLGN1/NLGN4X/NPTX2/NRXN1/NRXN2/NSG1/OPRK1/PAFAH1B1/PCDHB5/PCD…	95
517	2D Downregulated	GO:Axonogenesis	GO:Axonogenesis	76/1908	188/16866	6.2e-25	9.52e-22	8.7e-22	ANK3/ANOS1/APLP1/ATL1/AUTS2/BRSK1/BRSK2/CDK5R1/CNTN1/CNTN2/CNTN4/CNTN6/CTNNA2/DCC/DPYSL5/DRAXIN/DSCAM/DSCAML1/EFNA1/EFNA3/EFNA5/EFNB1/EPHA3/EPHA5/EPHA7/EPHA10/EPHB2/EPHB3/EPHB6/FGFR2/GLI2/IGSF9/KALRN/KIF5A/KIF5C/KLF7/L1CAM/LLGL1/NELL1/NELL2/NEO1/NFASC/NOTCH1/NRXN1/NRXN3/NTNG1/OPHN1/PAK3/PAX2/POU4F1/POU4F2/PTPRO/RAB3A/ROBO2/ROBO3/ROBO4/SEMA3A/SEMA3D/SEMA3E/SEMA4A/SEMA4C/SEMA5B/SEMA6C/SEMA7A/SLC9A6…	76
518	2D Downregulated	Reactome:Transmission Across Chemical Synapses	Reactome:Transmission Across Chemical Synapses	87/1908	246/16866	1.46e-23	1.79e-20	1.63e-20	ABAT/ACTN2/ADCY2/ADCY5/ADCY7/ALDH5A1/AP2B1/ARHGEF7/CACNA1A/CACNA1B/CACNA1E/CACNA2D1/CACNA2D3/CACNB1/CACNB3/CACNG2/CACNG3/CAMK2A/CAMK4/CAMKK2/CASK/CHRNA1/CHRNA4/CHRNB2/COMT/ERBB4/GABBR2/GABRA3/GABRB2/GABRB3/GABRG2/GAD1/GAD2/GLRA2/GLRA3/GNG2/GNG3/GNG4/GPRIN1/GRIA2/GRIA4/GRIK1/GRIK3/GRIK5/GRIN2B/GRIN2D/GRIP2/KCNJ3/KCNJ9/LLGL1/LRRC7/MAPT/MPP2/MPP3/MYO6/NBEA/NCALD/NEFL/NRGN/PLCB1/PPFIA2/PPFIA3/PPM1E/P…	87
519	2D Downregulated	GO:Synapse Organization	GO:Synapse Organization	58/1908	131/16866	1.1e-21	1.13e-18	1.03e-18	ADGRL3/AGRN/ANK3/APBB2/CACNB1/CACNB3/CBLN1/CDC42/CHRNA1/CHRNA7/CNTN2/CTNND2/DNER/DNM3/DSCAM/ELFN1/F2R/FARP1/GPHN/GPM6A/GRM5/KY/L1CAM/LRP4/LRRC4C/MAPT/NLGN1/NLGN4X/NRXN1/NRXN2/NTNG1/PAK3/PCDHB5/PCDHB9/PCDHB10/PCDHB13/PCDHB14/PDZRN3/POU4F1/PPFIA2/PPFIA3/PPFIBP1/PTPRD/PTPRF/PTPRS/SEMA3E/SHANK2/SLC6A1/SLC8A2/SLC8A3/SLITRK1/SLITRK3/SNCG/TNC/UNC13A/UNC13B/WNT7B/ZC4H2	58
520	2D Downregulated	GO:Neuron Projection Guidance	GO:Neuron Projection Guidance	54/1908	124/16866	7.1e-20	6.22e-17	5.69e-17	CDK5R1/CNTN1/CNTN2/CNTN4/CNTN6/DCC/DPYSL5/DRAXIN/DSCAM/DSCAML1/EFNA1/EFNA3/EFNA5/EFNB1/EPHA3/EPHA5/EPHA7/EPHA10/EPHB2/EPHB3/EPHB6/GLI2/IGSF9/KALRN/KIF5A/KIF5C/KLF7/L1CAM/NELL1/NELL2/NEO1/NFASC/NOTCH1/NRXN1/NRXN3/OPHN1/POU4F2/PTPRO/ROBO2/ROBO3/ROBO4/SEMA3A/SEMA3D/SEMA3E/SEMA4A/SEMA4C/SEMA5B/SEMA6C/SEMA7A/SLIT1/TNR/TUBB3/UNC5C/WNT5A	54
521	2D Downregulated	GO:Axon Guidance	GO:Axon Guidance	59/1908	149/16866	3.97e-19	3.04e-16	2.78e-16	ANOS1/CDK5R1/CNTN1/CNTN2/CNTN4/CNTN6/DCC/DPYSL5/DRAXIN/DSCAM/DSCAML1/EFNA1/EFNA3/EFNA5/EFNB1/EPHA3/EPHA5/EPHA7/EPHA10/EPHB2/EPHB3/EPHB6/GLI2/IGSF9/KALRN/KIF5A/KIF5C/KLF7/L1CAM/LHX1/NCAM1/NELL1/NELL2/NEO1/NFASC/NOTCH1/NRXN1/NRXN3/OPHN1/PLXNA2/PLXNC1/POU4F2/PTPRO/ROBO2/ROBO3/ROBO4/SEMA3A/SEMA3D/SEMA3E/SEMA4A/SEMA4C/SEMA5B/SEMA6C/SEMA7A/SLIT1/TNR/TUBB3/UNC5C/WNT5A	59
522	2D Downregulated	Reactome:Protein-protein Interactions At Synapses	Reactome:Protein-protein Interactions At Synapses	42/1908	88/16866	1.46e-17	9.96e-15	9.1e-15	APBA2/CASK/DLGAP3/DLGAP4/EPB41/GPRIN1/GRIA4/GRIN2B/GRIN2D/GRM1/GRM5/IL1RAPL1/LLGL1/LRFN2/LRFN3/LRRTM1/LRRTM2/LRRTM4/MPP2/MPP3/NLGN1/NLGN4X/NRXN1/NRXN2/NRXN3/PPFIA2/PPFIA3/PPFIBP1/PTPRD/PTPRF/PTPRS/RTN3/SHANK1/SHANK2/SLITRK1/SLITRK3/SLITRK5/STX1A/STXBP1/SYT1/SYT2/SYT7	42
523	2D Downregulated	GO:Generation Of Neurons	GO:Generation Of Neurons	61/1908	172/16866	5.59e-17	3.43e-14	3.14e-14	ADGRL3/ANOS1/ASCL1/ASTN1/ATP2B2/AUTS2/BRSK1/BRSK2/CDK5R1/DCC/DCX/DNER/FGF13/FUT9/FZD7/FZD10/GPM6A/GSX1/IL1RAPL1/INSM1/IRX1/IRX2/IRX3/IRX4/IRX5/IRX6/LHX1/LHX5/LMX1B/LRP4/MAPT/MYEF2/MYT1L/NDNF/NELL1/NEO1/NLGN4X/NOVA2/NTRK2/OPHN1/OTP/PAFAH1B1/PCSK9/PHOX2B/POU3F2/POU4F2/PTPRD/RAPGEF2/RTN1/RTN3/SEMA3A/SNPH/SOX11/SPOCK1/TGFB2/TRIM46/TUBB2B/WNT3/WNT5A/WNT7A/WNT7B	61
524	2D Downregulated	GO:Neuron Differentiation	GO:Neuron Differentiation	60/1908	173/16866	3.36e-16	1.88e-13	1.72e-13	ANOS1/ASCL1/ATP2B2/ATP8A2/BHLHE22/BHLHE23/BRINP3/BRSK1/BRSK2/CDK5R1/EPHA5/ERBB4/FUT9/FZD7/FZD10/GLI2/GSX1/HS6ST1/IL1RAPL1/INSM1/IRX1/IRX2/IRX3/IRX4/IRX5/IRX6/LHX1/LHX5/LMX1B/LRP6/MYEF2/MYT1L/NLGN4X/NOVA2/NTRK2/OPHN1/OTP/PBX1/PBX3/PCSK9/PHOX2B/POU3F2/POU4F2/PTF1A/PTPRD/RTN1/RTN3/SNPH/SOX4/SOX11/SPINK5/SPOCK1/TENM2/TENM4/TGFB2/TGFBR1/WNT3/WNT5A/WNT7A/WNT7B	60
525	2D Downregulated	GO:Modulation Of Chemical Synaptic Transmission	GO:Modulation Of Chemical Synaptic Transmission	47/1908	123/16866	8.11e-15	4.15e-12	3.79e-12	CACNA1A/CACNA1B/CAMK2A/CASK/CHRNA7/CHRNB2/CLSTN3/CNTNAP4/CPLX2/DGKI/DLGAP3/DLGAP4/GRIA2/GRIA4/GRID1/GRID2/GRIK1/GRIK2/GRIK3/GRIK5/GRM1/GRM3/GRM5/GRM7/GSK3B/KCTD13/LRP8/LRRC4C/MAPK8IP2/NLGN1/NLGN4X/NPTX2/NPTXR/OPHN1/PXK/RIMS1/RIMS3/RIMS4/SLC4A8/SLC8A2/SLC8A3/SLC38A1/SNCAIP/SYN1/SYN3/SYT1/UNC13A	47
526	2D Downregulated	GO:Axon Development	GO:Axon Development	41/1908	99/16866	1.65e-14	7.79e-12	7.12e-12	AMIGO1/ANK3/APLP1/ATL1/BHLHE22/BHLHE23/BRSK1/BRSK2/CAMSAP2/CDK5R1/CNTN4/CTNNA2/DCC/DSCAML1/EPHB2/EPHB3/FGFR2/GPM6B/GRM7/KLF7/L1CAM/LLGL1/MAPT/NEUROD2/NEUROD6/NMNAT2/NREP/NTNG1/OLIG1/OLIG2/OLIG3/PAK3/PAX2/POU4F1/RAB3A/SLITRK1/SLITRK3/SLITRK5/TRIM46/VASH2/WNT7A	41
527	2D Downregulated	GO:Anterograde Trans-Synaptic Signaling	GO:Anterograde Trans-Synaptic Signaling	62/1908	199/16866	3.27e-14	1.43e-11	1.31e-11	AMPH/APBA2/BSN/CACNA1A/CACNA1B/CACNA1E/CACNB1/CACNB3/CBLN1/CHRM2/CHRM3/CHRNA1/CHRNA4/CHRNB2/DLG3/DOC2A/GABBR2/GABRB2/GABRB3/GAD1/GAD2/GLRA2/GLRA3/GRIA2/GRIK1/GRIK2/GRIN1/GRIN2B/GRM3/GRM7/HRH2/HTR1B/KCNC4/KCNK3/KCNN1/KCNQ2/KIF5A/LRP6/NLGN1/NLGN4X/NPTX2/NRXN1/NRXN2/OPRK1/PAFAH1B1/PCDHB5/PCDHB9/PCDHB10/PCDHB13/PCDHB14/SLC1A1/SLC6A1/SLC12A5/SLC12A6/SLC18A3/SNAP25/SNCG/SST/SYN1/SYT1/SYT5/UNC13B	62
528	2D Downregulated	GO:Cell-Cell Adhesion Via Plasma-Membrane Adhesion Molecules	GO:Cell-Cell Adhesion Via Plasma-Membrane Adhesion Molecules	54/1908	172/16866	1.05e-12	4.28e-10	3.91e-10	ADGRL3/AMIGO1/CADM2/CADM3/CBLN1/CDH7/CDH8/CDH9/CDH11/CDH12/CDH18/CDH22/CELSR2/CLDN12/CNTN2/CNTN4/CNTN6/CRB1/CRB2/CXADR/DCHS1/DSCAM/DSCAML1/ESAM/FAT4/GRID2/IGSF9/IL1RAPL1/L1CAM/LRRC4C/MMP24/NECTIN1/NECTIN3/NLGN1/NTNG1/PCDHB5/PCDHB9/PCDHB10/PCDHB13/PCDHB14/PCDHGB4/PTPRD/PTPRF/PTPRS/ROBO1/ROBO2/ROBO3/ROBO4/SLITRK1/SLITRK3/TENM2/TENM4/TGFB2/VCAM1	54
529	2D Downregulated	Reactome:Neurexins And Neuroligins	Reactome:Neurexins And Neuroligins	28/1908	57/16866	1.46e-12	5.62e-10	5.13e-10	APBA2/CASK/DLGAP3/DLGAP4/EPB41/GPRIN1/GRIN2B/GRIN2D/GRM1/GRM5/LLGL1/LRRTM1/LRRTM2/LRRTM4/MPP2/MPP3/NLGN1/NLGN4X/NRXN1/NRXN2/NRXN3/SHANK1/SHANK2/STX1A/STXBP1/SYT1/SYT2/SYT7	28
530	2D Downregulated	GO:Neuron Projection Morphogenesis	GO:Neuron Projection Morphogenesis	48/1908	146/16866	2.91e-12	1.05e-09	9.58e-10	ANK3/APLP1/ATL1/BRSK1/BRSK2/CDC42/CELSR2/CNTN4/CTNNA2/CTNND2/DCC/DOCK10/DSCAML1/EPHB2/EPHB3/FARP1/FGFR2/GPM6A/KLF7/LLGL1/LRP2/LRP4/MAP2/MAP4K4/MAP6/MAPK8IP2/NLGN1/NTNG1/NYAP1/NYAP2/PACSIN1/PAK1/PAK3/PAX2/POU4F1/RAB3A/SHANK1/SLC9A6/SLITRK1/SLITRK3/SLITRK5/SRGAP3/TMEM106B/TNIK/TNN/TRIM46/TUNAR/WNT7A	48
531	2D Downregulated	KEGG:Axon guidance	KEGG:Axon guidance	55/1908	182/16866	3.61e-12	1.23e-09	1.12e-09	ABLIM3/BMPR1B/CAMK2A/CDC42/DCC/DPYSL2/DPYSL5/EFNA1/EFNA3/EFNA5/EFNB1/EPHA3/EPHA5/EPHA7/EPHB2/EPHB3/EPHB6/GDF7/GSK3B/L1CAM/LRRC4C/NEO1/NTNG1/PAK1/PAK3/PAK5/PIK3CA/PIK3R3/PLXNA2/PLXNC1/PTCH1/RAF1/RGMA/RGS3/RND1/ROBO1/ROBO2/ROBO3/SEMA3A/SEMA3D/SEMA3E/SEMA4A/SEMA4C/SEMA5B/SEMA6C/SEMA7A/SLIT1/SRGAP1/SRGAP3/SSH2/TRPC3/TRPC4/TRPC5/UNC5C/WNT5A	55
532	2D Downregulated	GO:Regulation Of Neuron Projection Development	GO:Regulation Of Neuron Projection Development	53/1908	174/16866	6.32e-12	2.04e-09	1.87e-09	ALKAL2/ATP1B2/BRSK1/BRSK2/CAMSAP2/CDK5R1/CRMP1/CSMD3/CTNNA2/DCC/DDR1/DPYSL3/EPHA3/EPHB3/FUT9/GPC2/GSK3B/IL1RAPL1/KIDINS220/LRRC4C/LRRC7/MAGI2/MBOAT1/MFSD2A/MT3/NDNF/NDRG4/NLGN1/NOVA2/NTNG1/NTRK2/PAK1/PAK3/PAQR3/PPFIA2/PRAG1/PTK6/PTPRO/PTPRS/RAPGEF2/RTN4R/SEMA3A/SEZ6/SPOCK1/SRCIN1/STMN2/STX1B/TNN/TNR/TOX/WNT5A/ZDHHC15/ZNF804A	53
533	2D Downregulated	GO:Central Nervous System Development	GO:Central Nervous System Development	73/1908	283/16866	6.85e-12	2.1e-09	1.92e-09	ADAM22/ADGRA2/ADGRG1/ADGRL2/ADGRL3/ALDH5A1/AMIGO1/APLP1/B3GNT5/BRINP3/CA10/CADM2/CDK5R1/CDK5R2/CHD7/CHST8/CNTN1/CNTN4/CNTN6/CYP26C1/DCX/DLL1/DMBX1/DNER/DSCAML1/EPHA7/GRIK1/GRIN1/GRIN2B/GRIN2D/GSX1/HES5/HPCAL4/JARID2/LIG4/MACROH2A2/MARCKS/MARCKSL1/MAST1/MATCAP1/MEIS1/MFSD2A/MSI1/NCOA6/NDRG4/NF1/NFASC/NHLH1/NHLH2/PBX1/PBX3/PCDH18/POU3F3/POU6F1/POU6F2/PTCH1/ROBO2/RTN1/RTN3/SHROOM2/SLC6A17/SLC8A3/SOX…	73
534	2D Downregulated	GO:Neuron Projection Development	GO:Neuron Projection Development	56/1908	192/16866	1.12e-11	3.27e-09	2.99e-09	ATCAY/BHLHE22/BHLHE23/BICDL1/BTG2/CAMSAP1/CAMSAP2/CDC42/CDK5R1/CNTN4/CTNND2/DOCK10/EPHB2/EPHB3/FRY/GPM6A/GPM6B/GPRIN1/GPRIN3/GRM7/GSK3B/HDGFL3/L1CAM/MAP2/MAP4K4/MAPT/NEUROD2/NEUROD6/NLGN1/NMNAT2/NYAP1/NYAP2/OLIG1/OLIG2/OLIG3/OPHN1/PACSIN1/PAK1/PAK3/POU4F1/PPP1R9A/RAB6B/RAPGEF2/SAMD14/SHANK1/SLC9A6/SRGAP3/STMN2/STMN4/TBC1D24/TNIK/TUNAR/VASH2/VPS13B/WNT7A/ZFYVE27	56
535	2D Downregulated	Reactome:Neurotransmitter Receptors And Postsynaptic Signal Transmission	Reactome:Neurotransmitter Receptors And Postsynaptic Signal Transmission	54/1908	182/16866	1.25e-11	3.49e-09	3.19e-09	ACTN2/ADCY2/ADCY5/ADCY7/AP2B1/ARHGEF7/CACNG2/CACNG3/CAMK2A/CAMK4/CAMKK2/CASK/CHRNA1/CHRNA4/CHRNB2/ERBB4/GABBR2/GABRA3/GABRB2/GABRB3/GABRG2/GLRA2/GLRA3/GNG2/GNG3/GNG4/GPRIN1/GRIA2/GRIA4/GRIK1/GRIK3/GRIK5/GRIN2B/GRIN2D/GRIP2/KCNJ3/KCNJ9/LLGL1/LRRC7/MAPT/MPP2/MPP3/MYO6/NBEA/NCALD/NEFL/NRGN/PLCB1/PPM1E/PRKAB1/PRKAB2/PRKAR2B/PRKCG/PRKX	54
536	2D Downregulated	Reactome:Neurotransmitter Release Cycle	Reactome:Neurotransmitter Release Cycle	25/1908	50/16866	1.4e-11	3.74e-09	3.42e-09	ABAT/ALDH5A1/CASK/GAD1/GAD2/PPFIA2/PPFIA3/RAB3A/RIMS1/SH2D3C/SLC1A1/SLC1A7/SLC6A1/SLC6A11/SLC18A3/SLC32A1/SNAP25/STX1A/STXBP1/SYN1/SYN3/SYT1/TSPOAP1/UNC13B/VAMP2	25
537	2D Downregulated	GO:Neuron Development	GO:Neuron Development	47/1908	150/16866	3.29e-11	8.42e-09	7.7e-09	ADCYAP1/ASCL1/ATCAY/ATP8A2/BICDL1/BTG2/CAMSAP1/CDK5R1/CNTN4/EPHA5/FRY/GLI2/GPM6A/GPRIN1/GPRIN3/GSK3B/HDGFL3/HS6ST1/INSM1/L1CAM/MAP2/MAPT/MYT1L/NLGN1/NOVA2/NTRK2/OPHN1/PBX1/PBX3/PHOX2B/POU3F2/POU4F1/PPP1R9A/RAB6B/RAPGEF2/ROBO2/SAMD14/SRRM4/STMN2/STMN4/TBC1D24/TENM2/TENM4/TGFB2/VPS13B/WNT5A/ZFYVE27	47
538	2D Downregulated	GO:Cell Morphogenesis Involved In Neuron Differentiation	GO:Cell Morphogenesis Involved In Neuron Differentiation	31/1908	77/16866	6.21e-11	1.52e-08	1.39e-08	ANK3/APLP1/ATL1/BRSK1/BRSK2/CELSR2/CNTN4/CTNNA2/DCC/DSCAML1/FARP1/FGFR2/KLF7/LLGL1/LRP4/MAP2/MAP6/MAPK8IP2/MFSD2A/NTNG1/OPHN1/PAK3/PAX2/POU4F1/RAB3A/SLITRK1/SLITRK3/SLITRK5/TMEM106B/TRIM46/WNT7A	31
539	2D Downregulated	GO:Neurotransmitter Transport	GO:Neurotransmitter Transport	24/1908	52/16866	3.03e-10	7.14e-08	6.53e-08	BRSK1/CHAT/NRXN1/NRXN2/PPFIA3/PTPRN2/SLC1A1/SLC1A7/SLC6A15/SLC6A16/SLC17A6/SLC17A8/SLC18A3/SLC32A1/SLC38A1/SNAP25/SNPH/STXBP1/STXBP2/SYN1/SYN3/SYNJ1/SYT1/UNC13A	24
540	2D Downregulated	GO:Synaptic Vesicle Exocytosis	GO:Synaptic Vesicle Exocytosis	21/1908	41/16866	3.4e-10	7.74e-08	7.07e-08	CPLX2/DOC2B/PCLO/PRRT2/RAB3A/RIMS1/RIMS3/RIMS4/SNAP25/SNPH/STX1A/STX1B/SYT1/SYT2/SYT4/SYT5/SYT7/SYT11/UNC13A/UNC13B/VAMP2	21
541	2D Downregulated	Reactome:GABA Synthesis, Release, Reuptake And Degradation	Reactome:GABA Synthesis, Release, Reuptake And Degradation	14/1908	19/16866	3.6e-10	7.89e-08	7.22e-08	ABAT/ALDH5A1/GAD1/GAD2/RAB3A/RIMS1/SLC6A1/SLC6A11/SLC32A1/SNAP25/STX1A/STXBP1/SYT1/VAMP2	14
542	2D Downregulated	GO:Dendrite Morphogenesis	GO:Dendrite Morphogenesis	19/1908	35/16866	6.47e-10	1.37e-07	1.25e-07	CDC42/CELSR2/CHRNA7/CTNNA2/CTNND2/DOCK10/EPHB2/EPHB3/FARP1/KLF7/LRP4/MAP2/MAP6/MAPK8IP2/PAK3/PHACTR1/SHANK1/TMEM106B/WNT7A	19
543	2D Downregulated	Reactome:Potassium Channels	Reactome:Potassium Channels	35/1908	102/16866	6.84e-10	1.4e-07	1.28e-07	ABCC8/ABCC9/GABBR2/GNG2/GNG3/GNG4/HCN2/HCN3/HCN4/KCNA2/KCNA3/KCNA4/KCNA6/KCNAB2/KCNAB3/KCNB1/KCNB2/KCNC1/KCNC4/KCND3/KCNG1/KCNG2/KCNH2/KCNH3/KCNH8/KCNJ3/KCNJ9/KCNJ11/KCNK3/KCNK10/KCNMA1/KCNN1/KCNN2/KCNN3/KCNQ2	35
544	2D Downregulated	Reactome:Acetylcholine Neurotransmitter Release Cycle	Reactome:Acetylcholine Neurotransmitter Release Cycle	13/1908	17/16866	7.34e-10	1.45e-07	1.33e-07	PPFIA2/PPFIA3/RAB3A/RIMS1/SH2D3C/SLC18A3/SNAP25/STX1A/STXBP1/SYT1/TSPOAP1/UNC13B/VAMP2	13
545	2D Downregulated	GO:Synapse Assembly	GO:Synapse Assembly	28/1908	71/16866	9.17e-10	1.76e-07	1.61e-07	ADGRL3/DNER/DNM3/DSCAM/FARP1/FGF13/GABRB2/GABRB3/GABRG2/GPM6A/GRID2/LGI2/NLGN1/NLGN4X/NRXN1/NRXN2/PCDHB5/PCDHB9/PCDHB10/PCDHB13/PCDHB14/POU4F1/PTPRD/SHANK2/SLITRK1/SRGAP3/WNT5A/WNT7A	28
546	2D Downregulated	IPA:Synaptogenesis Signaling Pathway	IPA:Synaptogenesis Signaling Pathway	27/1908	67/16866	1.03e-09	1.92e-07	1.75e-07	AFDN/ARHGEF7/CDC42/CLASP2/CRKL/CTNND1/DAB1/FARP1/GSK3B/KALRN/LRP8/LRRTM2/MAPT/MARCKS/NECTIN1/NECTIN3/NTRK2/PAFAH1B1/PAK1/RAB3A/RAF1/SNAP25/TIAM1/UNC13A/VAMP2/VLDLR/WASF1	27
547	2D Downregulated	GO:Neurotransmitter Secretion	GO:Neurotransmitter Secretion	21/1908	43/16866	1.06e-09	1.92e-07	1.75e-07	CPLX2/DOC2A/DOC2B/NRXN1/NRXN2/PCLO/PPFIA3/PTPRN2/RAB3A/RIMS1/SLC32A1/SNAP25/SNPH/STX1A/STXBP1/STXBP2/SYN1/SYN3/SYT1/UNC13A/VAMP2	21
548	2D Downregulated	Reactome:Serotonin Neurotransmitter Release Cycle	Reactome:Serotonin Neurotransmitter Release Cycle	13/1908	18/16866	2.37e-09	4.15e-07	3.79e-07	PPFIA2/PPFIA3/RAB3A/RIMS1/SNAP25/STX1A/STXBP1/SYN1/SYN3/SYT1/TSPOAP1/UNC13B/VAMP2	13
549	2D Downregulated	GO:Positive Regulation Of Cell Projection Organization	GO:Positive Regulation Of Cell Projection Organization	37/1908	118/16866	3.91e-09	6.66e-07	6.09e-07	ALKAL2/AMIGO1/ATP1B2/CAPRIN2/CARMIL1/CHODL/CUX2/DDR1/DPYSL3/EPHA3/FUT9/GPC2/IL1RAPL1/KIDINS220/LRRC7/MAGI2/MAP6/NDNF/NDRG4/NLGN1/NTRK2/PLXNA2/PLXNC1/PTK6/PTPRD/RAPGEF2/ROBO1/ROBO2/SLITRK1/SS18L1/STMN2/TIAM1/TIAM2/TNN/TOX/WNT5A/ZNF804A	37
550	2D Downregulated	GO:Signal Release From Synapse	GO:Signal Release From Synapse	19/1908	38/16866	4.02e-09	6.67e-07	6.1e-07	CPLX2/NRXN1/NRXN2/PCLO/PPFIA3/PTPRN2/RAB3A/RIMS1/SLC32A1/SNAP25/SNPH/STX1A/STXBP1/STXBP2/SYN1/SYN3/SYT1/UNC13A/VAMP2	19
551	2D Downregulated	GO:Central Nervous System Neuron Differentiation	GO:Central Nervous System Neuron Differentiation	17/1908	31/16866	4.24e-09	6.84e-07	6.25e-07	BRINP3/CBLN1/CEND1/DRAXIN/FAIM2/GRID2/LHX1/MAP2/MAPT/MDGA2/NOVA2/NTRK2/OPHN1/PHOX2B/SPOCK1/TOX/ZC4H2	17
552	2D Downregulated	GO:Memory	GO:Memory	24/1908	58/16866	4.62e-09	7.27e-07	6.65e-07	ATAD1/CAMK2N1/CAMK4/CHRNA7/CHRNB2/CPEB3/CUX2/FGF13/INSR/LRCH4/MAPT/NETO1/PJA2/PLCB1/SCN2A/SHANK1/SHISA7/SLC6A1/SLC8A2/SLC8A3/SYT11/TAFA2/TH/VLDLR	24
553	2D Downregulated	GO:Cell Junction Assembly	GO:Cell Junction Assembly	32/1908	95/16866	6.15e-09	9.43e-07	8.62e-07	ADGRL3/ARVCF/CDC42/CDH7/CDH8/CDH9/CDH11/CDH12/CDH18/CDH22/CTNND1/CTNND2/DCHS1/DNER/DNM3/DSCAM/FARP1/GPM6A/LIM2/NLGN1/NRXN1/NRXN2/OPHN1/PCDHB5/PCDHB9/PCDHB10/PCDHB13/PCDHB14/PCDHGB4/POU4F1/SHANK2/SLITRK1	32
554	2D Downregulated	GO:Learning	GO:Learning	20/1908	43/16866	7.78e-09	1.16e-06	1.06e-06	ATAD1/BRSK1/CHRNB2/EPHB2/FGF13/GPR88/INSR/MAPK8IP2/NLGN4X/NRXN1/NRXN3/NTRK2/SHANK1/SHANK2/SLC6A1/SLC8A2/SLC8A3/SYNJ1/SYT11/TH	20
555	2D Downregulated	GO:Calcium Ion-Regulated Exocytosis Of Neurotransmitter	GO:Calcium Ion-Regulated Exocytosis Of Neurotransmitter	2008-11-01	14/16866	9.94e-09	1.45e-06	1.33e-06	RIMS1/RIMS3/RIMS4/SYT1/SYT2/SYT4/SYT5/SYT7/SYT11/UNC13A/UNC13B	11
556	2D Downregulated	GO:Calcium-Ion Regulated Exocytosis	GO:Calcium-Ion Regulated Exocytosis	15/1908	26/16866	1.38e-08	1.97e-06	1.8e-06	DOC2B/RAB3A/RIMS1/RIMS3/RIMS4/SYT1/SYT2/SYT3/SYT4/SYT5/SYT6/SYT7/SYT11/SYT13/VAMP2	15
557	2D Downregulated	Reactome:Dopamine Neurotransmitter Release Cycle	Reactome:Dopamine Neurotransmitter Release Cycle	14/1908	23/16866	1.63e-08	2.27e-06	2.07e-06	CASK/PPFIA2/PPFIA3/RAB3A/RIMS1/SNAP25/STX1A/STXBP1/SYN1/SYN3/SYT1/TSPOAP1/UNC13B/VAMP2	14
558	2D Downregulated	GO:Positive Regulation Of Neurogenesis	GO:Positive Regulation Of Neurogenesis	27/1908	75/16866	1.86e-08	2.54e-06	2.32e-06	AMIGO1/BCAN/CAPRIN2/CHODL/CUX2/HAPLN2/IL1RAPL1/KDM1A/LIG4/LRP2/MAP6/MME/NCAN/NTRK2/OPRM1/PLXNA2/PLXNC1/PTPRD/RASSF10/ROBO1/ROBO2/SLITRK1/SOX11/SPEN/SS18L1/TIAM1/TIAM2	27
559	2D Downregulated	GO:Cell Junction Organization	GO:Cell Junction Organization	24/1908	62/16866	2.22e-08	2.97e-06	2.71e-06	AJM1/APBB2/CBLN1/CDC42/CHRNA7/CTNND2/CXADR/ELFN1/GRM5/L1CAM/LRP4/MAPT/NLGN4X/OPHN1/PAK3/PPFIA2/PPFIA3/SEMA3E/SLC6A1/SLC8A2/SLC8A3/SNCG/TGFB2/WNT7B	24
560	2D Downregulated	GO:Synaptic Transmission, Glutamatergic	GO:Synaptic Transmission, Glutamatergic	15/1908	27/16866	2.78e-08	3.63e-06	3.32e-06	GRIA2/GRIA4/GRID1/GRID2/GRIK1/GRIK2/GRIK3/GRIK5/GRIN2B/GRIN2D/SLC1A4/SLC17A6/SLC17A8/UNC13A/UNC13B	15
561	2D Downregulated	GO:Modulation Of Excitatory Postsynaptic Potential	GO:Modulation Of Excitatory Postsynaptic Potential	16/1908	31/16866	3.85e-08	4.92e-06	4.49e-06	CBLN1/CHRNA7/CUX2/GRIN1/GRIN2B/GRIN2D/NETO1/NLGN1/NLGN4X/NRXN1/RIMS1/SHANK1/SLC8A2/SLC8A3/STX1B/WNT7A	16
562	2D Downregulated	GO:Positive Regulation Of Neuron Projection Development	GO:Positive Regulation Of Neuron Projection Development	30/1908	92/16866	4.22e-08	5.28e-06	4.83e-06	ALKAL2/ATP1B2/CAPRIN2/COBL/CUX2/DDR1/DHX36/DPYSL3/EPHA3/FUT9/GPC2/KIDINS220/LRP8/LRRC7/MAGI2/NDNF/NDRG4/NLGN1/NTRK2/PACSIN1/PTK6/RAPGEF2/STMN2/TNN/TOX/TUBB2B/VLDLR/WNT5A/ZDHHC15/ZNF804A	30
563	2D Downregulated	GO:Regulation Of Calcium Ion-Dependent Exocytosis	GO:Regulation Of Calcium Ion-Dependent Exocytosis	15/1908	28/16866	5.36e-08	6.58e-06	6.01e-06	DOC2A/DOC2B/KCNB1/SCAMP5/STX1A/STXBP1/SYT1/SYT2/SYT3/SYT4/SYT5/SYT6/SYT7/SYT11/SYT13	15
564	2D Downregulated	GO:Negative Regulation Of DNA-templated Transcription	GO:Negative Regulation Of DNA-templated Transcription	171/1908	1025/16866	7.03e-08	8.45e-06	7.73e-06	ACVR2B/APBB2/ASCL1/ATF7IP/BACH2/BAHD1/BASP1/BCL7A/BCL11A/BEND5/BIN1/BTAF1/CBFA2T3/CBX2/CBX4/CBX8/CDK5R1/CDKN1B/CHD3/CITED2/CPEB3/CUX2/DACH1/DACT1/DMBX1/DNMT3B/DUSP26/EDNRB/EFNA1/EPC1/EREG/EZH2/FGFR2/FNIP2/FOXN3/FOXP1/FOXP2/GATA3/GLI2/HCFC1/HDAC4/HDAC5/HES5/HIC2/HSF4/IGBP1/IGF2/IKZF4/ING4/INSM1/IRX1/IRX2/IRX3/KAT6A/KAT8/KDM1A/KDM1B/KDM2B/KLF7/KLF10/KLF11/L3MBTL1/LANCL2/LBH/LHX1/MACROH2A2/MAGED4/MA…	171
565	2D Downregulated	GO:Regulation Of Trans-Synaptic Signaling	GO:Regulation Of Trans-Synaptic Signaling	17/1908	36/16866	7.87e-08	9.28e-06	8.49e-06	CACNA1A/CACNA1B/FABP5/GRIA2/GRIA4/GRID1/GRID2/GRIK1/GRIK2/GRIK3/GRIK5/LRP8/LRRC4C/NLGN1/NLGN4X/PXK/SLC4A8	17
566	2D Downregulated	GO:Positive Regulation Of Nervous System Development	GO:Positive Regulation Of Nervous System Development	20/1908	49/16866	1.17e-07	1.35e-05	1.24e-05	CLSTN3/CUX2/EPHB2/EPHB3/GRID2/IL1RAPL1/LIG4/LRP2/MME/NLGN1/NRXN1/OPRM1/PTPRD/RASSF10/SLITRK1/SLITRK3/SLITRK5/SOX11/SPEN/WNT7A	20
567	2D Downregulated	GO:Positive Regulation Of Synaptic Transmission	GO:Positive Regulation Of Synaptic Transmission	26/1908	77/16866	1.51e-07	1.72e-05	1.57e-05	CACNG2/CACNG3/CACNG7/CHRNA7/CLSTN3/EPHB2/GRIK2/GRIN1/GRIN2B/GRIN2D/KCTD13/NALCN/NLGN1/NRXN1/RIMS1/RIMS3/RIMS4/SHANK2/SHISA7/SLC8A2/SLC8A3/SLC18A3/STX1B/SYT1/TSHZ3/VAMP2	26
568	2D Downregulated	Reactome:Glutamate Neurotransmitter Release Cycle	Reactome:Glutamate Neurotransmitter Release Cycle	13/1908	23/16866	1.83e-07	2e-05	1.83e-05	PPFIA2/PPFIA3/RAB3A/RIMS1/SLC1A1/SLC1A7/SNAP25/STX1A/STXBP1/SYT1/TSPOAP1/UNC13B/VAMP2	13
569	2D Downregulated	Reactome:Long-term Potentiation	Reactome:Long-term Potentiation	13/1908	23/16866	1.83e-07	2e-05	1.83e-05	ACTN2/CAMK2A/ERBB4/GPRIN1/GRIA2/GRIN2B/GRIN2D/LLGL1/LRRC7/MPP2/MPP3/NEFL/NRGN	13
570	2D Downregulated	GO:Regulation Of Axonogenesis	GO:Regulation Of Axonogenesis	18/1908	42/16866	2.07e-07	2.22e-05	2.03e-05	BRSK1/BRSK2/CHODL/EPHB3/GSK3B/LRP4/LRRC4C/MAP6/NTRK2/PAK1/PAK3/PLXNA2/PLXNC1/ROBO1/ROBO2/SLITRK1/TIAM1/TIAM2	18
571	2D Downregulated	GO:Brain Development	GO:Brain Development	43/1908	169/16866	2.13e-07	2.25e-05	2.06e-05	ADGRG1/ADGRL2/ADGRL3/AMIGO1/B3GNT5/BBS2/CA10/CADM2/CDK5R1/CDK5R2/CNTN1/CNTN4/CTNNA2/DMBX1/DSCAML1/EPHA7/GRIN1/GRIN2B/GRIN2D/HES5/MACROH2A2/MAST1/MATCAP1/MEIS1/MFSD2A/NCOA6/NDRG4/NF1/NFASC/PAFAH1B1/PAX2/PBX1/PBX3/PCDH18/POU6F1/PTCH1/RAPGEF2/ROBO2/RTN1/RTN3/SHROOM2/SLC6A17/SYNJ1	43
572	2D Downregulated	GO:Regulation Of Catecholamine Secretion	GO:Regulation Of Catecholamine Secretion	14/1908	27/16866	2.57e-07	2.64e-05	2.41e-05	CHRNA4/CHRNB2/KCNA2/KCNB1/STX1A/SYT1/SYT2/SYT3/SYT4/SYT5/SYT6/SYT7/SYT11/SYT13	14
573	2D Downregulated	Reactome:Activation Of NMDA Receptors And Postsynaptic Events	Reactome:Activation Of NMDA Receptors And Postsynaptic Events	25/1908	74/16866	2.58e-07	2.64e-05	2.41e-05	ACTN2/ARHGEF7/CAMK2A/CAMK4/CAMKK2/CASK/ERBB4/GPRIN1/GRIA2/GRIA4/GRIN2B/GRIN2D/LLGL1/LRRC7/MAPT/MPP2/MPP3/NBEA/NEFL/NRGN/PPM1E/PRKAB1/PRKAB2/PRKAR2B/PRKX	25
574	2D Downregulated	Reactome:L1CAM Interactions	Reactome:L1CAM Interactions	30/1908	99/16866	2.63e-07	2.65e-05	2.42e-05	ANK1/ANK2/ANK3/AP2B1/CD24/CNTN1/CNTN2/CNTN6/DCX/DNM3/DPYSL2/EPHB2/ITGA1/ITGB3/KCNQ2/L1CAM/LLGL1/MPP3/NCAM1/NCAN/NFASC/NRP2/SCN1A/SCN2A/SCN3A/SCN3B/SCN4B/SCN8A/SPTAN1/SPTBN2	30
575	2D Downregulated	GO:Metal Ion Transport	GO:Metal Ion Transport	43/1908	171/16866	3.03e-07	3e-05	2.74e-05	ASIC1/ATP2A3/ATP2B2/CACNA2D1/CACNB3/CACNG3/CACNG7/CAMK2A/CHRNA4/CHRNA7/CHRNB2/FGF13/KCNA2/KCNA3/KCNA4/KCNA6/KCNAB3/KCNB2/KCNC1/KCNC4/KCND3/KCNG1/KCNG2/KCNH3/KCNJ3/KCNK3/KCNMA1/KCNMB2/KCNN1/KCNN2/LRP2/PANX1/SCN1A/SCN2A/SCN3A/SCN3B/SCN4B/SCN8A/SLC5A12/SLC9B2/TRPC3/TRPC4/TRPC5	43
576	2D Downregulated	GO:Ephrin Receptor Signaling Pathway	GO:Ephrin Receptor Signaling Pathway	18/1908	43/16866	3.18e-07	3.1e-05	2.83e-05	ANKS1B/ARHGEF7/CDK5R1/EFNA1/EFNA3/EFNA5/EFNB1/EPHA3/EPHA5/EPHA7/EPHA10/EPHB2/EPHB3/EPHB6/KALRN/PAK1/PAK3/TIAM1	18
577	2D Downregulated	GO:Glutamate Receptor Signaling Pathway	GO:Glutamate Receptor Signaling Pathway	16/1908	35/16866	3.33e-07	3.15e-05	2.88e-05	CDK5R1/GRIA2/GRIA4/GRID2/GRIK1/GRIK2/GRIK3/GRIN1/GRIN2B/GRIN2D/GRM1/GRM3/GRM5/GRM7/KCNB1/PLCB1	16
578	2D Downregulated	GO:Regulation Of Regulated Secretory Pathway	GO:Regulation Of Regulated Secretory Pathway	16/1908	35/16866	3.33e-07	3.15e-05	2.88e-05	DOC2B/RAB3A/RAB15/RIMS1/RIMS3/RIMS4/SYN1/SYT1/SYT2/SYT3/SYT4/SYT5/SYT6/SYT7/SYT11/SYT13	16
579	2D Downregulated	GO:Neuromuscular Junction Development	GO:Neuromuscular Junction Development	13/1908	24/16866	3.57e-07	3.32e-05	3.03e-05	CACNB1/CACNB3/CHRNA1/F2R/GPHN/KY/LRP4/PDZRN3/PPFIBP1/TNC/UNC13A/UNC13B/ZC4H2	13
580	2D Downregulated	GO:Regulation Of Transcription By RNA Polymerase II	GO:Regulation Of Transcription By RNA Polymerase II	298/1908	2028/16866	4.16e-07	3.81e-05	3.48e-05	ACTL6B/ACVR2A/ACVR2B/ADCYAP1/ADNP/AGO1/AGRN/APBB2/ARID1A/ARRB1/ASCL1/ASXL3/ATP2B4/ATXN7L3/AUTS2/BACH2/BAZ2B/BCL7A/BCL11A/BCL11B/BHLHE22/BHLHE23/BIN1/BMPR1B/BRD3/BRWD1/BRWD3/CAPRIN2/CASZ1/CBX2/CBX4/CBX8/CCNT1/CHD3/CITED2/CPEB3/CREB5/CSRNP2/CSRNP3/CUX2/DACH1/DACT1/DCN/DHX36/DLL1/DMBX1/DNMT3B/DOT1L/DPF1/DPF3/DRGX/DUSP26/EBF1/EBF2/EDNRB/EFNA1/ELP2/EPC1/EPC2/ERFL/ESRRB/ESRRG/EVX2/EZH2/FBXL19/FGFR2/FNI…	298
581	2D Downregulated	Reactome:Negative Regulation Of NMDA Receptor-Mediated Neuronal Transmission	Reactome:Negative Regulation Of NMDA Receptor-Mediated Neuronal Transmission	2008-12-01	21/16866	4.68e-07	4.1e-05	3.75e-05	ACTN2/CAMK2A/CAMK4/GPRIN1/GRIN2B/GRIN2D/LLGL1/LRRC7/MPP2/MPP3/NEFL/PPM1E	12
582	2D Downregulated	Reactome:Synaptic Adhesion-Like Molecules	Reactome:Synaptic Adhesion-Like Molecules	2008-12-01	21/16866	4.68e-07	4.1e-05	3.75e-05	GPRIN1/GRIA4/GRIN2B/GRIN2D/LLGL1/LRFN2/LRFN3/MPP3/PTPRD/PTPRF/PTPRS/RTN3	12
583	2D Downregulated	Reactome:Unblocking Of NMDA Receptors, Glutamate Binding And Activation	Reactome:Unblocking Of NMDA Receptors, Glutamate Binding And Activation	2008-12-01	21/16866	4.68e-07	4.1e-05	3.75e-05	ACTN2/CAMK2A/GPRIN1/GRIA2/GRIA4/GRIN2B/GRIN2D/LLGL1/LRRC7/MPP2/MPP3/NEFL	12
584	2D Downregulated	KEGG:Nicotine addiction	KEGG:Nicotine addiction	17/1908	40/16866	5.21e-07	4.5e-05	4.11e-05	CACNA1A/CACNA1B/CHRNA4/CHRNA7/CHRNB2/GABRA3/GABRB2/GABRB3/GABRG2/GRIA2/GRIA4/GRIN1/GRIN2B/GRIN2D/SLC17A6/SLC17A8/SLC32A1	17
585	2D Downregulated	Reactome:Norepinephrine Neurotransmitter Release Cycle	Reactome:Norepinephrine Neurotransmitter Release Cycle	2008-11-01	18/16866	5.63e-07	4.8e-05	4.39e-05	PPFIA2/PPFIA3/RAB3A/RIMS1/SNAP25/STX1A/STXBP1/SYT1/TSPOAP1/UNC13B/VAMP2	11
586	2D Downregulated	Reactome:Nervous System Development	Reactome:Nervous System Development	100/1908	545/16866	5.87e-07	4.88e-05	4.46e-05	ABLIM3/ADGRG6/AGRN/ANK1/ANK2/ANK3/AP2B1/ARHGEF7/CACNB1/CACNB3/CASC3/CD24/CDC42/CDK5R1/CLASP2/CNTN1/CNTN2/CNTN6/COL6A1/COL6A2/COL6A3/CRMP1/DCC/DCX/DNM3/DOK4/DPYSL2/DPYSL3/DPYSL4/DPYSL5/DRP2/DSCAM/DSCAML1/EFNA1/EFNA3/EFNA5/EFNB1/EPHA3/EPHA5/EPHA7/EPHA10/EPHB2/EPHB3/EPHB6/EVL/GFRA1/GPRIN1/GRIN2B/GSK3B/ITGA1/ITGB3/KALRN/KCNQ2/L1CAM/LLGL1/MAPK8/MAPK11/MPP3/MSI1/NCAM1/NCAN/NELL2/NEO1/NFASC/NRP2/PIK3CA/…	100
587	2D Downregulated	GO:Sympathetic Nervous System Development	GO:Sympathetic Nervous System Development	2008-10-01	15/16866	5.89e-07	4.88e-05	4.46e-05	GATA3/INSM1/NELL1/NELL2/NF1/PHOX2B/SEMA3A/SOX4/SOX11/TFAP2B	10
588	2D Downregulated	KEGG:Glutamatergic synapse	KEGG:Glutamatergic synapse	32/1908	114/16866	7.29e-07	5.97e-05	5.45e-05	ADCY2/ADCY5/ADCY7/CACNA1A/GNAO1/GNG2/GNG3/GNG4/GRIA2/GRIA4/GRIK1/GRIK2/GRIK3/GRIK5/GRIN1/GRIN2B/GRIN2D/GRK3/GRM1/GRM3/GRM5/GRM7/KCNJ3/PLCB1/PRKCG/SHANK1/SHANK2/SLC1A1/SLC1A7/SLC17A6/SLC17A8/SLC38A1	32
589	2D Downregulated	Reactome:Interaction Between L1 And Ankyrins	Reactome:Interaction Between L1 And Ankyrins	14/1908	29/16866	7.98e-07	6.38e-05	5.83e-05	ANK1/ANK2/ANK3/KCNQ2/L1CAM/NFASC/SCN1A/SCN2A/SCN3A/SCN3B/SCN4B/SCN8A/SPTAN1/SPTBN2	14
590	2D Downregulated	KEGG:Synaptic vesicle cycle	KEGG:Synaptic vesicle cycle	25/1908	78/16866	8.01e-07	6.38e-05	5.83e-05	AP2B1/ATP6V1G2/ATP6V0A1/CACNA1A/CACNA1B/CPLX2/DNM3/RAB3A/RIMS1/SLC1A1/SLC1A7/SLC6A1/SLC6A11/SLC17A6/SLC17A8/SLC18A3/SLC32A1/SNAP25/STX1A/STX1B/STXBP1/SYT1/UNC13A/UNC13B/VAMP2	25
591	2D Downregulated	GO:Negative Regulation Of Cell Projection Organization	GO:Negative Regulation Of Cell Projection Organization	19/1908	50/16866	9.04e-07	7.11e-05	6.5e-05	CRMP1/DCC/DPYSL3/DPYSL5/GRIN2B/MT3/PAQR3/PRAG1/PTPRO/PTPRS/RAPGEF2/RTN4R/SEMA3A/SPOCK1/SPRY3/STMN2/STX1B/TNR/YWHAH	19
592	2D Downregulated	GO:Regulation Of DNA-templated Transcription	GO:Regulation Of DNA-templated Transcription	282/1908	1922/16866	1.03e-06	8.02e-05	7.33e-05	ACTL6B/ACVR1B/ACVR2B/ADNP/APBB2/APBB3/ARID1A/ARRB1/ASCL1/ATF7IP/ATP2B4/ATXN7L3/BACH2/BAHD1/BASP1/BAZ2B/BCL7A/BCL11A/BEND5/BRD3/BRWD1/BRWD3/BTAF1/BTG1/CAMK4/CAMKK2/CASZ1/CBFA2T3/CBX4/CCNT1/CDK5R1/CDK14/CDKN1B/CELSR2/CHD3/CHD7/CITED2/CREB5/CSRNP2/CSRNP3/DACH1/DENND4A/DHX36/DMBX1/DPF1/DPF3/DRGX/EBF1/EBF2/EDRF1/EGF/ELAVL2/ELP2/EPC1/EPC2/ERBB4/EREG/ERFL/ESRRB/ESRRG/EVX2/EZH2/F2R/FBXL19/FOXN2/FOXN3/FOX…	282
593	2D Downregulated	GO:Neuron Migration	GO:Neuron Migration	20/1908	55/16866	1.07e-06	8.08e-05	7.39e-05	ASTN1/AUTS2/CDK5R1/DCC/DCX/DNER/FGF13/GPM6A/NDNF/NELL1/NEO1/NTRK2/PAFAH1B1/PHOX2B/RAPGEF2/SEMA3A/SEMA3E/SPOCK1/TRIM46/TUBB2B	20
594	2D Downregulated	GO:Regulation Of Synaptic Transmission, Glutamatergic	GO:Regulation Of Synaptic Transmission, Glutamatergic	20/1908	55/16866	1.07e-06	8.08e-05	7.39e-05	CACNG2/CACNG3/CACNG7/DGKI/GRIK1/GRIK3/GRIN1/GRIN2B/GRIN2D/GRM1/GRM3/GRM5/GRM7/MAPK8IP2/NLGN1/NRXN1/OPHN1/SYT1/TSHZ3/UNC13A	20
595	2D Downregulated	GO:Potassium Ion Transport	GO:Potassium Ion Transport	33/1908	122/16866	1.23e-06	9.23e-05	8.44e-05	ABCC8/ABCC9/HCN2/HCN3/HCN4/KCNA2/KCNA3/KCNA4/KCNA6/KCNAB3/KCNB1/KCNB2/KCNC1/KCNC4/KCND3/KCNG1/KCNG2/KCNH2/KCNH3/KCNH8/KCNJ3/KCNJ11/KCNK3/KCNK10/KCNMA1/KCNMB2/KCNN1/KCNN2/KCNN3/KCNQ2/NALCN/SLC9A6/SLC12A6	33
596	2D Downregulated	Reactome:Axon Guidance	Reactome:Axon Guidance	95/1908	519/16866	1.25e-06	9.26e-05	8.46e-05	ABLIM3/AGRN/ANK1/ANK2/ANK3/AP2B1/ARHGEF7/CACNB1/CACNB3/CASC3/CD24/CDC42/CDK5R1/CLASP2/CNTN1/CNTN2/CNTN6/COL6A1/COL6A2/COL6A3/CRMP1/DCC/DCX/DNM3/DOK4/DPYSL2/DPYSL3/DPYSL4/DPYSL5/DSCAM/DSCAML1/EFNA1/EFNA3/EFNA5/EFNB1/EPHA3/EPHA5/EPHA7/EPHA10/EPHB2/EPHB3/EPHB6/EVL/GFRA1/GPRIN1/GRIN2B/GSK3B/ITGA1/ITGB3/KALRN/KCNQ2/L1CAM/LLGL1/MAPK8/MAPK11/MPP3/MSI1/NCAM1/NCAN/NELL2/NEO1/NFASC/NRP2/PIK3CA/PIK3R3/PLXNA…	95
597	2D Downregulated	KEGG:Morphine addiction	KEGG:Morphine addiction	27/1908	91/16866	1.63e-06	0.000117737	0.000107614	ADCY2/ADCY5/ADCY7/ARRB1/CACNA1A/CACNA1B/GABBR1/GABBR2/GABRA3/GABRB2/GABRB3/GABRG2/GNAO1/GNG2/GNG3/GNG4/GRK3/GRK4/GRK5/KCNJ3/KCNJ9/OPRM1/PDE1A/PDE1B/PDE1C/PRKCG/SLC32A1	27
598	2D Downregulated	Reactome:Post NMDA Receptor Activation Events	Reactome:Post NMDA Receptor Activation Events	21/1908	61/16866	1.63e-06	0.000117737	0.000107614	ACTN2/ARHGEF7/CAMK2A/CAMK4/CAMKK2/ERBB4/GPRIN1/GRIA2/GRIN2B/GRIN2D/LLGL1/LRRC7/MAPT/MPP2/MPP3/NEFL/NRGN/PRKAB1/PRKAB2/PRKAR2B/PRKX	21
599	2D Downregulated	GO:Monoatomic Cation Transmembrane Transport	GO:Monoatomic Cation Transmembrane Transport	59/1908	281/16866	1.74e-06	0.000124431	0.000113732	ABCC8/ABCC9/ASIC1/ASIC3/ASIC4/ATP1A3/ATP2A3/ATP2B4/ATP6V0A1/CACNA1A/CACNB1/CNGA3/GRIN1/GRIN2B/GRIN2D/HCN2/HCN3/HCN4/KCNA2/KCNA3/KCNA4/KCNA6/KCNB1/KCNB2/KCNC1/KCNC4/KCNG1/KCNG2/KCNH2/KCNH3/KCNH8/KCNJ11/KCNK3/KCNK10/KCNN1/KCNN2/KCNN3/KCNQ2/NALCN/SCN2A/SCN3B/SCN4B/SLC4A8/SLC6A1/SLC6A6/SLC6A11/SLC6A15/SLC6A16/SLC6A17/SLC8A1/SLC8A2/SLC8A3/SLC9A6/SLC12A6/SLC30A3/SLC40A1/TRPC3/TRPC4/TRPC5	59
600	2D Downregulated	Reactome:Voltage Gated Potassium Channels	Reactome:Voltage Gated Potassium Channels	17/1908	43/16866	1.77e-06	0.000124894	0.000114155	KCNA2/KCNA3/KCNA4/KCNA6/KCNAB2/KCNAB3/KCNB1/KCNB2/KCNC1/KCNC4/KCND3/KCNG1/KCNG2/KCNH2/KCNH3/KCNH8/KCNQ2	17
601	2D Downregulated	GO:Synaptic Vesicle Recycling	GO:Synaptic Vesicle Recycling	17/1908	44/16866	2.58e-06	0.000180094	0.00016461	AP2B1/AP3B2/DNM3/NLGN1/NLGN4X/OPHN1/PACSIN1/RAB3A/SNCG/STX1A/SYNJ1/SYT1/SYT2/SYT5/SYT7/VAMP2/WNT7A	17
602	2D Downregulated	GO:Ganglion Development	GO:Ganglion Development	2008-08-01	11/16866	3.18e-06	0.000219536	0.00020066	INSM1/NELL1/NELL2/PHOX2B/POU4F2/SEMA3A/TUBB3/UNC5C	8
603	2D Downregulated	MSigDB:Hedgehog Signaling	MSigDB:Hedgehog Signaling	15/1908	36/16866	3.29e-06	0.0002246	0.000205289	ADGRG1/CDK5R1/CNTFR/CRMP1/DPYSL2/L1CAM/NF1/NRP2/OPHN1/PTCH1/RTN1/SLIT1/TLE3/UNC5C/VLDLR	15
604	2D Downregulated	GO:Sodium Ion Transport	GO:Sodium Ion Transport	26/1908	89/16866	3.47e-06	0.000232639	0.000212637	ASIC1/ASIC3/ASIC4/FGF13/HCN2/HCN3/HCN4/NALCN/SCN1A/SCN2A/SCN3A/SCN3B/SCN4B/SCN8A/SLC4A8/SLC5A12/SLC6A1/SLC6A6/SLC6A11/SLC6A15/SLC6A16/SLC6A17/SLC8A1/SLC8A2/SLC8A3/SLC9B2	26
605	2D Downregulated	GO:Positive Regulation Of Synapse Assembly	GO:Positive Regulation Of Synapse Assembly	14/1908	32/16866	3.49e-06	0.000232639	0.000212637	CLSTN3/CUX2/EPHB2/EPHB3/GRID2/IL1RAPL1/NLGN1/NRXN1/PTPRD/SEMA4A/SLITRK1/SLITRK3/SLITRK5/WNT7A	14
606	2D Downregulated	GO:Regulation Of Neuron Differentiation	GO:Regulation Of Neuron Differentiation	24/1908	79/16866	3.84e-06	0.000253513	0.000231716	ASCL1/BIN1/BRINP3/CASZ1/CDK5R1/CNTN4/DISP3/DLL1/DTX1/GDPD5/HES5/MED1/NEUROD2/NLGN1/NREP/SOX3/SOX11/TCF4/TIAM1/TUNAR/VWC2/YWHAG/YWHAH/ZC4H2	24
607	2D Downregulated	GO:Regulation Of Dendrite Development	GO:Regulation Of Dendrite Development	16/1908	41/16866	4.36e-06	0.000284508	0.000260046	BCL11A/CAMSAP2/CHRNB2/COBL/CSMD3/DCC/GSK3B/HECW1/LRP8/MFSD2A/NEDD4L/PACSIN1/SEZ6/TNIK/VLDLR/ZDHHC15	16
608	2D Downregulated	Reactome:Assembly And Cell Surface Presentation Of NMDA Receptors	Reactome:Assembly And Cell Surface Presentation Of NMDA Receptors	2008-12-01	25/16866	5.36e-06	0.000346157	0.000316394	ACTN2/CAMK2A/CASK/GPRIN1/GRIN2B/GRIN2D/LLGL1/LRRC7/MPP2/MPP3/NBEA/NEFL	12
609	2D Downregulated	GO:Regulation Of Neurotransmitter Receptor Activity	GO:Regulation Of Neurotransmitter Receptor Activity	16/1908	42/16866	6.3e-06	0.000402958	0.000368312	CACNG2/CACNG3/CACNG7/CRHBP/DAPK1/DLGAP3/DLGAP4/MAPK8IP2/NETO1/NLGN1/NPTX2/NPTXR/OPRM1/SHANK1/SHISA6/SHISA7	16
610	2D Downregulated	GO:Potassium Ion Transmembrane Transport	GO:Potassium Ion Transmembrane Transport	34/1908	137/16866	6.93e-06	0.000438311	0.000400624	ABCC8/ABCC9/ATP1A3/ATP1B2/HCN2/HCN3/HCN4/KCNA2/KCNA3/KCNA4/KCNA6/KCNB1/KCNB2/KCNC1/KCNC4/KCND3/KCNG1/KCNG2/KCNH2/KCNH3/KCNH8/KCNJ3/KCNJ9/KCNJ11/KCNK3/KCNK10/KCNN1/KCNN2/KCNN3/KCNQ2/NALCN/SLC9A6/SLC12A5/SLC12A6	34
611	2D Downregulated	GO:Calcium-Dependent Cell-Cell Adhesion Via Plasma Membrane Cell Adhesion Molecules	GO:Calcium-Dependent Cell-Cell Adhesion Via Plasma Membrane Cell Adhesion Molecules	15/1908	38/16866	7.34e-06	0.000455226	0.000416085	CDH7/CDH8/CDH9/CDH11/CDH12/CDH18/CDH22/DCHS1/NLGN1/PCDHB5/PCDHB9/PCDHB10/PCDHB13/PCDHB14/PCDHGB4	15
612	2D Downregulated	GO:Positive Regulation Of Axonogenesis	GO:Positive Regulation Of Axonogenesis	15/1908	38/16866	7.34e-06	0.000455226	0.000416085	CHODL/L1CAM/MAP6/MAPT/NTRK2/PLXNA2/PLXNC1/POU4F2/ROBO1/ROBO2/SEMA7A/SLITRK1/TIAM1/TIAM2/ZFYVE27	15
613	2D Downregulated	GO:Positive Regulation Of Excitatory Postsynaptic Potential	GO:Positive Regulation Of Excitatory Postsynaptic Potential	2008-11-01	22/16866	8.1e-06	0.000492156	0.00044984	CUX2/GRIN1/GRIN2B/GRIN2D/NETO1/NLGN1/NRXN1/RIMS1/SHANK1/STX1B/WNT7A	11
614	2D Downregulated	GO:Regulation Of Dopamine Secretion	GO:Regulation Of Dopamine Secretion	2008-11-01	22/16866	8.1e-06	0.000492156	0.00044984	CHRNB2/KCNA2/SYT1/SYT2/SYT3/SYT4/SYT5/SYT6/SYT7/SYT11/SYT13	11
615	2D Downregulated	GO:Regulation Of Neuronal Synaptic Plasticity	GO:Regulation Of Neuronal Synaptic Plasticity	14/1908	34/16866	8.27e-06	0.000497541	0.000454762	CAMK2A/EPHB2/GRIK2/GRIN1/GRIN2B/GRIN2D/NETO1/PPFIA3/RAB3A/SHISA6/SHISA7/SLC4A10/SLC8A2/SYP	14
616	2D Downregulated	MSigDB:UV Response Dn	MSigDB:UV Response Dn	35/1908	144/16866	8.4e-06	0.00049781	0.000455008	ACVR2A/ADGRL2/AKT3/AMPH/APBB2/ATP2B4/ATRN/CACNA1A/CDKN1B/CELF2/CITED2/COL3A1/DLC1/GRK5/HAS2/ICA1/IGF1R/ITGB3/KALRN/KCNMA1/KIT/MAGI2/PIK3R3/PLPP3/PRDM2/PRKAR2B/RGS4/RND3/SCAF8/SCHIP1/SCN8A/TFPI/VLDLR/WDR37/ZMIZ1	35
617	2D Downregulated	GO:Dendrite Self-Avoidance	GO:Dendrite Self-Avoidance	2008-08-01	12/16866	8.6e-06	0.00049781	0.000455008	CNTN4/CNTN6/DSCAM/DSCAML1/IGSF9/ROBO3/ROBO4/TNN	8
618	2D Downregulated	GO:Positive Regulation Of Regulated Secretory Pathway	GO:Positive Regulation Of Regulated Secretory Pathway	2008-08-01	12/16866	8.6e-06	0.00049781	0.000455008	KCNB1/NLGN1/RAB3A/RAB15/SCAMP5/SLC4A8/STX1A/SYT4	8
619	2D Downregulated	Reactome:Presynaptic Depolarization And Calcium Channel Opening	Reactome:Presynaptic Depolarization And Calcium Channel Opening	2008-08-01	12/16866	8.6e-06	0.00049781	0.000455008	CACNA1A/CACNA1B/CACNA1E/CACNA2D1/CACNA2D3/CACNB1/CACNB3/CACNG2	8
620	2D Downregulated	GO:Negative Regulation Of Axon Extension	GO:Negative Regulation Of Axon Extension	13/1908	30/16866	8.89e-06	0.000507293	0.000463676	MAP2/MT3/PTPRS/RTN4R/SEMA3A/SEMA3D/SEMA3E/SEMA4A/SEMA4C/SEMA5B/SEMA6C/SEMA7A/TRIM46	13
621	2D Downregulated	GO:Cell-Cell Adhesion Mediated By Cadherin	GO:Cell-Cell Adhesion Mediated By Cadherin	2008-12-01	26/16866	8.93e-06	0.000507293	0.000463676	CDH7/CDH8/CDH9/CDH11/CDH12/CDH18/CDH22/CTNND1/DCHS1/FER/MMP24/PCDHGB4	12
622	2D Downregulated	GO:Regulation Of Cell Differentiation	GO:Regulation Of Cell Differentiation	43/1908	193/16866	9.2e-06	0.000517806	0.000473285	ACTL6B/APC/APC2/ARID1A/BCL7A/BIN1/CASZ1/CD24/CDK5R1/CHD3/CLASP2/DLL1/DPF1/DPF3/EPHA3/FGFR2/GATA3/GSK3B/HES5/IGF2/INSM1/MEGF10/NELL1/NF1/NLGN1/NREP/PBRM1/POU4F2/RAF1/SINHCAF/SLC6A6/SMARCC1/SMARCC2/SMOC1/ST7/TFAP2A/TFAP2B/TGFBR1/TIAM1/TNR/YWHAG/YWHAH/ZNF268	43
623	2D Downregulated	GO:Negative Regulation Of Transcription By RNA Polymerase II	GO:Negative Regulation Of Transcription By RNA Polymerase II	125/1908	763/16866	1.08e-05	0.00060043	0.000548804	ACVR2B/APBB2/ASCL1/BACH2/BCL11A/BIN1/CBX2/CBX4/CBX8/CHD3/CITED2/CPEB3/CUX2/DACH1/DACT1/DNMT3B/DUSP26/EDNRB/EFNA1/EPC1/EZH2/FGFR2/FNIP2/GATA3/GLI2/HCFC1/HDAC4/HDAC5/HES5/HIC2/HSF4/IGBP1/IGF2/INSM1/IRX1/IRX2/IRX3/KDM1A/KDM1B/KDM2B/KLF7/KLF10/KLF11/MACROH2A2/MAGED4/MAGEL2/MED1/MORC3/MYT1L/NDN/NFIL3/NOTCH1/NR1H4/NR1I3/NR2F1/NR2F2/OTP/PATZ1/PER2/PHF6/PHF14/POU4F1/POU4F2/POU6F1/PRDM2/PTCH1/RIPPLY2/SATB…	125
624	2D Downregulated	KEGG:GABAergic synapse	KEGG:GABAergic synapse	25/1908	89/16866	1.14e-05	0.000630877	0.000576634	ABAT/ADCY2/ADCY5/ADCY7/CACNA1A/CACNA1B/GABBR1/GABBR2/GABRA3/GABRB2/GABRB3/GABRG2/GAD1/GAD2/GNAO1/GNG2/GNG3/GNG4/GPHN/PRKCG/SLC6A1/SLC6A11/SLC12A5/SLC32A1/SLC38A1	25
625	2D Downregulated	Reactome:Ras Activation Upon Ca2+ Influx Thru NMDA Receptor	Reactome:Ras Activation Upon Ca2+ Influx Thru NMDA Receptor	2008-10-01	19/16866	1.18e-05	0.000646191	0.000590631	ACTN2/CAMK2A/GPRIN1/GRIN2B/GRIN2D/LLGL1/LRRC7/MPP2/MPP3/NEFL	10
626	2D Downregulated	GO:Regulation Of Cell Migration	GO:Regulation Of Cell Migration	79/1908	434/16866	1.2e-05	0.000649783	0.000593914	AMH/APC/ARHGAP4/CAMK2A/CAMSAP3/CARMIL1/CDC42/CDH11/CHRD/CITED2/CNTN1/CORO1C/CTNNA2/DACH1/DOCK10/DPYSL3/EGF/ENPP2/EPHB2/ERBB4/F2R/FER/FGF9/GCNT2/HAS2/IGF1R/INSR/JAG1/KIT/LIMCH1/LRRC15/MAGI2/MAP4K4/MGAT3/MGAT5/NAV3/NF1/NOTCH1/NTNG1/PAK1/PHACTR1/PIK3R3/PLXNA2/PLXNC1/PODN/PRKX/PRR5L/ROBO1/ROBO4/SCAI/SEMA3D/SEMA3E/SEMA4A/SEMA4C/SEMA5B/SEMA6C/SEMA7A/SFRP2/SINHCAF/SORL1/SPAG9/SRCIN1/SRGAP1/SRGAP3/SST/SU…	79
627	2D Downregulated	GO:Presynaptic Endocytosis	GO:Presynaptic Endocytosis	13/1908	31/16866	1.37e-05	0.000732292	0.000669329	AP2B1/DNM3/NLGN1/NLGN4X/OPHN1/PACSIN1/SNCG/STX1A/SYNJ1/SYT1/SYT2/SYT5/VAMP2	13
628	2D Downregulated	GO:Regulation Of Dendrite Morphogenesis	GO:Regulation Of Dendrite Morphogenesis	13/1908	31/16866	1.37e-05	0.000732292	0.000669329	CAPRIN2/CHRNB2/CUX2/DPYSL5/GSK3B/HECW1/IL1RAPL1/NEDD4L/PTPRD/RAPGEF2/SS18L1/TNIK/YWHAH	13
629	2D Downregulated	GO:Heterophilic Cell-Cell Adhesion Via Plasma Membrane Cell Adhesion Molecules	GO:Heterophilic Cell-Cell Adhesion Via Plasma Membrane Cell Adhesion Molecules	17/1908	49/16866	1.41e-05	0.000743639	0.0006797	AMIGO1/CADM3/CBLN1/CRB1/CRB2/CXADR/DCHS1/FAT4/GRID2/IL1RAPL1/NECTIN1/NECTIN3/NLGN1/PTPRD/TENM2/TENM4/VCAM1	17
630	2D Downregulated	GO:Regulation Of Monoatomic Ion Transmembrane Transporter Activity	GO:Regulation Of Monoatomic Ion Transmembrane Transporter Activity	21/1908	69/16866	1.48e-05	0.000775114	0.000708469	ANK2/CACNG2/CACNG3/CACNG7/CHRM3/CRHBP/DAPK1/HCN2/HCN3/HCN4/MAPK8IP2/NEDD4L/NLGN1/OPRM1/SCN3B/SCN4B/SHANK1/SHISA6/SHISA7/STK39/YWHAH	21
631	2D Downregulated	GO:Negative Regulation Of Neuron Projection Development	GO:Negative Regulation Of Neuron Projection Development	18/1908	54/16866	1.49e-05	0.000775193	0.000708541	BCL11A/CRMP1/DCC/DPYSL3/EFNA1/LRP4/MT3/NLGN1/PAQR3/PRAG1/PTPRO/PTPRS/RTN4R/SEMA3A/SPOCK1/STMN2/STX1B/TNR	18
632	2D Downregulated	GO:Synaptic Vesicle Endocytosis	GO:Synaptic Vesicle Endocytosis	15/1908	40/16866	1.53e-05	0.000790272	0.000722324	AP2B1/DNAJC6/DNM3/NLGN1/NLGN4X/OPHN1/PACSIN1/SNAP91/SNCG/STX1A/SYNJ1/SYT1/SYT2/SYT5/VAMP2	15
633	2D Downregulated	GO:Autonomic Nervous System Development	GO:Autonomic Nervous System Development	2008-09-01	16/16866	1.62e-05	0.000821295	0.000750679	EDNRB/GATA3/NELL1/NF1/PHOX2B/SEMA3A/SOX4/SOX11/TFAP2B	9
634	2D Downregulated	Reactome:CRMPs In Sema3A Signaling	Reactome:CRMPs In Sema3A Signaling	2008-09-01	16/16866	1.62e-05	0.000821295	0.000750679	CDK5R1/CRMP1/DPYSL2/DPYSL3/DPYSL4/DPYSL5/GSK3B/PLXNA2/SEMA3A	9
635	2D Downregulated	KEGG:Rap1 signaling pathway	KEGG:Rap1 signaling pathway	45/1908	210/16866	1.66e-05	0.000834224	0.000762497	ADCY2/ADCY5/ADCY7/AFDN/AKT3/CDC42/CRKL/CTNND1/DOCK4/EFNA1/EFNA3/EFNA5/EGF/EVL/F2R/FGF9/FGF10/FGFR2/FGFR3/GNAO1/GRIN1/GRIN2B/IGF1R/INSR/ITGB3/KIT/LPAR2/LPAR4/MAGI1/MAGI2/MAGI3/MAPK11/PGF/PIK3CA/PIK3R3/PLCB1/PRKCG/RAF1/RALGDS/RAPGEF2/RAPGEF5/RAPGEF6/SIPA1L2/TIAM1/VAV3	45
636	2D Downregulated	GO:Sensory Organ Development	GO:Sensory Organ Development	21/1908	70/16866	1.89e-05	0.000939401	0.00085863	ASCL1/BHLHE22/BHLHE23/BMPR1B/CHD7/GATA3/MAB21L1/MAB21L2/MEIS1/NEUROD2/NEUROD6/OLIG1/OLIG2/OLIG3/PBX1/PBX3/SALL2/SHROOM2/SMOC1/SOX3/TGFB2	21
637	2D Downregulated	GO:Positive Regulation Of Developmental Growth	GO:Positive Regulation Of Developmental Growth	17/1908	50/16866	1.91e-05	0.000939401	0.00085863	AGRN/DLL1/INSR/L1CAM/MAPT/NEDD4L/PLCB1/POU4F2/RIMS1/RNF157/SEMA7A/SYT1/SYT2/SYT3/SYT4/UNC13A/ZFYVE27	17
638	2D Downregulated	KEGG:Insulin secretion	KEGG:Insulin secretion	24/1908	86/16866	1.91e-05	0.000939401	0.00085863	ABCC8/ADCY2/ADCY5/ADCY7/ADCYAP1/ADCYAP1R1/ATP1A3/ATP1B2/CAMK2A/CHRM3/CREB5/KCNJ11/KCNMA1/KCNMB2/KCNN1/KCNN2/KCNN3/PCLO/PLCB1/PRKCG/RAB3A/SNAP25/STX1A/VAMP2	24
639	2D Downregulated	GO:Protein Localization To Synapse	GO:Protein Localization To Synapse	2008-08-01	13/16866	2.01e-05	0.000972657	0.000889027	NLGN1/NPHS1/NRXN1/NRXN2/PCLO/SHANK1/STAU2/ZDHHC15	8
640	2D Downregulated	GO:Regulation Of Short-Term Neuronal Synaptic Plasticity	GO:Regulation Of Short-Term Neuronal Synaptic Plasticity	2008-08-01	13/16866	2.01e-05	0.000972657	0.000889027	GRIK2/PPFIA3/RAB3A/SHISA6/SHISA7/SLC4A10/SLC8A2/SYP	8
641	2D Downregulated	Reactome:Neurotoxicity Of Clostridium Toxins	Reactome:Neurotoxicity Of Clostridium Toxins	2008-07-01	10/16866	2.06e-05	0.000989642	0.000904552	SNAP25/STX1A/STX1B/SV2A/SYT1/SYT2/VAMP2	7
642	2D Downregulated	Reactome:Receptor-type Tyrosine-Protein Phosphatases	Reactome:Receptor-type Tyrosine-Protein Phosphatases	2008-10-01	20/16866	2.12e-05	0.0010082	0.000921514	IL1RAPL1/PPFIA2/PPFIA3/PPFIBP1/PTPRD/PTPRF/PTPRS/SLITRK1/SLITRK3/SLITRK5	10
643	2D Downregulated	GO:Inorganic Cation Transmembrane Transport	GO:Inorganic Cation Transmembrane Transport	56/1908	284/16866	2.22e-05	0.00104922	0.000959002	ABCC8/ABCC9/ASIC1/ASIC3/ASIC4/ATP1A3/ATP2A3/ATP2B4/ATP6V0A1/CACNA1A/CACNB1/HCN2/HCN3/HCN4/KCNA2/KCNA3/KCNA4/KCNA6/KCNB1/KCNB2/KCNC1/KCNC4/KCNG1/KCNG2/KCNH2/KCNH3/KCNH8/KCNJ11/KCNK3/KCNK10/KCNN1/KCNN2/KCNN3/KCNQ2/NALCN/P2RX3/SCN2A/SCN3B/SCN4B/SLC4A8/SLC6A1/SLC6A6/SLC6A11/SLC6A15/SLC6A16/SLC6A17/SLC8A1/SLC8A2/SLC8A3/SLC9A6/SLC12A6/SLC30A3/SLC40A1/TRPC3/TRPC4/TRPC5	56
644	2D Downregulated	GO:Kidney Development	GO:Kidney Development	21/1908	71/16866	2.4e-05	0.00112348	0.00102689	FGF10/GATA3/GLI2/GREB1L/HAS2/LHX1/LRP4/MME/NF1/PAX2/PCSK9/PRKX/ROBO2/SIX2/SOX4/TFAP2A/TFAP2B/TGFB2/TGFBR1/VANGL2/ZBTB16	21
645	2D Downregulated	GO:Regulation Of Synapse Assembly	GO:Regulation Of Synapse Assembly	17/1908	51/16866	2.56e-05	0.00118757	0.00108546	CHRNB2/CLSTN3/CUX2/EPHB2/EPHB3/GRID2/IL1RAPL1/LHFPL4/NLGN1/NRXN1/PTPRD/ROBO2/SLIT1/SLITRK1/SLITRK3/SLITRK5/WNT7A	17
646	2D Downregulated	GO:Sodium Ion Transmembrane Transport	GO:Sodium Ion Transmembrane Transport	23/1908	82/16866	2.59e-05	0.00118757	0.00108546	ASIC1/ASIC3/ASIC4/ATP1A3/ATP1B2/HCN2/HCN3/HCN4/NALCN/SCN2A/SCN3B/SCN4B/SLC4A8/SLC6A1/SLC6A6/SLC6A11/SLC6A15/SLC6A16/SLC6A17/SLC8A1/SLC8A2/SLC8A3/SLC9A6	23
647	2D Downregulated	GO:Synaptic Vesicle Cycle	GO:Synaptic Vesicle Cycle	14/1908	37/16866	2.61e-05	0.00118757	0.00108546	BRSK1/CPLX2/NLGN1/PCLO/RAB3A/RIMS1/SLC17A6/SLC17A8/SLC32A1/SNAP25/STX1A/SYT7/VAMP2/WNT7A	14
648	2D Downregulated	IPA:Reelin Signaling in Neurons	IPA:Reelin Signaling in Neurons	14/1908	37/16866	2.61e-05	0.00118757	0.00108546	AFDN/CDC42/CDK5R1/DAB1/DCX/GSK3B/LRP8/MAPK8/MAPT/NECTIN3/PAFAH1B1/TERF2IP/VLDLR/WASF1	14
649	2D Downregulated	Reactome:CaM Pathway	Reactome:CaM Pathway	13/1908	33/16866	3.07e-05	0.0013839	0.00126491	ADCY2/ADCY5/ADCY7/CAMK2A/CAMK4/CAMKK2/NBEA/PDE1A/PDE1B/PDE1C/PRKAR2B/PRKCG/PRKX	13
650	2D Downregulated	GO:Calcium Ion Transmembrane Import Into Cytosol	GO:Calcium Ion Transmembrane Import Into Cytosol	23/1908	83/16866	3.21e-05	0.00143612	0.00131264	ATP2B4/CACNA1A/CACNA1B/CACNA1E/CACNA2D1/CACNB3/CHERP/F2R/GRIN1/GRIN2B/GRIN2D/JPH3/JPH4/NALF2/PLCB1/PLCH1/SCN1A/SCN2A/SCN3A/SCN8A/SLC8A1/SLC8A2/SLC8A3	23
651	2D Downregulated	IPA:Opioid Signaling Pathway	IPA:Opioid Signaling Pathway	15/1908	43/16866	4.15e-05	0.00184673	0.00168795	ADCY2/ADCY5/ADCY7/CDC42/CDKN1B/EPHB2/GSK3B/OPRK1/OPRM1/PDK1/PLCB1/RAF1/SLC12A5/TERF2IP/TH	15
652	2D Downregulated	GO:Cell Differentiation In Hindbrain	GO:Cell Differentiation In Hindbrain	2008-07-01	11/16866	5.12e-05	0.00226015	0.00206582	CBLN1/CEND1/FAIM2/GRID2/LHX1/OPHN1/PHOX2B	7
653	2D Downregulated	KEGG:GnRH secretion	KEGG:GnRH secretion	19/1908	64/16866	5.46e-05	0.00237858	0.00217407	AKT3/ARRB1/GABBR1/GABBR2/HCN2/HCN3/KCNJ3/KCNJ9/KCNJ11/KCNN1/KCNN2/KCNN3/PIK3CA/PIK3R3/PLCB1/PRKCG/RAF1/TRPC4/TRPC5	19
654	2D Downregulated	GO:Plasma Membrane Bounded Cell Projection Organization	GO:Plasma Membrane Bounded Cell Projection Organization	31/1908	132/16866	5.47e-05	0.00237858	0.00217407	ATCAY/ATP1B2/BICDL1/BTG2/CAMSAP1/CARMIL1/CDK5R1/CFAP126/CNTN4/FRY/GPM6A/GPRIN1/GPRIN3/GSK3B/HDGFL3/KIFAP3/L1CAM/MAP2/MAPT/NLGN1/OPHN1/POU4F1/PPP1R9A/RAB6B/RAPGEF2/SAMD14/STMN2/STMN4/TBC1D24/VPS13B/ZFYVE27	31
655	2D Downregulated	GO:Dendritic Spine Organization	GO:Dendritic Spine Organization	2008-11-01	26/16866	5.77e-05	0.00247457	0.0022618	CDC42/CHRNA7/CTNND2/DOCK10/EPHB2/EPHB3/IGF1R/INSR/PAK3/SHANK1/WNT7A	11
656	2D Downregulated	GO:Wnt Signaling Pathway, Planar Cell Polarity Pathway	GO:Wnt Signaling Pathway, Planar Cell Polarity Pathway	2008-11-01	26/16866	5.77e-05	0.00247457	0.0022618	CDC42/CELSR2/CELSR3/DAAM1/FZD7/MAGI2/PRICKLE1/TIAM1/VANGL2/WNT5A/WNT7A	11
657	2D Downregulated	GO:Inorganic Cation Import Across Plasma Membrane	GO:Inorganic Cation Import Across Plasma Membrane	26/1908	103/16866	5.9e-05	0.0025129	0.00229684	ABCC9/ATP1A3/ATP1B2/ATP2B4/CACNA1A/CACNA1B/CACNA1E/CACNA2D1/HCN2/HCN4/KCNH2/KCNJ3/KCNJ9/KCNJ11/NALF2/SCN1A/SCN2A/SCN3A/SCN8A/SLC6A1/SLC8A1/SLC8A2/SLC8A3/SLC9A6/SLC12A5/SLC12A6	26
658	2D Downregulated	GO:Regulation Of Axon Extension	GO:Regulation Of Axon Extension	13/1908	35/16866	6.36e-05	0.0026713	0.00244162	GSK3B/L1CAM/MAP2/MAPT/MT3/OLFM1/POU4F2/PTPRS/RTN4R/SEMA3A/SEMA7A/TRIM46/ZFYVE27	13
659	2D Downregulated	Reactome:Ca-dependent Events	Reactome:Ca-dependent Events	13/1908	35/16866	6.36e-05	0.0026713	0.00244162	ADCY2/ADCY5/ADCY7/CAMK2A/CAMK4/CAMKK2/NBEA/PDE1A/PDE1B/PDE1C/PRKAR2B/PRKCG/PRKX	13
660	2D Downregulated	GO:Negative Regulation Of Nucleic Acid-Templated Transcription	GO:Negative Regulation Of Nucleic Acid-Templated Transcription	79/1908	456/16866	7.05e-05	0.00294432	0.00269116	ASCL1/ATF7IP/BAHD1/BASP1/BCL7A/BEND5/BTAF1/CBFA2T3/CBX4/CDK5R1/CDKN1B/CHD3/CITED2/DACH1/DMBX1/EPC1/EREG/EZH2/FOXN3/FOXP1/FOXP2/GATA3/HDAC4/HDAC5/HIC2/IKZF4/ING4/KAT6A/KAT8/KDM1A/KLF10/L3MBTL1/LANCL2/LBH/LHX1/MAGEL2/MAP3K10/NDUFA13/NFIL3/NOTCH1/NR2F2/PATZ1/PAX2/PER2/PLCB1/POU3F3/PRICKLE1/RBFOX2/RCOR2/RFX3/RRP8/RUNX1T1/SFRP2/SMARCC2/SOX13/SOX14/SPEN/TAF7/TCF7L2/TFAP2A/TFAP2B/TRAF6/TRERF1/TSHZ3/TWIS…	79
661	2D Downregulated	GO:Negative Chemotaxis	GO:Negative Chemotaxis	2008-12-01	31/16866	7.59e-05	0.00314733	0.00287672	EPHA7/ITGB3/ROBO1/SEMA3A/SEMA3D/SEMA3E/SEMA4A/SEMA4C/SEMA6C/SEMA7A/SLIT1/UNC5C	12
662	2D Downregulated	GO:Presynapse Assembly	GO:Presynapse Assembly	2008-08-01	15/16866	8.16e-05	0.003362	0.00307293	IL1RAPL1/LRP4/NLGN1/NLGN4X/PCLO/PTPRD/WNT5A/WNT7A	8
663	2D Downregulated	GO:Regulation Of Neuron Apoptotic Process	GO:Regulation Of Neuron Apoptotic Process	26/1908	105/16866	8.35e-05	0.00341597	0.00312226	BCL2/CDK5R1/CNTFR/CRLF1/EPHA7/F2R/FAIM2/GRID2/KCNB1/KDM2B/LIG4/MT3/NDNF/NF1/NTRK2/PCSK9/POU4F1/PPARGC1A/PRKCG/SEMA3E/TFAP2A/TFAP2B/TGFB2/TOX3/TYRO3/VSTM2L	26
664	2D Downregulated	GO:Protein Localization To Membrane	GO:Protein Localization To Membrane	40/1908	192/16866	9.21e-05	0.00374087	0.00341922	ACTN2/AGRN/ANK1/ANK2/ANK3/ARL5B/C2CD5/CACNB3/CLASP2/CPE/DPP6/DPP10/EHD3/FGF13/ITGA4/KCNB1/KCNB2/LRP6/MAGI2/MYO5A/NLGN1/NRXN1/NRXN2/NUP54/PACSIN1/PTCH1/RAB3A/RAB3C/RAB6B/RABEP1/RAPGEF2/RAPGEF6/SCN3B/STXBP1/TNIK/TRARG1/TSPAN5/ZDHHC15/ZDHHC22/ZFYVE27	40
665	2D Downregulated	GO:Negative Regulation Of Neuron Differentiation	GO:Negative Regulation Of Neuron Differentiation	2008-10-01	23/16866	9.53e-05	0.00384628	0.00351558	CNTN4/DISP3/DLL1/DTX1/GSK3B/HES5/MED1/POU4F2/SOX3/TUNAR	10
666	2D Downregulated	GO:Synaptic Vesicle Docking	GO:Synaptic Vesicle Docking	2008-05-01	6/16866	0.000100245	0.0040203	0.00367463	SNAP25/SNPH/STX1B/UNC13A/UNC13B	5
667	2D Downregulated	GO:Synaptic Membrane Adhesion	GO:Synaptic Membrane Adhesion	2008-07-01	12/16866	0.00011084	0.00441631	0.00403659	LRRC4C/NTNG1/PTPRD/PTPRF/PTPRS/SLITRK1/SLITRK3	7
668	2D Downregulated	GO:Negative Regulation Of Cell Differentiation	GO:Negative Regulation Of Cell Differentiation	42/1908	207/16866	0.000116475	0.00461092	0.00421446	ABCA5/ABCG1/ACTL6B/ADAMTS7/ADAMTS12/ASCL1/BCL7A/CHRD/CNTN4/DISP3/DLL1/DTX1/EFNA1/ESRRB/GATA3/HES5/IGF2/ITGB3/JAG1/MED1/MEIS1/NOCT/NOTCH1/POU4F2/PTCH1/PTGR3/RANBP3L/RORA/RUNX1T1/SFRP2/SINHCAF/SMARCC1/SORD/SOX3/SOX4/TGFBR1/TNN/TRIB2/TUNAR/TWIST1/WNT5A/ZBTB16	42
669	2D Downregulated	KEGG:Cholinergic synapse	KEGG:Cholinergic synapse	27/1908	113/16866	0.000118236	0.00464572	0.00424627	ADCY2/ADCY5/ADCY7/AKT3/BCL2/CACNA1A/CACNA1B/CAMK2A/CAMK4/CHAT/CHRM2/CHRM3/CHRNA4/CHRNA7/CHRNB2/CREB5/GNAO1/GNG2/GNG3/GNG4/KCNJ3/KCNQ2/PIK3CA/PIK3R3/PLCB1/PRKCG/SLC18A3	27
670	2D Downregulated	IPA:Axonal Guidance Signaling	IPA:Axonal Guidance Signaling	22/1908	84/16866	0.000118869	0.00464572	0.00424627	CDC42/DCC/DPYSL2/DPYSL5/GDF7/GSK3B/KALRN/L1CAM/LINGO1/LRRC4C/MICAL1/NTNG1/PLXNC1/RAF1/RGS3/RND1/ROBO3/RTN4R/SEMA7A/SHANK2/TERF2IP/WNT5A	22
671	2D Downregulated	GO:Postsynapse Assembly	GO:Postsynapse Assembly	2008-06-01	9/16866	0.00012896	0.00497671	0.00454881	NLGN1/NLGN4X/NRXN1/NRXN2/WNT5A/WNT7A	6
672	2D Downregulated	Reactome:Activation Of Ca-permeable Kainate Receptor	Reactome:Activation Of Ca-permeable Kainate Receptor	2008-06-01	9/16866	0.00012896	0.00497671	0.00454881	GRIK1/GRIK3/GRIK5/LLGL1/MPP3/NCALD	6
673	2D Downregulated	KEGG:Dopaminergic synapse	KEGG:Dopaminergic synapse	30/1908	132/16866	0.000134936	0.00517479	0.00472986	ADCY5/AKT3/ARRB1/CACNA1A/CACNA1B/CAMK2A/COMT/CREB5/GNAO1/GNG2/GNG3/GNG4/GRIA2/GRIA4/GRIN2B/GSK3B/KCNJ3/KCNJ9/KIF5A/KIF5C/MAPK8/MAPK10/MAPK11/PLCB1/PPP2R2B/PPP2R2D/PPP2R3A/PRKCG/SCN1A/TH	30
674	2D Downregulated	KEGG:cAMP signaling pathway	KEGG:cAMP signaling pathway	43/1908	216/16866	0.000152271	0.00580331	0.00530434	ADCY2/ADCY5/ADCY7/ADCYAP1/ADCYAP1R1/AFDN/AKT3/AMH/ATP1A3/ATP1B2/ATP2A3/ATP2B2/ATP2B3/ATP2B4/CAMK2A/CAMK4/CHRM2/CNGA3/CREB5/EDNRA/F2R/GABBR1/GABBR2/GIPR/GRIA2/GRIA4/GRIN1/GRIN2B/GRIN2D/HCN2/HCN4/HTR1B/MAPK8/MAPK10/PAK1/PIK3CA/PIK3R3/PTCH1/RAF1/SST/SSTR1/TIAM1/VAV3	43
675	2D Downregulated	GO:Regulation Of Anatomical Structure Morphogenesis	GO:Regulation Of Anatomical Structure Morphogenesis	29/1908	127/16866	0.000158702	0.00601108	0.00549424	ADGRA2/ADGRB3/BRSK1/BRSK2/CAMSAP1/CDK5R1/CHRNB2/CLASP2/CRB2/DLL1/EFNA5/EPHB3/FGFR2/GSK3B/HECW1/LRRC4C/MAPT/NEDD4L/NF1/PAK1/PAK3/PID1/PPFIA2/SRCIN1/TNIK/VASH1/VASH2/ZDHHC15/ZNF135	29
676	2D Downregulated	GO:Positive Regulation Of DNA-templated Transcription	GO:Positive Regulation Of DNA-templated Transcription	181/1908	1243/16866	0.000162232	0.00610137	0.00557677	ACVR2A/ADCYAP1/AGO1/AGRN/APBB2/APLN/ARID1A/ARRB1/ASCL1/ASXL3/ATF7IP/ATXN7L3/AUTS2/BCL11B/BHLHE22/BHLHE23/BMPR1B/CAMK4/CAMKK2/CAPRIN2/CASZ1/CCNT1/CHD3/CITED2/CREB5/CSRNP2/CSRNP3/DCN/DDX39B/DHX36/DLL1/DOT1L/EDRF1/EGF/EPC1/EPC2/ERBB4/ESRRB/ESRRG/F2R/FGFR2/FZD7/GATA3/GDF7/GLI2/GRHL1/GRIN1/GSX1/HCFC1/HDAC4/HDAC5/HELZ2/HES5/HLTF/HMGN1/HOXB2/HSF2/IGF2/IRX3/IRX6/JAG1/JMJD6/KAT6A/KAT8/KCNH2/KDM1A/KDM1B/KD…	181
677	2D Downregulated	GO:Transmembrane Receptor Protein Tyrosine Kinase Signaling Pathway	GO:Transmembrane Receptor Protein Tyrosine Kinase Signaling Pathway	53/1908	284/16866	0.000163075	0.00610137	0.00557677	ALKAL2/ANKS1A/ANKS1B/ARHGEF7/BDKRB2/CD8A/CDK5R1/CNKSR1/DDR1/DOK4/EFNA1/EFNA3/EFNA5/EFNB1/EPHA3/EPHA5/EPHA7/EPHA10/EPHB2/EPHB3/EPHB6/ERBB4/FER/FGF9/FGFR2/FGFR3/FRS3/GSK3B/IGF1R/IGF2/INSR/KALRN/KIT/MTSS1/NELL1/NTRK2/PAK1/PAK3/PGF/PIK3CA/PIK3R3/PLCB1/PTK6/RAPGEF2/SAMD10/SH2B2/SHC2/SOCS2/SRMS/TIAM1/TYRO3/UBASH3B/ZFYVE27	53
678	2D Downregulated	Reactome:Heparan Sulfate/Heparin (HS-GAG) Metabolism	Reactome:Heparan Sulfate/Heparin (HS-GAG) Metabolism	16/1908	53/16866	0.000167461	0.00622753	0.00569208	AGRN/BCAN/CSPG5/DCN/GLCE/GPC2/HS3ST3B1/HS3ST4/HS3ST5/HS6ST1/HS6ST2/HS6ST3/NCAN/NDST3/NDST4/XYLT1	16
679	2D Downregulated	Reactome:Generic Transcription Pathway	Reactome:Generic Transcription Pathway	174/1908	1190/16866	0.000176248	0.00651481	0.00595466	ACTL6B/AGO1/AKT3/ANAPC15/ARID1A/BBC3/BTG1/BTG2/CAMK2A/CAMK4/CBX2/CBX4/CBX8/CCNG2/CCNT1/CDC7/CDK5R1/CDKN1B/CHD3/CITED2/CNOT6/COX19/DLL1/DYRK2/EPC1/ESRRB/ESRRG/EZH2/FANCC/GAD1/GAD2/GATA3/GLI2/GPRIN1/GRIA2/GRIN2B/GSK3B/H2BC5/H2BC21/HDAC4/HDAC5/ITGA4/JAG1/KAT6A/KDM5B/KIT/KMT2A/L3MBTL1/MAPK11/MAPKAPK5/MEAF6/MED23/NEDD4L/NOTCH1/NR1H4/NR1I3/NR2F1/OPRK1/OPRM1/PAX5/PBRM1/PHC1/PHC2/PIP4K2B/PMS2/POLR2B/POU4…	174
680	2D Downregulated	GO:Regulation Of Establishment Of Planar Polarity	GO:Regulation Of Establishment Of Planar Polarity	2008-11-01	29/16866	0.000187153	0.00683553	0.0062478	CDC42/CELSR2/CELSR3/DAAM1/DACT1/FZD7/PRICKLE1/TIAM1/VANGL2/WNT5A/WNT7A	11
681	2D Downregulated	GO:Regulation Of Neuron Migration	GO:Regulation Of Neuron Migration	2008-11-01	29/16866	0.000187153	0.00683553	0.0062478	CAMK2A/COL3A1/CTNNA2/NEXMIF/NTNG1/PHACTR1/RAPGEF2/SEMA3A/SRGAP3/TNN/ZNF609	11
682	2D Downregulated	GO:Inhibitory Synapse Assembly	GO:Inhibitory Synapse Assembly	2008-07-01	13/16866	0.000216666	0.00782035	0.00714795	FGF13/GABRB2/GABRB3/GABRG2/LGI2/SRGAP3/WNT5A	7
683	2D Downregulated	GO:Membrane Depolarization During Action Potential	GO:Membrane Depolarization During Action Potential	2008-07-01	13/16866	0.000216666	0.00782035	0.00714795	HCN2/HCN4/KCNH2/SCN3B/SCN4B/SLC8A1/YWHAH	7
684	2D Downregulated	GO:Positive Regulation Of Developmental Process	GO:Positive Regulation Of Developmental Process	45/1908	233/16866	0.000223325	0.00794419	0.00726114	ACTL6B/ACVR1B/ARHGEF7/ARID1A/BASP1/BCL7A/BMPR1B/BNIP3/CLASP2/COBL/CORO1C/CPEB3/DCN/DPF1/DPF3/ELAPOR2/ENPP2/ESRRB/GSK3B/INSM1/INSR/KMT5B/KMT5C/LHX1/LRP8/NEUROD2/NLGN1/NRXN1/PACSIN1/PAX2/PBRM1/PLCB1/POU4F2/SHANK1/SINHCAF/SLC6A6/SMARCC1/SMARCC2/SORL1/TET1/VLDLR/WNT5A/ZBTB16/ZDHHC15/ZNF268	45
685	2D Downregulated	Reactome:Netrin-1 Signaling	Reactome:Netrin-1 Signaling	15/1908	49/16866	0.000223911	0.00794419	0.00726114	ABLIM3/CDC42/DCC/DSCAM/DSCAML1/MAPK8/MAPK11/NEO1/RGMA/RGMB/ROBO1/TRPC3/TRPC4/TRPC5/UNC5C	15
686	2D Downregulated	GO:Negative Regulation Of Cell-Substrate Adhesion	GO:Negative Regulation Of Cell-Substrate Adhesion	13/1908	39/16866	0.00022657	0.00794419	0.00726114	CASK/CORO1C/DMTN/EFNA5/FZD7/GCNT2/JAG1/MAP4K4/NEXMIF/NOTCH1/PTPRO/SEMA3E/SPOCK1	13
687	2D Downregulated	GO:Regulation Of Monoatomic Cation Transmembrane Transport	GO:Regulation Of Monoatomic Cation Transmembrane Transport	13/1908	39/16866	0.00022657	0.00794419	0.00726114	DPP6/DPP10/GRIN1/GRIN2B/GRIN2D/HCN2/HCN3/HCN4/KCNAB2/KCNAB3/KCNH2/KCNN2/NEDD4L	13
688	2D Downregulated	Reactome:DAG And IP3 Signaling	Reactome:DAG And IP3 Signaling	13/1908	39/16866	0.00022657	0.00794419	0.00726114	ADCY2/ADCY5/ADCY7/CAMK2A/CAMK4/CAMKK2/NBEA/PDE1A/PDE1B/PDE1C/PRKAR2B/PRKCG/PRKX	13
689	2D Downregulated	GO:Homophilic Cell Adhesion Via Plasma Membrane Adhesion Molecules	GO:Homophilic Cell Adhesion Via Plasma Membrane Adhesion Molecules	17/1908	60/16866	0.000248993	0.00858038	0.00784263	CADM2/CADM3/CELSR2/CNTN2/CNTN4/CNTN6/DSCAM/DSCAML1/ESAM/IGSF9/L1CAM/NECTIN1/NECTIN3/ROBO1/ROBO2/ROBO3/ROBO4	17
690	2D Downregulated	Reactome:Transcriptional Regulation By MECP2	Reactome:Transcriptional Regulation By MECP2	17/1908	60/16866	0.000248993	0.00858038	0.00784263	AGO1/CAMK2A/CAMK4/DLL1/GAD1/GAD2/GPRIN1/GRIA2/GRIN2B/NOTCH1/OPRK1/OPRM1/RBFOX1/SLC2A3/SST/TNRC6C/TRPC3	17
691	2D Downregulated	GO:Positive Regulation Of Dendrite Extension	GO:Positive Regulation Of Dendrite Extension	2008-08-01	17/16866	0.000250308	0.00858038	0.00784263	NEDD4L/RIMS1/RNF157/SYT1/SYT2/SYT3/SYT4/UNC13A	8
692	2D Downregulated	GO:Postsynaptic Membrane Organization	GO:Postsynaptic Membrane Organization	2008-08-01	17/16866	0.000250308	0.00858038	0.00784263	GPHN/LHFPL4/LRP4/NLGN1/NLGN4X/NRXN1/NRXN2/SHISA7	8
693	2D Downregulated	Reactome:HS-GAG Biosynthesis	Reactome:HS-GAG Biosynthesis	2008-11-01	30/16866	0.000265491	0.0090503	0.00827215	AGRN/GLCE/GPC2/HS3ST3B1/HS3ST4/HS3ST5/HS6ST1/HS6ST2/HS6ST3/NDST3/NDST4	11
694	2D Downregulated	GO:Chloride Transport	GO:Chloride Transport	20/1908	77/16866	0.000268893	0.00906554	0.00828608	ANO8/BEST1/CLCN2/CLCN4/CLCN5/CLCN6/GABRA3/GABRB2/GABRB3/GABRG2/GLRA2/GLRA3/SLC1A1/SLC1A7/SLC4A8/SLC4A10/SLC6A1/SLC12A5/SLC12A6/TTYH1	20
695	2D Downregulated	Reactome:Regulation Of Insulin Secretion	Reactome:Regulation Of Insulin Secretion	20/1908	77/16866	0.000268893	0.00906554	0.00828608	ABCC8/ADCY5/CACNA1A/CACNA1E/CACNB3/CHRM3/GNG2/GNG3/GNG4/KCNB1/KCNG2/KCNJ11/MARCKS/PLCB1/PRKAR2B/SNAP25/STX1A/STXBP1/SYT5/VAMP2	20
696	2D Downregulated	GO:Acidic Amino Acid Transport	GO:Acidic Amino Acid Transport	2008-06-01	10/16866	0.000291433	0.00977175	0.00893157	SLC1A1/SLC6A1/SLC6A6/SLC17A6/SLC17A8/SLC32A1	6
697	2D Downregulated	Reactome:Gene Expression (Transcription)	Reactome:Gene Expression (Transcription)	205/1908	1449/16866	0.000307048	0.0102394	0.00935898	ACTL6B/AGO1/AKT3/ANAPC15/ARID1A/BBC3/BTG1/BTG2/CAMK2A/CAMK4/CASC3/CBX2/CBX4/CBX8/CCNG2/CCNT1/CDC7/CDK5R1/CDKN1B/CHD3/CITED2/CNOT6/COX19/CPSF4/CSTF3/DDX39B/DLL1/DNMT3B/DROSHA/DYRK2/EAF1/EPC1/ESRRB/ESRRG/EZH2/FANCC/GAD1/GAD2/GATA3/GLI2/GPRIN1/GRIA2/GRIN2B/GSK3B/GTF3C3/GTF3C4/H2BC5/H2BC21/HDAC4/HDAC5/INTS2/INTS12/ITGA4/JAG1/JARID2/KAT6A/KDM5B/KIT/KMT2A/L3MBTL1/LSM11/MAPK11/MAPKAPK5/MEAF6/MED23/MTF2/…	205
698	2D Downregulated	GO:Pyrimidine Nucleobase Catabolic Process	GO:Pyrimidine Nucleobase Catabolic Process	2008-05-01	7/16866	0.000317956	0.0104891	0.00958726	CRMP1/DPYSL2/DPYSL3/DPYSL4/DPYSL5	5
699	2D Downregulated	Reactome:NrCAM Interactions	Reactome:NrCAM Interactions	2008-05-01	7/16866	0.000317956	0.0104891	0.00958726	ANK1/CNTN2/LLGL1/MPP3/NRP2	5
700	2D Downregulated	GO:Protein Phosphorylation	GO:Protein Phosphorylation	82/1908	500/16866	0.000333574	0.0109455	0.0100044	ACVR1B/ACVR2A/ACVR2B/AKT3/AMH/BMPR1B/BRSK1/BRSK2/CAMK2A/CAMK4/CAMKK2/CAMKV/CCNT1/CDC7/CDC42BPB/CDK5R1/CDK14/CILK1/DAPK1/DCLK3/DDR1/DYRK2/EPHA3/EPHA5/EPHA7/EPHA10/EPHB2/EPHB3/EPHB6/ERBB4/FAM20B/FER/FGFR2/FGFR3/FNIP2/GDF7/GRK3/GRK4/GRK5/GSK3B/IGF1R/INSR/KIT/LMTK3/MAP3K10/MAP4K4/MAP4K5/MAPK8/MAPK10/MAPKAPK5/MAST1/MAST2/MEX3B/MORC3/NIM1K/NTRK2/PAK1/PAK3/PASK/PDK1/PNCK/PRAG1/PRKAB1/PRKCG/PRKG2/PRKX/PT…	82
701	2D Downregulated	GO:Regulation Of Cation Channel Activity	GO:Regulation Of Cation Channel Activity	16/1908	56/16866	0.000338176	0.0110375	0.0100885	ANK2/ANK3/CACNA1A/CACNB1/CACNB3/EDNRA/FGF11/FGF13/HCN2/HCN3/HCN4/JPH3/JPH4/KCNG1/NETO1/VAMP2	16
702	2D Downregulated	GO:Regulation Of Gene Expression	GO:Regulation Of Gene Expression	164/1908	1127/16866	0.000341454	0.0110551	0.0101046	ACVR1B/ACVR2B/ADNP/ADNP2/AFF3/AMH/ANK2/ANK3/APBB2/APBB3/APLN/ASCL1/ATF7IP/ATP2B4/ATXN7L3/ATXN7L3B/AVPR2/BMPR1B/BTG1/BTN3A1/BTN3A2/CD34/CELSR2/CHD3/CHD7/CITED2/CNTN1/COQ7/CRKL/CUX2/DENND4A/DHX36/DLL1/DNMT3B/EGF/ELAVL2/EPHB2/ESRRB/ESRRG/EZH2/FGF9/FGF10/FOXN2/FOXN3/FOXP1/FZD7/GATA3/GCNT2/GSK3B/HCFC1/HDAC4/HDAC5/HES6/HIC2/HMG20A/HSPA1B/IGF2/ING4/INSM1/INSR/ITGB8/JADE3/KAT6A/KAT8/KDM6B/LHX1/LMX1B/MAPK…	164
703	2D Downregulated	GO:Regulation Of Neurogenesis	GO:Regulation Of Neurogenesis	18/1908	67/16866	0.00034232	0.0110551	0.0101046	ASCL1/DLL1/HES5/HES6/HES7/HLTF/LIG4/LRP2/MME/NOTCH1/OPRM1/PER2/RASSF10/SORL1/SOX11/SPEN/WNT3/WNT7A	18
704	2D Downregulated	GO:Positive Regulation Of Ras Protein Signal Transduction	GO:Positive Regulation Of Ras Protein Signal Transduction	15/1908	51/16866	0.000364267	0.0116414	0.0106404	ADGRG1/AKAP13/ARRB1/AUTS2/COL3A1/F2R/FGF10/LPAR4/MAP4K4/MAPRE2/MCF2L/NOTCH1/PRAG1/ROBO1/RTN4R	15
705	2D Downregulated	GO:Regulated Exocytosis	GO:Regulated Exocytosis	15/1908	51/16866	0.000364267	0.0116414	0.0106404	CPLX2/CRHBP/PCLO/RAB3A/RIMS1/RIMS3/SNAP25/STX1A/STXBP1/SYNGR3/SYT3/SYT6/SYT11/SYT13/VAMP2	15
706	2D Downregulated	GO:Negative Regulation Of Chemotaxis	GO:Negative Regulation Of Chemotaxis	2008-11-01	31/16866	0.000369759	0.0116951	0.0106895	NOTCH1/ROBO1/ROBO2/SEMA3A/SEMA3D/SEMA3E/SEMA4A/SEMA4C/SEMA5B/SEMA6C/SEMA7A	11
707	2D Downregulated	GO:Negative Regulation Of Developmental Growth	GO:Negative Regulation Of Developmental Growth	2008-11-01	31/16866	0.000369759	0.0116951	0.0106895	CDKN1B/DCC/FGF13/FGFR3/MAP2/MT3/PTCH1/PTPRS/RTN4R/TRIM46/ULK2	11
708	2D Downregulated	GO:Negative Regulation Of Axonogenesis	GO:Negative Regulation Of Axonogenesis	2008-09-01	22/16866	0.000373602	0.011756	0.0107452	DCC/FGF13/LRP4/MAP2/MT3/PTPRS/RTN4R/TRIM46/ULK2	9
709	2D Downregulated	Reactome:RNA Polymerase II Transcription	Reactome:RNA Polymerase II Transcription	187/1908	1312/16866	0.000390943	0.0120839	0.0110449	ACTL6B/AGO1/AKT3/ANAPC15/ARID1A/BBC3/BTG1/BTG2/CAMK2A/CAMK4/CASC3/CBX2/CBX4/CBX8/CCNG2/CCNT1/CDC7/CDK5R1/CDKN1B/CHD3/CITED2/CNOT6/COX19/CPSF4/CSTF3/DDX39B/DLL1/DYRK2/EAF1/EPC1/ESRRB/ESRRG/EZH2/FANCC/GAD1/GAD2/GATA3/GLI2/GPRIN1/GRIA2/GRIN2B/GSK3B/H2BC5/H2BC21/HDAC4/HDAC5/INTS2/INTS12/ITGA4/JAG1/KAT6A/KDM5B/KIT/KMT2A/L3MBTL1/LSM11/MAPK11/MAPKAPK5/MEAF6/MED23/NEDD4L/NOTCH1/NR1H4/NR1I3/NR2F1/NUDT21/O…	187
710	2D Downregulated	GO:Neuron Cell-Cell Adhesion	GO:Neuron Cell-Cell Adhesion	2008-07-01	14/16866	0.000391031	0.0120839	0.0110449	CDK5R1/CNTN4/NLGN1/NLGN4X/NRXN1/NRXN2/NRXN3	7
711	2D Downregulated	Reactome:LGI-ADAM Interactions	Reactome:LGI-ADAM Interactions	2008-07-01	14/16866	0.000391031	0.0120839	0.0110449	ADAM22/CACNG2/CACNG3/LGI2/LLGL1/STX1A/STX1B	7
712	2D Downregulated	GO:Neural Crest Cell Migration	GO:Neural Crest Cell Migration	2008-12-01	36/16866	0.000392722	0.0120839	0.0110449	CORO1C/ERBB4/NELL1/PHOX2B/SEMA3A/SEMA3D/SEMA3E/SEMA4A/SEMA4C/SEMA5B/SEMA6C/SEMA7A	12
713	2D Downregulated	KEGG:MAPK signaling pathway	KEGG:MAPK signaling pathway	53/1908	294/16866	0.000394517	0.0120839	0.0110449	AKT3/ARRB1/CACNA1A/CACNA1B/CACNA1E/CACNA2D1/CACNA2D3/CACNB1/CACNB3/CACNG2/CACNG3/CACNG7/CDC42/CRKL/DUSP8/DUSP16/EFNA1/EFNA3/EFNA5/EGF/ERBB4/EREG/FGF9/FGF10/FGFR2/FGFR3/GADD45G/HSPA1B/HSPA6/IGF1R/IGF2/INSR/KIT/MAP4K4/MAPK8/MAPK8IP1/MAPK8IP2/MAPK10/MAPK11/MAPKAPK5/MAPT/NF1/NTRK2/PAK1/PGF/PRKCG/PTPN5/RAF1/RAPGEF2/TGFA/TGFB2/TGFBR1/TRAF6	53
714	2D Downregulated	GO:Non-Canonical Wnt Signaling Pathway	GO:Non-Canonical Wnt Signaling Pathway	13/1908	41/16866	0.000395839	0.0120839	0.0110449	CCDC88C/CDC42/CELSR2/CELSR3/DAAM1/FZD7/FZD10/PRICKLE1/SFRP2/TIAM1/VANGL2/WNT5A/WNT7A	13
715	2D Downregulated	GO:Associative Learning	GO:Associative Learning	2008-08-01	18/16866	0.000406002	0.0121523	0.0111075	BRSK1/CHRNB2/GRIN1/NETO1/NF1/SHANK1/SLC6A1/TAFA2	8
716	2D Downregulated	GO:Regulation Of Dendrite Extension	GO:Regulation Of Dendrite Extension	2008-08-01	18/16866	0.000406002	0.0121523	0.0111075	NEDD4L/RIMS1/RNF157/SYT1/SYT2/SYT3/SYT4/UNC13A	8
717	2D Downregulated	GO:Vesicle-Mediated Transport In Synapse	GO:Vesicle-Mediated Transport In Synapse	2008-08-01	18/16866	0.000406002	0.0121523	0.0111075	BRSK1/CPLX2/PCLO/RAB3A/RIMS1/SNAP25/STX1A/VAMP2	8
718	2D Downregulated	Reactome:MECP2 Regulates Neuronal Receptors And Channels	Reactome:MECP2 Regulates Neuronal Receptors And Channels	2008-08-01	18/16866	0.000406002	0.0121523	0.0111075	GPRIN1/GRIA2/GRIN2B/NOTCH1/OPRK1/OPRM1/SLC2A3/TRPC3	8
719	2D Downregulated	KEGG:Circadian entrainment	KEGG:Circadian entrainment	23/1908	97/16866	0.00041243	0.0122848	0.0112285	ADCY2/ADCY5/ADCY7/ADCYAP1/ADCYAP1R1/CAMK2A/GNAO1/GNG2/GNG3/GNG4/GRIA2/GRIA4/GRIN1/GRIN2B/GRIN2D/GUCY1A1/GUCY1B1/KCNJ3/KCNJ9/PER2/PLCB1/PRKCG/PRKG2	23
720	2D Downregulated	KEGG:Calcium signaling pathway	KEGG:Calcium signaling pathway	45/1908	240/16866	0.000440608	0.0130607	0.0119377	ADCY2/ADCY7/ADRA1B/ATP2A3/ATP2B2/ATP2B3/ATP2B4/AVPR1A/BDKRB2/CACNA1A/CACNA1B/CACNA1E/CAMK2A/CAMK4/CHRM2/CHRM3/CHRNA7/EDNRA/EDNRB/EGF/ERBB4/F2R/FGF9/FGF10/FGFR2/FGFR3/GRIN1/GRIN2D/GRM1/GRM5/HRH1/HRH2/MST1/NTRK2/P2RX3/PDE1A/PDE1B/PDE1C/PLCB1/PRKCG/SLC8A1/SLC8A2/SLC8A3/TACR1/TACR3	45
721	2D Downregulated	GO:Regulation Of Transcription Regulatory Region DNA Binding	GO:Regulation Of Transcription Regulatory Region DNA Binding	2008-10-01	27/16866	0.000459189	0.0134813	0.0123221	GATA3/H1-0/PER2/POU4F1/POU4F2/SOX11/TRAF6/TWIST1/ZC4H2/ZNF675	10
722	2D Downregulated	Reactome:CREB1 Phosphorylation Thru NMDA Receptor-Mediated Activation Of RAS Signaling	Reactome:CREB1 Phosphorylation Thru NMDA Receptor-Mediated Activation Of RAS Signaling	2008-10-01	27/16866	0.000459189	0.0134813	0.0123221	ACTN2/CAMK2A/GPRIN1/GRIN2B/GRIN2D/LLGL1/LRRC7/MPP2/MPP3/NEFL	10
723	2D Downregulated	KEGG:Retrograde endocannabinoid signaling	KEGG:Retrograde endocannabinoid signaling	31/1908	148/16866	0.000489649	0.0142281	0.0130047	ADCY2/ADCY5/ADCY7/CACNA1A/CACNA1B/DAGLB/GABRA3/GABRB2/GABRB3/GABRG2/GNAO1/GNG2/GNG3/GNG4/GRIA2/GRIA4/GRM1/GRM5/KCNJ3/KCNJ9/MAPK8/MAPK10/MAPK11/NDUFA4L2/NDUFA13/PLCB1/PRKCG/RIMS1/SLC17A6/SLC17A8/SLC32A1	31
724	2D Downregulated	GO:Cognition	GO:Cognition	14/1908	47/16866	0.000491582	0.0142281	0.0130047	CHD7/CHRNA4/CHRNA7/CHRNB2/CUX2/DOP1B/GPR155/GRM5/MFSD2A/MGAT3/NF1/SLC1A4/SLC8A2/SOBP	14
725	2D Downregulated	Reactome:PLC Beta Mediated Events	Reactome:PLC Beta Mediated Events	14/1908	47/16866	0.000491582	0.0142281	0.0130047	ADCY2/ADCY5/ADCY7/CAMK2A/CAMK4/CAMKK2/NBEA/PDE1A/PDE1B/PDE1C/PLCB1/PRKAR2B/PRKCG/PRKX	14
726	2D Downregulated	GO:Mesenchymal Cell Migration	GO:Mesenchymal Cell Migration	2008-11-01	32/16866	0.000506334	0.0144577	0.0132146	CORO1C/ERBB4/NELL1/SEMA3A/SEMA3D/SEMA3E/SEMA4A/SEMA4C/SEMA5B/SEMA6C/SEMA7A	11
727	2D Downregulated	Reactome:Phase 0 - Rapid Depolarisation	Reactome:Phase 0 - Rapid Depolarisation	2008-11-01	32/16866	0.000506334	0.0144577	0.0132146	CACNB1/CACNG7/CAMK2A/FGF11/FGF13/SCN1A/SCN2A/SCN3A/SCN3B/SCN4B/SCN8A	11
728	2D Downregulated	GO:Positive Regulation Of Cell Differentiation	GO:Positive Regulation Of Cell Differentiation	51/1908	283/16866	0.000506584	0.0144577	0.0132146	ACTL6B/ACVR2A/ACVR2B/ARID1A/ASCL1/BMPR1B/BRINP3/BTG1/CD34/CRB2/DHX36/DPF1/DPF3/EZH2/GCNT2/GDPD5/GSK3B/INSM1/LMO3/MAPK11/NELL1/NEUROD2/NOCT/NUDT21/OLFM1/PAX2/PBRM1/PLCB1/POU4F2/RANBP3L/RAPGEF2/RBM4/RGCC/RIPOR2/SCUBE3/SFRP2/SLC6A6/SMARCC1/SMARCC2/SOX4/SOX11/TCF4/TGFB2/TGFBR1/TIAM1/TWIST1/VWC2/WNT7B/ZBTB16/ZC4H2/ZNF268	51
729	2D Downregulated	GO:Calcium Ion Import Across Plasma Membrane	GO:Calcium Ion Import Across Plasma Membrane	2008-12-01	37/16866	0.00052198	0.0146923	0.013429	CACNA1A/CACNA1B/CACNA1E/CACNA2D1/NALF2/SCN1A/SCN2A/SCN3A/SCN8A/SLC8A1/SLC8A2/SLC8A3	12
730	2D Downregulated	Reactome:NCAM1 Interactions	Reactome:NCAM1 Interactions	2008-12-01	37/16866	0.00052198	0.0146923	0.013429	AGRN/CACNB1/CACNB3/CNTN2/COL6A1/COL6A2/COL6A3/GFRA1/NCAM1/NCAN/ST8SIA2/ST8SIA4	12
731	2D Downregulated	KEGG:Hepatocellular carcinoma	KEGG:Hepatocellular carcinoma	34/1908	168/16866	0.000521988	0.0146923	0.013429	ACTL6B/AKT3/APC/APC2/ARID1A/DPF1/DPF3/FRAT1/FRAT2/FZD7/FZD10/GADD45G/GSK3B/GSTA4/IGF1R/IGF2/LRP6/PBRM1/PIK3CA/PIK3R3/PRKCG/RAF1/SHC2/SMARCC1/SMARCC2/TCF7L2/TGFA/TGFB2/TGFBR1/TXNRD2/WNT3/WNT5A/WNT7A/WNT7B	34
732	2D Downregulated	GO:Heparan Sulfate Proteoglycan Biosynthetic Process	GO:Heparan Sulfate Proteoglycan Biosynthetic Process	2008-09-01	23/16866	0.000552523	0.0152715	0.0139585	CSGALNACT1/GLCE/HS3ST3B1/HS6ST1/HS6ST2/HS6ST3/NDST3/NDST4/XYLT1	9
733	2D Downregulated	GO:Negative Regulation Of Protein Depolymerization	GO:Negative Regulation Of Protein Depolymerization	2008-09-01	23/16866	0.000552523	0.0152715	0.0139585	APC2/BMERB1/CAMSAP2/CLASP2/FGF13/HDGFL3/NAV3/PIK3CA/STMN2	9
734	2D Downregulated	GO:Protein Localization To Cell Junction	GO:Protein Localization To Cell Junction	2008-09-01	23/16866	0.000552523	0.0152715	0.0139585	BSN/JAM3/KIF3A/NECTIN1/NLGN1/NPHS1/PCLO/SHANK1/STAU2	9
735	2D Downregulated	GO:Regulation Of Axon Extension Involved In Axon Guidance	GO:Regulation Of Axon Extension Involved In Axon Guidance	2008-09-01	23/16866	0.000552523	0.0152715	0.0139585	NELL1/SEMA3A/SEMA3D/SEMA3E/SEMA4A/SEMA4C/SEMA5B/SEMA6C/SEMA7A	9
736	2D Downregulated	Reactome:Reduction Of Cytosolic Ca++ Levels	Reactome:Reduction Of Cytosolic Ca++ Levels	2008-06-01	11/16866	0.000579712	0.0159512	0.0145797	ATP2A3/ATP2B3/ATP2B4/SLC8A1/SLC8A2/SLC8A3	6
737	2D Downregulated	GO:Protein Localization To Plasma Membrane	GO:Protein Localization To Plasma Membrane	29/1908	137/16866	0.00061172	0.0167568	0.015316	ACTN2/ANK1/ANK2/ANK3/C2CD5/CACNB3/CLASP2/DPP6/DPP10/EHD3/FGF13/KCNB1/KCNB2/LRP6/MYO5A/NECTIN3/PACSIN1/PTCH1/RAB3A/RAB3C/RAPGEF2/RAPGEF6/SCN3B/STXBP1/TNIK/TRARG1/TSPAN5/ZDHHC22/ZFYVE27	29
738	2D Downregulated	GO:Negative Regulation Of Cell Migration	GO:Negative Regulation Of Cell Migration	33/1908	163/16866	0.000621393	0.0169021	0.0154488	ADGRG1/AMH/ARHGAP4/ATP1B2/CDH11/CHRD/CITED2/CLASP2/COL3A1/CORO1C/DACH1/DPYSL3/EVL/JAG1/LIMCH1/MACIR/MAGI2/NAV3/NDRG4/NEXMIF/NF1/PODN/ROBO1/SCAI/SFRP2/SINHCAF/SRGAP1/SRGAP3/TCAF1/TET1/TMEFF2/TNN/ZMYND8	33
739	2D Downregulated	KEGG:Adrenergic signaling in cardiomyocytes	KEGG:Adrenergic signaling in cardiomyocytes	31/1908	150/16866	0.000622535	0.0169021	0.0154488	ADCY2/ADCY5/ADCY7/ADRA1B/AKT3/ATP1A3/ATP1B2/ATP2A3/ATP2B2/ATP2B3/ATP2B4/BCL2/CACNA2D1/CACNA2D3/CACNB1/CACNB3/CACNG2/CACNG3/CACNG7/CAMK2A/CREB5/MAPK11/PLCB1/PPP1R1A/PPP2R2B/PPP2R2D/PPP2R3A/SCN4B/SLC8A1/SLC8A2/SLC8A3	31
740	2D Downregulated	GO:Dendritic Spine Morphogenesis	GO:Dendritic Spine Morphogenesis	2008-07-01	15/16866	0.000661749	0.0178876	0.0163496	CTNND2/DOCK10/EPHB2/EPHB3/PAK3/SHANK1/WNT7A	7
741	2D Downregulated	GO:Negative Regulation Of Cell Population Proliferation	GO:Negative Regulation Of Cell Population Proliferation	64/1908	379/16866	0.000666166	0.0179281	0.0163866	ADGRG1/APC/ATP8A2/AVPR2/BMPR1B/BTG1/BTG2/CBFA2T3/CD200/CDKN1B/CDKN2D/CHERP/CLMN/DHRS2/DLG3/DLL1/ERBB4/EREG/F2R/FABP3/FABP7/GATA3/GSDME/HSPA1B/ING4/INSM1/ITGA1/KDM2B/KLF10/KLF11/MAGI2/MN1/MORC3/MTSS1/NDRG4/NELL1/NF1/NOTCH1/OPRM1/P3H2/PAK1/PBRM1/PER2/PHF14/PODN/PPARGC1A/RAF1/RAPGEF2/RGCC/SFRP2/SLC16A2/SOX4/SOX11/SST/ST18/TFAP2A/TFAP2B/TGFB2/THAP12/TNN/TP53I11/WNT5A/ZNF268/ZNF503	64
742	2D Downregulated	KEGG:Herpes simplex virus 1 infection	KEGG:Herpes simplex virus 1 infection	80/1908	498/16866	0.000741161	0.0196473	0.017958	AKT3/BCL2/HCFC1/ITGB3/NECTIN1/OAS3/PIK3CA/PIK3R3/RNASEL/TAP2/TRAF6/ZFP30/ZFP37/ZFP69B/ZNF25/ZNF34/ZNF74/ZNF77/ZNF84/ZNF91/ZNF135/ZNF136/ZNF154/ZNF160/ZNF175/ZNF195/ZNF221/ZNF250/ZNF253/ZNF256/ZNF268/ZNF285/ZNF286A/ZNF300/ZNF304/ZNF311/ZNF333/ZNF382/ZNF418/ZNF433/ZNF440/ZNF441/ZNF461/ZNF471/ZNF484/ZNF506/ZNF510/ZNF514/ZNF517/ZNF528/ZNF534/ZNF540/ZNF548/ZNF549/ZNF551/ZNF557/ZNF558/ZNF568/ZNF589/ZNF…	80
743	2D Downregulated	GO:Gamma-Aminobutyric Acid Metabolic Process	GO:Gamma-Aminobutyric Acid Metabolic Process	2008-04-01	5/16866	0.000742857	0.0196473	0.017958	ALDH5A1/GAD1/GAD2/SLC38A1	4
744	2D Downregulated	GO:Negative Regulation Of Neuron Migration	GO:Negative Regulation Of Neuron Migration	2008-04-01	5/16866	0.000742857	0.0196473	0.017958	COL3A1/NEXMIF/SRGAP3/TNN	4
745	2D Downregulated	GO:Neurotransmitter-Gated Ion Channel Clustering	GO:Neurotransmitter-Gated Ion Channel Clustering	2008-04-01	5/16866	0.000742857	0.0196473	0.017958	GPHN/LHFPL4/NLGN1/SHISA7	4
746	2D Downregulated	GO:Positive Regulation Of Calcium Ion-Dependent Exocytosis	GO:Positive Regulation Of Calcium Ion-Dependent Exocytosis	2008-05-01	8/16866	0.000768606	0.0200688	0.0183433	KCNB1/SCAMP5/STX1A/SYT1/SYT4	5
747	2D Downregulated	GO:Pyrimidine-Containing Compound Catabolic Process	GO:Pyrimidine-Containing Compound Catabolic Process	2008-05-01	8/16866	0.000768606	0.0200688	0.0183433	DPYSL2/DPYSL3/DPYSL4/DPYSL5/TET2	5
748	2D Downregulated	GO:Sympathetic Ganglion Development	GO:Sympathetic Ganglion Development	2008-05-01	8/16866	0.000768606	0.0200688	0.0183433	INSM1/NELL1/NELL2/PHOX2B/SEMA3A	5
749	2D Downregulated	Reactome:EPH-ephrin Mediated Repulsion Of Cells	Reactome:EPH-ephrin Mediated Repulsion Of Cells	14/1908	49/16866	0.000782126	0.0203353	0.0185868	AP2B1/EFNA1/EFNA3/EFNA5/EFNB1/EPHA3/EPHA5/EPHA7/EPHA10/EPHB2/EPHB3/EPHB6/TIAM1/VAV3	14
750	2D Downregulated	Reactome:Activation Of Kainate Receptors Upon Glutamate Binding	Reactome:Activation Of Kainate Receptors Upon Glutamate Binding	2008-10-01	29/16866	0.000882088	0.0227416	0.0207862	GNG2/GNG3/GNG4/GRIK1/GRIK3/GRIK5/LLGL1/MPP3/NCALD/PLCB1	10
751	2D Downregulated	Reactome:Adherens Junctions Interactions	Reactome:Adherens Junctions Interactions	2008-10-01	29/16866	0.000882088	0.0227416	0.0207862	AFDN/CADM2/CADM3/CDH8/CDH9/CDH11/CDH12/CDH18/NECTIN1/NECTIN3	10
752	2D Downregulated	GO:Glial Cell Differentiation	GO:Glial Cell Differentiation	2008-11-01	34/16866	0.000907009	0.0231892	0.0211954	ADGRG6/BCAN/FGF10/HAPLN2/HES5/MMP24/NCAN/PAX2/PHOX2B/SLC8A3/TPPP	11
753	2D Downregulated	GO:Semaphorin-Plexin Signaling Pathway	GO:Semaphorin-Plexin Signaling Pathway	2008-11-01	34/16866	0.000907009	0.0231892	0.0211954	NELL1/NELL2/PLXNA2/SEMA3A/SEMA3D/SEMA3E/SEMA4A/SEMA4C/SEMA5B/SEMA6C/SEMA7A	11
754	2D Downregulated	MSigDB:Hypoxia	MSigDB:Hypoxia	38/1908	200/16866	0.000912455	0.0232316	0.0212342	ACKR3/AK4/AKAP12/BCAN/BCL2/BTG1/CCNG2/CDKN1B/CITED2/DCN/DPYSL4/EFNA1/EFNA3/ENO2/GCNT2/HK2/JMJD6/KDM3A/KIF5A/KLF7/KLHL24/LARGE1/NCAN/NEDD4L/NFIL3/NOCT/PDK1/PFKFB3/PFKP/PGF/PPARGC1A/PPP1R3C/RORA/RRAGD/SLC2A3/SLC6A6/VLDLR/WSB1	38
755	2D Downregulated	GO:Negative Regulation Of Microtubule Depolymerization	GO:Negative Regulation Of Microtubule Depolymerization	2008-08-01	20/16866	0.000949577	0.0240721	0.0220023	APC2/BMERB1/CAMSAP2/CLASP2/FGF13/HDGFL3/NAV3/STMN2	8
756	2D Downregulated	GO:Positive Regulation Of Cell Junction Assembly	GO:Positive Regulation Of Cell Junction Assembly	16/1908	61/16866	0.00095331	0.0240721	0.0220023	CLSTN3/CUX2/EPHB2/EPHB3/GRID2/IL1RAPL1/IRX3/MAP4K4/NELL1/NLGN1/NRXN1/PTPRD/SLITRK1/SLITRK3/SLITRK5/WNT7A	16
757	2D Downregulated	KEGG:Neuroactive ligand-receptor interaction	KEGG:Neuroactive ligand-receptor interaction	58/1908	341/16866	0.000972475	0.0244554	0.0223527	ADCYAP1/ADCYAP1R1/ADRA1B/APLN/AVPR1A/AVPR2/BDKRB2/CHRM2/CHRM3/CHRNA1/CHRNA4/CHRNA7/CHRNB2/EDNRA/EDNRB/F2R/GABBR1/GABBR2/GABRA3/GABRB2/GABRB3/GABRG2/GIPR/GLRA2/GLRA3/GPR156/GRIA2/GRIA4/GRID1/GRID2/GRIK1/GRIK2/GRIK3/GRIK5/GRIN1/GRIN2B/GRIN2D/GRM1/GRM3/GRM5/GRM7/HRH1/HRH2/HTR1B/IAPP/LPAR2/LPAR4/MC4R/OPRK1/OPRM1/P2RX3/PRLHR/S1PR1/SST/SSTR1/TAC1/TACR1/TACR3	58
758	2D Downregulated	GO:Extracellular Structure Organization	GO:Extracellular Structure Organization	24/1908	109/16866	0.000976786	0.0244635	0.0223601	ADAMTS2/ADAMTS3/ADAMTS6/ADAMTS7/ADAMTS12/APLP1/COL3A1/COL7A1/COL10A1/COL14A1/GFOD2/MMP11/MMP15/MMP24/NDNF/NF1/POSTN/PXDN/SMOC1/SPINK5/ST7/TEX14/TGFBR1/THSD4	24
759	2D Downregulated	GO:Spinal Cord Development	GO:Spinal Cord Development	2008-06-01	12/16866	0.00104859	0.026155	0.0239061	DLL1/GLI2/NF1/SOX4/SOX11/SOX12	6
760	2D Downregulated	GO:Transport Across Blood-Brain Barrier	GO:Transport Across Blood-Brain Barrier	20/1908	85/16866	0.0010589	0.0261715	0.0239213	ABCC9/ATP1B2/ATP2A3/ATP2B4/ATP8A1/AVPR1A/FABP5/INSR/LRP2/MFSD2A/SLC1A1/SLC1A4/SLC2A3/SLC4A8/SLC6A1/SLC6A6/SLC6A17/SLC8A2/SLC16A2/SLC38A1	20
761	2D Downregulated	KEGG:ErbB signaling pathway	KEGG:ErbB signaling pathway	20/1908	85/16866	0.0010589	0.0261715	0.0239213	AKT3/CAMK2A/CBLB/CDKN1B/CRKL/EGF/ERBB4/EREG/GSK3B/MAPK8/MAPK10/PAK1/PAK3/PAK5/PIK3CA/PIK3R3/PRKCG/RAF1/SHC2/TGFA	20
762	2D Downregulated	GO:Negative Regulation Of Amyloid-Beta Formation	GO:Negative Regulation Of Amyloid-Beta Formation	2008-07-01	16/16866	0.00106204	0.0261715	0.0239213	BIN1/CHRNA7/NTRK2/RTN1/RTN2/RTN3/SORL1	7
763	2D Downregulated	GO:Protein Localization To Cell Periphery	GO:Protein Localization To Cell Periphery	29/1908	142/16866	0.00111552	0.0272684	0.0249239	ACTN2/ANK1/ANK2/ANK3/C2CD5/CACNB3/CLASP2/DPP6/DPP10/EHD3/FGF13/KCNB1/KCNB2/LRP6/MYO5A/PACSIN1/PTCH1/RAB3A/RAB3C/RABEP1/RAPGEF2/RAPGEF6/SCN3B/STXBP1/TNIK/TRARG1/TSPAN5/ZDHHC22/ZFYVE27	29
764	2D Downregulated	GO:Chemical Synaptic Transmission, Postsynaptic	GO:Chemical Synaptic Transmission, Postsynaptic	2008-09-01	25/16866	0.00111989	0.0272684	0.0249239	CHRNA4/GRID2/GRIN1/GRIN2B/GRIN2D/GSK3B/INSYN1/INSYN2B/MAPK8IP2	9
765	2D Downregulated	GO:Lamellipodium Assembly	GO:Lamellipodium Assembly	2008-09-01	25/16866	0.00111989	0.0272684	0.0249239	ABLIM3/ARHGEF6/ARHGEF7/CARMIL1/DMTN/KIT/PTPRO/S1PR1/SRGAP3	9
766	2D Downregulated	GO:Regulation Of Microtubule Cytoskeleton Organization	GO:Regulation Of Microtubule Cytoskeleton Organization	2008-12-01	40/16866	0.00114096	0.0276717	0.0252925	CAMSAP3/CLASP2/EFNA5/EPHA3/GSK3B/MAP6/MAPRE2/MAPT/STMN2/STMN4/TPPP/TRIM36	12
767	2D Downregulated	GO:Positive Regulation Of Epithelial Cell Proliferation	GO:Positive Regulation Of Epithelial Cell Proliferation	26/1908	123/16866	0.0011658	0.0281629	0.0257414	AKT3/CNTN1/ECM1/EGF/FGF9/FGF10/FGFR2/FZD7/ITGB3/NELL1/NELL2/NME2/NRARP/PAX2/PGF/SCAND3/SOX11/TCF7L2/TGFA/TGFBR1/TGM1/THBS4/VASH2/WNT5A/WNT7A/ZNF304	26
768	2D Downregulated	GO:Adherens Junction Organization	GO:Adherens Junction Organization	2008-11-01	35/16866	0.00118909	0.0283109	0.0258767	CDH7/CDH8/CDH9/CDH11/CDH12/CDH18/CDH22/DCHS1/JAM3/MTSS1/PCDHGB4	11
769	2D Downregulated	GO:Regulation Of Postsynaptic Membrane Potential	GO:Regulation Of Postsynaptic Membrane Potential	2008-11-01	35/16866	0.00118909	0.0283109	0.0258767	CHRNA4/GABRA3/GABRG2/GRID2/GRIN1/GRIN2B/GRIN2D/GSK3B/INSYN1/INSYN2B/MAPK8IP2	11
770	2D Downregulated	GO:Positive Regulation Of Cell Communication	GO:Positive Regulation Of Cell Communication	2008-10-01	30/16866	0.00119039	0.0283109	0.0258767	ANK3/CLSTN3/GATA3/GRIK2/KCTD13/RIMS1/RIMS3/RIMS4/SOX11/SYT1	10
771	2D Downregulated	GO:Regulation Of Dendritic Spine Morphogenesis	GO:Regulation Of Dendritic Spine Morphogenesis	2008-10-01	30/16866	0.00119039	0.0283109	0.0258767	CAPRIN2/CDK5R1/CUX2/DHX36/EFNA1/LRP8/NLGN1/PPFIA2/SRCIN1/ZDHHC15	10
772	2D Downregulated	GO:Cell-Cell Junction Organization	GO:Cell-Cell Junction Organization	17/1908	68/16866	0.00120213	0.0284798	0.026031	ARVCF/CDH7/CDH8/CDH9/CDH11/CDH12/CDH18/CDH22/CTNND1/CTNND2/CXADR/DCHS1/F2R/LIM2/NLGN4X/PCDHGB4/TGFB2	17
773	2D Downregulated	KEGG:Colorectal cancer	KEGG:Colorectal cancer	20/1908	86/16866	0.00123572	0.029163	0.0266556	AKT3/APC/APC2/BBC3/BCL2/DCC/EGF/EREG/GADD45G/GSK3B/MAPK8/MAPK10/PIK3CA/PIK3R3/RAF1/RALGDS/TCF7L2/TGFA/TGFB2/TGFBR1	20
774	2D Downregulated	KEGG:Signaling pathways regulating pluripotency of stem cells	KEGG:Signaling pathways regulating pluripotency of stem cells	29/1908	143/16866	0.00125119	0.0294149	0.0268857	ACVR1B/ACVR2A/ACVR2B/AKT3/APC/APC2/BMPR1B/ESRRB/FGFR2/FGFR3/FZD7/FZD10/GSK3B/IGF1R/INHBB/JARID2/KAT6A/LHX5/MAPK11/MEIS1/OTX1/PIK3CA/PIK3R3/RAF1/SETDB1/WNT3/WNT5A/WNT7A/WNT7B	29
775	2D Downregulated	Reactome:Integration Of Energy Metabolism	Reactome:Integration Of Energy Metabolism	23/1908	105/16866	0.00132678	0.0310729	0.0284012	ABCC8/ADCY2/ADCY5/ADCY7/CACNA1A/CACNA1E/CACNB3/CHRM3/GNG2/GNG3/GNG4/KCNB1/KCNG2/KCNJ11/MARCKS/PLCB1/PRKAB2/PRKAR2B/SNAP25/STX1A/STXBP1/SYT5/VAMP2	23
776	2D Downregulated	GO:Regulation Of Cardiac Conduction	GO:Regulation Of Cardiac Conduction	2008-08-01	21/16866	0.00138299	0.0322663	0.029492	ANK2/ATP2A3/ATP2B2/ATP2B3/ATP2B4/SLC8A1/SLC8A2/SLC8A3	8
777	2D Downregulated	GO:Regulation Of Insulin Secretion	GO:Regulation Of Insulin Secretion	20/1908	87/16866	0.00143714	0.0334027	0.0305307	ADCY5/BRSK2/DOC2B/EFNA5/EPHA5/GIPR/INHBB/KCNB1/KCNJ11/MIDN/NR1H4/PER2/RFX3/SNAP25/SOX4/STX1A/SYT7/TCF7L2/TFAP2B/TM7SF3	20
778	2D Downregulated	GO:Cellular Response To Retinoic Acid	GO:Cellular Response To Retinoic Acid	2008-12-01	41/16866	0.00144929	0.0334701	0.0305924	BRINP3/EPHA3/FZD7/FZD10/GSK3B/NDUFA13/PAX2/PTK6/WNT3/WNT5A/WNT7B/ZNF35	12
779	2D Downregulated	GO:Regulation Of BMP Signaling Pathway	GO:Regulation Of BMP Signaling Pathway	18/1908	75/16866	0.00145096	0.0334701	0.0305924	CHRD/CRB2/ELAPOR2/FSTL5/GPR155/HES5/LEMD3/LRP2/NOTCH1/SCUBE3/SKOR1/SKOR2/SORL1/SOX11/TFAP2B/UBE2O/VWC2/VWC2L	18
780	2D Downregulated	Reactome:G-protein Mediated Events	Reactome:G-protein Mediated Events	14/1908	52/16866	0.00148086	0.0340321	0.031106	ADCY2/ADCY5/ADCY7/CAMK2A/CAMK4/CAMKK2/NBEA/PDE1A/PDE1B/PDE1C/PLCB1/PRKAR2B/PRKCG/PRKX	14
781	2D Downregulated	Reactome:HDMs Demethylate Histones	Reactome:HDMs Demethylate Histones	2008-09-01	26/16866	0.00154257	0.03528	0.0322466	JMJD6/KDM1A/KDM1B/KDM2B/KDM3A/KDM3B/KDM5B/KDM6B/KDM7A	9
782	2D Downregulated	GO:Calcium Ion Transport Into Cytosol	GO:Calcium Ion Transport Into Cytosol	2008-05-01	9/16866	0.00156817	0.03528	0.0322466	CACNA2D1/CACNB3/JPH3/JPH4/SLC8A1	5
783	2D Downregulated	GO:Cell Differentiation In Spinal Cord	GO:Cell Differentiation In Spinal Cord	2008-05-01	9/16866	0.00156817	0.03528	0.0322466	DRAXIN/LHX1/MDGA2/SOX13/ZC4H2	5
784	2D Downregulated	GO:Presynaptic Membrane Organization	GO:Presynaptic Membrane Organization	2008-05-01	9/16866	0.00156817	0.03528	0.0322466	IL1RAPL1/LRP4/NLGN1/NLGN4X/PTPRD	5
785	2D Downregulated	Reactome:Regulation Of Commissural Axon Pathfinding By SLIT And ROBO	Reactome:Regulation Of Commissural Axon Pathfinding By SLIT And ROBO	2008-05-01	9/16866	0.00156817	0.03528	0.0322466	DCC/NELL2/ROBO1/ROBO2/ROBO3	5
786	2D Downregulated	GO:Negative Regulation Of Microtubule Polymerization Or Depolymerization	GO:Negative Regulation Of Microtubule Polymerization Or Depolymerization	2008-10-01	31/16866	0.00158116	0.03528	0.0322466	APC2/BMERB1/CAMSAP2/CLASP2/FGF13/HDGFL3/MAP2/NAV3/STMN2/TUBB4A	10
787	2D Downregulated	GO:Positive Regulation Of Rho Protein Signal Transduction	GO:Positive Regulation Of Rho Protein Signal Transduction	2008-10-01	31/16866	0.00158116	0.03528	0.0322466	ADGRG1/AKAP13/ARRB1/COL3A1/F2R/LPAR4/MCF2L/PRAG1/ROBO1/RTN4R	10
788	2D Downregulated	Reactome:Glutamate Binding, Activation Of AMPA Receptors And Synaptic Plasticity	Reactome:Glutamate Binding, Activation Of AMPA Receptors And Synaptic Plasticity	2008-10-01	31/16866	0.00158116	0.03528	0.0322466	AP2B1/CACNG2/CACNG3/CAMK2A/GRIA2/GRIA4/GRIP2/LLGL1/MYO6/PRKCG	10
789	2D Downregulated	GO:Positive Regulation Of Dendrite Morphogenesis	GO:Positive Regulation Of Dendrite Morphogenesis	2008-07-01	17/16866	0.00163026	0.0362438	0.0331275	CAPRIN2/CUX2/DHX36/IL1RAPL1/LRP8/PTPRD/SS18L1	7
790	2D Downregulated	Reactome:Semaphorin Interactions	Reactome:Semaphorin Interactions	16/1908	64/16866	0.00165586	0.0366801	0.0335263	ARHGEF7/CDK5R1/CRMP1/DPYSL2/DPYSL3/DPYSL4/DPYSL5/GSK3B/ITGA1/PLXNA2/PLXNC1/RND1/SEMA3A/SEMA3E/SEMA4A/SEMA7A	16
791	2D Downregulated	GO:Regulation Of Nucleic Acid-Templated Transcription	GO:Regulation Of Nucleic Acid-Templated Transcription	72/1908	452/16866	0.00166829	0.0368225	0.0336564	ACVR1B/ACVR2B/APBB2/APBB3/ATF7IP/BTG1/CELSR2/CHD3/CHD7/DENND4A/ELAVL2/ESRRB/ESRRG/EZH2/FOXN2/FOXN3/FZD7/HCFC1/HES6/HMG20A/IGF2/ING4/INSR/JADE3/KAT6A/LMX1B/MEAF6/MED23/MTF2/MYT1/NFIL3/NOTCH1/NSD3/PATZ1/POU6F2/PPARGC1A/PRDM2/PTF1A/RFX3/RORA/SCRT1/SCRT2/SETBP1/SKOR1/SKOR2/SOX4/SOX13/SSBP2/TERF2IP/TESMIN/TGFBR1/YEATS2/ZBTB11/ZFP37/ZMIZ1/ZNF35/ZNF117/ZNF138/ZNF195/ZNF221/ZNF253/ZNF263/ZNF268/ZNF274/ZN…	72
792	2D Downregulated	Reactome:Cardiac Conduction	Reactome:Cardiac Conduction	26/1908	126/16866	0.00168012	0.0369506	0.0337736	ABCC9/ATP1A3/ATP1B2/ATP2A3/ATP2B3/ATP2B4/CACNB1/CACNG7/CAMK2A/FGF11/FGF13/KCND3/KCNH2/KCNJ11/KCNK3/KCNK10/NPPC/SCN1A/SCN2A/SCN3A/SCN3B/SCN4B/SCN8A/SLC8A1/SLC8A2/SLC8A3	26
793	2D Downregulated	KEGG:Breast cancer	KEGG:Breast cancer	29/1908	147/16866	0.00194678	0.0423276	0.0386882	AKT3/APC/APC2/DLL1/DLL3/EGF/FGF9/FGF10/FRAT1/FRAT2/FZD7/FZD10/GADD45G/GSK3B/HES5/IGF1R/JAG1/KIT/LRP6/NOTCH1/PIK3CA/PIK3R3/RAF1/SHC2/TCF7L2/WNT3/WNT5A/WNT7A/WNT7B	29
794	2D Downregulated	GO:Positive Regulation Of Synaptic Transmission, Glutamatergic	GO:Positive Regulation Of Synaptic Transmission, Glutamatergic	2008-08-01	22/16866	0.00195979	0.0423276	0.0386882	CACNG3/CACNG7/GRIN1/GRIN2B/GRIN2D/NLGN1/NRXN1/TSHZ3	8
795	2D Downregulated	GO:Vascular Transport	GO:Vascular Transport	19/1908	83/16866	0.00196769	0.0423276	0.0386882	ABCC9/ATP1B2/ATP2A3/ATP2B4/ATP8A1/AVPR1A/INSR/LRP2/MFSD2A/SLC1A1/SLC1A4/SLC2A3/SLC4A8/SLC6A1/SLC6A6/SLC6A17/SLC8A2/SLC16A2/SLC38A1	19
796	2D Downregulated	Reactome:Defective B3GALTL Causes PpS	Reactome:Defective B3GALTL Causes PpS	2008-11-01	37/16866	0.00196997	0.0423276	0.0386882	ADAMTS2/ADAMTS3/ADAMTS6/ADAMTS7/ADAMTS12/ADAMTSL1/B3GLCT/SEMA5B/THBS2/THSD4/THSD7A	11
797	2D Downregulated	KEGG:Arrhythmogenic right ventricular cardiomyopathy	KEGG:Arrhythmogenic right ventricular cardiomyopathy	18/1908	77/16866	0.00199306	0.0423276	0.0386882	ACTN2/ATP2A3/CACNA2D1/CACNA2D3/CACNB1/CACNB3/CACNG2/CACNG3/CACNG7/CTNNA2/ITGA1/ITGA4/ITGB3/ITGB8/SLC8A1/SLC8A2/SLC8A3/TCF7L2	18
798	2D Downregulated	GO:Positive Regulation Of Cell Migration	GO:Positive Regulation Of Cell Migration	47/1908	272/16866	0.00202303	0.0423276	0.0386882	ACVR1B/APC/ARHGEF7/CARMIL1/CDC42/CLASP2/CNTN1/CRKL/DMTN/EGF/ENPP2/EPHB2/F2R/FER/FGF10/GCNT2/HAS2/IGF1R/INSR/KIT/LRRC15/MAP4K4/MGAT5/NELL1/NOTCH1/PAK1/PIK3R3/RAPGEF2/SEMA3A/SEMA3D/SEMA3E/SEMA4A/SEMA4C/SEMA5B/SEMA6C/SEMA7A/SPAG9/SUN2/TGFB2/TGFBR1/TIAM1/TMSB15A/TNFSF18/TWIST1/ZNF268/ZNF304/ZNF609	47
799	2D Downregulated	GO:Axon Extension Involved In Axon Guidance	GO:Axon Extension Involved In Axon Guidance	2008-04-01	6/16866	0.00202808	0.0423276	0.0386882	NELL1/NELL2/SEMA3A/SLIT1	4
800	2D Downregulated	GO:Maintenance Of Lens Transparency	GO:Maintenance Of Lens Transparency	2008-04-01	6/16866	0.00202808	0.0423276	0.0386882	APBB2/GCNT2/STK39/VPS13B	4
801	2D Downregulated	GO:Negative Regulation Of Retinoic Acid Receptor Signaling Pathway	GO:Negative Regulation Of Retinoic Acid Receptor Signaling Pathway	2008-04-01	6/16866	0.00202808	0.0423276	0.0386882	CYP26A1/CYP26B1/CYP26C1/EZH2	4
802	2D Downregulated	GO:Neuron Projection Extension Involved In Neuron Projection Guidance	GO:Neuron Projection Extension Involved In Neuron Projection Guidance	2008-04-01	6/16866	0.00202808	0.0423276	0.0386882	NELL1/NELL2/SEMA3A/SLIT1	4
803	2D Downregulated	GO:Noradrenergic Neuron Differentiation	GO:Noradrenergic Neuron Differentiation	2008-04-01	6/16866	0.00202808	0.0423276	0.0386882	INSM1/PHOX2B/SOX4/SOX11	4
804	2D Downregulated	GO:Nucleobase Catabolic Process	GO:Nucleobase Catabolic Process	2008-04-01	6/16866	0.00202808	0.0423276	0.0386882	DPYSL2/DPYSL3/DPYSL4/DPYSL5	4
805	2D Downregulated	GO:Positive Regulation Of Neurotransmitter Secretion	GO:Positive Regulation Of Neurotransmitter Secretion	2008-04-01	6/16866	0.00202808	0.0423276	0.0386882	NLGN1/SLC4A8/SLC18A3/STX1B	4
806	2D Downregulated	GO:Regulation Of Axon Guidance	GO:Regulation Of Axon Guidance	2008-04-01	6/16866	0.00202808	0.0423276	0.0386882	NELL1/NOVA2/POU4F2/TUBB2B	4
807	2D Downregulated	IPA:Synaptic Long Term Potentiation	IPA:Synaptic Long Term Potentiation	2008-04-01	6/16866	0.00202808	0.0423276	0.0386882	CAMK4/PPP1R1A/RAF1/TERF2IP	4
808	2D Downregulated	GO:Chloride Transmembrane Transport	GO:Chloride Transmembrane Transport	13/1908	48/16866	0.0020381	0.0423925	0.0387475	ANO8/GABRA3/GABRB2/GABRB3/GABRG2/GLRA2/GLRA3/SLC1A1/SLC1A7/SLC4A8/SLC6A1/SLC12A5/SLC12A6	13
809	2D Downregulated	GO:Dorsal/Ventral Pattern Formation	GO:Dorsal/Ventral Pattern Formation	2008-09-01	27/16866	0.00208426	0.0426302	0.0389648	ANKS1B/BMPR1B/CHRD/DSCAML1/GLI2/LHX1/LMX1B/PTCH1/TLL1	9
810	2D Downregulated	GO:In Utero Embryonic Development	GO:In Utero Embryonic Development	2008-09-01	27/16866	0.00208426	0.0426302	0.0389648	CHD7/ESRRB/FGFR2/FUT8/IGF2/LIG4/TGFBR1/WNT7B/ZNF568	9
811	2D Downregulated	GO:Positive Regulation Of Filopodium Assembly	GO:Positive Regulation Of Filopodium Assembly	2008-09-01	27/16866	0.00208426	0.0426302	0.0389648	CDC42/DOCK11/DPYSL3/FNBP1L/GPM6A/NELL1/NLGN1/RIPOR2/TENM2	9
812	2D Downregulated	GO:Regulation Of Microtubule Polymerization Or Depolymerization	GO:Regulation Of Microtubule Polymerization Or Depolymerization	2008-09-01	27/16866	0.00208426	0.0426302	0.0389648	CAMSAP1/CAMSAP2/CAMSAP3/CLASP2/MAP2/MAPRE2/MAPT/STMN2/STMN4	9
813	2D Downregulated	GO:Ventricular Septum Morphogenesis	GO:Ventricular Septum Morphogenesis	2008-09-01	27/16866	0.00208426	0.0426302	0.0389648	CITED2/NOTCH1/ROBO1/ROBO2/SLIT1/SOX4/SOX11/TGFB2/TGFBR1	9
814	2D Downregulated	GO:Monoatomic Anion Transmembrane Transport	GO:Monoatomic Anion Transmembrane Transport	14/1908	54/16866	0.00218903	0.0446243	0.0407874	ANO8/GABRA3/GABRB2/GABRB3/GABRG2/GLRA2/GLRA3/LRRC8B/SLC1A1/SLC1A7/SLC4A8/SLC6A1/SLC12A5/SLC12A6	14
815	2D Downregulated	GO:Response To Amyloid-Beta	GO:Response To Amyloid-Beta	2008-12-01	43/16866	0.00227266	0.0461756	0.0422054	ATP1A3/CACNA1A/CACNA1B/CACNA2D1/CACNB1/CHRNA7/GRIN1/GRM5/GSK3B/IGF1R/ITGA4/VCAM1	12
816	2D Downregulated	GO:Response To Retinoic Acid	GO:Response To Retinoic Acid	15/1908	60/16866	0.00228413	0.0462556	0.0422785	ACER2/ASCL1/BRINP3/CDKN2D/EPHA3/FZD7/FZD10/GSK3B/NDUFA13/PAX2/PTK6/WNT3/WNT5A/WNT7B/ZNF35	15
817	2D Downregulated	GO:Negative Regulation Of Cell Adhesion	GO:Negative Regulation Of Cell Adhesion	17/1908	72/16866	0.00234257	0.047283	0.0432176	ADAM22/ARHGDIG/DMTN/DSCAM/EPHB2/FZD7/GCNT2/JAG1/JAM3/NEXMIF/NOTCH1/PLXNA2/PLXNC1/PTPRO/RIPOR2/RND1/SPOCK1	17
818	2D Downregulated	GO:Negative Regulation Of Amyloid Precursor Protein Catabolic Process	GO:Negative Regulation Of Amyloid Precursor Protein Catabolic Process	2008-07-01	18/16866	0.00240933	0.0478436	0.04373	BIN1/CHRNA7/NTRK2/RTN1/RTN2/RTN3/SORL1	7
819	2D Downregulated	GO:Neuromuscular Synaptic Transmission	GO:Neuromuscular Synaptic Transmission	2008-07-01	18/16866	0.00240933	0.0478436	0.04373	CHRNA1/CHRNB2/ERC2/FCHSD2/KIF1B/RIMBP2/TSPOAP1	7
820	2D Downregulated	GO:Neuron Fate Commitment	GO:Neuron Fate Commitment	2008-07-01	18/16866	0.00240933	0.0478436	0.04373	BHLHE22/BHLHE23/DLL1/MYT1L/POU3F2/POU4F1/TGFBR1	7
821	2D Downregulated	GO:Regulation Of Nervous System Process	GO:Regulation Of Nervous System Process	2008-07-01	18/16866	0.00240933	0.0478436	0.04373	CHRNA7/DLGAP3/DLGAP4/NPTX2/NPTXR/SLC8A2/SLC8A3	7
822	2D Downregulated	GO:Response To Ethanol	GO:Response To Ethanol	2008-07-01	18/16866	0.00240933	0.0478436	0.04373	CHRNB2/CRHBP/GLRA2/GRIN1/GRIN2B/OPRM1/TH	7
823	2D Downregulated	KEGG:Ras signaling pathway	KEGG:Ras signaling pathway	41/1908	232/16866	0.00247882	0.0490369	0.0448206	AFDN/AKT3/CDC42/EFNA1/EFNA3/EFNA5/EGF/FGF9/FGF10/FGFR2/FGFR3/GNG2/GNG3/GNG4/GRIN1/GRIN2B/IGF1R/IGF2/INSR/KIT/KSR1/MAPK8/MAPK10/NF1/NTRK2/PAK1/PAK3/PAK5/PGF/PIK3CA/PIK3R3/PRKCG/RAF1/RALGDS/RAPGEF5/RASA4/RASA4B/RASAL2/SHC2/TGFA/TIAM1	41
824	2D Downregulated	GO:Positive Regulation Of Myoblast Differentiation	GO:Positive Regulation Of Myoblast Differentiation	2008-11-01	38/16866	0.0024934	0.0490369	0.0448206	ACTL6B/ARID1A/BTG1/DPF3/PBRM1/PLCB1/RANBP3L/RIPOR2/SMARCC1/SMARCC2/SOX4	11
825	2D Downregulated	Reactome:O-glycosylation Of TSR Domain-Containing Proteins	Reactome:O-glycosylation Of TSR Domain-Containing Proteins	2008-11-01	38/16866	0.0024934	0.0490369	0.0448206	ADAMTS2/ADAMTS3/ADAMTS6/ADAMTS7/ADAMTS12/ADAMTSL1/B3GLCT/SEMA5B/THBS2/THSD4/THSD7A	11
826	2D Downregulated	GO:External Encapsulating Structure Organization	GO:External Encapsulating Structure Organization	23/1908	110/16866	0.00252605	0.0495202	0.0452624	ADAMTS2/ADAMTS3/ADAMTS6/ADAMTS7/ADAMTS12/APLP1/COL3A1/COL7A1/COL10A1/COL14A1/GFOD2/MMP11/MMP15/MMP24/NDNF/NF1/POSTN/PXDN/SMOC1/SPINK5/ST7/TGM1/THSD4	23
827	2D Downregulated	KEGG:Hippo signaling pathway	KEGG:Hippo signaling pathway	31/1908	163/16866	0.00253587	0.0495544	0.0452937	AMH/APC/APC2/BBC3/BMPR1B/CRB1/CRB2/CTNNA2/DCHS1/DCHS2/DLG3/FAT4/FZD7/FZD10/GDF7/GLI2/GSK3B/LLGL1/PAK1/PPP2R2B/PPP2R2D/RASSF2/TCF7L2/TGFB2/TGFBR1/WNT3/WNT5A/WNT7A/WNT7B/YWHAG/YWHAH	31
1	2D Upregulated	MSigDB:Epithelial Mesenchymal Transition	MSigDB:Epithelial Mesenchymal Transition	89/2305	200/16866	1.25e-26	8.85e-23	7.53e-23	ACTA2/BMP1/CALD1/CD44/CD59/CDH6/COL1A1/COL4A1/COL4A2/COL8A2/COL11A1/COL12A1/CXCL6/CXCL8/CXCL12/DAB2/DKK1/ECM2/ELN/EMP3/FBLN1/FBLN2/FBN2/FGF2/FMOD/FN1/FOXC2/FSTL1/FSTL3/FUCA1/FZD8/GEM/GJA1/GPX7/HTRA1/IGFBP2/IGFBP4/ITGB5/LAMC1/LGALS1/LOX/LOXL1/LOXL2/MATN2/MEST/MFAP5/MGP/MMP2/MMP14/MSX1/MXRA5/MYL9/NID2/NOTCH2/P3H1/PCOLCE2/PDGFRB/PDLIM4/PLAUR/PLOD1/PLOD3/PMEPA1/PMP22/PPIB/PRRX1/QSOX1/RHOB/SAT1/SCG2/S…	89
2	2D Upregulated	Reactome:Extracellular Matrix Organization	Reactome:Extracellular Matrix Organization	102/2305	291/16866	1.11e-20	3.94e-17	3.36e-17	ACTN1/ADAM15/ADAMTS1/ADAMTS4/ADAMTS5/ADAMTS9/ADAMTS14/ADAMTS16/BMP1/BMP2/BMP4/BMP7/BSG/CAPN5/CAPN12/CAPN15/CAPNS1/CD44/CD151/COL1A1/COL2A1/COL4A1/COL4A2/COL4A3/COL4A4/COL4A5/COL4A6/COL8A2/COL9A1/COL9A2/COL9A3/COL11A1/COL11A2/COL12A1/COL13A1/COL15A1/COL18A1/COL23A1/COL26A1/COLGALT2/CRTAP/CTSD/CTSL/CTSS/CTSV/DDR2/DMD/EFEMP1/FBLN1/FBLN2/FBN2/FMOD/FN1/FURIN/HAPLN1/HSPG2/HTRA1/ICAM1/ICAM5/ITGA2B/ITGA7…	102
3	2D Upregulated	MSigDB:Apoptosis	MSigDB:Apoptosis	63/2305	161/16866	6.87e-16	1.56e-12	1.33e-12	ANXA1/ATF3/BCAP31/BCL2L11/BIRC3/BMF/BMP2/BTG3/CASP6/CASP8/CCNA1/CCND2/CD44/CDC25B/CFLAR/CLU/DAP/DDIT3/DNAJC3/DPYD/EGR3/EMP1/ERBB3/GPX1/GPX3/GPX4/GSN/GSR/HMGB2/HMOX1/HSPB1/IER3/IFITM3/IGFBP6/IL1B/IRF1/KRT18/LEF1/LGALS3/LMNA/MMP2/NEDD9/PDCD4/PDGFRB/PLAT/PLPPR4/PMAIP1/RARA/RHOB/SAT1/SLC20A1/SMAD7/SOD1/SOD2/SQSTM1/TIMP1/TIMP2/TIMP3/TNFRSF12A/TNFSF10/TOP2A/TSPO/WEE1	63
4	2D Upregulated	Reactome:Collagen Formation	Reactome:Collagen Formation	44/2305	90/16866	1.02e-15	1.56e-12	1.33e-12	ADAMTS14/BMP1/CD151/COL1A1/COL2A1/COL4A1/COL4A2/COL4A3/COL4A4/COL4A5/COL4A6/COL8A2/COL9A1/COL9A2/COL9A3/COL11A1/COL11A2/COL12A1/COL13A1/COL15A1/COL18A1/COL23A1/COL26A1/COLGALT2/CRTAP/CTSL/CTSS/CTSV/ITGB4/LAMB3/LOX/LOXL1/LOXL2/MMP28/P3H1/P3H3/P4HA2/P4HB/PCOLCE2/PLEC/PLOD1/PLOD3/PPIB/SERPINH1	44
5	2D Upregulated	MSigDB:TNF-alpha Signaling via NF-kB	MSigDB:TNF-alpha Signaling via NF-kB	72/2305	200/16866	1.1e-15	1.56e-12	1.33e-12	ATF3/ATP2B1/B4GALT1/BCL3/BIRC3/BMP2/BTG3/CCL2/CD44/CD83/CEBPB/CEBPD/CFLAR/CLCF1/CXCL6/DUSP1/DUSP4/DUSP5/EDN1/EGR1/EGR3/FOSL2/GEM/GFPT2/GPR183/G0S2/HES1/ICAM1/IER3/IFIT2/IL1B/IL6ST/IL7R/IRF1/KLF9/KYNU/LAMB3/LITAF/MAFF/MYC/NAMPT/NFE2L2/NFKB1/NFKB2/NFKBIA/NINJ1/NR4A1/OLR1/PDLIM5/PHLDA1/PLAUR/PMEPA1/PTPRE/RCAN1/RHOB/SAT1/SERPINE1/SIK1/SMAD3/SOD2/SPHK1/SPSB1/SQSTM1/STAT5A/TANK/TGIF1/TIPARP/TNFAIP3/TNI…	72
6	2D Upregulated	MSigDB:Estrogen Response Late	MSigDB:Estrogen Response Late	70/2305	200/16866	1.43e-14	1.68e-11	1.43e-11	ACOX2/ADD3/AFF1/AGR2/ALDH3A2/ASS1/BLVRB/BTG3/CA2/CA12/CCNA1/CD9/CD44/CDC6/CDC20/CDH1/CHPT1/CXCL12/CXCL14/DCXR/DYNLT3/EGR3/EMP2/FLNB/FOXC1/HMGCS2/HR/HSPB8/IGFBP4/IL6ST/IL17RB/IMPA2/JAK1/KLK10/KRT19/LLGL2/LSR/MDK/MEST/NBL1/NCOR2/NPY1R/PCP4/PDCD4/PLAAT3/PRLR/PTGES/PTPN6/RBBP8/RPS6KA2/SCARB1/SCNN1A/SEMA3B/SERPINA3/SERPINA5/SLC2A8/SLC7A5/SLC26A2/SLC27A2/TFAP2C/TFPI2/TJP3/TNNC1/TOP2A/TPBG/TPD52L1/TST/X…	70
7	2D Upregulated	GO:Extracellular Matrix Organization	GO:Extracellular Matrix Organization	64/2305	176/16866	2.48e-14	2.5e-11	2.13e-11	ADAM15/ADAMTS1/ADAMTS4/ADAMTS5/ADAMTS9/ADAMTS10/ADAMTS14/ADAMTS15/ADAMTS16/ADAMTS17/ADAMTSL4/BMP1/CCDC80/COL1A1/COL2A1/COL4A1/COL4A2/COL4A3/COL4A5/COL4A6/COL8A2/COL9A1/COL9A2/COL9A3/COL11A1/COL11A2/COL12A1/COL13A1/COL15A1/COL18A1/COL23A1/COLGALT2/CRTAP/CTSS/CTSV/CYP1B1/DDR2/ECM2/ELN/FURIN/GSN/HMCN1/KLK5/LAMC1/LOX/LOXL1/LOXL2/MATN2/MMP2/MMP14/MMP17/MMP19/MMP23B/MMP28/NID2/P3H4/PLOD3/QSOX1/SCX/SERP…	64
8	2D Upregulated	MSigDB:Estrogen Response Early	MSigDB:Estrogen Response Early	67/2305	200/16866	5.62e-13	4.97e-10	4.23e-10	ABLIM1/ADCY9/ADD3/AFF1/AR/ASB13/B4GALT1/BLVRB/CA12/CD44/CHPT1/CXCL12/DEPTOR/DYNLT3/EGR3/ELOVL2/ESRP2/FHL2/FLNB/FOXC1/GJA1/HES1/HR/HSPB8/IGFBP4/IL6ST/IL17RB/KAZN/KLK10/KRT8/KRT18/KRT19/MYC/NBL1/NCOR2/NPY1R/PLAAT3/PMAIP1/PODXL/PTGES/RAB17/RARA/RASGRP1/RBBP8/RETREG1/RHOBTB3/RHOD/RPS6KA2/SCARB1/SCNN1A/SEC14L2/SEMA3B/SLC2A1/SLC7A2/SLC7A5/SLC26A2/SLC27A2/SYT12/TFAP2C/TIPARP/TJP3/TPBG/TPD52L1/TSKU/WWC1/…	67
9	2D Upregulated	Reactome:Neutrophil Degranulation	Reactome:Neutrophil Degranulation	121/2305	468/16866	8.84e-13	6.95e-10	5.91e-10	AGPAT2/AIFM2/AMPD3/ANXA2/AOC1/APRT/ARHGAP9/ARSA/ASAH1/ATP11A/B2M/B4GALT1/BST2/C3/C5AR1/CD44/CD55/CD59/CD63/CHI3L1/CKAP4/CLEC5A/CMTM6/COTL1/CPPED1/CREG1/CRISPLD2/CST3/CSTB/CTSA/CTSC/CTSD/CTSH/CTSS/CTSZ/CYBA/CYBB/CYSTM1/DNAJC3/DPP7/DSN1/DYNLL1/EGFL7/FCER1G/FCN1/FTH1/FTL/FUCA1/FUCA2/GALNS/GGH/GLB1/GRN/GSDMD/GSN/GSTP1/GUSB/HEXB/HLA-A/HMOX2/HVCN1/IQGAP1/IQGAP2/LAMP1/LGALS3/LILRB2/LPCAT1/LYZ/MANBA/MLEC…	121
10	2D Upregulated	Reactome:Collagen Biosynthesis And Modifying Enzymes	Reactome:Collagen Biosynthesis And Modifying Enzymes	33/2305	67/16866	2.97e-12	2.1e-09	1.79e-09	ADAMTS14/BMP1/COL1A1/COL2A1/COL4A1/COL4A2/COL4A3/COL4A4/COL4A5/COL4A6/COL8A2/COL9A1/COL9A2/COL9A3/COL11A1/COL11A2/COL12A1/COL13A1/COL15A1/COL18A1/COL23A1/COL26A1/COLGALT2/CRTAP/P3H1/P3H3/P4HA2/P4HB/PCOLCE2/PLOD1/PLOD3/PPIB/SERPINH1	33
11	2D Upregulated	MSigDB:Xenobiotic Metabolism	MSigDB:Xenobiotic Metabolism	65/2305	200/16866	5.82e-12	3.74e-09	3.18e-09	ABCC3/ABHD6/ACOX2/ALDH2/ALDH3A1/ALDH9A1/APOE/ATOH8/BCAR1/BLVRB/CA2/CASP6/CAT/CBR1/CDO1/CES1/CFB/CYP2S1/CYP27A1/DCXR/DDC/ECH1/EPHX1/FAH/FBLN1/FBP1/FMO1/GCLC/GSR/GSS/GSTO1/HMOX1/HSD17B2/IGFBP4/KYNU/LCAT/LPIN2/MAN1A1/MCCC2/NDRG2/NINJ1/NMT1/NQO1/PC/PDLIM5/PGD/PROS1/PTGDS/PTGES/PTGR1/PYCR1/RAP1GAP/RBP4/REG1A/SAR1B/SERPINE1/SERTAD1/SHMT2/SLC1A5/TMEM176B/TNFRSF1A/TPST1/TYR/UPP1/XDH	65
12	2D Upregulated	MSigDB:Inflammatory Response	MSigDB:Inflammatory Response	63/2305	200/16866	5.5e-11	3.24e-08	2.76e-08	ADM/AHR/APLNR/ATP2B1/AXL/BST2/C5AR1/CCL2/CCL22/CCR7/CD40/CD55/CHST2/CLEC5A/CXCL6/CXCL8/CYBB/EDN1/EMP3/FZD5/GPC3/GPR183/HIF1A/ICAM1/IFITM1/IL1B/IL4R/IL7R/IRAK2/IRF1/KCNJ2/LAMP3/LY6E/LYN/MARCO/MMP14/MYC/NAMPT/NDP/NFKB1/NFKBIA/OLR1/OSM/OSMR/P2RX4/PCDH7/PIK3R5/PLAUR/PTPRE/RASGRP1/RHOG/SELENOS/SERPINE1/SGMS2/SLC4A4/SLC7A1/SLC7A2/SPHK1/TAPBP/TIMP1/TNFRSF1B/TNFSF10/TPBG	63
13	2D Upregulated	MSigDB:Reactive Oxygen Species Pathway	MSigDB:Reactive Oxygen Species Pathway	26/2305	49/16866	7.05e-11	3.83e-08	3.26e-08	ATOX1/CAT/FES/FTL/G6PD/GCLC/GCLM/GLRX2/GPX3/GPX4/GSR/HMOX2/LSP1/MSRA/NDUFB4/NQO1/PDLIM1/PRDX1/PRDX4/PRDX6/PRNP/SELENOS/SOD1/SOD2/TXN/TXNRD1	26
14	2D Upregulated	GO:Positive Regulation Of Cell Motility	GO:Positive Regulation Of Cell Motility	66/2305	221/16866	2.53e-10	1.28e-07	1.09e-07	ACTN4/BCAR1/BMP2/CAVIN1/CCR7/CD151/CEMIP/CIB1/CLDN1/CLDN3/CLDN4/COL1A1/CSF1R/CTSH/CXCL12/CXCL16/DAAM2/DAB2/EDN1/EGFR/FAM83H/FAM110C/FLT1/FZD4/GPNMB/GRB7/GRN/HSPA5/IL1B/KDR/LAMB1/LEF1/LGR6/MDK/MMP14/MYADM/NEDD9/NTF3/NTN1/PDGFB/PDGFRA/PDGFRB/PODXL/RHOC/RHOD/ROR2/SDCBP/SEMA3B/SEMA3C/SEMA6D/SH3RF2/SMO/SOD2/SPHK1/SPOCK2/SPRY2/STX4/SYNE2/TGFB1/TJP1/TRADD/TRIP6/VEGFA/VSIR/WNT5B/XBP1	66
15	2D Upregulated	GO:Regulation Of Cell Migration	GO:Regulation Of Cell Migration	106/2305	434/16866	8.23e-10	3.81e-07	3.24e-07	ACE/ACTN4/ADAM15/ANXA1/APLP2/BCAR1/BMP2/BST2/CD74/CD151/CDH1/CEMIP/CIB1/CLDN1/CLDN3/CLDN4/CLDN5/CLDN19/COL1A1/CSF1R/CTSH/CXCL12/CXCL16/CYP1B1/DAAM2/DAB2/DYNLL1/EDN1/EGFR/EMILIN2/EPPK1/FAM83H/FAM110C/FGF2/FGF3/FGF7/FGF8/FGF17/FGF18/FGF19/FLT1/FZD4/GPNMB/GRB7/GRN/HSPA5/IFITM1/IL1B/KANK1/KDR/LAMB1/LDLRAD4/LEF1/LGR6/LMNA/MACF1/MDK/MITF/MMP14/MMRN2/MYADM/NEDD9/NEXN/NKD1/NOG/NTF3/PDGFB/PDGFRA/PDGFRB/PL…	106
16	2D Upregulated	Reactome:Assembly Of Collagen Fibrils And Other Multimeric Structures	Reactome:Assembly Of Collagen Fibrils And Other Multimeric Structures	27/2305	57/16866	8.62e-10	3.81e-07	3.24e-07	BMP1/CD151/COL1A1/COL2A1/COL4A1/COL4A2/COL4A3/COL4A4/COL4A5/COL8A2/COL9A1/COL9A2/COL9A3/COL11A1/COL11A2/COL15A1/COL18A1/CTSL/CTSS/CTSV/ITGB4/LAMB3/LOX/LOXL1/LOXL2/MMP28/PLEC	27
17	2D Upregulated	Reactome:Degradation Of Extracellular Matrix	Reactome:Degradation Of Extracellular Matrix	40/2305	109/16866	1.26e-09	5.26e-07	4.48e-07	ADAM15/ADAMTS1/ADAMTS4/ADAMTS5/ADAMTS9/ADAMTS16/BMP1/BSG/CAPN5/CAPN12/CAPN15/CAPNS1/CD44/COL9A1/COL9A2/COL9A3/COL12A1/COL13A1/COL15A1/COL18A1/COL23A1/COL26A1/CTSD/CTSL/CTSS/CTSV/FURIN/HSPG2/HTRA1/LAMA5/LAMB1/LAMB3/LAMC1/MMP2/MMP14/MMP17/MMP19/MMP28/TIMP1/TIMP2	40
18	2D Upregulated	Reactome:Regulation Of IGF Transport And Uptake By IGFBPs	Reactome:Regulation Of IGF Transport And Uptake By IGFBPs	43/2305	123/16866	1.77e-09	6.92e-07	5.89e-07	APLP2/APOE/APOL1/BMP4/C3/C4A/CHRDL1/CKAP4/CP/CST3/DNAJC3/EVA1A/FN1/FSTL1/FSTL3/FUCA2/GPC3/HSP90B1/IGFBP2/IGFBP4/IGFBP6/IGFBP7/KTN1/LAMB1/LAMC1/LGALS1/LTBP1/MFGE8/MMP2/MSLN/MXRA8/NUCB1/P4HB/PAPPA2/PNPLA2/QSOX1/SCG2/SDC2/SGPP2/SPARCL1/TIMP1/VGF/VWA1	43
19	2D Upregulated	Reactome:Post-translational Protein Phosphorylation	Reactome:Post-translational Protein Phosphorylation	39/2305	106/16866	1.86e-09	6.92e-07	5.89e-07	APLP2/APOE/APOL1/BMP4/C3/C4A/CHRDL1/CKAP4/CP/CST3/DNAJC3/EVA1A/FN1/FSTL1/FSTL3/FUCA2/GPC3/HSP90B1/IGFBP4/IGFBP7/KTN1/LAMB1/LAMC1/LGALS1/LTBP1/MFGE8/MSLN/MXRA8/NUCB1/P4HB/PNPLA2/QSOX1/SCG2/SDC2/SGPP2/SPARCL1/TIMP1/VGF/VWA1	39
20	2D Upregulated	Reactome:Innate Immune System	Reactome:Innate Immune System	208/2305	1035/16866	2.25e-09	7.97e-07	6.78e-07	AGPAT2/AIFM2/AKR1C1/ALPK1/AMPD3/ANXA2/AOC1/APRT/ARHGAP9/ARPC3/ARSA/ASAH1/ATOX1/ATP6V1E1/ATP6V1F/ATP6V0E1/ATP11A/B2M/B4GALT1/BIRC3/BPIFB4/BST2/C1R/C1S/C3/C4A/C4B/C5AR1/CASP8/CCL22/CD44/CD55/CD59/CD63/CD81/CD247/CFB/CFH/CFI/CHI3L1/CKAP4/CLEC5A/CLU/CMTM6/CNPY3/COTL1/CPNE2/CPPED1/CREG1/CRISPLD2/CST3/CSTB/CTSA/CTSC/CTSD/CTSH/CTSL/CTSS/CTSV/CTSZ/CYBA/CYBB/CYSTM1/DNAJC3/DPP7/DSN1/DUSP4/DUSP6/DYNLL1/EGFL…	208
21	2D Upregulated	MSigDB:UV Response Up	MSigDB:UV Response Up	50/2305	158/16866	4.36e-09	1.47e-06	1.25e-06	AMD1/AP2S1/ATF3/ATP6V1F/BCL2L11/BMP2/BSG/BTG3/CA2/CDKN1C/CDKN2B/CDO1/CHKA/CLTB/CNP/COL2A1/CREG1/CTSV/EPHX1/FGF18/FMO1/FURIN/GGH/GPX3/GRPEL1/H2AX/HMOX1/HYAL2/ICAM1/IGFBP2/IL6ST/IRF1/LHX2/LYN/MGAT1/MMP14/MSX1/NFKBIA/NR4A1/PRKCD/PSMC3/RASGRP1/RHOB/RPN1/SIGMAR1/SOD2/SPR/SQSTM1/SULT1A1/TST	50
22	2D Upregulated	GO:Positive Regulation Of Cell Migration	GO:Positive Regulation Of Cell Migration	73/2305	272/16866	5.52e-09	1.78e-06	1.51e-06	ACTN4/BCAR1/BMP2/C1QBP/CD151/CEMIP/CIB1/CLDN1/CLDN3/CLDN4/COL1A1/CSF1R/CTSH/CXCL12/CXCL16/DAAM2/DAB2/DDR2/DOCK5/EDN1/EGFR/FAM83H/FAM110C/FERMT1/FLT1/FN1/FZD4/GPNMB/GRB7/GRN/HIF1A/HSPA5/IL1B/KDR/LAMB1/LEF1/LGR6/MDK/MMP14/MYADM/NCKAP1L/NEDD9/NTF3/PDGFB/PDGFRA/PDGFRB/PODXL/RHOC/RHOD/ROR2/S100A11/SDCBP/SEMA3B/SEMA3C/SEMA6D/SH3RF2/SHTN1/SMO/SOD2/SPHK1/SPRY2/SRGAP2C/STX4/SYDE1/SYNE2/TGFB1/TJP1/TRADD/TR…	73
23	2D Upregulated	GO:Positive Regulation Of Angiogenesis	GO:Positive Regulation Of Angiogenesis	41/2305	119/16866	6.83e-09	2.1e-06	1.79e-06	ANGPTL4/ANXA3/APLNR/AQP1/CD40/CHI3L1/CTSH/CXCL8/CYP1B1/EMILIN2/EMP2/FGF2/FGF18/FLT1/FOXC2/GATA6/GRN/HIF1A/HMOX1/HSPB1/IL1B/JAK1/KDR/MDK/MYDGF/NINJ1/PAK4/PDCL3/PKM/PRKD1/PTGIS/RHOB/RRAS/RUNX1/SERPINE1/SPHK1/TEK/TJP1/VEGFA/VEGFB/XBP1	41
24	2D Upregulated	IPA:Osteoarthritis Pathway	IPA:Osteoarthritis Pathway	39/2305	111/16866	8.46e-09	2.49e-06	2.12e-06	ADAMTS4/ADAMTS5/ANXA2/BMP2/BMPR1A/CEBPB/COL2A1/CXCL8/DDR2/DKK1/DLX5/EPAS1/FADD/FGF2/FGF8/FGF18/FN1/FRZB/HES1/HIF1A/HTRA1/IL1B/MEF2C/NAMPT/PPARG/PTH1R/RUNX2/SMAD6/SMAD7/SMO/SPHK1/SPP1/TGFB1/TIMP3/TLR4/TNFRSF1A/TNFRSF1B/VEGFA/WNT3A	39
25	2D Upregulated	GO:Negative Regulation Of Programmed Cell Death	GO:Negative Regulation Of Programmed Cell Death	93/2305	381/16866	9.26e-09	2.56e-06	2.18e-06	AHI1/AIFM2/AMIGO2/ANGPTL4/ANXA1/ANXA4/ANXA5/AQP1/ARAF/ARL6IP1/ATF5/AXL/BABAM2/BCL3/BIRC3/BIRC5/BMP4/CAT/CCND2/CD44/CD74/CDK1/CFLAR/CIB1/CLEC5A/CRYAB/CTSH/DAB2/DKK1/DNAJC3/DSTYK/EGFR/EGR3/ERBB3/EVI2B/FHL2/FKBP8/FOXO1/FSTL1/GATA6/GCLC/GOLPH3/GPX4/GSTP1/HAX1/HCK/HIGD1A/HSP90B1/HSPA5/HSPB1/IER3/IFI6/IFIT3/IL6ST/KANK2/KDR/KRT18/LAPTM5/LEF1/MLST8/MYC/MYDGF/NCKAP1L/NFKB1/NOTCH2/NUPR1/PEPD/PLAUR/PLK1/PRD…	93
26	2D Upregulated	KEGG:Pathways in cancer	KEGG:Pathways in cancer	120/2305	531/16866	9.4e-09	2.56e-06	2.18e-06	ADCY9/AGT/AR/ARAF/BCL2L11/BIRC3/BIRC5/BMP2/BMP4/CALM2/CASP8/CCDC6/CCNA1/CCND2/CDH1/CDKN2A/CDKN2B/CKS1B/COL4A1/COL4A2/COL4A3/COL4A4/COL4A5/COL4A6/CSF1R/CSF2RA/CTNNA3/CXCL8/CXCL12/E2F2/E2F3/EDN1/EGFR/ELOB/EPAS1/EPOR/FADD/FGF2/FGF3/FGF7/FGF8/FGF17/FGF18/FGF19/FN1/FOXO1/FZD4/FZD5/FZD6/FZD8/GNG8/GNG11/GNG12/GSTO1/GSTP1/HES1/HEY1/HEY2/HIF1A/HMOX1/HSP90B1/IL4R/IL6R/IL6ST/IL7R/IL13RA1/ITGA2B/JAK1/LAMA5/L…	120
27	2D Upregulated	MSigDB:Hypoxia	MSigDB:Hypoxia	58/2305	200/16866	1.01e-08	2.63e-06	2.24e-06	ADM/AMPD3/ANGPTL4/ANXA2/ATF3/CA12/CASP6/CAVIN1/CDKN1C/CHST2/CP/DDIT3/DTNA/DUSP1/EGFR/ENO1/ENO3/EXT1/FBP1/FOSL2/GALK1/GCK/GPC3/HDLBP/HK1/HMOX1/HS3ST1/HSPA5/IER3/LOX/LXN/MAFF/MAP3K1/MYH9/NR3C1/P4HA2/PDGFB/PDK3/PLAUR/PRDX5/PYGM/SCARB1/SDC2/SELENBP1/SERPINE1/SLC2A1/SLC2A5/SRPX/STC1/TGFB3/TGFBI/TIPARP/TKTL1/TMEM45A/TNFAIP3/TPBG/VEGFA/ZFP36	58
28	2D Upregulated	GO:Positive Regulation Of Protein Phosphorylation	GO:Positive Regulation Of Protein Phosphorylation	92/2305	377/16866	1.13e-08	2.85e-06	2.42e-06	AGT/APLNR/ARAF/BCAR3/BIRC5/BMP2/BMP4/BMP5/BMP6/BMP7/BMPR1A/C3/CALM2/CCND2/CCR7/CD40/CD44/CD74/CD81/CDK2AP1/CEMIP/CHI3L1/CIB1/CLDN3/CLDN19/CREBL2/CSF1R/CSPG4/DAB2/DDR2/EGFR/ERP29/FGF2/FGF3/FGF7/FGF8/FGF17/FGF18/FGF19/GDF10/GDF11/GDF15/GHR/GPNMB/HAX1/HFE/HLA-DRB1/IL1B/IL6R/IL11/IL34/IQGAP1/KDR/LEFTY2/LYN/MARCO/MOB1A/MRNIP/MYDGF/NBN/NIBAN1/NOS1/NPTN/NTF3/NTF4/OSM/PDGFB/PLAUR/PLK1/PPARG/PRKD1/PRNP/RA…	92
29	2D Upregulated	GO:Regulation Of Cell Population Proliferation	GO:Regulation Of Cell Population Proliferation	160/2305	766/16866	1.24e-08	3.02e-06	2.57e-06	ADAMTS1/ADRA1D/AGT/AKR1B1/ATF5/BAMBI/BCL7C/BIRC5/BMP2/BMP4/BMP5/BMP6/BMPR1A/BTC/BTG3/CALR/CAPNS1/CCND2/CCPG1/CD81/CD86/CDC6/CDC25B/CDCA7/CDCA7L/CDKN2A/CDKN2B/CDKN2C/CDKN3/CIB1/CLCF1/CLDN3/CLDN5/CLDN19/CLU/COL4A3/COL18A1/CSF1R/CTSH/CXCL8/CYP1B1/DYNLL1/ECRG4/EDN1/EGFR/ELN/EMILIN2/EMP2/EPOR/ERBB3/FES/FGF2/FGF3/FGF7/FGF8/FGF17/FGF18/FGF19/FN1/FOXM1/FRZB/FTH1/GAREM1/GPNMB/HCK/HES1/HMGB2/IFIT3/IFITM1/I…	160
30	2D Upregulated	GO:Positive Regulation Of Cell Population Proliferation	GO:Positive Regulation Of Cell Population Proliferation	111/2305	483/16866	1.3e-08	3.06e-06	2.61e-06	ADRA1D/AGT/AKR1B1/AQP1/BAMBI/BCL7C/BIRC5/BMP2/BMP4/BMP5/BMP6/BMPR1A/BST2/BTC/C5AR1/CALR/CAPNS1/CCND2/CCPG1/CD74/CD81/CD86/CDC25B/CDCA7L/CIB1/CLCF1/CLDN5/CSF1R/CSF2RA/CTSH/DDR2/EDN1/EGFR/EMP2/EPOR/ERBB3/FGF2/FGF3/FGF7/FGF8/FGF17/FGF18/FGF19/FN1/FOXM1/GAREM1/GJA1/GRN/HCK/HES1/HMOX1/IL1B/IL6R/IL6ST/IL7R/IL11/IL34/IRS1/KDR/LAMB1/LAMC1/LEF1/LGMN/LYN/MDK/MEF2C/MEIS2/MLXIPL/MYC/NAMPT/NCCRP1/NTF3/OSM/OSM…	111
31	2D Upregulated	GO:Regulation Of MAP Kinase Activity	GO:Regulation Of MAP Kinase Activity	39/2305	114/16866	1.98e-08	4.52e-06	3.84e-06	AGT/APOE/BMP2/BMP4/BMP7/CD40/DRD4/DUSP1/EDN1/EGFR/ERP29/FGF2/FGF18/FLT1/GBA1/GHR/GSTP1/HYAL2/IL1B/IL34/IRAK1/LYN/MEF2C/NTF3/PDGFB/PDGFRB/PIK3R5/PPARG/PRKCD/RASGRP1/RGS14/SPRY1/SPRY2/SPRY4/TGFB1/TLR4/TPD52L1/TRIB3/VEGFA	39
32	2D Upregulated	IPA:Hepatic Fibrosis Signaling Pathway	IPA:Hepatic Fibrosis Signaling Pathway	34/2305	93/16866	2.41e-08	5.33e-06	4.53e-06	ACTA2/AGT/BAMBI/CCL2/CD40/CEBPB/COL1A1/CXCL8/EDN1/FGF2/FOXO1/HIF1A/ICAM1/IRAK1/JAK1/KLF9/MYC/NCF1/NOX4/PDCD4/PDGFRB/PPARG/RIPK1/SERPINE1/SMAD7/SMO/SOD2/SPP1/TGFB1/TIMP1/TLR4/TRADD/VEGFA/YAP1	34
33	2D Upregulated	MSigDB:Glycolysis	MSigDB:Glycolysis	57/2305	200/16866	2.65e-08	5.69e-06	4.84e-06	ABCB6/ALDH7A1/ALDH9A1/ANGPTL4/AURKA/B4GALT1/B4GALT4/CAPN5/CASP6/CD44/CDK1/CHPF/CHPF2/CHST2/CHST12/CLDN3/CLN6/DSC2/EGFR/ENO1/EXT1/G6PD/GALK1/GCLC/GMPPA/GMPPB/GPC3/GUSB/HAX1/HDLBP/HSPA5/IDUA/IER3/IL13RA1/MERTK/NDUFV3/P4HA2/PC/PDK3/PGLS/PKM/PKP2/PLOD1/PRPS1/QSOX1/SDC2/SLC25A10/SLC25A13/SOD1/STC1/TGFBI/TKTL1/TPBG/TPST1/TXN/VEGFA/XYLT2	57
34	2D Upregulated	MSigDB:Coagulation	MSigDB:Coagulation	44/2305	138/16866	2.83e-08	5.88e-06	5.01e-06	ACOX2/ANXA1/BMP1/C1R/C1S/C3/CAPN5/CD9/CFB/CFH/CFI/CLU/CPQ/CRIP2/CTSH/CTSV/DCT/DUSP6/DUSP14/F2RL2/FN1/FURIN/GNG12/GSN/HMGCS2/HTRA1/ISCU/LEFTY2/LGMN/MAFF/MMP2/MMP14/OLR1/PDGFB/PLAT/PROS1/RGN/SERPINE1/SERPING1/SPARC/TFPI2/TIMP1/TIMP3/WDR1	44
35	2D Upregulated	Reactome:Platelet Degranulation	Reactome:Platelet Degranulation	41/2305	125/16866	3.4e-08	6.87e-06	5.85e-06	ACTN1/ACTN4/ANXA5/APLP2/CD9/CD63/CLU/FN1/HABP4/HSPA5/ISLR/ITGA2B/LEFTY2/LGALS3BP/LHFPL2/MANF/PCDH7/PDGFB/PHACTR2/PROS1/QSOX1/RARRES2/SELENOP/SERPINA3/SERPINE1/SERPING1/SGPP2/SOD1/SPARC/SRGN/TAGLN2/TEX264/TGFB1/TGFB3/TIMP1/TIMP3/TTR/VCL/VEGFA/VEGFB/WDR1	41
36	2D Upregulated	Reactome:Response To Elevated Platelet Cytosolic Ca2+	Reactome:Response To Elevated Platelet Cytosolic Ca2+	42/2305	130/16866	3.8e-08	7.46e-06	6.35e-06	ACTN1/ACTN4/ANXA5/APLP2/CD9/CD63/CLU/FN1/HABP4/HSPA5/ISLR/ITGA2B/LEFTY2/LGALS3BP/LHFPL2/MANF/PCDH7/PDGFB/PHACTR2/PROS1/QSOX1/RARRES2/SELENOP/SERPINA3/SERPINE1/SERPING1/SGPP2/SOD1/SPARC/SRGN/STX4/TAGLN2/TEX264/TGFB1/TGFB3/TIMP1/TIMP3/TTR/VCL/VEGFA/VEGFB/WDR1	42
37	2D Upregulated	GO:Negative Regulation Of Apoptotic Process	GO:Negative Regulation Of Apoptotic Process	109/2305	482/16866	4.34e-08	8.3e-06	7.07e-06	AHI1/ANGPTL4/ANXA1/ANXA4/ANXA5/APOE/AQP1/ARAF/ARL6IP1/ATF5/AXL/BABAM2/BCL3/BIRC3/BIRC5/BMP4/CAT/CCL2/CCND2/CD44/CD74/CDK1/CFLAR/CIB1/CLCF1/CLEC5A/CLU/CRYAB/CTSH/DAB2/DKK1/DNAJC3/DSTYK/EGFR/EGR3/ERBB3/EVI2B/FHL2/FKBP8/FOXO1/FOXQ1/FSTL1/GATA6/GCLC/GOLPH3/GPX1/GRN/GSTP1/HAX1/HCK/HIGD1A/HSP90B1/HSPA5/HSPB1/IER3/IFI6/IFIT3/IL6ST/KDR/KRT18/LAMP3/LEF1/LGMN/MDK/MEF2C/MERTK/MLST8/MYC/MYDGF/NCKAP1L/NFATC4/…	109
38	2D Upregulated	GO:Positive Regulation Of Vasculature Development	GO:Positive Regulation Of Vasculature Development	36/2305	104/16866	4.87e-08	9.06e-06	7.71e-06	ANGPTL4/ANXA3/APLNR/AQP1/CD40/CHI3L1/CTSH/CXCL8/CYP1B1/EMILIN2/EMP2/FGF2/FGF18/FLT1/GATA6/GRN/HIF1A/HMOX1/HSPB1/IL1B/KDR/MYDGF/NINJ1/PAK4/PDCL3/PRKD1/PTGIS/RHOB/RRAS/RUNX1/SERPINE1/SPHK1/TEK/VEGFA/VEGFB/XBP1	36
39	2D Upregulated	GO:Extracellular Structure Organization	GO:Extracellular Structure Organization	37/2305	109/16866	5.72e-08	1.04e-05	8.83e-06	ADAMTS1/ADAMTS4/ADAMTS5/ADAMTS9/ADAMTS10/ADAMTS14/ADAMTS15/ADAMTS16/ADAMTS17/ADAMTSL4/CCDC80/COL1A1/COL4A1/COL4A2/COL4A3/COL4A5/COL4A6/COL8A2/COL9A1/COL9A2/COL9A3/COL11A1/COL13A1/COL15A1/COL23A1/ECM2/FURIN/MATN2/MMP2/MMP14/MMP17/MMP19/MMP23B/MMP28/SPINT1/SPOCK2/TGFBI	37
40	2D Upregulated	Reactome:Detoxification Of Reactive Oxygen Species	Reactome:Detoxification Of Reactive Oxygen Species	18/2305	34/16866	6.41e-08	1.13e-05	9.64e-06	ATOX1/CYBA/CYBB/GPX1/GPX3/GPX7/GPX8/GSR/GSTP1/NCF1/NCF4/NOX4/P4HB/PRDX1/PRDX3/PRDX5/SOD1/TXNRD1	18
41	2D Upregulated	GO:Regulation Of Angiogenesis	GO:Regulation Of Angiogenesis	57/2305	205/16866	6.82e-08	1.15e-05	9.79e-06	ADAMTS1/ANGPTL4/ANXA3/APLNR/AQP1/CD40/CHI3L1/CLDN5/COL4A2/COL4A3/CTSH/CXCL8/CYP1B1/EMILIN2/EMP2/FGF2/FGF18/FLT1/FOXC1/GATA6/GPNMB/GRN/HIF1A/HMOX1/HSPB1/HSPG2/IL1B/ISM1/KDR/MYDGF/NAXE/NINJ1/NPPB/NPR1/PAK4/PDCL3/PML/PPARG/PRKD1/PTGIS/RHOB/RHOJ/RRAS/RUNX1/SERPINE1/SERPINF1/SPARC/SPHK1/SPRY2/TEK/TNFAIP3/TNMD/TSPAN12/VEGFA/VEGFB/WARS1/XBP1	57
42	2D Upregulated	MSigDB:Complement	MSigDB:Complement	56/2305	200/16866	6.83e-08	1.15e-05	9.79e-06	ANXA5/ATOX1/C1R/C1S/C3/CA2/CD55/CD59/CEBPB/CFB/CFH/CLU/COL4A2/CP/CPM/CPQ/CTSC/CTSD/CTSH/CTSL/CTSS/CTSV/DGKG/DUSP5/DUSP6/FCER1G/FCN1/FDX1/FN1/HSPA5/IRF1/IRF2/KYNU/LAP3/LGALS3/LGMN/LYN/MAFF/MMP14/OLR1/PDGFB/PIK3R5/PLAT/PLAUR/PRCP/PRKCD/RASGRP1/RHOG/SERPINE1/SERPING1/SPOCK2/STX4/TFPI2/TIMP1/TIMP2/TNFAIP3	56
43	2D Upregulated	GO:External Encapsulating Structure Organization	GO:External Encapsulating Structure Organization	37/2305	110/16866	7.49e-08	1.23e-05	1.05e-05	ADAMTS1/ADAMTS4/ADAMTS5/ADAMTS9/ADAMTS10/ADAMTS14/ADAMTS15/ADAMTS16/ADAMTS17/ADAMTSL4/CCDC80/COL1A1/COL4A1/COL4A2/COL4A3/COL4A5/COL4A6/COL8A2/COL9A1/COL9A2/COL9A3/COL11A1/COL13A1/COL15A1/COL23A1/ECM2/FURIN/MATN2/MMP2/MMP14/MMP17/MMP19/MMP23B/MMP28/SPINT1/SPOCK2/TGFBI	37
44	2D Upregulated	GO:Response To Cytokine	GO:Response To Cytokine	40/2305	125/16866	1.07e-07	1.71e-05	1.46e-05	ANXA1/BST2/CALCOCO2/CASP8/CCR7/CD40/CD74/CHI3L1/CIITA/CSF1R/CXCL16/HAX1/IFITM1/IFITM2/IFITM3/IFNLR1/IL1B/IL6R/IL6ST/IRAK1/IRAK2/KYNU/LAMP3/LDLRAP1/LEF1/LGALS9/NFKB1/NFKB2/OSMR/PML/RIPK1/SHFL/SHMT2/SLC11A1/SPHK1/TIMP1/TIMP2/TIMP3/TIMP4/TRIM56	40
45	2D Upregulated	Reactome:Immune System	Reactome:Immune System	342/2305	1943/16866	1.14e-07	1.79e-05	1.53e-05	AGPAT2/AIFM2/AKR1C1/ALOX15/ALPK1/AMPD3/ANXA1/ANXA2/AOC1/AP1M2/AP2S1/APRT/ARHGAP9/ARPC3/ARSA/ASAH1/ASB13/ATOX1/ATP6V1E1/ATP6V1F/ATP6V0E1/ATP11A/AURKAIP1/B2M/B4GALT1/BCL2L11/BIRC3/BIRC5/BLMH/BLNK/BPIFB4/BST2/BTNL9/C1R/C1S/C3/C4A/C4B/C5AR1/CALR/CASP8/CCL2/CCL22/CD40/CD44/CD55/CD59/CD63/CD74/CD81/CD86/CD247/CDC20/CEBPD/CFB/CFH/CFI/CHI3L1/CIITA/CKAP4/CLCF1/CLEC2D/CLEC5A/CLU/CMTM6/CNPY3/COLEC12/COTL1/C…	342
46	2D Upregulated	GO:Skeletal System Development	GO:Skeletal System Development	45/2305	149/16866	1.2e-07	1.85e-05	1.57e-05	ADAMTS4/ALPL/ARSL/BMP1/BMP2/BMP5/BMP6/BMP7/CD44/CHI3L1/COL1A1/COL2A1/COL9A2/COL11A2/COL13A1/COL18A1/CREB3L2/DLX5/DLX6/EN1/EVC/EXT1/EXTL1/FGF8/FRZB/GDF10/GDF11/GJA1/HYAL2/KIAA1217/LAMA5/MMP14/NOG/P3H1/PKDCC/PLS3/PPIB/PRDX1/PTH1R/RFLNB/SPEF2/STC1/TBX3/UFD1/WNT1	45
47	2D Upregulated	GO:Cellular Response To Growth Factor Stimulus	GO:Cellular Response To Growth Factor Stimulus	46/2305	155/16866	1.55e-07	2.28e-05	1.94e-05	ANKRD1/ANXA1/APLP2/BCAR1/BMP2/BMP4/BMP6/BMP7/BMPR1A/CCL2/CD44/CIB1/CORO1B/CXCL8/DLX1/DLX5/DSTYK/EGFR/EGR3/FLT1/FOXC1/GAREM1/HSPB1/HYAL2/IQGAP1/KDR/LGMN/MEF2C/NOS1/NR3C1/NR4A1/PDE2A/PDGFB/PRKD1/RUNX2/SHC1/SMAD3/SMAD7/SPHK1/SPRY2/SYAP1/TGFB1/TMEM100/VEGFA/ZFP36/ZFP36L2	46
48	2D Upregulated	Reactome:Elastic Fibre Formation	Reactome:Elastic Fibre Formation	19/2305	39/16866	1.56e-07	2.28e-05	1.94e-05	BMP2/BMP4/BMP7/EFEMP1/FBLN1/FBLN2/FBN2/FURIN/ITGB5/LOX/LOXL1/LOXL2/LTBP1/LTBP3/MFAP2/MFAP4/MFAP5/TGFB1/TGFB3	19
49	2D Upregulated	Reactome:Signal Transduction	Reactome:Signal Transduction	420/2305	2465/16866	1.58e-07	2.28e-05	1.94e-05	ABHD6/ABHD12/ACTA2/ACTN1/ADCY9/ADD3/ADM/ADRA1D/ALDH1A1/ALDH3A2/AMIGO2/ANXA1/AP2S1/APLNR/APOE/ARAF/ARAP1/ARAP2/ARFGAP3/ARHGAP6/ARHGAP9/ARHGAP18/ARHGAP22/ARHGAP27/ARHGAP28/ARHGAP31/ARHGEF3/ARHGEF5/ARHGEF16/ARHGEF17/ARHGEF40/ARL4C/ARPC3/ATP6AP1/ATP6V1E1/ATP6V1F/ATP6V0E1/AXL/B4GALT1/BAIAP2L1/BAMBI/BCAP31/BCAR1/BCL2L11/BIRC3/BIRC5/BMP2/BMPR1A/BTC/C1QBP/C1QTNF1/C3/C5AR1/CASP8/CAVIN1/CBX6/CCL2/CCL22/CCR…	420
50	2D Upregulated	MSigDB:Apical Junction	MSigDB:Apical Junction	55/2305	200/16866	1.72e-07	2.43e-05	2.07e-05	ACTG2/ACTN1/ACTN4/ADAM15/ADAMTS5/AMIGO2/B4GALT1/BMP1/CD86/CDH1/CDH3/CDH6/CDH15/CLDN4/CLDN5/CLDN6/CLDN19/COL9A1/DLG1/DSC3/EGFR/FLNC/GRB7/ICAM1/ICAM5/IRS1/ITGB4/LAMB3/LAYN/LDLRAP1/LIMA1/MAP3K20/MAP4K2/MDK/MMP2/MPZL2/MYH9/MYL9/MYL12B/NEXN/NRAP/PARD6G/RRAS/RSU1/SHC1/SIRPA/SLIT2/SORBS3/STX4/TGFBI/TJP1/TNFRSF11B/TSPAN4/TUBG1/VCL	55
51	2D Upregulated	MSigDB:TGF-beta Signaling	MSigDB:TGF-beta Signaling	23/2305	54/16866	1.78e-07	2.46e-05	2.1e-05	BCAR3/BMP2/BMPR1A/CDH1/CDKN1C/FURIN/ID1/ID3/LEFTY2/LTBP2/NCOR2/NOG/PMEPA1/PPP1CA/SERPINE1/SLC20A1/SMAD3/SMAD6/SMAD7/TGFB1/TGIF1/TJP1/WWTR1	23
52	2D Upregulated	GO:Negative Regulation Of Multicellular Organismal Process	GO:Negative Regulation Of Multicellular Organismal Process	61/2305	231/16866	1.82e-07	2.47e-05	2.1e-05	ACOT11/ADAMTS5/ADM/ALDH1A1/ATP2B1/BMAL1/BMP2/BMP4/BMP5/CALR/CHSY1/DDIT3/DKK1/DLX1/DLX2/EGFR/FOXC2/GDF15/GJA1/GPNMB/GRN/ID1/IL1B/IL17D/IL17RD/LDLRAD4/LOXL2/LRPAP1/MARVELD3/MDK/MEF2C/NEUROG1/NPTN/NPVF/NR1D1/NR1H2/NR1H3/PROCR/RAB11FIP1/RAB11FIP5/RPS6KA4/SLC11A1/SMAD6/SMAD7/SOST/SOSTDC1/SPI1/SPRY1/SPRY2/SRGN/SRSF6/STC1/TFE3/TIMP1/TLR4/TNNT1/VASN/WNT10B/WWC1/WWC2/WWC3	61
53	2D Upregulated	GO:Regulation Of Apoptotic Process	GO:Regulation Of Apoptotic Process	144/2305	705/16866	2.78e-07	3.7e-05	3.15e-05	ACTN1/ACTN4/ADAMTSL4/AGT/AHI1/AIFM2/ANGPTL4/ANKRD1/ANP32B/ANXA1/ANXA4/ANXA5/AQP1/ARAF/ARL6IP1/ATF5/AXL/BABAM2/BCAR1/BCL2L11/BCL3/BIRC3/BIRC5/BMF/BMP2/BMP4/C1QBP/CALR/CASP6/CASP8/CAT/CCND2/CD44/CD74/CDK1/CFLAR/CIB1/CLEC5A/CLU/CRYAB/CTSD/CTSH/CYP1B1/DAB2/DKK1/DNAJC3/DSTYK/DUSP6/EGFR/EGR1/EGR3/EMILIN2/ERBB3/EVI2B/FADD/FHL2/FKBP8/FOXO1/FRZB/FSTL1/GATA6/GCLC/GOLPH3/GSTP1/HAX1/HCK/HIGD1A/HS1BP3/HSP90B1…	144
54	2D Upregulated	KEGG:Hippo signaling pathway	KEGG:Hippo signaling pathway	47/2305	163/16866	2.95e-07	3.86e-05	3.29e-05	AJUBA/BIRC3/BIRC5/BMP2/BMP4/BMP5/BMP6/BMP7/BMPR1A/CCND2/CDH1/CTNNA3/DLG1/FZD4/FZD5/FZD6/FZD8/ID1/LATS2/LEF1/LLGL2/MOB1A/MYC/NKD1/NKD2/PARD6G/PATJ/PPP1CA/PPP1CB/RASSF4/SERPINE1/SMAD3/SMAD7/TCF7/TCF7L1/TGFB1/TGFB3/TP73/WNT1/WNT3A/WNT5B/WNT9A/WNT10B/WTIP/WWC1/WWTR1/YAP1	47
55	2D Upregulated	Reactome:Collagen Chain Trimerization	Reactome:Collagen Chain Trimerization	20/2305	44/16866	3.1e-07	3.99e-05	3.4e-05	COL1A1/COL2A1/COL4A1/COL4A2/COL4A3/COL4A4/COL4A5/COL4A6/COL8A2/COL9A1/COL9A2/COL9A3/COL11A1/COL11A2/COL12A1/COL13A1/COL15A1/COL18A1/COL23A1/COL26A1	20
56	2D Upregulated	GO:Regulation Of Membrane Protein Ectodomain Proteolysis	GO:Regulation Of Membrane Protein Ectodomain Proteolysis	13/2305	21/16866	3.9e-07	4.93e-05	4.2e-05	APOE/FURIN/IL1B/PACSIN3/PTPN3/SH3D19/SNX9/SNX33/TIMP1/TIMP2/TIMP3/TIMP4/TNFRSF1B	13
57	2D Upregulated	MSigDB:Adipogenesis	MSigDB:Adipogenesis	54/2305	200/16866	4.21e-07	5.23e-05	4.45e-05	ACAA2/ALDH2/ANGPTL4/APLP2/APOE/ARAF/ATP1B3/C3/CAT/CAVIN1/CD151/CDKN2C/CHCHD10/CMBL/COL4A1/COL15A1/CYC1/DECR1/DHRS7B/DNAJB9/ECH1/FAH/FZD4/GPX3/GPX4/GRPEL1/HSPB8/IDH3G/ITGA7/ITIH5/MTARC2/NABP1/NMT1/PDCD4/PPARG/PRDX3/RAB34/REEP6/SCARB1/SLC1A5/SLC5A6/SLC25A10/SLC66A3/SOD1/SORBS1/SOWAHC/SPARCL1/STAT5A/SULT1A1/TANK/TKT/TST/UCP2/VEGFB	54
58	2D Upregulated	Reactome:Diseases Of Metabolism	Reactome:Diseases Of Metabolism	63/2305	247/16866	4.39e-07	5.35e-05	4.56e-05	ADAMTS1/ADAMTS4/ADAMTS5/ADAMTS9/ADAMTS10/ADAMTS14/ADAMTS15/ADAMTS16/ADAMTS17/ADAMTSL2/ADAMTSL3/ADAMTSL4/ALG3/AMN/APRT/B4GALT1/CD320/CHST14/CHSY1/CSF2RA/CSPG4/CTSA/CYP1B1/CYP11A1/CYP21A2/CYP24A1/CYP27A1/DCXR/DOLK/DPM3/EGFL7/EXT1/FDX1/FMOD/G6PC3/GALK1/GALNS/GALNT12/GCLC/GCLM/GLB1/GPC3/GUSB/HEXB/HSPG2/IDUA/MCCC2/MPDU1/MUC2/MUC13/NAGLU/NOTCH2/OPLAH/PCCA/PMEL/PRNP/SDC2/SLC26A2/SP8/SPON1/SPON2/TCN2/TPMT	63
59	2D Upregulated	GO:Antigen Processing And Presentation Of Exogenous Peptide Antigen	GO:Antigen Processing And Presentation Of Exogenous Peptide Antigen	16/2305	31/16866	5.51e-07	6.6e-05	5.62e-05	CTSD/CTSL/CTSS/CTSV/FCER1G/HLA-A/HLA-DMA/HLA-DMB/HLA-DOA/HLA-DPA1/HLA-DQA1/HLA-DRA/HLA-DRB1/HLA-DRB5/HLA-E/LGMN	16
60	2D Upregulated	GO:Regulation Of Epithelial Cell Proliferation	GO:Regulation Of Epithelial Cell Proliferation	31/2305	91/16866	6.09e-07	7.18e-05	6.11e-05	B2M/BMP4/BMP5/BMP6/C5AR1/CDKN1C/CDKN2B/EGFR/EPPK1/FGF7/FGF18/GPX1/GRN/LAMB1/LAMC1/MARVELD3/MYC/NR1D1/NR4A1/NUPR1/PEX2/PRKD1/RUNX3/SCN5A/SGPP2/SIX4/SRSF6/TGFB1/VEGFA/YAP1/ZFP36	31
61	2D Upregulated	KEGG:Lysosome	KEGG:Lysosome	39/2305	128/16866	6.36e-07	7.38e-05	6.28e-05	AP1M2/AP3B1/ARSA/ARSG/ASAH1/ATP6AP1/CD63/CD164/CLTB/CTSA/CTSC/CTSD/CTSH/CTSL/CTSS/CTSV/CTSZ/FUCA1/FUCA2/GALNS/GLB1/GNPTG/GUSB/HEXB/HYAL2/IDUA/LAMP1/LAMP3/LAPTM5/LGMN/LITAF/MANBA/NAGLU/NEU1/NPC2/PSAP/SLC11A1/SUMF1/TCIRG1	39
62	2D Upregulated	GO:Positive Regulation Of Phosphorylation	GO:Positive Regulation Of Phosphorylation	59/2305	231/16866	9.6e-07	0.000108064	9.19e-05	AKR1B1/AXL/BIRC5/BMP2/BMP4/C3/CCND2/CD40/CD74/CDK2AP1/CIB1/CLDN3/CLDN19/CSF1R/DAB2/DDR2/DRD4/DSTYK/EGFR/EPHB4/ERBB3/ERP29/FGF2/FGF3/FGF8/FGF17/FGF18/FGF19/FLT1/GPNMB/HLA-DRB1/IL1B/IL34/KDR/LYN/MARCO/MERTK/MOB1A/MYDGF/NBN/NCKAP1L/NIBAN1/NPTN/PDGFRA/PDGFRB/PLAUR/RALBP1/RARRES2/RASGRP1/RIPK1/ROR2/RSPO1/SDCBP/SLCO3A1/TEK/TGFB1/VEGFA/VEGFB/WNT3A	59
63	2D Upregulated	GO:Positive Regulation Of Cellular Process	GO:Positive Regulation Of Cellular Process	123/2305	594/16866	9.99e-07	0.000108064	9.19e-05	ADRA1D/AKR1B1/BAMBI/BCL7C/BIRC5/BMP2/BMP4/BMP5/BMP6/BTC/C1QBP/CALR/CAPNS1/CAVIN1/CCND2/CCPG1/CCR7/CD81/CD86/CDC25B/CDCA7L/CDH3/CIB1/CLCF1/CLDN5/CSF1R/CTSH/CXCL12/CXCL16/DLX1/DLX2/DNPH1/EDN1/EGFR/EMP2/EPOR/ERBB3/FGF2/FGF3/FGF7/FGF8/FGF17/FGF18/FGF19/FN1/FOXM1/GAREM1/GRN/HCK/HES1/IL1B/IL6R/IL6ST/IL7R/IL11/IL34/IRS1/KDR/LAMB1/LAMB2/LAMC1/LEF1/LGMN/LYN/MDK/MEIS2/MLST8/MLXIPL/MMP14/MYC/NAMPT/NCCRP1/NE…	123
64	2D Upregulated	IPA:Acute Phase Response Signaling	IPA:Acute Phase Response Signaling	26/2305	71/16866	1.01e-06	0.000108064	9.19e-05	AGT/AMBP/C3/C4A/CEBPB/CFB/CP/FN1/FTL/IL1RAP/IL6R/IL6ST/IRAK1/MAP3K1/MAP3K14/NFKBIA/NR3C1/OSM/OSMR/RIPK1/SERPINA3/SERPINE1/SHC1/SOD2/TRADD/TTR	26
65	2D Upregulated	MSigDB:Interferon Gamma Response	MSigDB:Interferon Gamma Response	53/2305	200/16866	1.01e-06	0.000108064	9.19e-05	APOL6/B2M/BST2/C1R/C1S/CASP8/CCL2/CD40/CD74/CD86/CFB/CFH/CIITA/HIF1A/HLA-A/HLA-DMA/HLA-DQA1/HLA-DRB1/ICAM1/IDO1/IFI27/IFIT2/IFIT3/IFITM2/IFITM3/IL4R/IRF1/IRF2/LAP3/LATS2/LGALS3BP/LY6E/LYSMD2/MTHFD2/MVP/NAMPT/NFKB1/NFKBIA/PARP12/PML/PTPN2/PTPN6/RIPK1/SERPING1/SLAMF7/SOD2/TAPBP/TDRD7/TNFAIP3/TNFSF10/UPP1/VAMP5/WARS1	53
66	2D Upregulated	MSigDB:Myogenesis	MSigDB:Myogenesis	53/2305	200/16866	1.01e-06	0.000108064	9.19e-05	ABLIM1/ACHE/ADCY9/AEBP1/APLNR/ATP6AP1/CASQ1/CHRNB1/CLU/CNN3/COL1A1/COL4A2/COL15A1/CRYAB/DMD/DTNA/ENO3/ERBB3/FGF2/FLII/GPX3/GSN/HSPB8/IGFBP7/ITGA7/ITGB4/ITGB5/KLF5/LSP1/MEF2C/MYH7/MYH9/MYL3/NOS1/NQO1/PC/PDLIM7/PRNP/PTGIS/PYGM/SLN/SORBS1/SORBS3/SPARC/SPHK1/SYNGR2/TAGLN/TGFB1/TNNC1/TNNT1/TPD52L1/TPM2/WWTR1	53
67	2D Upregulated	GO:Positive Regulation Of Proteolysis	GO:Positive Regulation Of Proteolysis	23/2305	59/16866	1.18e-06	0.000123795	0.000105331	APOE/ASPH/AURKAIP1/CASP8/CLN6/CTSC/CTSH/CTSL/CTSS/CTSV/FADD/FURIN/GBA1/IL1B/NKD2/PACSIN3/PLK1/SH3D19/SNX9/SNX33/TANK/TBC1D10A/TNFRSF1B	23
68	2D Upregulated	KEGG:Focal adhesion	KEGG:Focal adhesion	53/2305	201/16866	1.19e-06	0.000123795	0.000105331	ACTN1/ACTN4/BCAR1/BIRC3/CCND2/COL1A1/COL2A1/COL4A1/COL4A2/COL4A3/COL4A4/COL4A5/COL4A6/COL9A1/COL9A2/COL9A3/EGFR/FLNB/FLNC/FLT1/FN1/ITGA2B/ITGA7/ITGA11/ITGB4/ITGB5/KDR/LAMA5/LAMB1/LAMB2/LAMB3/LAMC1/MAP2K1/MYL9/MYL12A/MYL12B/MYLK4/PAK4/PARVG/PDGFB/PDGFRA/PDGFRB/PIP5K1B/PPP1CA/PPP1CB/PPP1R12A/RAP1B/SHC1/SPP1/TLN2/VCL/VEGFA/VEGFB	53
69	2D Upregulated	GO:Positive Regulation Of Endothelial Cell Migration	GO:Positive Regulation Of Endothelial Cell Migration	29/2305	85/16866	1.34e-06	0.000137622	0.000117097	AGT/ANXA3/ATOH8/BCAR1/BMP4/CALR/CD40/EDN1/FGF2/FGF18/FOXC2/GFUS/GRN/HIF1A/HSPB1/KDR/LGMN/P2RX4/PDGFB/PRKD1/RHOB/RIN2/RRAS/SCARB1/SPARC/STAT5A/TEK/TGFB1/VEGFA	29
70	2D Upregulated	GO:Antigen Processing And Presentation Of Exogenous Peptide Antigen Via MHC Class II	GO:Antigen Processing And Presentation Of Exogenous Peptide Antigen Via MHC Class II	14/2305	26/16866	1.46e-06	0.000147676	0.000125651	CTSD/CTSL/CTSS/CTSV/FCER1G/HLA-DMA/HLA-DMB/HLA-DOA/HLA-DPA1/HLA-DQA1/HLA-DRA/HLA-DRB1/HLA-DRB5/LGMN	14
71	2D Upregulated	GO:Positive Regulation Of Morphogenesis Of An Epithelium	GO:Positive Regulation Of Morphogenesis Of An Epithelium	13/2305	23/16866	1.68e-06	0.000167279	0.00014233	BMP4/FGF2/GJA1/MDK/MMRN2/NOG/PAX8/SIX1/SIX4/SMO/SOX8/VEGFA/WNT5B	13
72	2D Upregulated	Reactome:Metabolism	Reactome:Metabolism	350/2305	2049/16866	1.7e-06	0.000167444	0.000142471	ABCC3/ABCD1/ABCG2/ABHD4/ABHD14B/ABO/ACAA2/ACADVL/ACHE/ACOT9/ACOT11/ACOX2/ACP6/ACSBG1/ACSF2/ACSS3/ADCY9/ADSS1/AFMID/AGPAT2/AGPAT4/AHR/AKR1B1/AKR1B10/AKR1C1/ALDH1A1/ALDH1L1/ALDH2/ALDH3A1/ALDH3A2/ALDH4A1/ALDH6A1/ALDH7A1/ALDH9A1/ALOX5AP/ALOX15/AMN/AMPD2/AMPD3/ANGPTL4/ANKRD1/AOC1/APOE/APRT/ARHGAP9/ARSA/ARSG/ARSI/ARSK/ARSL/ASAH1/ASPA/ASS1/AUH/AURKAIP1/B3GALT5/B3GNT7/B4GALT1/B4GALT4/BCAT2/BCKDHB/BLVRB/B…	350
73	2D Upregulated	KEGG:AGE-RAGE signaling pathway in diabetic complications	KEGG:AGE-RAGE signaling pathway in diabetic complications	32/2305	100/16866	1.94e-06	0.000187105	0.000159199	AGT/CCL2/COL1A1/COL4A1/COL4A2/COL4A3/COL4A4/COL4A5/COL4A6/CXCL8/CYBB/EDN1/EGR1/FN1/FOXO1/ICAM1/IL1B/MMP2/NFATC1/NFKB1/NOX4/PLCB3/PLCD3/PLCD4/PRKCD/SERPINE1/SMAD3/STAT5A/TGFB1/TGFB3/VEGFA/VEGFB	32
74	2D Upregulated	GO:Nitrogen Compound Transport	GO:Nitrogen Compound Transport	45/2305	163/16866	1.96e-06	0.000187105	0.000159199	ABCD1/ABCG2/AQP1/CD320/CENPF/CERT1/CHMP1B/CMTM6/DENND10/EDN1/HSP90B1/MYH9/RAB38/RALBP1/RAMP1/RAMP3/RD3/SCAMP2/SCAMP4/SFXN5/SLC1A5/SLC3A2/SLC6A20/SLC7A1/SLC7A2/SLC7A5/SLC7A8/SLC11A1/SLC12A2/SLC13A4/SLC15A3/SLC16A10/SLC22A3/SLC25A10/SLC26A2/SLC26A6/SLC26A7/SLC26A11/SLC29A4/SLC43A1/SLC48A1/SLC52A2/SNX33/TCN2/TOM1	45
75	2D Upregulated	GO:Regulation Of Pathway-Restricted SMAD Protein Phosphorylation	GO:Regulation Of Pathway-Restricted SMAD Protein Phosphorylation	23/2305	61/16866	2.34e-06	0.000218995	0.000186333	BMP2/BMP4/BMP5/BMP6/BMP7/BMPR1A/DAB2/DKK1/GDF10/GDF11/GDF15/HFE/LDLRAD4/LEFTY2/NOG/PMEPA1/PPARG/RBPMS/SDCBP/SMAD6/SMAD7/TGFB1/TGFB3	23
76	2D Upregulated	MSigDB:G2-M Checkpoint	MSigDB:G2-M Checkpoint	52/2305	200/16866	2.35e-06	0.000218995	0.000186333	AMD1/ATF5/AURKA/BCL3/BIRC5/CCNB2/CDC6/CDC20/CDC25B/CDK1/CDKN2C/CDKN3/CENPF/CHAF1A/CKS1B/DMD/DTYMK/E2F2/E2F3/ESPL1/H2AX/HIF1A/KIF2C/KIF23/KMT5A/MAP3K20/MCM3/MCM5/MEIS2/MKI67/MYBL2/MYC/NEK2/NOTCH2/ODF2/ORC6/PLK1/PML/PTTG1/PURA/SLC7A1/SLC7A5/SLC12A2/SMAD3/SMC2/TACC3/TGFB1/TOP2A/TPX2/TRAIP/TROAP/UBE2C	52
77	2D Upregulated	GO:Positive Regulation By Symbiont Of Entry Into Host	GO:Positive Regulation By Symbiont Of Entry Into Host	2005-09-01	12/16866	2.44e-06	0.000221271	0.000188269	CD74/FURIN/HLA-DRB1/LGALS1/LGALS9/P4HB/TMPRSS2/TRIM11/TRIM38	9
78	2D Upregulated	GO:Positive Regulation Of Viral Entry Into Host Cell	GO:Positive Regulation Of Viral Entry Into Host Cell	2005-09-01	12/16866	2.44e-06	0.000221271	0.000188269	CD74/FURIN/HLA-DRB1/LGALS1/LGALS9/P4HB/TMPRSS2/TRIM11/TRIM38	9
79	2D Upregulated	Reactome:Platelet Activation, Signaling And Aggregation	Reactome:Platelet Activation, Signaling And Aggregation	62/2305	254/16866	2.65e-06	0.000237699	0.000202248	ABHD6/ABHD12/ACTN1/ACTN4/ANXA5/APLP2/BCAR1/CD9/CD63/CLU/DGKA/DGKG/F2RL2/FCER1G/FN1/GNG8/GNG11/GNG12/HABP4/HSPA5/ISLR/ITGA2B/ITPR2/LEFTY2/LGALS3BP/LHFPL2/LYN/MANF/PCDH7/PDGFB/PHACTR2/PIK3R5/PRKCD/PROS1/PTPN6/QSOX1/RAP1B/RARRES2/RASGRP1/RHOB/RHOG/SELENOP/SERPINA3/SERPINE1/SERPING1/SGPP2/SHC1/SOD1/SPARC/SRGN/STX4/TAGLN2/TEX264/TGFB1/TGFB3/TIMP1/TIMP3/TTR/VCL/VEGFA/VEGFB/WDR1	62
80	2D Upregulated	KEGG:Rheumatoid arthritis	KEGG:Rheumatoid arthritis	30/2305	93/16866	3.34e-06	0.00029536	0.000251308	ATP6AP1/ATP6V1E1/ATP6V1F/ATP6V0E1/CCL2/CD86/CTSL/CXCL6/CXCL8/CXCL12/FLT1/HLA-DMA/HLA-DMB/HLA-DOA/HLA-DPA1/HLA-DPB1/HLA-DQA1/HLA-DQB1/HLA-DRA/HLA-DRB1/HLA-DRB5/ICAM1/IL1B/IL11/TCIRG1/TEK/TGFB1/TGFB3/TLR4/VEGFA	30
81	2D Upregulated	GO:Collagen Fibril Organization	GO:Collagen Fibril Organization	18/2305	42/16866	3.45e-06	0.000301298	0.00025636	BMP1/COL1A1/COL2A1/COL11A1/COL11A2/COL12A1/COL18A1/COLGALT2/CRTAP/CYP1B1/DDR2/LOX/LOXL1/LOXL2/P3H4/PLOD3/SCX/SERPINH1	18
82	2D Upregulated	GO:Negative Regulation Of Cell Population Proliferation	GO:Negative Regulation Of Cell Population Proliferation	84/2305	379/16866	3.54e-06	0.000305147	0.000259636	ADAMTS1/ADRA1D/AKR1B1/APLP2/APOE/ATF5/ATRAID/B2M/BMP2/BMP4/BMP5/BTG3/CCN3/CDC6/CDKN1C/CDKN2A/CDKN2B/CDKN2C/CDKN3/CIB1/CLDN3/CLDN19/COL4A3/COL18A1/CXCL8/CYP1B1/DYNLL1/E2F3/EPPK1/FBLN1/FRZB/FTH1/GATA6/GPNMB/GSTP1/HES1/HMOX1/IFIT3/IFITM1/IFNLR1/IGFBP6/IGFBP7/IL1B/IRF1/KANK2/LMNA/LYN/MAP2K1/MARVELD3/MMRN2/MYC/MYO16/NACC2/NOG/NOX4/NUPR1/OSM/P3H1/P3H3/PEX2/PLAAT4/PML/PPARG/PTPN2/PTPN6/PTPN14/PTPRU/RARG…	84
83	2D Upregulated	GO:Myofibril Assembly	GO:Myofibril Assembly	19/2305	46/16866	3.61e-06	0.000307992	0.000262056	ANKRD1/CASQ1/CFLAR/FLII/FLNC/KRT19/LMOD1/MYH7/MYL9/PDGFRA/PDGFRB/PGM5/SIX4/TMOD1/TMOD3/TNNT1/TPM1/TTN/WDR1	19
84	2D Upregulated	GO:Negative Regulation Of Cellular Process	GO:Negative Regulation Of Cellular Process	111/2305	537/16866	3.66e-06	0.000308228	0.000262257	ADAM15/ADAMTS1/ADRA1D/AGR2/AKR1B1/ANP32B/APLP2/ATF5/BCL7C/BMP2/BMP4/BMP5/BMP7/BRINP2/BST2/BTG3/CCDC85B/CCN3/CD164/CDC6/CDKN2A/CDKN2B/CDKN2C/CDKN3/CDT1/CHMP1B/CHMP4C/CIB1/CLDN3/CLDN19/CLU/COL4A3/COL18A1/CRYAB/CXCL8/CYP1B1/DUSP1/DYNLL1/ENO1/ERBB3/FBLN1/FBP1/FRZB/FTH1/GJA1/GMNC/GPNMB/HYAL2/IFIT3/IFITM1/IFNLR1/IGFBP6/IGFBP7/IL1B/IRF1/KANK2/LMNA/LYN/MALSU1/MAP2K1/MDK/MMRN2/MSX1/MYC/MYH9/MYO16/NACC2/NO…	111
85	2D Upregulated	GO:Peptide Antigen Assembly With MHC Protein Complex	GO:Peptide Antigen Assembly With MHC Protein Complex	2005-11-01	18/16866	3.82e-06	0.000315983	0.000268856	CALR/HLA-DMA/HLA-DMB/HLA-DOA/HLA-DPA1/HLA-DQA1/HLA-DRA/HLA-DRB1/HLA-DRB5/PDIA3/TAPBP	11
86	2D Upregulated	KEGG:Human T-cell leukemia virus 1 infection	KEGG:Human T-cell leukemia virus 1 infection	55/2305	219/16866	3.84e-06	0.000315983	0.000268856	ADCY9/B2M/CALR/CCNA1/CCNB2/CCND2/CD40/CDC20/CDKN2A/CDKN2B/CDKN2C/CREB3L2/CRTC3/DLG1/E2F2/E2F3/EGR1/ESPL1/HLA-A/HLA-DMA/HLA-DMB/HLA-DOA/HLA-DPA1/HLA-DPB1/HLA-DQA1/HLA-DQB1/HLA-DRA/HLA-DRB1/HLA-DRB5/HLA-E/ICAM1/JAK1/MAP2K1/MAP2K4/MAP3K1/MAP3K14/MSX1/MSX2/MYC/NFATC1/NFATC4/NFKB1/NFKB2/NFKBIA/PTTG1/SLC2A1/SMAD3/SPI1/STAT5A/TGFB1/TGFB3/TLN2/TNFRSF1A/TSPO/ZFP36	55
87	2D Upregulated	GO:Regulation Of Protein Localization To Plasma Membrane	GO:Regulation Of Protein Localization To Plasma Membrane	27/2305	80/16866	3.89e-06	0.000316649	0.000269423	AGR2/AKR1B1/ARHGEF16/CIB1/CNPY4/DAB2/DLG1/EGFR/GBP1/LDLRAP1/LGALS3/LRPAP1/MMP14/NKD2/PLS1/PPFIA1/PTPN9/RAMP3/RHOG/RHOQ/SORBS1/SQSTM1/STAC2/STX3/STX4/TGFB1/TMBIM1	27
88	2D Upregulated	KEGG:Protein digestion and absorption	KEGG:Protein digestion and absorption	32/2305	103/16866	3.96e-06	0.000318155	0.000270704	ATP1A2/ATP1B3/COL1A1/COL2A1/COL4A1/COL4A2/COL4A3/COL4A4/COL4A5/COL4A6/COL8A2/COL9A1/COL9A2/COL9A3/COL11A1/COL11A2/COL12A1/COL13A1/COL15A1/COL18A1/COL23A1/COL26A1/ELN/KCNJ13/KCNN4/PRCP/SLC1A5/SLC3A2/SLC7A7/SLC7A8/SLC15A1/SLC16A10	32
89	2D Upregulated	GO:Positive Regulation Of Protein Modification Process	GO:Positive Regulation Of Protein Modification Process	56/2305	225/16866	4.23e-06	0.000336488	0.000286303	ACE/ASPSCR1/BIRC5/BMAL1/BMP2/BMP4/C3/CALM2/CCND2/CD40/CD74/CDK2AP1/CIB1/CLDN3/CLDN19/CSF1R/DAB2/DYNLL1/EGFR/EGR1/ERP29/FGF2/FGF3/FGF8/FGF17/FGF18/FGF19/GBA1/GPNMB/HLA-DRB1/IL1B/IL34/KDR/LILRB2/LYN/MARCO/MOB1A/MYDGF/NIBAN1/NPTN/PLAUR/PRKCD/RALBP1/RAMP1/RARRES2/RASGRP1/RIPK1/RSPO1/SLCO3A1/TEK/TGFB1/TRABD2B/TXN/VEGFA/VEGFB/WNT3A	56
90	2D Upregulated	IPA:Hepatic Fibrosis Hepatic Stellate Cell Activation	IPA:Hepatic Fibrosis Hepatic Stellate Cell Activation	28/2305	85/16866	4.44e-06	0.00034924	0.000297153	AGT/BAMBI/CCL2/CCR7/CD40/COL1A1/CXCL8/EDN1/EGFR/FGF2/FN1/ICAM1/IGFBP4/IL1B/IL4R/IL6R/MMP2/PDGFB/PDGFRA/PDGFRB/SERPINE1/SMAD3/SMAD7/TGFB1/TIMP1/TIMP2/TLR4/VEGFA	28
91	2D Upregulated	GO:Antigen Processing And Presentation Of Peptide Antigen Via MHC Class II	GO:Antigen Processing And Presentation Of Peptide Antigen Via MHC Class II	14/2305	28/16866	4.64e-06	0.000356657	0.000303463	CTSD/CTSL/CTSS/CTSV/FCER1G/HLA-DMA/HLA-DMB/HLA-DOA/HLA-DPA1/HLA-DQA1/HLA-DRA/HLA-DRB1/HLA-DRB5/LGMN	14
92	2D Upregulated	Reactome:Molecules Associated With Elastic Fibres	Reactome:Molecules Associated With Elastic Fibres	14/2305	28/16866	4.64e-06	0.000356657	0.000303463	BMP2/BMP4/BMP7/EFEMP1/FBLN1/FBLN2/ITGB5/LTBP1/LTBP3/MFAP2/MFAP4/MFAP5/TGFB1/TGFB3	14
93	2D Upregulated	GO:Cellular Response To Cytokine Stimulus	GO:Cellular Response To Cytokine Stimulus	71/2305	308/16866	4.73e-06	0.000359646	0.000306006	ALOX15/ANKRD1/AQP4/ASAH1/AXL/CCL2/CCL22/CCR7/CD40/CHI3L1/CIB1/CLCF1/CSF1R/CSF2RA/CXCL8/CXCL12/DUSP1/EGR1/EPOR/FOXC1/GBA1/GBP1/GBP3/GHR/HAX1/HCK/HIF1A/HLA-DPA1/HYAL2/IFITM2/IL1B/IL4R/IL6R/IL6ST/IL7R/IL13RA1/IRF1/JAK1/LDLRAP1/LEF1/LGALS9/LILRB2/NFE2L2/NFKB1/NFKBIA/NR1D1/OAS1/OSMR/PDE2A/PDE12/PLP2/PRLR/PTGIS/PTPN6/PTPRT/RIPK1/SHMT1/SIRPA/SLC12A2/SLC26A6/STAT5A/STAT6/TANK/TCF7/TLR4/TNFRSF1A/TRADD/XBP…	71
94	2D Upregulated	Reactome:Smooth Muscle Contraction	Reactome:Smooth Muscle Contraction	18/2305	43/16866	5.18e-06	0.000389722	0.000331597	ACTA2/ACTG2/ALDH2/ANXA1/ANXA2/CACNA1G/CALD1/ITGB5/LMOD1/MYL9/MYL12A/MYL12B/PDE5A/SORBS1/SORBS3/TPM1/TPM2/VCL	18
95	2D Upregulated	IPA:Pulmonary Healing Signaling Pathway	IPA:Pulmonary Healing Signaling Pathway	19/2305	47/16866	5.29e-06	0.000394066	0.000335293	BMP4/BMPR1A/CCNB1/CDH1/CXCL12/DLK1/EGFR/ETV5/FGF7/FOXM1/HIF1A/KDR/MMP2/MMP14/MYC/NFATC1/NFKBIA/TLR4/VEGFA	19
96	2D Upregulated	GO:Positive Regulation Of MAPK Cascade	GO:Positive Regulation Of MAPK Cascade	71/2305	310/16866	6.01e-06	0.000440428	0.000374741	ADRA1D/ALOX15/APOE/AVPI1/BCAR3/BMP2/BMP4/C5AR1/CCL2/CCL22/CCR7/CD40/CD44/CD74/CD81/CHI3L1/CIB1/CSF1R/DDR2/DOK5/DRD4/DSTYK/EDN1/EGFR/ERP29/FGF2/FGF18/FGF19/FLT1/GAREM1/GDF15/GHR/GPNMB/GPR37/GPR37L1/GPR183/HLA-DRB1/HTR2C/ICAM1/IGFBP6/IL1B/IL11/IL34/IQGAP1/IRAK1/KDR/LAPTM5/LGALS9/MAP2K1/MARCO/MEF2C/MYDGF/NOTCH2/NTF3/OSM/PDGFB/PDGFRA/PDGFRB/PIK3R5/RAMP3/RASGRP1/ROR2/SHC1/SOD1/SPRY2/TEK/TGFB1/TLR4/TPD…	71
97	2D Upregulated	MSigDB:UV Response Dn	MSigDB:UV Response Dn	40/2305	144/16866	6.04e-06	0.000440428	0.000374741	ADD3/ANXA2/ANXA4/ATP2B1/BCKDHB/BMPR1A/CDON/COL1A1/COL11A1/DAB2/DLG1/DUSP1/EFEMP1/FHL2/GCNT1/GJA1/ID1/IRS1/LAMC1/LTBP1/MYC/NEK7/NFKB1/NOTCH2/NR1D2/NR3C1/PDGFRB/PDLIM5/PMP22/PPARG/RBPMS/RUNX1/RXRA/SDC2/SERPINE1/SLC7A1/SMAD3/SMAD7/SYNJ2/TJP1	40
98	2D Upregulated	IPA:Pulmonary Fibrosis Idiopathic Signaling Pathway	IPA:Pulmonary Fibrosis Idiopathic Signaling Pathway	30/2305	96/16866	6.88e-06	0.000496712	0.00042263	ACTA2/ADAMTS1/AJUBA/AXL/BIRC5/CDH1/COL1A1/EDN1/EGFR/EGR1/EPHB4/FGF2/FGF18/FN1/HES1/IL1B/IL6ST/IL11/IL13RA1/MAP2K1/MAP2K4/MMP2/NOX4/PDGFRB/PMAIP1/SERPINE1/SMAD3/STAT6/WNT1/WNT3A	30
99	2D Upregulated	GO:Positive Regulation Of Macromolecule Metabolic Process	GO:Positive Regulation Of Macromolecule Metabolic Process	80/2305	364/16866	8.33e-06	0.0005951	0.000506344	ACTA2/ACTG2/AGR2/AGT/AKR1B1/ANXA2/BMP2/BMP4/BMP6/BMP7/BMPR1A/BVES/C1QTNF1/CD74/CDH3/CLDN3/CLDN5/CLDN19/CLU/CTSH/CXCL8/DKK1/DTNBP1/EGR1/ERP29/FGF2/FGF3/FGF7/FGF8/FGF17/FGF18/FGF19/FN1/FOXD1/GBA1/GJA1/GSN/HFE/HIF1A/IL1B/IL33/LAMP3/LAPTM5/LEF1/LGALS9/MAP2K1/MEF2C/MITF/MYC/NFE2L2/NFKBIA/NOG/NR1H2/NR1H3/OCLN/PDCL3/PDE2A/PDGFB/PPARG/RAB29/RAMP3/RIPK1/SCX/SLC2A10/SLC11A1/SMAD3/SMO/SPRY2/TESC/TGFB1/TLR4/…	80
100	2D Upregulated	MSigDB:Cholesterol Homeostasis	MSigDB:Cholesterol Homeostasis	25/2305	74/16866	8.62e-06	0.000609516	0.00051861	ANXA5/ATF3/ATF5/CBS/CD9/CHKA/CLU/CPEB2/CXCL16/ECH1/GPX8/GUSB/HSD17B7/LGALS3/LGMN/NIBAN1/PCYT2/PDK3/PLAUR/PPARG/S100A11/SEMA3B/TM7SF2/TNFRSF12A/TRIB3	25
101	2D Upregulated	KEGG:ECM-receptor interaction	KEGG:ECM-receptor interaction	28/2305	88/16866	9.41e-06	0.00065907	0.000560773	CD44/COL1A1/COL2A1/COL4A1/COL4A2/COL4A3/COL4A4/COL4A5/COL4A6/COL9A1/COL9A2/COL9A3/FN1/FRAS1/FREM2/HSPG2/ITGA2B/ITGA7/ITGA11/ITGB4/ITGB5/LAMA5/LAMB1/LAMB2/LAMB3/LAMC1/SPP1/SV2C	28
102	2D Upregulated	MSigDB:IL-2/STAT5 Signaling	MSigDB:IL-2/STAT5 Signaling	50/2305	199/16866	1.02e-05	0.000705245	0.000600061	AHNAK/AHR/ANXA4/BMP2/CA2/CCND2/CD44/CD81/CD83/CD86/CDC6/CDKN1C/CKAP4/CTSZ/EMP1/ENO3/EOMES/ETV4/F2RL2/FAH/FURIN/GALM/GPX4/GSTO1/IFITM3/IL4R/ITIH5/MAFF/MYC/NFKBIZ/P2RX4/PHLDA1/PLEC/PRAF2/PRNP/PTH1R/RHOB/SERPINB6/SH3BGRL2/SLC1A5/SNX9/SPP1/SPRY4/ST3GAL4/SWAP70/SYNGR2/TNFRSF1B/TNFSF10/WLS/XBP1	50
103	2D Upregulated	GO:Cellular Response To Oxidative Stress	GO:Cellular Response To Oxidative Stress	34/2305	117/16866	1.03e-05	0.000705245	0.000600061	BMAL1/CPEB2/EGFR/ETV5/FOXO1/G6PD/GPX1/GPX7/GPX8/GSR/HIF1A/HMOX1/MPV17L2/MSRA/NCF1/NFE2L2/NQO1/PDGFRA/PEX2/PLA2R1/PRDX3/PRDX5/PRKCD/PRKD1/PYCR1/ROMO1/SELENOS/SLC4A11/SOD2/SQSTM1/STX4/TMEM161A/TPM1/ZFP36L2	34
104	2D Upregulated	GO:Positive Regulation Of Intracellular Signal Transduction	GO:Positive Regulation Of Intracellular Signal Transduction	107/2305	525/16866	1.05e-05	0.00071174	0.000605587	ADGRV1/ADRA1D/AGT/ALPK1/APOL2/AVPI1/AXL/BCAP31/BCAR3/BIRC3/BMP2/BMP4/BMP6/BMP7/BMPR1A/BST2/C1QBP/CASP8/CC2D1A/CCR7/CD40/CD74/CD81/CD86/CFLAR/CHI3L1/CXXC5/DAB2/DDIT3/DDR2/DOK5/EGFR/ERBB3/FADD/FAM110C/FGF2/FLT1/FN1/GDF15/GJA1/GOLPH3/GPR37/GPR37L1/HAX1/HEXIM1/HLA-DRB1/HMOX1/IGFBP6/IL1B/IL11/IQGAP1/IRAK1/KDR/LAPTM5/LGALS1/LGALS9/LITAF/LYN/MAP3K14/MLST8/MYDGF/NCF1/NEK6/NUPR1/OSM/P2RX4/PDCD4/PDGFB/PDGF…	107
105	2D Upregulated	Reactome:Signaling By Receptor Tyrosine Kinases	Reactome:Signaling By Receptor Tyrosine Kinases	102/2305	496/16866	1.13e-05	0.000761298	0.000647754	AP2S1/APOE/ATP6AP1/ATP6V1E1/ATP6V1F/ATP6V0E1/AXL/BCAR1/BTC/COL4A1/COL4A2/COL4A3/COL4A4/COL4A5/COL9A1/COL9A2/COL9A3/CXCL12/CYBA/CYBB/DUSP4/DUSP6/EGFR/EGR1/EGR3/ERBB3/ESRP2/FES/FGF3/FGF7/FGF8/FGF17/FGF18/FGF19/FGFBP2/FGFRL1/FLT1/FURIN/GABRG3/GFAP/GRB7/HIF1A/HNRNPF/HSPB1/ID1/ID3/IRS1/IRS4/ITPR2/KDR/KL/LAMA5/LAMB1/LAMB3/LAMC1/LYN/MAP2K1/MEF2C/MLST8/MYC/NAB1/NCF1/NCF4/NCK1/NCKAP1L/NRG2/NTF3/NTF4/PDGFB…	102
106	2D Upregulated	GO:Positive Regulation Of Epithelial Cell Proliferation	GO:Positive Regulation Of Epithelial Cell Proliferation	35/2305	123/16866	1.27e-05	0.00084882	0.000722223	BMP2/BMP4/BMP5/BMP6/C5AR1/CDH3/CLDN1/EGFL7/EGFR/EGR3/FGF2/FGF7/GRN/HIF1A/HMGB2/KDR/LAMB1/LAMC1/MDK/MYC/MYDGF/NOTCH2/NR4A1/PDCL3/PDGFB/PLXNB3/PRKD1/SCN5A/SRSF6/STAT5A/TEK/VEGFA/VEGFB/XBP1/YAP1	35
107	2D Upregulated	GO:Regulation Of ERK1 And ERK2 Cascade	GO:Regulation Of ERK1 And ERK2 Cascade	58/2305	244/16866	1.3e-05	0.00085972	0.000731497	ADRA1D/ALOX15/APOE/ARHGEF5/BMP2/C5AR1/CCL2/CCL22/CCR7/CD44/CD74/CHI3L1/CIB1/CNKSR3/CSF1R/DDR2/DLG1/DSTYK/DUSP4/DUSP6/EGFR/FBLN1/FGF2/FGF19/FN1/GAREM1/GBP1/GPNMB/GPR183/GSTP1/HLA-DRB1/HTR2C/ICAM1/IL1B/KDR/LGALS9/LYN/MAP2K1/MARCO/NOTCH2/PDGFB/PDGFRA/PDGFRB/PTPN2/PTPN6/RAMP3/RASGRP1/RGS14/ROR2/RRAS/SHC1/SIRPA/SPRY1/SPRY2/TEK/TGFB1/TIMP3/TLR4	58
108	2D Upregulated	Reactome:Hemostasis	Reactome:Hemostasis	115/2305	576/16866	1.32e-05	0.000861318	0.000732857	ABHD6/ABHD12/ACTN1/ACTN4/ANXA2/ANXA5/APLP2/ATP1B3/ATP2B1/BCAR1/BSG/C1QBP/CD9/CD44/CD63/CD74/CLU/DGKA/DGKG/DOCK5/DOCK6/F2RL2/FCER1G/FN1/GATA6/GNG8/GNG11/GNG12/GRB7/GRB14/HABP4/HMG20B/HSPA5/IRAG1/IRF1/IRF2/ISLR/ITGA2B/ITPR2/KIF1C/KIF2C/KIF13B/KIF18A/KIF18B/KIF23/KIFC2/LEFTY2/LGALS3BP/LHFPL2/LYN/MAFF/MAFK/MANF/MERTK/NANOS1/NFE2/OLR1/ORAI1/ORAI2/P2RX4/P2RX6/PCDH7/PDE2A/PDE5A/PDE10A/PDGFB/PHACTR2/PIK3…	115
109	2D Upregulated	GO:Positive Regulation Of Cell Differentiation	GO:Positive Regulation Of Cell Differentiation	65/2305	283/16866	1.33e-05	0.000861318	0.000732857	AGT/AKR1B1/ATRAID/BAMBI/BEND6/BMAL1/BMP2/BMP4/BMP6/BMP7/BMPR1A/BRINP2/CEBPB/COL1A1/CREBL2/DAB2/DDR2/DLX1/DLX2/FBN2/FES/FGF8/FOXC1/FRZB/GJA1/IFITM1/IL1B/IL6R/IL6ST/KCTD11/KDR/LAMB1/LAMB2/LAMC1/LEF1/LOXL2/MDK/MEF2C/NBL1/NEUROG1/NFKB1/PAX8/PCP4/PKDCC/PPARG/PPP1R13L/PRKD1/RARRES2/RBM24/RIN2/RRAS/RUNX2/SDCBP/SMAD3/SMARCD2/SYAP1/TENT5A/TGFB1/TGFB3/TMEM64/TMEM100/WWTR1/XBP1/YAP1/ZFP36	65
110	2D Upregulated	GO:Transmembrane Receptor Protein Tyrosine Kinase Signaling Pathway	GO:Transmembrane Receptor Protein Tyrosine Kinase Signaling Pathway	65/2305	284/16866	1.5e-05	0.000958967	0.000815942	AHI1/AXL/BCAR1/BCAR3/BLNK/CHRNA3/COL4A2/COL4A6/CSF1R/DDR2/DOK5/EGFR/EPHB4/ERBB3/FGF2/FGF3/FGF7/FGF8/FGF17/FGF18/FGF19/FLT1/FOXC1/FOXC2/FOXO1/GDF15/GHR/GRB7/GRB14/HCK/IDE/IRS1/IRS4/KDR/KL/LYN/MERTK/MMP2/MVP/NAMPT/NEDD9/NFATC4/NGEF/NTF3/NTF4/PDGFB/PDGFRA/PDGFRB/PIK3C2A/PILRB/PLAT/PRKD1/PRLR/PTPN2/PTPRT/RARRES2/RGS14/RHOQ/ROR2/SHC1/SHCBP1/SORBS1/TEK/VEGFA/VEGFB	65
111	2D Upregulated	GO:Negative Regulation Of Cell Differentiation	GO:Negative Regulation Of Cell Differentiation	51/2305	207/16866	1.5e-05	0.000958967	0.000815942	ADGRV1/ANP32B/BAMBI/BCL7C/BMAL1/BMP2/BMP4/BMP5/BMP7/CALR/CCDC85B/EFEMP1/EGFR/FOXO1/GDF10/HES1/HEY1/IL17RD/LDLRAD4/MEIS2/NFKBIA/NOG/NPHP3/NR1H2/NR1H3/PDCD4/PEX2/PKP2/PPARA/PPARG/SIX3/SMAD3/SMAD6/SMAD7/SOSTDC1/SOX8/SPRY1/SPRY2/TBX3/TENT5C/TGFB1/TMEM64/TRIB3/TSKU/VASN/WNT1/WNT9A/WNT10B/WWTR1/YAP1/ZFP36L2	51
112	2D Upregulated	KEGG:Epstein-Barr virus infection	KEGG:Epstein-Barr virus infection	50/2305	202/16866	1.59e-05	0.000998978	0.000849986	B2M/BCL2L11/BLNK/CALR/CASP8/CCNA1/CCND2/CD40/CD44/CD247/E2F2/E2F3/ENTPD3/FADD/HES1/HLA-A/HLA-DMA/HLA-DMB/HLA-DOA/HLA-DPA1/HLA-DPB1/HLA-DQA1/HLA-DQB1/HLA-DRA/HLA-DRB1/HLA-DRB5/HLA-E/ICAM1/IRAK1/IRF3/JAK1/LYN/MAP2K4/MAP3K14/MYC/NCOR2/NFKB1/NFKB2/NFKBIA/OAS1/PDIA3/PSMC3/PSMD8/RIPK1/RUNX3/SEM1/TAPBP/TNFAIP3/TRADD/TRAF5	50
113	2D Upregulated	GO:Positive Regulation Of Blood Vessel Endothelial Cell Migration	GO:Positive Regulation Of Blood Vessel Endothelial Cell Migration	18/2305	46/16866	1.6e-05	0.000998978	0.000849986	ANXA1/CD40/CIB1/FGF2/FGF18/FOXC2/HIF1A/HMOX1/HSPB1/KDR/P2RX4/PDGFB/PIK3C2A/PRKD1/RHOJ/STAT5A/TGFB1/VEGFA	18
114	2D Upregulated	GO:Negative Regulation Of MAPK Cascade	GO:Negative Regulation Of MAPK Cascade	31/2305	105/16866	1.76e-05	0.00108967	0.000927148	AGT/APOE/BMP2/BMP4/BMP7/CNKSR3/DLG1/DUSP1/DUSP4/DUSP5/DUSP6/FBLN1/FOXM1/FOXO1/GBA1/GBP1/GSTP1/HYAL2/IL1B/LYN/MYC/PPARG/PRKCD/PTPN2/RGS14/SIRPA/SPRY1/SPRY2/SPRY4/TIMP3/TLR4	31
115	2D Upregulated	GO:Negative Regulation Of Hormone Secretion	GO:Negative Regulation Of Hormone Secretion	2005-07-01	9/16866	2.47e-05	0.001518	0.0012916	GJA1/IL1B/IL11/NPVF/OSM/RAB11FIP1/RAB11FIP5	7
116	2D Upregulated	MSigDB:Interferon Alpha Response	MSigDB:Interferon Alpha Response	29/2305	97/16866	2.5e-05	0.00152181	0.00129484	B2M/BST2/C1S/CASP8/CD74/CNP/GMPR/IFI27/IFIT2/IFIT3/IFITM1/IFITM2/IFITM3/IL4R/IRF1/IRF2/LAMP3/LAP3/LGALS3BP/LY6E/MOV10/MVB12A/OAS1/PARP12/PROCR/TDRD7/TENT5A/UBA7/WARS1	29
117	2D Upregulated	MSigDB:KRAS Signaling Up	MSigDB:KRAS Signaling Up	49/2305	200/16866	2.57e-05	0.00155171	0.00132028	ACE/AMMECR1/ANGPTL4/ANO1/BIRC3/BMP2/BTC/CA2/CCND2/CFB/CFH/CSF2RA/CTSS/DUSP6/EMP1/ETV4/ETV5/FCER1G/FUCA1/GFPT2/GNG11/GPNMB/G0S2/HKDC1/IL1B/IL7R/IL33/KCNN4/LAPTM5/MAP3K1/MPZL2/PCP4/PLAT/PLAUR/PRRX1/RBP4/SEMA3B/SERPINA3/SPARCL1/SPON1/SPP1/SPRY2/TMEM100/TMEM158/TMEM176A/TMEM176B/TNFAIP3/TNFRSF1B/TSPAN1	49
118	2D Upregulated	GO:Positive Regulation Of Cell Adhesion	GO:Positive Regulation Of Cell Adhesion	27/2305	88/16866	2.82e-05	0.00167456	0.0014248	AGR2/ALOX15/C1QBP/CCDC80/CCR7/CIB1/CXCL12/ECM2/FBLN2/FOXC2/FSTL3/LAMB1/LAMB2/LAMC1/MDK/NCKAP1L/P4HB/PDGFB/RHOD/RSU1/SMAD7/STX3/STX4/TFE3/TPM1/VEGFA/ZFHX3	27
119	2D Upregulated	GO:Regulation Of Endothelial Cell Migration	GO:Regulation Of Endothelial Cell Migration	27/2305	88/16866	2.82e-05	0.00167456	0.0014248	ADAMTS9/AGT/ANXA3/APOE/ATOH8/BCAR1/BMP4/CALR/EDN1/EMP2/FGF2/FOXC2/GFUS/GRN/KDR/PRCP/PRKD1/RHOB/RHOJ/RIN2/RRAS/SCARB1/SLIT2/SPARC/STC1/TEK/VEGFA	27
120	2D Upregulated	GO:Cardiac Muscle Tissue Development	GO:Cardiac Muscle Tissue Development	19/2305	52/16866	2.93e-05	0.00171433	0.00145865	ADAMTS9/ANKRD1/BMP2/BMP5/BMP7/BMPR1A/GATA6/GJA1/HEY1/HEY2/MSX1/MSX2/NOTCH2/NPPB/SCN5A/SIK1/TBX2/TTN/ZFPM1	19
121	2D Upregulated	Reactome:Signaling By PDGF	Reactome:Signaling By PDGF	19/2305	52/16866	2.93e-05	0.00171433	0.00145865	BCAR1/COL4A1/COL4A2/COL4A3/COL4A4/COL4A5/COL9A1/COL9A2/COL9A3/FURIN/GRB7/NCK1/PDGFB/PDGFRA/PDGFRB/PLAT/STAT5A/STAT6/SYNGAP1	19
122	2D Upregulated	GO:Protein Transport	GO:Protein Transport	69/2305	313/16866	3.06e-05	0.00177335	0.00150886	ABCD1/AP3B1/APOE/ARFGAP3/ARL1/ARL4C/ARL4D/ASPSCR1/CD74/CENPF/CHMP1B/CLU/CMTM6/COPG1/COPZ2/CTSA/CTTN/DENND10/ERP29/GOLPH3/GRPEL1/GSDMD/HSP90B1/IFT22/KIF13A/KRT18/LAPTM5/LTBP2/MACF1/MIA2/MYH9/NECAB3/PDIA4/PPARG/RAB3B/RAB13/RAB17/RAB20/RAB26/RAB29/RAB34/RAB38/RAMP1/RAMP3/RD3/ROMO1/SAR1B/SCAMP2/SCAMP4/SNX9/SNX17/SNX33/STEAP3/STX3/STX4/SURF4/SYNDIG1/TANGO2/TIMM23/TMED1/TMED3/TMED5/TMED9/TOM1/TVP23A/UN…	69
123	2D Upregulated	GO:Regulation Of Actin Filament Polymerization	GO:Regulation Of Actin Filament Polymerization	23/2305	70/16866	3.24e-05	0.00186569	0.00158744	ALOX15/ARHGAP18/ARHGAP28/BAIAP2L1/CCR7/CDC42EP1/CDC42EP3/CDC42EP5/COTL1/CTTN/DAAM2/HAX1/HCK/KANK1/LMOD1/MEGF9/MYADM/NCK1/NCKAP1L/PRKCD/SLIT2/SNX9/SSH3	23
124	2D Upregulated	GO:Regulation Of Viral Entry Into Host Cell	GO:Regulation Of Viral Entry Into Host Cell	17/2305	44/16866	3.32e-05	0.00189533	0.00161265	CD74/CIITA/FCN1/FURIN/GSN/HLA-DRB1/IFITM1/IFITM2/IFITM3/LGALS1/LGALS9/LY6E/P4HB/SNX3/TMPRSS2/TRIM11/TRIM38	17
125	2D Upregulated	Reactome:Collagen Degradation	Reactome:Collagen Degradation	16/2305	40/16866	3.41e-05	0.00191665	0.00163079	COL9A1/COL9A2/COL9A3/COL12A1/COL13A1/COL15A1/COL18A1/COL23A1/COL26A1/CTSD/CTSL/FURIN/MMP2/MMP14/MMP19/MMP28	16
126	2D Upregulated	GO:Antigen Processing And Presentation Of Peptide Antigen Via MHC Class I	GO:Antigen Processing And Presentation Of Peptide Antigen Via MHC Class I	2005-10-01	18/16866	3.41e-05	0.00191665	0.00163079	ACE/B2M/CALR/FCER1G/HFE/HLA-A/IDE/PDIA3/SAR1B/TAPBP	10
127	2D Upregulated	GO:Cellular Response To Insulin Stimulus	GO:Cellular Response To Insulin Stimulus	29/2305	99/16866	3.8e-05	0.00211801	0.00180212	BCAR1/BCAR3/CPEB2/FOXC2/FOXO1/GCK/GRB7/GRB14/IDE/IRS1/IRS4/LPIN2/LPIN3/NAMPT/PCK2/PIK3C2A/PKM/PPARG/PTPN2/RAB13/RARRES2/RHOQ/SELENOS/SHC1/SLC2A4/SORBS1/SYAP1/TRIB3/XBP1	29
128	2D Upregulated	Reactome:Activation Of NIMA Kinases NEK9, NEK6, NEK7	Reactome:Activation Of NIMA Kinases NEK9, NEK6, NEK7	2005-06-01	7/16866	4.01e-05	0.00221353	0.00188339	CCNB1/CCNB2/CDK1/NEK6/NEK7/PLK1	6
129	2D Upregulated	Reactome:Cytokine Signaling In Immune System	Reactome:Cytokine Signaling In Immune System	133/2305	702/16866	4.16e-05	0.00227665	0.0019371	ALOX15/ALPK1/ANXA1/ANXA2/AURKAIP1/B2M/BCL2L11/BIRC3/BIRC5/BLNK/BST2/CASP8/CCL2/CCL22/CD40/CD44/CD86/CEBPD/CIITA/CLCF1/CSF1R/CSF2RA/CXCL8/DUSP4/DUSP6/EGR1/ELOB/FLNB/FN1/FOXO1/GBP1/GHR/GSDMD/GSTO1/HCK/HIF1A/HLA-A/HLA-DPA1/HLA-DQA1/HLA-DRA/HLA-DRB1/HLA-DRB5/HLA-E/HMOX1/HNRNPF/HSP90B1/ICAM1/IFI6/IFI27/IFIT2/IFIT3/IFITM1/IFITM2/IFITM3/IFNLR1/IKBIP/IL1B/IL1RAP/IL1RN/IL4R/IL6R/IL6ST/IL7R/IL11/IL13RA1/IL…	133
130	2D Upregulated	IPA:Role of Osteoblasts Osteoclasts and Chondrocytes in Rheumatoid Arthritis	IPA:Role of Osteoblasts Osteoclasts and Chondrocytes in Rheumatoid Arthritis	23/2305	71/16866	4.18e-05	0.00227665	0.0019371	ALPL/BMP2/BMPR1A/COL1A1/CSF1R/DKK2/DLX5/FOXO1/GSN/IL11/MAP3K14/MMP14/NFKB1/RUNX2/SMAD6/SOST/SPP1/TGFB1/TNFRSF11B/TRADD/TRAF5/WIF1/WNT3A	23
131	2D Upregulated	Reactome:Regulation Of Complement Cascade	Reactome:Regulation Of Complement Cascade	17/2305	45/16866	4.66e-05	0.00251848	0.00214287	AKR1C1/C1R/C1S/C3/C4A/C4B/C5AR1/CD55/CD59/CD81/CFB/CFH/CFI/CLU/CPNE2/PROS1/SERPING1	17
132	2D Upregulated	Reactome:Defective RIPK1-mediated Regulated Necrosis	Reactome:Defective RIPK1-mediated Regulated Necrosis	2005-05-01	5/16866	4.75e-05	0.00252675	0.00214989	CASP8/FADD/RIPK1/TANK/TRADD	5
133	2D Upregulated	IPA:NRF2 mediated Oxidative Stress Response	IPA:NRF2 mediated Oxidative Stress Response	20/2305	58/16866	4.8e-05	0.00252675	0.00214989	CAT/CBR1/EPHX1/ERP29/FMO1/FTH1/FTL/GCLC/GCLM/GSR/HMOX1/MAF/MAP3K1/NFE2L2/PPIB/PRDX1/SCARB1/SQSTM1/TXN/TXNRD1	20
134	2D Upregulated	GO:Actin Filament Bundle Assembly	GO:Actin Filament Bundle Assembly	14/2305	33/16866	4.84e-05	0.00252675	0.00214989	AIF1L/BAIAP2L1/CALD1/CORO1B/EPS8/ESPN/HSP90B1/LIMA1/NEDD9/PAWR/PLS1/PLS3/RHOD/SHROOM1	14
135	2D Upregulated	GO:Actin Filament Bundle Organization	GO:Actin Filament Bundle Organization	14/2305	33/16866	4.84e-05	0.00252675	0.00214989	AIF1L/BAIAP2L1/CALD1/CORO1B/EPS8/ESPN/LIMA1/NEDD9/PAWR/PLS1/PLS3/RFLNB/RHOD/SHROOM1	14
136	2D Upregulated	KEGG:Ferroptosis	KEGG:Ferroptosis	16/2305	41/16866	4.88e-05	0.00252675	0.00214989	ALOX15/CP/CYBB/FTH1/FTL/GCLC/GCLM/GPX4/GSS/HMOX1/PCBP2/PRNP/SAT1/SLC3A2/SLC7A11/STEAP3	16
137	2D Upregulated	Reactome:RHO GTPase Cycle	Reactome:RHO GTPase Cycle	90/2305	441/16866	4.89e-05	0.00252675	0.00214989	ACTN1/ADD3/ALDH3A2/AMIGO2/ARAP1/ARAP2/ARFGAP3/ARHGAP6/ARHGAP9/ARHGAP18/ARHGAP22/ARHGAP27/ARHGAP28/ARHGAP31/ARHGEF3/ARHGEF5/ARHGEF16/ARHGEF17/ARHGEF40/ATP6AP1/BAIAP2L1/BCAP31/C1QBP/CAVIN1/CDC42EP1/CDC42EP3/CDC42EP5/CKAP4/CPNE8/CYBA/CYBB/DOCK5/DOCK6/DSG2/EMC3/FAM13B/FMNL1/GARRE1/GJA1/GRB7/HMOX2/IQGAP1/IQGAP2/IQGAP3/ITSN2/KTN1/LRRC1/MPZ/MUC13/NCF1/NCF4/NCK1/NCKAP1L/NGEF/NHS/PAK4/PCDH7/PDE5A/PEAK1/PG…	90
138	2D Upregulated	GO:Negative Regulation Of Transmembrane Receptor Protein Serine/Threonine Kinase Signaling Pathway	GO:Negative Regulation Of Transmembrane Receptor Protein Serine/Threonine Kinase Signaling Pathway	31/2305	111/16866	5.77e-05	0.00295617	0.00251527	ADAMTSL2/BAMBI/BMP2/CAPN5/CCN3/CHRDL1/DKK1/DLX1/FSTL3/IL17RD/LDLRAD4/NBL1/NOG/PMEPA1/PPARA/PPARG/PRDM16/RBPMS2/SLC2A10/SMAD6/SMAD7/SOST/SOSTDC1/SPART/SPRY1/SPRY2/VASN/WFIKKN1/WFIKKN2/WNT1/ZBTB7A	31
139	2D Upregulated	KEGG:Leishmaniasis	KEGG:Leishmaniasis	24/2305	77/16866	5.81e-05	0.00295726	0.0025162	C3/CYBA/CYBB/HLA-DMA/HLA-DMB/HLA-DOA/HLA-DPA1/HLA-DPB1/HLA-DQA1/HLA-DQB1/HLA-DRA/HLA-DRB1/HLA-DRB5/IL1B/IRAK1/JAK1/NCF1/NCF4/NFKB1/NFKBIA/PTPN6/TGFB1/TGFB3/TLR4	24
140	2D Upregulated	Reactome:Scavenging By Class A Receptors	Reactome:Scavenging By Class A Receptors	2005-10-01	19/16866	6.32e-05	0.00319524	0.00271868	APOE/CALR/COL1A1/COL4A1/COL4A2/COLEC12/FTH1/FTL/HSP90B1/MARCO	10
141	2D Upregulated	GO:Response To Hydrogen Peroxide	GO:Response To Hydrogen Peroxide	17/2305	46/16866	6.46e-05	0.0032422	0.00275864	ANXA1/AQP1/CAT/CLU/CYP1B1/EDN1/GLRX2/GPX1/HMOX1/NFE2L2/PRDX3/PRKCD/RHOB/RIPK1/SIRPA/SOD1/TNFAIP3	17
142	2D Upregulated	Reactome:Muscle Contraction	Reactome:Muscle Contraction	47/2305	196/16866	6.57e-05	0.00327543	0.00278691	ACTA2/ACTG2/ALDH2/ANXA1/ANXA2/ASPH/ATP1A2/ATP1B3/ATP2B1/CACNA1G/CACNB2/CACNG8/CALD1/CES1/DMD/FGF12/ITGB5/ITPR2/KCNE4/KCNE5/KCNJ2/KCNK1/KCNK6/LMOD1/MYBPC1/MYL3/MYL9/MYL12A/MYL12B/NANOS1/NPR1/ORAI1/ORAI2/PDE5A/SCN2B/SCN5A/SLN/SORBS1/SORBS3/TMOD1/TMOD3/TNNT1/TPM1/TPM2/TTR/VCL/WWTR1	47
143	2D Upregulated	KEGG:Th17 cell differentiation	KEGG:Th17 cell differentiation	30/2305	107/16866	6.97e-05	0.00344626	0.00293227	AHR/CD247/HIF1A/HLA-DMA/HLA-DMB/HLA-DOA/HLA-DPA1/HLA-DPB1/HLA-DQA1/HLA-DQB1/HLA-DRA/HLA-DRB1/HLA-DRB5/IL1B/IL1RAP/IL4R/IL6R/IL6ST/IL17D/JAK1/NFATC1/NFKB1/NFKBIA/RARA/RUNX1/RXRA/SMAD3/STAT5A/STAT6/TGFB1	30
144	2D Upregulated	Reactome:Diseases Of Glycosylation	Reactome:Diseases Of Glycosylation	37/2305	143/16866	7.14e-05	0.00350765	0.0029845	ADAMTS1/ADAMTS4/ADAMTS5/ADAMTS9/ADAMTS10/ADAMTS14/ADAMTS15/ADAMTS16/ADAMTS17/ADAMTSL2/ADAMTSL3/ADAMTSL4/ALG3/B4GALT1/CHST14/CHSY1/CSPG4/CTSA/DOLK/DPM3/EGFL7/EXT1/FMOD/GALK1/GALNT12/GLB1/GPC3/HEXB/HSPG2/MPDU1/MUC2/MUC13/NOTCH2/SDC2/SLC26A2/SPON1/SPON2	37
145	2D Upregulated	GO:Positive Regulation Of Cell Migration Involved In Sprouting Angiogenesis	GO:Positive Regulation Of Cell Migration Involved In Sprouting Angiogenesis	2005-09-01	16/16866	7.55e-05	0.00368146	0.00313239	ANXA1/CIB1/FGF2/FOXC2/HMOX1/KDR/PIK3C2A/RHOJ/VEGFA	9
146	2D Upregulated	GO:Positive Regulation Of Apoptotic Process	GO:Positive Regulation Of Apoptotic Process	60/2305	270/16866	7.71e-05	0.00373379	0.00317691	ADAMTSL4/AIFM2/ANKRD1/BCL2L11/BMF/BMP2/BMP4/C1QBP/CASP6/CASP8/CFLAR/CLU/CTSD/CTSH/CTSL/CTSS/CTSV/CYP1B1/DDIT3/DUSP6/DYNLL1/EMILIN2/FADD/FOXO1/FRZB/GRN/HTRA1/IFIT2/LATS2/LGALS1/MAP3K20/NUPR1/PAWR/PHLDA1/PMAIP1/PNMA5/PRDM11/PRNP/PRR7/PTGIS/RARG/RHOB/RIPK1/RPS6/RPS6KA2/SAP18/SEPTIN4/SIK1/SLIT2/SOD1/SQSTM1/STK17A/TCTN3/TGFB3/TNFRSF12A/TNFSF10/TOP2A/TPD52L1/TRADD/WNT10B	60
147	2D Upregulated	IPA:Adipogenesis pathway	IPA:Adipogenesis pathway	22/2305	69/16866	7.99e-05	0.00383101	0.00325963	AGPAT2/CEBPB/CEBPD/DDIT3/DLK1/FGF2/FOXC2/FOXO1/HIF1A/KLF3/KLF5/NFATC4/NR1D1/PPARG/RBP1/SLC2A4/SMAD3/TCF7/TGFB1/TNFRSF1A/WNT10B/XBP1	22
148	2D Upregulated	GO:Negative Regulation Of MAP Kinase Activity	GO:Negative Regulation Of MAP Kinase Activity	18/2305	51/16866	8.02e-05	0.00383101	0.00325963	AGT/APOE/BMP2/BMP4/BMP7/DUSP1/GBA1/GSTP1/HYAL2/IL1B/LYN/PDCD4/PPARG/PRKCD/RGS14/SPRY1/SPRY2/SPRY4	18
149	2D Upregulated	IPA:Inhibition of Matrix Metalloproteases	IPA:Inhibition of Matrix Metalloproteases	2005-08-01	13/16866	8.15e-05	0.00386765	0.00329081	MMP2/MMP14/SDC2/TFPI2/TIMP1/TIMP2/TIMP3/TIMP4	8
150	2D Upregulated	GO:Regulation Of Interleukin-4 Production	GO:Regulation Of Interleukin-4 Production	2005-11-01	23/16866	8.39e-05	0.00395822	0.00336787	CD86/CEBPB/DDIT3/FCER1G/HLA-DRB1/HLA-E/LEF1/LGALS9/RARA/SLC7A5/ZFPM1	11
151	2D Upregulated	IPA:Ferroptosis Signaling Pathway	IPA:Ferroptosis Signaling Pathway	17/2305	47/16866	8.85e-05	0.00414369	0.00352568	ALOX15/ANGPTL4/CDKN2A/CYBB/EMP1/GPX4/HSPB1/LINC00472/NFE2L2/NOX4/SAT1/SLC3A2/SLC7A11/SQSTM1/TFAP2C/WWTR1/YAP1	17
152	2D Upregulated	Reactome:Cellular Response To Chemical Stress	Reactome:Cellular Response To Chemical Stress	44/2305	182/16866	9.04e-05	0.0042087	0.00358099	ATOX1/BLVRB/CDKN2A/CYBA/CYBB/GCLC/GCLM/GPX1/GPX3/GPX7/GPX8/GSR/GSTP1/HM13/HMOX1/HMOX2/MAFK/MYC/NCF1/NCF4/NCOR2/NFE2L2/NOX4/NQO1/P4HB/PHGDH/PPARA/PRDX1/PRDX3/PRDX5/PRKCD/PSMB4/PSMB5/PSMC3/PSMD8/RXRA/SEM1/SLC7A11/SOD1/SQSTM1/TBL1X/TKT/TXNRD1/UFD1	44
153	2D Upregulated	GO:Negative Regulation Of Cellular Response To Insulin Stimulus	GO:Negative Regulation Of Cellular Response To Insulin Stimulus	2005-12-01	27/16866	9.74e-05	0.00447608	0.00380849	APLP2/GRB7/GRB14/IL1B/IRS1/KANK1/NCK1/PIP4K2A/PRKCD/PTPN2/PTPRE/TNS2	12
154	2D Upregulated	GO:Regulation Of SMAD Protein Signal Transduction	GO:Regulation Of SMAD Protein Signal Transduction	2005-12-01	27/16866	9.74e-05	0.00447608	0.00380849	BMP4/BMP6/BMP7/BMPR1A/CCN3/DAB2/PPARG/RBPMS/SLC2A10/TGFB1/TGFB3/WWTR1	12
155	2D Upregulated	KEGG:PI3K-Akt signaling pathway	KEGG:PI3K-Akt signaling pathway	74/2305	354/16866	0.000101396	0.00462756	0.00393738	BCL2L11/CCND2/COL1A1/COL2A1/COL4A1/COL4A2/COL4A3/COL4A4/COL4A5/COL4A6/COL9A1/COL9A2/COL9A3/CREB3L2/CSF1R/EGFR/EIF4EBP1/EPOR/ERBB3/FGF2/FGF3/FGF7/FGF8/FGF17/FGF18/FGF19/FLT1/FN1/G6PC3/GHR/GNG8/GNG11/GNG12/HSP90B1/IL4R/IL6R/IL7R/IRS1/ITGA2B/ITGA7/ITGA11/ITGB4/ITGB5/JAK1/KDR/LAMA5/LAMB1/LAMB2/LAMB3/LAMC1/MAP2K1/MLST8/MYC/NFKB1/NR4A1/NTF3/NTF4/OSM/OSMR/PCK2/PDGFB/PDGFRA/PDGFRB/PIK3R5/PKN3/PRLR/RPS6/R…	74
156	2D Upregulated	GO:Negative Regulation Of Signal Transduction	GO:Negative Regulation Of Signal Transduction	59/2305	267/16866	0.000103812	0.00470749	0.00400539	AGT/BEND6/BMP2/BMP5/CALR/CXCL8/DKK1/DLK1/EGFL7/ERBB3/FGF2/FRZB/FSTL3/GBA1/GDF15/GPC3/GRB7/GRB14/HEY1/IL1B/IRS1/KANK1/KANK2/KCTD6/LGMN/LRPAP1/LYN/MDFI/MMP14/MMRN2/NCK1/NKD1/NKD2/NOG/NR1D1/NR0B1/PIP4K2A/PPARG/PRKCD/PTPN2/PTPRE/PTPRT/RGS14/RNF43/SLC2A10/SMPDL3B/SOST/SOSTDC1/SPRY1/SPRY2/SPRY4/TMBIM1/TNFAIP3/TNS2/TRABD2B/TSKU/TSPAN15/WIF1/ZBTB7A	59
157	2D Upregulated	KEGG:Human papillomavirus infection	KEGG:Human papillomavirus infection	70/2305	331/16866	0.000106601	0.00480314	0.00408678	ATP6AP1/ATP6V1E1/ATP6V1F/ATP6V0E1/BCAP31/CASP8/CCNA1/CCND2/COL1A1/COL2A1/COL4A1/COL4A2/COL4A3/COL4A4/COL4A5/COL4A6/COL9A1/COL9A2/COL9A3/CREB3L2/DLG1/EGFR/EIF4EBP1/FADD/FN1/FOXO1/FZD4/FZD5/FZD6/FZD8/HES1/HES2/HEY1/HEY2/HLA-A/HLA-E/IRF1/IRF3/ITGA2B/ITGA7/ITGA11/ITGB4/ITGB5/JAK1/LAMA5/LAMB1/LAMB2/LAMB3/LAMC1/LLGL2/MAP2K1/NFKB1/NOTCH2/PARD6G/PATJ/PDGFRB/PKM/SPP1/TCF7/TCF7L1/TCIRG1/TNFRSF1A/TRADD/TUBG…	70
158	2D Upregulated	GO:BMP Signaling Pathway	GO:BMP Signaling Pathway	20/2305	61/16866	0.000107746	0.00482403	0.00410455	BMP2/BMP4/BMP6/BMP7/BMPR1A/DLX5/FAM83G/GDF10/HFE/HIVEP1/LEFTY2/NOG/PDCD4/PPARG/RUNX2/SCX/SMAD6/TGFB1/TGFB3/TMEM100	20
159	2D Upregulated	GO:Transmembrane Receptor Protein Serine/Threonine Kinase Signaling Pathway	GO:Transmembrane Receptor Protein Serine/Threonine Kinase Signaling Pathway	34/2305	130/16866	0.000109623	0.00484657	0.00412373	APLP2/ATOH8/BAMBI/BMP2/BMP4/BMP5/BMP6/BMP7/BMPR1A/CLDN5/DLX5/FAM83G/FURIN/GDF10/GDF11/GDF15/HFE/HIVEP1/ID1/ITGB5/LEFTY2/LTBP2/PDCD4/PPARG/RUNX2/SCX/SMAD3/SMAD6/SMAD7/TGFB1/TGFB3/TMEM100/WFIKKN1/WFIKKN2	34
160	2D Upregulated	MSigDB:heme Metabolism	MSigDB:heme Metabolism	47/2305	200/16866	0.000110875	0.00484657	0.00412373	ABCB6/ABCG2/AGPAT4/ALDH1L1/ALDH6A1/BCAM/BLVRB/BSG/C3/CA2/CAST/CAT/CCDC28A/CDR2/E2F2/ELL2/EPOR/FECH/GCLC/GCLM/GLRX5/HAGH/HDGF/HEBP1/KLF3/LPIN2/LRP10/NEK7/NFE2/NR3C1/NUDT4/P4HA2/PC/PGLS/RAP1GAP/RBM38/SDCBP/SELENBP1/SLC2A1/SLC7A11/SLC25A37/TENT5C/TNS1/TRAK2/TYR/UCP2/UROS	47
161	2D Upregulated	GO:Negative Regulation Of Viral Life Cycle	GO:Negative Regulation Of Viral Life Cycle	2005-10-01	20/16866	0.00011099	0.00484657	0.00412373	BST2/CIITA/FCN1/GSN/IFITM1/IFITM2/IFITM3/LY6E/SNX3/TRIM11	10
162	2D Upregulated	GO:Pulmonary Valve Development	GO:Pulmonary Valve Development	2005-10-01	20/16866	0.00011099	0.00484657	0.00412373	BMP4/HEY1/HEY2/NFATC1/NOTCH2/SLIT2/SMAD6/STRA6/TNFRSF1A/TNFRSF1B	10
163	2D Upregulated	Reactome:Integrin Cell Surface Interactions	Reactome:Integrin Cell Surface Interactions	21/2305	66/16866	0.00011903	0.00516142	0.00439162	BSG/CD44/COL4A1/COL4A2/COL4A3/COL4A4/COL9A1/COL9A2/COL9A3/COL13A1/COL18A1/COL23A1/FN1/HSPG2/ICAM1/ICAM5/ITGA2B/ITGA7/ITGA11/ITGB5/KDR	21
164	2D Upregulated	GO:Regulation Of DNA Binding	GO:Regulation Of DNA Binding	17/2305	48/16866	0.00011966	0.00516142	0.00439162	CDT1/EDF1/FOXC1/HABP4/HES1/HJURP/HMGB2/ILRUN/LEF1/MDFI/NFKBIA/PLAUR/PPARG/SMO/TGFB1/TXN/ZBTB7A	17
165	2D Upregulated	KEGG:Glutathione metabolism	KEGG:Glutathione metabolism	19/2305	57/16866	0.000124011	0.00531667	0.00452372	G6PD/GCLC/GCLM/GGT6/GPX1/GPX3/GPX4/GPX7/GPX8/GSR/GSS/GSTO1/GSTP1/LAP3/MGST2/OPLAH/PGD/PRDX6/SRM	19
166	2D Upregulated	KEGG:Phagosome	KEGG:Phagosome	38/2305	152/16866	0.000126198	0.00537784	0.00457576	ATP6AP1/ATP6V1E1/ATP6V1F/ATP6V0E1/C1R/C3/CALR/COLEC12/CTSL/CTSS/CYBA/CYBB/HLA-A/HLA-DMA/HLA-DMB/HLA-DOA/HLA-DPA1/HLA-DPB1/HLA-DQA1/HLA-DQB1/HLA-DRA/HLA-DRB1/HLA-DRB5/HLA-E/ITGB5/LAMP1/MARCO/NCF1/NCF4/NOS1/OLR1/PLA2R1/SCARB1/TCIRG1/TLR4/TUBB4B/TUBB6/VAMP3	38
167	2D Upregulated	GO:Negative Regulation Of Cellular Response To Growth Factor Stimulus	GO:Negative Regulation Of Cellular Response To Growth Factor Stimulus	22/2305	71/16866	0.000128408	0.00543927	0.00462803	AGT/BAMBI/CAPN5/CHRDL1/DLX1/FGF2/FSTL3/MMRN2/NBL1/NOG/PPARG/RBPMS2/SLIT2/SMAD6/SMAD7/SOST/SOSTDC1/SPART/SPRY1/SPRY2/SPRY4/WNT1	22
168	2D Upregulated	Reactome:Metabolism Of Lipids	Reactome:Metabolism Of Lipids	135/2305	732/16866	0.000130878	0.00545291	0.00463964	ABCC3/ABCD1/ABHD4/ACAA2/ACADVL/ACHE/ACOT9/ACOT11/ACOX2/ACP6/ACSBG1/ACSF2/ACSS3/AGPAT2/AGPAT4/AHR/AKR1B1/AKR1C1/ALDH3A2/ALOX5AP/ALOX15/ANGPTL4/ANKRD1/ARHGAP9/ARSA/ARSG/ARSI/ARSK/ARSL/ASAH1/BMAL1/CBR1/CERS1/CERS2/CERS4/CERT1/CHKA/CHPT1/CPNE7/CPT1A/CTSA/CYP1B1/CYP11A1/CYP21A2/CYP24A1/CYP27A1/CYP39A1/CYP46A1/DBI/DECR1/DHRS7B/ECI1/ECI2/EGFL7/ELOVL1/ELOVL2/ELOVL7/FAAH2/FAR2/FDX1/FHL2/GLB1/GLTP/GPX1/GPX…	135
169	2D Upregulated	GO:Positive Regulation Of Biosynthetic Process	GO:Positive Regulation Of Biosynthetic Process	16/2305	44/16866	0.000131813	0.00545291	0.00463964	APOE/BMP4/CREBL2/CXCL8/CYBA/MLST8/MLXIPL/NR1H3/PPARA/RUNX1/SCX/SORBS1/TGFB1/TGFB3/TLR4/ZBTB20	16
170	2D Upregulated	GO:Positive Regulation Of Chemotaxis	GO:Positive Regulation Of Chemotaxis	16/2305	44/16866	0.000131813	0.00545291	0.00463964	FGF2/HSPB1/IL6R/KDR/LGMN/MDK/P2RX4/PDGFB/PDGFRB/PRKD1/PRSS56/RARRES2/STX3/STX4/TGFB1/VEGFA	16
171	2D Upregulated	GO:Positive Regulation Of Osteoblast Differentiation	GO:Positive Regulation Of Osteoblast Differentiation	16/2305	44/16866	0.000131813	0.00545291	0.00463964	ATRAID/BMP4/BMP6/BMP7/BMPR1A/DDR2/FBN2/IFITM1/IL6R/IL6ST/MEF2C/PRKD1/RUNX2/TENT5A/WWTR1/YAP1	16
172	2D Upregulated	Reactome:Signaling By Interleukins	Reactome:Signaling By Interleukins	90/2305	453/16866	0.000133726	0.00549989	0.0046796	ALOX15/ALPK1/ANXA1/ANXA2/AURKAIP1/BIRC5/BLNK/CASP8/CCL2/CCL22/CD86/CEBPD/CLCF1/CSF1R/CSF2RA/CXCL8/DUSP4/DUSP6/FN1/FOXO1/GSDMD/GSTO1/HCK/HIF1A/HMOX1/HNRNPF/HSP90B1/ICAM1/IFNLR1/IKBIP/IL1B/IL1RAP/IL1RN/IL4R/IL6R/IL6ST/IL7R/IL11/IL13RA1/IL17RB/IL33/IL34/IRAK1/IRAK2/IRS1/JAK1/LAMA5/LGALS9/LYN/MAP2K1/MAP2K4/MEF2C/MMP2/MYC/NFKB1/NFKB2/NFKBIA/NLRX1/OSMR/P4HB/PDCD4/PSMB4/PSMB5/PSMC3/PSMD8/PTPN2/PTPN6/PTP…	90
173	2D Upregulated	GO:Positive Regulation Of SMAD Protein Signal Transduction	GO:Positive Regulation Of SMAD Protein Signal Transduction	2005-09-01	17/16866	0.000140897	0.00576131	0.00490204	BMP4/BMP6/BMP7/BMPR1A/DAB2/PPARG/RBPMS/TGFB1/TGFB3	9
174	2D Upregulated	GO:Positive Regulation Of Myeloid Leukocyte Differentiation	GO:Positive Regulation Of Myeloid Leukocyte Differentiation	15/2305	40/16866	0.000142514	0.00579395	0.00492981	CASP8/CD74/EEIG1/EVI2B/FADD/FES/HAX1/HLA-DRB1/IL34/LEF1/NEDD9/RIPK1/RUNX1/TESC/TMEM64	15
175	2D Upregulated	GO:Hemopoiesis	GO:Hemopoiesis	28/2305	101/16866	0.00014813	0.00597114	0.00508057	BMP4/CD164/CEBPB/CSF1R/EPOR/EVI2B/FSTL3/GLRX5/IL7R/KDR/KIRREL3/KLF3/LYN/MFAP5/MKNK2/NOTCH2/PBXIP1/PDGFB/PRDX3/RRAS/RUNX1/RUNX2/RUNX3/TEK/TGFB1/WNT10B/ZFP36L2/ZFPM1	28
176	2D Upregulated	GO:Cellular Response To Oxygen-Containing Compound	GO:Cellular Response To Oxygen-Containing Compound	82/2305	406/16866	0.000149168	0.00597114	0.00508057	ADGRV1/AHR/ALOX5AP/ALOX15/ANKRD1/AOC1/AQP1/AXL/CCL2/CD86/CDH1/CLU/CPNE2/CPNE4/CPNE7/CPNE8/CPNE9/CXCL6/CXCL8/EGFR/EGR1/FES/FOLR1/FOXO1/FZD4/GBP3/GSTP1/HCN1/HMGB2/HSP90B1/IL1B/IQGAP1/IRS1/ITPKB/LGMN/LILRB2/LYN/MEF2C/MPV17L2/NCF1/NEK7/NFKB1/NR1D1/NR1H3/P2RX4/PDCD4/PDE2A/PDGFB/PDGFRA/PDK3/PEX2/PRDX3/PRDX5/PRKCD/PRKD1/RAMP3/RAP1B/RARA/ROMO1/SCN5A/SELENOS/SERPINE1/SHMT1/SIRPA/SLC12A2/SLC26A6/SLIT2/SQST…	82
177	2D Upregulated	IPA:Complement System	IPA:Complement System	2005-12-01	28/16866	0.000149405	0.00597114	0.00508057	C1QBP/C1R/C1S/C3/C4A/C5AR1/CD55/CD59/CFB/CFH/CFI/SERPING1	12
178	2D Upregulated	GO:Regulation Of Protein Phosphorylation	GO:Regulation Of Protein Phosphorylation	58/2305	265/16866	0.000155296	0.00617173	0.00525124	BIRC5/BMP2/BMP4/BMP7/C3/CCND2/CD40/CD74/CDK2AP1/CIB1/CLDN3/CLDN19/CSF1R/DAB2/EGFR/ERP29/FBLN1/FGF2/FGF3/FGF8/FGF17/FGF18/FGF19/FKBP8/FN1/GPNMB/HLA-DRB1/HSPB1/IL1B/IL34/KDR/LYN/MARCO/MOB1A/MYADM/MYDGF/NIBAN1/NPTN/OCLN/PDCL3/PLAUR/PRNP/RALBP1/RARRES2/RASGRP1/RIPK1/RSPO1/SIRPA/SLCO3A1/SLIT2/SOD1/TEK/TGFB1/TTN/VEGFA/VEGFB/WNT3A/WWTR1	58
179	2D Upregulated	GO:Positive Regulation Of Pathway-Restricted SMAD Protein Phosphorylation	GO:Positive Regulation Of Pathway-Restricted SMAD Protein Phosphorylation	17/2305	49/16866	0.000160105	0.00632729	0.0053836	BMP2/BMP4/BMP5/BMP6/BMP7/BMPR1A/DAB2/GDF10/GDF11/GDF15/HFE/LEFTY2/PPARG/RBPMS/SDCBP/TGFB1/TGFB3	17
180	2D Upregulated	GO:Glycosaminoglycan Biosynthetic Process	GO:Glycosaminoglycan Biosynthetic Process	19/2305	58/16866	0.000161037	0.00632874	0.00538484	B3GNT7/B4GALT4/CEMIP/CHPF/CHPF2/CHST2/CHST7/CHST9/CHST12/CHST14/CHSY1/DSEL/EXT1/GALNT5/HS3ST1/IL1B/SLC35D2/ST3GAL4/XYLT2	19
181	2D Upregulated	GO:MHC Class II Protein Complex Assembly	GO:MHC Class II Protein Complex Assembly	2005-08-01	14/16866	0.000167263	0.00639576	0.00544186	HLA-DMA/HLA-DMB/HLA-DOA/HLA-DPA1/HLA-DQA1/HLA-DRA/HLA-DRB1/HLA-DRB5	8
182	2D Upregulated	GO:Peptide Antigen Assembly With MHC Class II Protein Complex	GO:Peptide Antigen Assembly With MHC Class II Protein Complex	2005-08-01	14/16866	0.000167263	0.00639576	0.00544186	HLA-DMA/HLA-DMB/HLA-DOA/HLA-DPA1/HLA-DQA1/HLA-DRA/HLA-DRB1/HLA-DRB5	8
183	2D Upregulated	GO:Positive Regulation Of Endothelial Cell Chemotaxis	GO:Positive Regulation Of Endothelial Cell Chemotaxis	2005-08-01	14/16866	0.000167263	0.00639576	0.00544186	FGF2/FGF18/HSPB1/KDR/LGMN/P2RX4/PRKD1/VEGFA	8
184	2D Upregulated	GO:Positive Regulation Of Membrane Protein Ectodomain Proteolysis	GO:Positive Regulation Of Membrane Protein Ectodomain Proteolysis	2005-08-01	14/16866	0.000167263	0.00639576	0.00544186	APOE/FURIN/IL1B/PACSIN3/SH3D19/SNX9/SNX33/TNFRSF1B	8
185	2D Upregulated	GO:Regulation Of Branching Involved In Ureteric Bud Morphogenesis	GO:Regulation Of Branching Involved In Ureteric Bud Morphogenesis	2005-08-01	14/16866	0.000167263	0.00639576	0.00544186	BMP4/NOG/PAX8/SIX1/SIX4/SMO/SOX8/VEGFA	8
186	2D Upregulated	GO:Actomyosin Structure Organization	GO:Actomyosin Structure Organization	23/2305	77/16866	0.000168982	0.00642677	0.00546825	ANKRD1/CASQ1/CDC42BPG/FHDC1/FLII/FLNC/ITGB5/KRT19/LMOD1/MYH7/MYH9/MYL9/PDLIM1/PGM5/SIX4/SORBS1/TJP1/TMOD1/TMOD3/TNNT1/TPM1/TTN/WDR1	23
187	2D Upregulated	IPA:S100 Family Signaling Pathway	IPA:S100 Family Signaling Pathway	29/2305	107/16866	0.000175347	0.00647434	0.00550872	AHNAK/ANXA1/ANXA2/BCL3/BSG/CDH1/CTSD/CXCL8/EGFR/ETV4/HIF1A/IL1B/IQGAP1/IRAK1/IRF3/JAK1/MMP2/MYH9/NR3C1/OCLN/PLAT/RTKN/S100A2/S100A11/S100A14/S100B/SMAD3/TLR4/VEGFA	29
188	2D Upregulated	GO:Positive Regulation Of Branching Involved In Ureteric Bud Morphogenesis	GO:Positive Regulation Of Branching Involved In Ureteric Bud Morphogenesis	2005-07-01	11/16866	0.000175724	0.00647434	0.00550872	NOG/PAX8/SIX1/SIX4/SMO/SOX8/VEGFA	7
189	2D Upregulated	GO:Positive Regulation Of Vascular Permeability	GO:Positive Regulation Of Vascular Permeability	2005-07-01	11/16866	0.000175724	0.00647434	0.00550872	BMP6/OCLN/PDE2A/TGFB1/TJP1/TJP3/VEGFA	7
190	2D Upregulated	GO:Regulation Of Muscle System Process	GO:Regulation Of Muscle System Process	2005-07-01	11/16866	0.000175724	0.00647434	0.00550872	ATP1A2/DMD/KCNA1/MYL9/SLN/TNNC1/TPM1	7
191	2D Upregulated	Reactome:CASP8 Activity Is Inhibited	Reactome:CASP8 Activity Is Inhibited	2005-07-01	11/16866	0.000175724	0.00647434	0.00550872	CASP8/CFLAR/FADD/RIPK1/TANK/TNFSF10/TRADD	7
192	2D Upregulated	Reactome:Dimerization Of Procaspase-8	Reactome:Dimerization Of Procaspase-8	2005-07-01	11/16866	0.000175724	0.00647434	0.00550872	CASP8/CFLAR/FADD/RIPK1/TANK/TNFSF10/TRADD	7
193	2D Upregulated	KEGG:Amoebiasis	KEGG:Amoebiasis	28/2305	102/16866	0.000177929	0.00652159	0.00554893	ACTN1/ACTN4/COL1A1/COL4A1/COL4A2/COL4A3/COL4A4/COL4A5/COL4A6/CXCL8/FN1/GNAL/HSPB1/IL1B/LAMA5/LAMB1/LAMB2/LAMB3/LAMC1/MUC2/NFKB1/PLCB3/PRDX1/SERPINB6/TGFB1/TGFB3/TLR4/VCL	28
194	2D Upregulated	GO:Cell-Cell Junction Organization	GO:Cell-Cell Junction Organization	21/2305	68/16866	0.000191027	0.0069656	0.00592671	CDH1/CDH3/CDH6/CDH15/CLDN1/CLDN5/CSF1R/DSG2/DSP/LIMS2/MARVELD3/MYADM/OCLN/PKP2/PKP4/SMAD3/TGFB1/TGFB3/TJP1/TJP3/TLN2	21
195	2D Upregulated	Reactome:Binding And Uptake Of Ligands By Scavenger Receptors	Reactome:Binding And Uptake Of Ligands By Scavenger Receptors	15/2305	41/16866	0.000196561	0.00713061	0.00606711	AMBP/APOE/APOL1/CALR/COL1A1/COL4A1/COL4A2/COLEC12/FTH1/FTL/HSP90B1/MARCO/SCARB1/SPARC/SSC5D	15
196	2D Upregulated	GO:Positive Regulation Of Cellular Component Organization	GO:Positive Regulation Of Cellular Component Organization	30/2305	113/16866	0.000203763	0.00735419	0.00625735	AHNAK/AJUBA/AKR1B1/ANXA2/APOE/ASAP1/ATP10A/BCL2L11/BMF/BMP7/CD151/CDC20/CLDN3/CLDN19/CLU/DAB2/GBA1/GPC3/GPX1/LGALS3/RHOC/RUNX1/SPIDR/SURF4/TGFB1/TGFB3/TMED9/TRABD2B/VEGFA/WARS1	30
197	2D Upregulated	GO:Regulation Of Vascular Associated Smooth Muscle Cell Proliferation	GO:Regulation Of Vascular Associated Smooth Muscle Cell Proliferation	14/2305	37/16866	0.000211654	0.00748798	0.00637118	BMP4/BMPR1A/CNN1/FGF2/GJA1/LDLRAP1/MEF2C/MMP2/PDCD4/PDGFB/PPARG/SOD2/TGFB3/TPM1	14
198	2D Upregulated	Reactome:Defective B3GALTL Causes PpS	Reactome:Defective B3GALTL Causes PpS	14/2305	37/16866	0.000211654	0.00748798	0.00637118	ADAMTS1/ADAMTS4/ADAMTS5/ADAMTS9/ADAMTS10/ADAMTS14/ADAMTS15/ADAMTS16/ADAMTS17/ADAMTSL2/ADAMTSL3/ADAMTSL4/SPON1/SPON2	14
199	2D Upregulated	GO:Cell Chemotaxis	GO:Cell Chemotaxis	17/2305	50/16866	0.00021199	0.00748798	0.00637118	ARHGEF16/BCAR1/CCN3/CORO1B/CXCL12/EGR3/HMGB2/LEF1/NR4A1/PDGFB/PDGFRA/PDGFRB/PLXNB3/PRKCD/RAB13/RHOG/VEGFA	17
200	2D Upregulated	KEGG:Arginine and proline metabolism	KEGG:Arginine and proline metabolism	17/2305	50/16866	0.00021199	0.00748798	0.00637118	ALDH2/ALDH3A2/ALDH4A1/ALDH7A1/ALDH9A1/AMD1/AOC1/CARNS1/HOGA1/L3HYPDH/LAP3/NOS1/P4HA2/PYCR1/PYCR3/SAT1/SRM	17
201	2D Upregulated	GO:Cardiac Conduction System Development	GO:Cardiac Conduction System Development	2005-11-01	25/16866	0.000212763	0.00748798	0.00637118	BMPR1A/CACNA1G/GATA6/GJA1/HEY1/HEY2/MSX1/MSX2/NOTCH2/NPPB/SCN5A	11
202	2D Upregulated	MSigDB:mTORC1 Signaling	MSigDB:mTORC1 Signaling	46/2305	200/16866	0.000221488	0.00775648	0.00659964	ADD3/AURKA/CALR/CCNG1/CD9/CTSC/DDIT3/DHFR/EIF2S2/ENO1/G6PD/GCLC/GSR/HSP90B1/HSPA5/LGMN/MCM4/MTHFD2/NAMPT/NIBAN1/NMT1/NUPR1/PHGDH/PLK1/PRDX1/PSAT1/PSMB5/PSMG1/RPN1/RRP9/SDF2L1/SEC11A/SERPINH1/SHMT2/SLC1A5/SLC2A1/SLC7A5/SLC7A11/SQSTM1/STC1/TM7SF2/TRIB3/TUBG1/TXNRD1/WARS1/XBP1	46
203	2D Upregulated	GO:Maintenance Of Blood-Brain Barrier	GO:Maintenance Of Blood-Brain Barrier	2005-12-01	29/16866	0.000223334	0.00778258	0.00662185	CLDN1/CLDN3/CLDN5/DMD/GJA1/LAMC1/LSR/OCLN/SLC12A2/TJP1/TJP3/VCL	12
204	2D Upregulated	IPA:Macrophage Alternative Activation Signaling Pathway	IPA:Macrophage Alternative Activation Signaling Pathway	21/2305	69/16866	0.000239666	0.00831077	0.00707126	ALOX15/CCL22/CEBPB/CIITA/CSF1R/DUSP1/EIF4EBP1/EPAS1/IL1RN/IL4R/IL13RA1/JAK1/MAF/MARCO/MYC/NFKB1/NR3C1/PPARG/SCARB1/STAT6/TLR4	21
205	2D Upregulated	Reactome:Complement Cascade	Reactome:Complement Cascade	18/2305	55/16866	0.000240934	0.00831398	0.00707399	AKR1C1/C1R/C1S/C3/C4A/C4B/C5AR1/CD55/CD59/CD81/CFB/CFH/CFI/CLU/CPNE2/FCN1/PROS1/SERPING1	18
206	2D Upregulated	GO:Negative Regulation Of Viral Entry Into Host Cell	GO:Negative Regulation Of Viral Entry Into Host Cell	2005-09-01	18/16866	0.000247656	0.00850445	0.00723605	CIITA/FCN1/GSN/IFITM1/IFITM2/IFITM3/LY6E/SNX3/TRIM11	9
207	2D Upregulated	GO:Negative Regulation Of Neuron Apoptotic Process	GO:Negative Regulation Of Neuron Apoptotic Process	22/2305	74/16866	0.00025017	0.00850857	0.00723956	APOE/CCL2/CLCF1/CLU/ERBB3/FOXQ1/GRN/HIF1A/IL6ST/LGMN/MDK/MEF2C/NFATC4/NTF3/NTF4/RETREG1/SIX1/SIX4/SOD1/SOD2/TGFB3/UNC5B	22
208	2D Upregulated	GO:Negative Regulation Of Membrane Protein Ectodomain Proteolysis	GO:Negative Regulation Of Membrane Protein Ectodomain Proteolysis	2005-05-01	6/16866	0.000252587	0.00850857	0.00723956	PTPN3/TIMP1/TIMP2/TIMP3/TIMP4	5
209	2D Upregulated	GO:Toll-Like Receptor 3 Signaling Pathway	GO:Toll-Like Receptor 3 Signaling Pathway	2005-05-01	6/16866	0.000252587	0.00850857	0.00723956	OAS1/RFTN1/SCARA3/TNIP2/UNC93B1	5
210	2D Upregulated	IPA:nNOS Signaling in Skeletal Muscle Cells	IPA:nNOS Signaling in Skeletal Muscle Cells	2005-05-01	6/16866	0.000252587	0.00850857	0.00723956	DMD/NOS1/SNTA1/SNTB1/SNTB2	5
211	2D Upregulated	Reactome:Sphingolipid Metabolism	Reactome:Sphingolipid Metabolism	25/2305	89/16866	0.000262606	0.0088041	0.00749101	ALDH3A2/ARSA/ARSG/ARSI/ARSK/ARSL/ASAH1/CERS1/CERS2/CERS4/CERT1/CTSA/EGFL7/GLB1/GLTP/HEXB/PRKD1/PRKD3/SGMS2/SGPP2/SPHK1/SPTLC3/SPTSSA/SUMF1/SUMF2	25
212	2D Upregulated	Reactome:SLC-mediated Transmembrane Transport	Reactome:SLC-mediated Transmembrane Transport	54/2305	247/16866	0.000264782	0.0088041	0.00749101	AHCYL2/BSG/CP/EMB/HEPH/RUNX1/SLC1A5/SLC2A1/SLC2A4/SLC2A8/SLC2A10/SLC2A11/SLC2A12/SLC2A14/SLC3A2/SLC4A2/SLC4A4/SLC5A6/SLC5A9/SLC6A20/SLC7A1/SLC7A2/SLC7A5/SLC7A7/SLC7A8/SLC7A11/SLC8B1/SLC11A1/SLC12A2/SLC12A7/SLC13A4/SLC15A1/SLC15A3/SLC16A10/SLC17A7/SLC20A1/SLC22A3/SLC22A6/SLC24A4/SLC25A10/SLC26A2/SLC26A6/SLC26A7/SLC26A11/SLC29A4/SLC35D2/SLC41A1/SLC41A2/SLC43A1/SLC47A1/SLC47A2/SLC50A1/SLCO1C1/SLCO3A1	54
213	2D Upregulated	KEGG:Viral myocarditis	KEGG:Viral myocarditis	19/2305	60/16866	0.000265094	0.0088041	0.00749101	CASP8/CD40/CD55/CD86/DMD/HLA-A/HLA-DMA/HLA-DMB/HLA-DOA/HLA-DPA1/HLA-DPB1/HLA-DQA1/HLA-DQB1/HLA-DRA/HLA-DRB1/HLA-DRB5/HLA-E/ICAM1/MYH7	19
214	2D Upregulated	GO:Cardiac Ventricle Morphogenesis	GO:Cardiac Ventricle Morphogenesis	15/2305	42/16866	0.00026746	0.00884118	0.00752257	BMP4/BMPR1A/FOXF1/HEY1/HEY2/MEF2C/MYH7/MYL3/NPY2R/NPY5R/PKP2/SMAD7/TGFB1/TNNC1/TPM1	15
215	2D Upregulated	Reactome:Glycosaminoglycan Metabolism	Reactome:Glycosaminoglycan Metabolism	31/2305	120/16866	0.000273733	0.00900645	0.00766318	B3GNT7/B4GALT1/B4GALT4/CD44/CEMIP/CHPF/CHPF2/CHST2/CHST7/CHST9/CHST12/CHST14/CHSY1/CSPG4/DSEL/EXT1/FMOD/GLB1/GPC3/GUSB/HEXB/HS3ST1/HSPG2/HYAL2/IDUA/NAGLU/SDC2/SLC26A2/SLC35D2/ST3GAL4/XYLT2	31
216	2D Upregulated	GO:Positive Regulation Of Protein Localization To Plasma Membrane	GO:Positive Regulation Of Protein Localization To Plasma Membrane	17/2305	51/16866	0.000277909	0.00906489	0.00771291	AGR2/ARHGEF16/CIB1/CNPY4/DLG1/EGFR/LGALS3/NKD2/PLS1/PTPN9/RAMP3/RHOG/SORBS1/SQSTM1/STAC2/STX3/STX4	17
217	2D Upregulated	KEGG:MAPK signaling pathway	KEGG:MAPK signaling pathway	62/2305	294/16866	0.000278072	0.00906489	0.00771291	ARAF/CACNA1G/CACNB2/CACNG5/CACNG8/CDC25B/CSF1R/DDIT3/DUSP1/DUSP4/DUSP5/DUSP6/EGFR/ERBB3/FGF2/FGF3/FGF7/FGF8/FGF17/FGF18/FGF19/FLNB/FLNC/FLT1/GNG12/HSPB1/IL1B/IL1RAP/IRAK1/KDR/MAP2K1/MAP2K4/MAP3K1/MAP3K6/MAP3K14/MAP3K20/MAP4K2/MEF2C/MKNK2/MYC/NFATC1/NFKB1/NFKB2/NR4A1/NTF3/NTF4/PDGFB/PDGFRA/PDGFRB/RAP1B/RASGRP1/RPS6KA2/RPS6KA4/RRAS/RRAS2/TEK/TGFB1/TGFB3/TNFRSF1A/TRADD/VEGFA/VEGFB	62
218	2D Upregulated	KEGG:Inflammatory bowel disease	KEGG:Inflammatory bowel disease	20/2305	65/16866	0.000284345	0.00922687	0.00785073	HLA-DMA/HLA-DMB/HLA-DOA/HLA-DPA1/HLA-DPB1/HLA-DQA1/HLA-DQB1/HLA-DRA/HLA-DRB1/HLA-DRB5/IL1B/IL4R/MAF/NFATC1/NFKB1/SMAD3/STAT6/TGFB1/TGFB3/TLR4	20
219	2D Upregulated	GO:Negative Regulation Of Epithelial Cell Apoptotic Process	GO:Negative Regulation Of Epithelial Cell Apoptotic Process	14/2305	38/16866	0.000293307	0.00934618	0.00795225	CAST/ICAM1/IL11/KDR/MDK/NFE2L2/NUPR1/PAK4/PPARA/SERPINE1/TEK/TNFAIP3/TNIP2/YAP1	14
220	2D Upregulated	GO:Positive Regulation Of Bone Mineralization	GO:Positive Regulation Of Bone Mineralization	14/2305	38/16866	0.000293307	0.00934618	0.00795225	ADGRV1/ATP2B1/ATRAID/BMP2/BMP4/BMP6/BMP7/BMPR1A/FBN2/KL/MEF2C/PKDCC/RXRA/TENT5A	14
221	2D Upregulated	KEGG:Allograft rejection	KEGG:Allograft rejection	14/2305	38/16866	0.000293307	0.00934618	0.00795225	CD40/CD86/HLA-A/HLA-DMA/HLA-DMB/HLA-DOA/HLA-DPA1/HLA-DPB1/HLA-DQA1/HLA-DQB1/HLA-DRA/HLA-DRB1/HLA-DRB5/HLA-E	14
222	2D Upregulated	Reactome:O-glycosylation Of TSR Domain-Containing Proteins	Reactome:O-glycosylation Of TSR Domain-Containing Proteins	14/2305	38/16866	0.000293307	0.00934618	0.00795225	ADAMTS1/ADAMTS4/ADAMTS5/ADAMTS9/ADAMTS10/ADAMTS14/ADAMTS15/ADAMTS16/ADAMTS17/ADAMTSL2/ADAMTSL3/ADAMTSL4/SPON1/SPON2	14
223	2D Upregulated	GO:Blood Vessel Endothelial Cell Migration	GO:Blood Vessel Endothelial Cell Migration	2005-10-01	22/16866	0.00029935	0.00941158	0.00800789	EGR3/EMP2/EPHB4/FGF2/ID1/KDR/MYH9/NR4A1/SLIT2/VEGFA	10
224	2D Upregulated	GO:Hexose Transmembrane Transport	GO:Hexose Transmembrane Transport	2005-10-01	22/16866	0.00029935	0.00941158	0.00800789	SLC2A1/SLC2A4/SLC2A5/SLC2A8/SLC2A10/SLC2A11/SLC2A12/SLC2A14/SLC5A9/SLC50A1	10
225	2D Upregulated	KEGG:Histidine metabolism	KEGG:Histidine metabolism	2005-10-01	22/16866	0.00029935	0.00941158	0.00800789	ALDH2/ALDH3A1/ALDH3A2/ALDH7A1/ALDH9A1/AOC1/ASPA/CARNS1/HDC/HNMT	10
226	2D Upregulated	GO:Regulation Of Fat Cell Differentiation	GO:Regulation Of Fat Cell Differentiation	22/2305	75/16866	0.000308922	0.00966952	0.00822736	BMAL1/BMP2/CCDC85B/CEBPB/CREBL2/FOXO1/FRZB/NR1D1/PPARG/RARRES2/SMAD3/SYAP1/TGFB1/TMEM64/TRIB3/WNT1/WNT10B/WWTR1/XBP1/YAP1/ZFP36/ZFP36L2	22
227	2D Upregulated	GO:Negative Regulation Of Protein Serine/Threonine Kinase Activity	GO:Negative Regulation Of Protein Serine/Threonine Kinase Activity	23/2305	80/16866	0.000315005	0.00973119	0.00827983	AGT/APOE/BMP2/BMP4/BMP7/CDKN2A/DUSP1/GBA1/GSTP1/HEG1/HEXIM1/HYAL2/IL1B/LATS2/LYN/PKIG/PLK1/PPARG/PRKCD/RGS14/SPRY1/SPRY2/SPRY4	23
228	2D Upregulated	GO:Glycosaminoglycan Catabolic Process	GO:Glycosaminoglycan Catabolic Process	2005-08-01	15/16866	0.000315469	0.00973119	0.00827983	CEMIP/FGF2/FUCA1/GLB1/GUSB/HYAL2/IDUA/TGFB1	8
229	2D Upregulated	GO:Insulin Receptor Signaling Pathway	GO:Insulin Receptor Signaling Pathway	16/2305	47/16866	0.00031777	0.00973119	0.00827983	BCAR1/BCAR3/FOXC2/FOXO1/GRB7/GRB14/IDE/IRS1/IRS4/NAMPT/PIK3C2A/PTPN2/RARRES2/RHOQ/SHC1/SORBS1	16
230	2D Upregulated	GO:Positive Regulation Of Epithelial To Mesenchymal Transition	GO:Positive Regulation Of Epithelial To Mesenchymal Transition	16/2305	47/16866	0.00031777	0.00973119	0.00827983	AGT/BAMBI/BMP2/COL1A1/DAB2/EMP2/FOXC1/IL1B/LEF1/LOXL2/MDK/SDCBP/SMAD3/TGFB1/TGFB3/WWTR1	16
231	2D Upregulated	IPA:Sertoli Cell Sertoli Cell Junction Signaling	IPA:Sertoli Cell Sertoli Cell Junction Signaling	16/2305	47/16866	0.00031777	0.00973119	0.00827983	BCAR1/CDH1/CGN/DLG1/MAP3K20/MYO7A/NOS1/OCLN/PLS1/SORBS1/TGFB3/TJP1/TJP3/TNFRSF1A/VCL/YBX3	16
232	2D Upregulated	GO:Negative Regulation Of Insulin Receptor Signaling Pathway	GO:Negative Regulation Of Insulin Receptor Signaling Pathway	2005-11-01	26/16866	0.000323471	0.00986189	0.00839104	GRB7/GRB14/IL1B/IRS1/KANK1/NCK1/PIP4K2A/PRKCD/PTPN2/PTPRE/TNS2	11
233	2D Upregulated	GO:Artery Morphogenesis	GO:Artery Morphogenesis	2005-12-01	30/16866	0.00032622	0.00986189	0.00839104	BMP4/BMPR1A/FOLR1/FOXF1/HES1/HEY2/NOG/PDGFRB/SMAD7/STRA6/TBX2/VEGFA	12
234	2D Upregulated	GO:Positive Regulation Of Locomotion	GO:Positive Regulation Of Locomotion	2005-12-01	30/16866	0.00032622	0.00986189	0.00839104	BVES/CAVIN1/CCR7/CSF1R/NTN1/PDGFB/PDGFRB/RARRES2/SPOCK2/STX3/STX4/TGFB1	12
235	2D Upregulated	GO:Epithelial Cell Differentiation	GO:Epithelial Cell Differentiation	33/2305	132/16866	0.000340221	0.0102414	0.00871392	AKR1C1/ANXA1/ANXA4/ANXA7/BMP4/CASP6/CBR1/CCNO/CDK1/CES1/CNN3/CPT1A/DAB2/DNPH1/EDF1/FSTL1/GATA6/KDR/KRT17/KRT19/LGALS3/MAF/PCK2/PLAAT3/PPARG/SIX1/SIX3/TAGLN/TAGLN2/TDRD7/TST/VEGFA/YAP1	33
236	2D Upregulated	GO:Negative Regulation Of Inflammatory Response	GO:Negative Regulation Of Inflammatory Response	29/2305	111/16866	0.000346197	0.0103771	0.00882942	AHR/APOE/CCN3/ELF4/FURIN/GBA1/GRN/GSTP1/HCK/HLA-DRB1/IL33/LYN/MDK/NR1D1/NR1H3/PPARA/PPARG/PRKCD/PTGIS/PTPN2/PTPN6/SELENOS/SIRPA/SMPDL3B/TEK/TNFAIP3/TNFRSF1A/TNFRSF1B/TRIM65	29
237	2D Upregulated	GO:Cellular Response To BMP Stimulus	GO:Cellular Response To BMP Stimulus	20/2305	66/16866	0.000356221	0.0106325	0.00904674	BMP2/BMP4/BMP6/BMP7/BMPR1A/DLX1/DLX5/FAM83G/GDF10/HFE/HIVEP1/LEFTY2/PDCD4/PPARG/RUNX2/SCX/SMAD6/TGFB1/TGFB3/TMEM100	20
238	2D Upregulated	GO:Positive Regulation Of Biomineral Tissue Development	GO:Positive Regulation Of Biomineral Tissue Development	15/2305	43/16866	0.000359334	0.0106804	0.00908745	ADGRV1/ATP2B1/ATRAID/BMP2/BMP4/BMP6/BMP7/BMPR1A/CEBPB/FBN2/KL/MEF2C/PKDCC/RXRA/TENT5A	15
239	2D Upregulated	GO:Embryonic Eye Morphogenesis	GO:Embryonic Eye Morphogenesis	2005-06-01	9/16866	0.000375251	0.0110146	0.00937185	EFEMP1/FBN2/MFAP2/MFAP5/RARG/TBX2	6
240	2D Upregulated	GO:Negative Regulation Of Transforming Growth Factor Beta Production	GO:Negative Regulation Of Transforming Growth Factor Beta Production	2005-06-01	9/16866	0.000375251	0.0110146	0.00937185	CDH3/FN1/FURIN/GATA6/TSKU/TYROBP	6
241	2D Upregulated	GO:Regulation Of Granulocyte Differentiation	GO:Regulation Of Granulocyte Differentiation	2005-06-01	9/16866	0.000375251	0.0110146	0.00937185	EVI2B/HAX1/LEF1/RARA/RUNX1/TESC	6
242	2D Upregulated	GO:Positive Regulation Of Multicellular Organismal Process	GO:Positive Regulation Of Multicellular Organismal Process	77/2305	387/16866	0.000376906	0.0110175	0.00937428	ACHE/ADRA1D/AGPAT2/AGT/ALPL/APLP2/APOE/BAMBI/BCL7C/BMP1/BMP2/BMP4/BMPR1A/C1QBP/CEBPB/COL1A1/DAB2/DECR1/DIO2/ENO1/EPAS1/ETV4/FGF2/FOXC1/FOXD1/GHR/GJA1/G0S2/IL1B/IL4R/IL33/LEF1/LILRB2/LOXL2/LRPAP1/MDK/MFAP2/MMRN2/NOG/NPPB/NPR1/OTX2/PAX8/PDGFB/PLA2R1/PLAAT4/PPARG/PPIB/PRDM16/PRLR/SCX/SDCBP/SERPINE1/SIX1/SIX4/SLC11A1/SLN/SMAD3/SMO/SOD1/SOX8/SPP1/STAT6/STRA6/SYDE1/TAPT1/TGFB1/TGFB3/TMEM64/TP73/TRPM8/T…	77
243	2D Upregulated	GO:Positive Regulation Of MAP Kinase Activity	GO:Positive Regulation Of MAP Kinase Activity	25/2305	91/16866	0.000381277	0.0110822	0.00942932	ARHGEF5/CD40/DKK1/DRD4/EDN1/EGFR/ERP29/FGF2/FGF18/FLT1/GHR/IL1B/IL34/IRAK1/MAP4K2/MEF2C/NTF3/PDGFB/PDGFRB/PIK3R5/RASGRP1/TGFB1/TLR4/TPD52L1/VEGFA	25
244	2D Upregulated	GO:Negative Regulation Of Protein Phosphorylation	GO:Negative Regulation Of Protein Phosphorylation	36/2305	149/16866	0.000382252	0.0110822	0.00942932	CALM2/CIB1/CNKSR3/DEPTOR/DKK1/DMD/DNAJC3/DTNBP1/FBLN1/FKBP8/GSTP1/HSPB1/LDLRAD4/LYN/MLXIPL/MVP/MYADM/NCK1/NIBAN1/NOG/NTF3/OCLN/PMEPA1/PPARG/PRKCD/PRNP/PTPN6/SIRPA/SLIT2/SMAD6/SMAD7/SPRY2/TGFB1/TRIB3/WARS1/WWTR1	36
245	2D Upregulated	GO:Positive Regulation Of Protein Serine/Threonine Kinase Activity	GO:Positive Regulation Of Protein Serine/Threonine Kinase Activity	30/2305	117/16866	0.000391153	0.0112939	0.0096095	CALM2/CCND2/CD40/CEMIP/CIB1/CSF1R/DIPK2A/DRD4/EDN1/EGFR/ERP29/FGF2/FGF18/FLT1/GHR/IL1B/IL34/IRAK1/MAP2K1/MEF2C/NTF3/PDGFB/PDGFRB/PIK3R5/RASGRP1/SYAP1/TGFB1/TLR4/TPD52L1/VEGFA	30
246	2D Upregulated	KEGG:Proteoglycans in cancer	KEGG:Proteoglycans in cancer	46/2305	205/16866	0.000398971	0.01145	0.00974228	ARAF/CD44/CD63/COL1A1/CTSL/CTTN/EGFR/ERBB3/FGF2/FLNB/FLNC/FN1/FZD4/FZD5/FZD6/FZD8/GPC3/HIF1A/HSPG2/IQGAP1/ITGB5/ITPR2/KDR/MAP2K1/MMP2/MYC/PDCD4/PLAUR/PPP1CA/PPP1CB/PPP1R12A/PTPN6/RPS6/RRAS/RRAS2/SDC2/SMO/TGFB1/TIMP3/TLR4/VEGFA/WNT1/WNT3A/WNT5B/WNT9A/WNT10B	46
247	2D Upregulated	GO:Regulation Of Protein Tyrosine Kinase Activity	GO:Regulation Of Protein Tyrosine Kinase Activity	14/2305	39/16866	0.000400523	0.01145	0.00974228	ACE/AGT/CSF1R/DOK7/ERBB3/HYAL2/IL34/MVP/NEDD9/NOX4/PDGFB/PRNP/RAP2B/SHC1	14
248	2D Upregulated	Reactome:Transport Of Small Molecules	Reactome:Transport Of Small Molecules	128/2305	706/16866	0.000401413	0.01145	0.00974228	ABCA4/ABCB6/ABCC3/ABCD1/ABCG2/ADCY9/ADD3/AHCYL2/AMN/ANGPTL4/ANO1/AP2S1/APOE/AQP4/AQP5/ASPH/ATP1A2/ATP1B3/ATP2B1/ATP6AP1/ATP6V1E1/ATP6V1F/ATP6V0E1/ATP10A/ATP11A/ATP13A4/ATP13A5/BMP1/BSG/CA2/CA4/CLCA1/CLCNKA/CP/CYB5R2/CYBRD1/EIF2S2/EMB/FTH1/FTL/FURIN/GNG8/GNG11/GNG12/HDLBP/HEPH/HFE/HMOX1/HMOX2/LCAT/LDLRAP1/LMF2/LSR/MCUB/MYLIP/NPC2/NR1H2/NR1H3/OSTM1/P4HB/PLTP/PSMB4/PSMB5/PSMC3/PSMD8/RUNX1/SAR1B/SCAR…	128
249	2D Upregulated	GO:Cytokine-Mediated Signaling Pathway	GO:Cytokine-Mediated Signaling Pathway	55/2305	257/16866	0.000409351	0.0116295	0.00989502	ACTN4/APLP2/BIRC3/CCL2/CCL22/CLCF1/CSF1R/CSF2RA/CXCL6/CXCL8/CXCL12/EGR1/EIF5A/EPOR/FCER1G/FOXC1/GHR/HCK/IL1B/IL1RAP/IL4R/IL6R/IL6ST/IL7R/IL11/IL13RA1/IL33/IL34/IRAK1/IRAK2/JAK1/LILRB2/LYN/NFKBIA/OAS1/OSM/OSMR/P4HB/PDGFB/PLP2/PRLR/PTPN6/RIPK1/RPS6KA4/SPI1/STAT5A/STAT6/TNFRSF1A/TNFRSF1B/TNIP2/TRADD/TRAF3IP2/TRAF5/TXNDC17/YAP1	55
250	2D Upregulated	GO:Supramolecular Fiber Organization	GO:Supramolecular Fiber Organization	65/2305	316/16866	0.000413557	0.0116575	0.00991887	ACTN1/ADAMTS14/B2M/BCAR1/BMP1/CD2AP/CIB1/CNN1/CNN3/COL1A1/COL2A1/COL11A1/COL11A2/COL12A1/COL18A1/COLGALT2/CORO1B/CRTAP/CST3/CYP1B1/DDR2/DLG1/DSP/EMP2/EPPK1/ERMN/FLII/FURIN/GFAP/GSN/KIF2C/KIF18A/KIF18B/KRT7/KRT17/KRT19/KRT81/LMOD1/LOX/LOXL1/LOXL2/LTBP2/MFAP4/MYL9/MYO1F/MYO5C/MYO7A/MYO7B/NCKAP5/P3H4/PGM5/PLOD3/POF1B/RHOG/RIPK1/SCX/SERPINH1/SH3KBP1/SHROOM3/TAGLN2/TMOD1/TMOD3/TPM1/TPM2/TPPP3	65
251	2D Upregulated	GO:Regulation Of Integrin-Mediated Signaling Pathway	GO:Regulation Of Integrin-Mediated Signaling Pathway	2005-09-01	19/16866	0.000413633	0.0116575	0.00991887	CD63/EMP2/LAMB1/LAMB2/LAMC1/LIMS2/PRKD1/SLC2A10/TIMP1	9
252	2D Upregulated	GO:Cellular Response To Mechanical Stimulus	GO:Cellular Response To Mechanical Stimulus	16/2305	48/16866	0.000416825	0.0117009	0.00995575	AQP1/CASP8/CD40/FADD/HABP4/IL1B/IRF1/MAP2K4/MAP3K1/MAP3K14/NFKB1/PDE2A/PIEZO1/PIEZO2/TLR4/TNFRSF1A	16
253	2D Upregulated	GO:Positive Regulation Of Apoptotic Signaling Pathway	GO:Positive Regulation Of Apoptotic Signaling Pathway	19/2305	62/16866	0.000423517	0.0118417	0.0100756	BCAP31/CTSH/CTSL/CTSS/CTSV/DDIT3/FADD/G0S2/HYAL2/NUPR1/PLEKHF1/PMAIP1/PML/RIPK1/SEPTIN4/TLR4/TNFRSF12A/TNFSF10/TPD52L1	19
254	2D Upregulated	GO:Endoderm Formation	GO:Endoderm Formation	13/2305	35/16866	0.000437971	0.0121977	0.0103784	COL4A2/COL12A1/DUSP1/DUSP4/DUSP5/EOMES/FN1/ITGA7/ITGB5/LAMB1/LAMB3/MMP2/MMP14	13
255	2D Upregulated	IPA:Neuroinflammation Signaling Pathway	IPA:Neuroinflammation Signaling Pathway	25/2305	92/16866	0.000456614	0.012667	0.0107778	CASP8/CCL2/CD40/CD86/CFLAR/CSF1R/CXCL8/CXCL12/HMOX1/ICAM1/IDE/IL1B/IL6R/IL34/IRAK1/IRF3/MFGE8/NFE2L2/NTF3/RIPK1/S100B/SOD2/TLR4/TNFRSF1A/WNT1	25
256	2D Upregulated	IPA:TNFR1 Signaling	IPA:TNFR1 Signaling	2005-10-01	23/16866	0.000465057	0.0127921	0.0108842	CASP8/FADD/MAP2K4/MAP3K1/MAP3K14/MAP4K2/RIPK1/TANK/TNFRSF1A/TRADD	10
257	2D Upregulated	GO:Cardiac Muscle Tissue Morphogenesis	GO:Cardiac Muscle Tissue Morphogenesis	2005-12-01	31/16866	0.000466547	0.0127921	0.0108842	ANKRD1/BMP2/MYH7/MYL3/NOG/PKP2/SMAD7/TGFB1/TNNC1/TPM1/TTN/ZFPM1	12
258	2D Upregulated	KEGG:Asthma	KEGG:Asthma	2005-12-01	31/16866	0.000466547	0.0127921	0.0108842	CD40/FCER1G/HLA-DMA/HLA-DMB/HLA-DOA/HLA-DPA1/HLA-DPB1/HLA-DQA1/HLA-DQB1/HLA-DRA/HLA-DRB1/HLA-DRB5	12
259	2D Upregulated	Reactome:Endogenous Sterols	Reactome:Endogenous Sterols	2005-11-01	27/16866	0.000478864	0.0130791	0.0111284	AHR/CYP1B1/CYP4V2/CYP11A1/CYP21A2/CYP27A1/CYP39A1/CYP46A1/FDX1/PTGIS/RXRA	11
260	2D Upregulated	GO:Endothelial Cell Migration	GO:Endothelial Cell Migration	14/2305	40/16866	0.00053945	0.0146772	0.0124882	CCN3/CORO1B/CYP1B1/EGR3/EMP2/FSTL1/GIPC1/ID1/LOXL2/MYH9/NR4A1/RAB13/S100A2/VEGFA	14
261	2D Upregulated	IPA:Role of Macrophages Fibroblasts and Endothelial Cells in Rheumatoid Arthritis	IPA:Role of Macrophages Fibroblasts and Endothelial Cells in Rheumatoid Arthritis	20/2305	68/16866	0.000548592	0.0148687	0.0126511	ADAMTS4/C5AR1/CCL2/CXCL8/DKK1/FN1/ICAM1/IL6R/IL6ST/IRAK1/MAP3K14/MYC/NFKB1/RIPK1/ROR2/SOST/TRADD/TRAF3IP2/VEGFA/WIF1	20
262	2D Upregulated	GO:Negative Regulation Of Neuron Death	GO:Negative Regulation Of Neuron Death	24/2305	88/16866	0.000555249	0.0148843	0.0126644	APOE/CCL2/CLCF1/CLU/ERBB3/FOXQ1/GBA1/GPNMB/GRN/IL6ST/LGMN/MDK/MEF2C/NFATC4/NTF3/NTF4/RETREG1/SIX1/SIX4/SOD1/SOD2/TGFB3/TNFRSF1B/UNC5B	24
263	2D Upregulated	GO:Cell Surface Receptor Signaling Pathway Involved In Heart Development	GO:Cell Surface Receptor Signaling Pathway Involved In Heart Development	2005-08-01	16/16866	0.000555478	0.0148843	0.0126644	BMP2/BMP4/BMPR1A/HEY1/HEY2/NOG/NOTCH2/TGFB1	8
264	2D Upregulated	Reactome:Caspase Activation Via Death Receptors In Presence Of Ligand	Reactome:Caspase Activation Via Death Receptors In Presence Of Ligand	2005-08-01	16/16866	0.000555478	0.0148843	0.0126644	CASP8/CFLAR/FADD/RIPK1/TANK/TLR4/TNFSF10/TRADD	8
265	2D Upregulated	GO:Cellular Response To Reactive Oxygen Species	GO:Cellular Response To Reactive Oxygen Species	21/2305	73/16866	0.000559535	0.0149364	0.0127087	ANXA1/AQP1/CLU/CYP1B1/EDN1/EGFR/MPV17L2/NCF1/NFE2L2/PDGFRA/PEX2/PRDX3/PRDX5/PRKCD/RHOB/RIPK1/ROMO1/SIRPA/SQSTM1/TNFAIP3/TPM1	21
266	2D Upregulated	KEGG:Antigen processing and presentation	KEGG:Antigen processing and presentation	22/2305	78/16866	0.000563609	0.0149886	0.0127531	B2M/CALR/CD74/CIITA/CTSL/CTSS/HLA-A/HLA-DMA/HLA-DMB/HLA-DOA/HLA-DPA1/HLA-DPB1/HLA-DQA1/HLA-DQB1/HLA-DRA/HLA-DRB1/HLA-DRB5/HLA-E/HSPA5/LGMN/PDIA3/TAPBP	22
267	2D Upregulated	GO:Apical Junction Assembly	GO:Apical Junction Assembly	17/2305	54/16866	0.000592597	0.0156419	0.013309	CLDN1/CLDN2/CLDN3/CLDN4/CLDN5/CLDN6/CLDN10/CLDN19/DLG1/MARVELD3/MICALL2/OCLN/POF1B/RAB13/RHOC/VCL/WDR1	17
268	2D Upregulated	GO:Positive Regulation Of Leukocyte Chemotaxis	GO:Positive Regulation Of Leukocyte Chemotaxis	17/2305	54/16866	0.000592597	0.0156419	0.013309	C1QBP/CALR/CCR7/CSF1R/CXCL12/IL6R/IL34/LGALS9/LGMN/MDK/NEDD9/PRSS56/RARRES2/S100A14/SERPINE1/VEGFA/VEGFB	17
269	2D Upregulated	Reactome:Transport Of Inorganic Cations/Anions And Amino Acids/Oligopeptides	Reactome:Transport Of Inorganic Cations/Anions And Amino Acids/Oligopeptides	27/2305	104/16866	0.000606226	0.0159207	0.0135462	AHCYL2/SLC1A5/SLC3A2/SLC4A2/SLC4A4/SLC6A20/SLC7A1/SLC7A2/SLC7A5/SLC7A7/SLC7A8/SLC7A11/SLC8B1/SLC12A2/SLC12A7/SLC15A1/SLC15A3/SLC16A10/SLC17A7/SLC20A1/SLC24A4/SLC25A10/SLC26A2/SLC26A6/SLC26A7/SLC26A11/SLC43A1	27
270	2D Upregulated	MSigDB:Fatty Acid Metabolism	MSigDB:Fatty Acid Metabolism	37/2305	158/16866	0.000607661	0.0159207	0.0135462	ACAA2/ACADVL/ALDH1A1/ALDH3A1/ALDH3A2/ALDH9A1/AUH/BCKDHB/CA2/CA4/CBR1/CPT1A/D2HGDH/DECR1/ECH1/ECI1/ECI2/ENO3/EPHX1/ERP29/FMO1/G0S2/HMGCS2/HSD17B7/HSD17B10/HSD17B11/IDH3G/KMT5A/LGALS1/NBN/OSTC/PCBD1/PDHB/PPARA/PRDX6/REEP6/UROS	37
271	2D Upregulated	GO:Regulation Of miRNA Transcription	GO:Regulation Of miRNA Transcription	18/2305	59/16866	0.000631245	0.0164776	0.01402	ATOH8/BMP4/EGFR/EGR1/FGF2/HIF1A/KLF5/MYC/NCOR2/NFATC4/NR3C1/PDGFB/PPARA/PPARG/RARA/SMAD3/SPI1/TGFB1	18
272	2D Upregulated	GO:Negative Regulation Of Fat Cell Differentiation	GO:Negative Regulation Of Fat Cell Differentiation	2005-12-01	32/16866	0.000654429	0.01702	0.0144815	BMAL1/BMP2/CCDC85B/FOXO1/SMAD3/TGFB1/TRIB3/WNT1/WNT10B/WWTR1/YAP1/ZFP36L2	12
273	2D Upregulated	Reactome:Interferon Gamma Signaling	Reactome:Interferon Gamma Signaling	24/2305	89/16866	0.000663302	0.0171875	0.0146241	B2M/CD44/CIITA/GBP1/HLA-A/HLA-DPA1/HLA-DQA1/HLA-DRA/HLA-DRB1/HLA-DRB5/HLA-E/ICAM1/IRF1/IRF2/IRF3/JAK1/OAS1/PML/PRKCD/PTPN2/PTPN6/SMAD7/TRIM17/TRIM38	24
274	2D Upregulated	GO:Glycosaminoglycan Metabolic Process	GO:Glycosaminoglycan Metabolic Process	2005-11-01	28/16866	0.000692044	0.0178434	0.0151822	CHST9/CLN6/EXT1/FUCA1/GALNT5/GUSB/HEXB/HS3ST1/HYAL2/IDUA/XYLT2	11
275	2D Upregulated	GO:Positive Regulation Of Lipid Metabolic Process	GO:Positive Regulation Of Lipid Metabolic Process	2005-10-01	24/16866	0.000700196	0.0178434	0.0151822	APOE/CREBL2/FLNB/IL1B/MLST8/MLXIPL/NR1H3/PPARA/SORBS1/ZBTB20	10
276	2D Upregulated	GO:Cellular Response To Interleukin-4	GO:Cellular Response To Interleukin-4	2005-07-01	13/16866	0.000710688	0.0178434	0.0151822	IL4R/JAK1/LEF1/STAT5A/STAT6/TCF7/XBP1	7
277	2D Upregulated	GO:Regulation Of Nitric-Oxide Synthase Biosynthetic Process	GO:Regulation Of Nitric-Oxide Synthase Biosynthetic Process	2005-07-01	13/16866	0.000710688	0.0178434	0.0151822	EDN1/GSTP1/IL33/KDR/NAMPT/SELENOS/TLR4	7
278	2D Upregulated	GO:Regulation Of Vasculogenesis	GO:Regulation Of Vasculogenesis	2005-07-01	13/16866	0.000710688	0.0178434	0.0151822	EMP2/HEY1/HEY2/KDR/RIN2/RRAS/TMEM100	7
279	2D Upregulated	Reactome:Activation Of Arylsulfatases	Reactome:Activation Of Arylsulfatases	2005-07-01	13/16866	0.000710688	0.0178434	0.0151822	ARSA/ARSG/ARSI/ARSK/ARSL/SUMF1/SUMF2	7
280	2D Upregulated	Reactome:TNFR1-induced Proapoptotic Signaling	Reactome:TNFR1-induced Proapoptotic Signaling	2005-07-01	13/16866	0.000710688	0.0178434	0.0151822	CASP8/FADD/RIPK1/TANK/TNFAIP3/TNFRSF1A/TRADD	7
281	2D Upregulated	Reactome:Trafficking And Processing Of Endosomal TLR	Reactome:Trafficking And Processing Of Endosomal TLR	2005-07-01	13/16866	0.000710688	0.0178434	0.0151822	CNPY3/CTSL/CTSS/CTSV/HSP90B1/LGMN/UNC93B1	7
282	2D Upregulated	GO:Regulation Of Neuron Apoptotic Process	GO:Regulation Of Neuron Apoptotic Process	27/2305	105/16866	0.000711591	0.0178434	0.0151822	APOE/CCL2/CLCF1/CLU/DDIT3/DKK1/EGR1/ERBB3/FOXQ1/GRN/IL6ST/LGMN/MDK/MEF2C/NFATC4/NTF3/NTF4/NUPR1/PRNP/RETREG1/SIGMAR1/SIX1/SIX4/SOD1/SOD2/TGFB3/UNC5B	27
283	2D Upregulated	GO:Positive Regulation Of Ossification	GO:Positive Regulation Of Ossification	14/2305	41/16866	0.000717245	0.0178434	0.0151822	ADGRV1/ATP2B1/ATRAID/BMP2/BMP4/BMP6/BMP7/BMPR1A/FBN2/KL/MEF2C/PKDCC/RXRA/TENT5A	14
284	2D Upregulated	Reactome:Non-integrin membrane-ECM Interactions	Reactome:Non-integrin membrane-ECM Interactions	14/2305	41/16866	0.000717245	0.0178434	0.0151822	ACTN1/DDR2/DMD/HSPG2/ITGB4/ITGB5/LAMA5/LAMB1/LAMB3/LAMC1/PDGFB/SDC2/TGFB1/TTR	14
285	2D Upregulated	GO:Positive Regulation Of Nucleic Acid-Templated Transcription	GO:Positive Regulation Of Nucleic Acid-Templated Transcription	103/2305	557/16866	0.000718883	0.0178434	0.0151822	AFAP1L2/AGT/AHR/AKR1B1/APOE/ATAD2/ATF5/ATOH8/BAMBI/BCL3/BMAL1/BMP2/BMP4/BMP7/CD74/CD86/CDH1/CDK5RAP2/CDKN1C/CEBPB/CIITA/COL1A1/CREB3L2/CREBL2/DDIT3/DLX5/EDF1/EGFR/EGR1/ELF4/EOMES/FGF2/FGF7/FOXC1/FOXC2/FOXF1/FOXF2/FOXM1/FOXO1/FZD4/GATA6/HIF1A/HLA-DRB1/HMGB2/IL1B/IRF1/LEF1/LHX2/MAP2K1/MEF2C/MITF/MLXIPL/MYC/NCF1/NDP/NFATC1/NFE2/NFKB1/NOS1/NPAS2/NR1D1/NR1D2/NR1H2/NR1H3/OTX2/PAX8/PDGFB/PPARA/PPARG/PRD…	103
286	2D Upregulated	GO:Cellular Response To Fibroblast Growth Factor Stimulus	GO:Cellular Response To Fibroblast Growth Factor Stimulus	17/2305	55/16866	0.00074992	0.0185487	0.0157823	CD44/CXCL8/DSTYK/EGR3/FGF2/FGF3/FGF7/FGF8/FGF17/FGF18/FGF19/HYAL2/KL/NR4A1/SHCBP1/ZFP36/ZFP36L2	17
287	2D Upregulated	GO:Positive Regulation Of Transcription By RNA Polymerase II	GO:Positive Regulation Of Transcription By RNA Polymerase II	162/2305	938/16866	0.000768453	0.0189	0.0160811	ABHD14B/AHI1/AHR/AKR1B1/ANXA2/ATAD2/ATF3/ATF5/ATOH8/BCL2L12/BCL3/BMAL1/BMP2/BMP4/BMP5/BMP6/BMPR1A/CD40/CD81/CEBPB/CIITA/CRTC3/CSRNP1/DAB2/DCAF6/DDIT3/DLX1/DLX5/E2F2/E2F3/EDN1/EGFR/EGR1/EIF5A/ELF4/ELK3/ELL2/EOMES/EPAS1/ERG/ETV4/ETV5/FADD/FGF2/FHOD1/FOSL2/FOXC1/FOXC2/FOXF1/FOXF2/FOXM1/FOXO1/FSTL3/FZD5/GATA6/GLIS3/GLMP/GRHL3/HAX1/HES1/HEY1/HEY2/HIF1A/HIVEP1/HMGB2/HNF4G/HOXB7/HYAL2/IL11/IL33/IRF1/IRF…	162
288	2D Upregulated	GO:Positive Regulation Of Calcium Ion Import	GO:Positive Regulation Of Calcium Ion Import	2005-05-01	7/16866	0.000783923	0.0189	0.0160811	CXCL12/LGALS3/PDGFB/PDGFRB/STC1	5
289	2D Upregulated	GO:Regulation Of CD8-positive, Alpha-Beta T Cell Differentiation	GO:Regulation Of CD8-positive, Alpha-Beta T Cell Differentiation	2005-05-01	7/16866	0.000783923	0.0189	0.0160811	NCKAP1L/RUNX1/RUNX3/SLC4A2/ZBTB7B	5
290	2D Upregulated	GO:Regulation Of Hydrogen Peroxide-Induced Cell Death	GO:Regulation Of Hydrogen Peroxide-Induced Cell Death	2005-05-01	7/16866	0.000783923	0.0189	0.0160811	GPR37L1/NFE2L2/PYCR1/RIPK1/TXN	5
291	2D Upregulated	GO:Regulation Of Vascular Wound Healing	GO:Regulation Of Vascular Wound Healing	2005-05-01	7/16866	0.000783923	0.0189	0.0160811	FOXC2/SERPINE1/SLC12A2/TNFAIP3/XBP1	5
292	2D Upregulated	GO:Thyroid Hormone Transport	GO:Thyroid Hormone Transport	2005-05-01	7/16866	0.000783923	0.0189	0.0160811	SLC3A2/SLC7A5/SLC7A8/SLC16A10/SLCO1C1	5
293	2D Upregulated	Reactome:Signaling By RNF43 Mutants	Reactome:Signaling By RNF43 Mutants	2005-05-01	7/16866	0.000783923	0.0189	0.0160811	FZD4/FZD6/FZD8/RNF43/WNT3A	5
294	2D Upregulated	GO:Sterol Metabolic Process	GO:Sterol Metabolic Process	18/2305	60/16866	0.000788167	0.0189	0.0160811	APOE/APOL2/CES1/CLN6/CYP1B1/CYP4V2/CYP11A1/CYP21A2/CYP27A1/CYP39A1/CYP46A1/FDX1/GBA1/GLB1/LCAT/LDLRAP1/OSBPL1A/TSKU	18
295	2D Upregulated	IPA:Macrophage Classical Activation Signaling Pathway	IPA:Macrophage Classical Activation Signaling Pathway	18/2305	60/16866	0.000788167	0.0189	0.0160811	CD40/CD86/CIITA/CYBB/HIF1A/IL1B/IL13RA1/IRF1/IRF3/JAK1/MAF/MERTK/NFKB1/PKM/PPARG/SPI1/STAT6/TLR4	18
296	2D Upregulated	GO:Regulation Of Transforming Growth Factor Beta Receptor Signaling Pathway	GO:Regulation Of Transforming Growth Factor Beta Receptor Signaling Pathway	28/2305	111/16866	0.000794591	0.0189896	0.0161574	ADAMTSL2/BAMBI/BMP2/CAPN5/CDKN1C/CDKN2B/DAB2/FOLR1/GIPC1/IL17RD/LATS2/LDLRAD4/PMEPA1/PPARA/PPARG/PRDM16/SDCBP/SLC2A10/SMAD3/SMAD6/SMAD7/SPRY1/SPRY2/TGFB1/VASN/WFIKKN1/WFIKKN2/ZBTB7A	28
297	2D Upregulated	GO:Negative Regulation Of Cell Cycle	GO:Negative Regulation Of Cell Cycle	23/2305	85/16866	0.000807848	0.0191769	0.0163168	BMP2/BMP4/BMP7/BRINP2/BTG3/CDKN1C/CDKN2A/CDT1/DUSP1/FOXC1/GMNC/HEXIM1/LATS2/NR4A1/NUPR1/PLK1/PTPN3/RHOB/RPS6KA2/RUNX3/TENT5B/TGFB1/TP53I13	23
298	2D Upregulated	GO:Regulation Of Kinase Activity	GO:Regulation Of Kinase Activity	23/2305	85/16866	0.000807848	0.0191769	0.0163168	AXL/CD74/CDKN1C/CSF1R/DDR2/DRD4/DSTYK/EGFR/EMP2/EPHB4/ERBB3/FLT1/HLA-DRB1/KDR/MERTK/NBN/PDGFRA/PDGFRB/PRDX3/ROR2/SOD1/TEK/TTN	23
299	2D Upregulated	MSigDB:p53 Pathway	MSigDB:p53 Pathway	44/2305	200/16866	0.000815374	0.0192365	0.0163674	ABHD4/ATF3/BMP2/CCND2/CCNG1/CD81/CDKN2A/CDKN2B/CTSD/DCXR/DDIT3/DGKA/EPHX1/EPS8L2/FUCA1/H2AJ/HEXIM1/HMOX1/IER3/IRAK1/ISCU/ITGB4/KIF13B/KRT17/MKNK2/NINJ1/NUPR1/PROCR/PTPN14/PTPRE/RAP2B/RXRA/SAT1/SLC3A2/SLC7A11/SPHK1/STEAP3/TCN2/TGFB1/TM4SF1/TPD52L1/TRIB3/UPP1/WWP1	44
300	2D Upregulated	GO:Response To Type II Interferon	GO:Response To Type II Interferon	22/2305	80/16866	0.000820996	0.0192365	0.0163674	AQP4/BST2/CALCOCO2/CCL2/CCL22/CD40/CD74/CIITA/CXCL16/GBP1/HLA-DPA1/IFITM1/IFITM2/IFITM3/KYNU/LGALS9/PDE12/SHFL/SIRPA/SLC11A1/SLC26A6/TLR4	22
301	2D Upregulated	GO:Wound Healing	GO:Wound Healing	22/2305	80/16866	0.000820996	0.0192365	0.0163674	CFLAR/CHMP1B/CHMP4C/CLDN1/CORO1B/DSP/EPPK1/ERBB3/FGF2/HMOX1/MACF1/MYH9/NOG/PDGFRA/PLEC/PPL/PRCP/SCARB1/SLC11A1/SMAD3/TPM1/TSKU	22
302	2D Upregulated	GO:Proteolysis	GO:Proteolysis	66/2305	330/16866	0.000824777	0.0192365	0.0163674	ACE/ADAM15/ADAM28/ADAM33/ADAMTS1/ADAMTS4/ADAMTS5/ADAMTS9/ADAMTS10/ADAMTS14/ADAMTS15/ADAMTS16/ADAMTS17/ADGRV1/AEBP1/BACE2/BMP1/CAPN5/CAPN12/CAPN15/CAPNS1/CASP6/CASP8/CFH/CPA4/CPM/CPQ/CPXM1/CTSA/CTSC/CTSD/CTSH/CTSL/CTSS/CTSV/CTSZ/ECEL1/FBXO2/FCN1/FURIN/HM13/HTRA1/IDE/LACTB/LGMN/MMP2/MMP14/MMP17/MMP19/MMP23B/OLR1/PAPPA2/PCSK1/PEPD/PLAT/PRSS33/PRSS56/PSMB5/SPCS1/SRGN/TBL1X/TINAGL1/TMPRSS2/TRABD2B/TYS…	66
303	2D Upregulated	GO:Sulfur Compound Biosynthetic Process	GO:Sulfur Compound Biosynthetic Process	20/2305	70/16866	0.000825019	0.0192365	0.0163674	B3GNT7/B4GALT4/CBS/CDO1/CHPF/CHPF2/CHST2/CHST7/CHST9/CHST12/CHST14/CHSY1/DSEL/EXT1/EXTL1/GGT6/GSTP1/SLC35D2/ST3GAL4/XYLT2	20
304	2D Upregulated	GO:L-serine Metabolic Process	GO:L-serine Metabolic Process	2005-06-01	10/16866	0.000829393	0.0192365	0.0163674	CBS/PSAT1/SDSL/SERINC5/SHMT1/SHMT2	6
305	2D Upregulated	GO:Negative Regulation Of Pathway-Restricted SMAD Protein Phosphorylation	GO:Negative Regulation Of Pathway-Restricted SMAD Protein Phosphorylation	2005-06-01	10/16866	0.000829393	0.0192365	0.0163674	LDLRAD4/NOG/PMEPA1/PPARG/SMAD6/SMAD7	6
306	2D Upregulated	GO:Actin Filament Organization	GO:Actin Filament Organization	34/2305	144/16866	0.000848287	0.0196104	0.0166856	ACTN1/BAIAP2L1/BCAR1/CD2AP/CNN1/CNN3/CORO1B/DLG1/DSTN/EMP2/EPS8/ERMN/FLII/GAS2L1/GSN/LMOD1/MYO1F/MYO5C/MYO7A/MYO7B/NEBL/NEDD9/NRAP/PLS1/PLS3/POF1B/RFLNB/RHOG/SH3KBP1/SHROOM3/TAGLN2/TPM1/TPM2/TTN	34
307	2D Upregulated	KEGG:Regulation of actin cytoskeleton	KEGG:Regulation of actin cytoskeleton	47/2305	218/16866	0.000877716	0.0202246	0.0172082	ACTN1/ACTN4/ARAF/ARPC3/BCAR1/CXCL12/EGFR/FGF2/FGF3/FGF7/FGF8/FGF17/FGF18/FGF19/FN1/GNG12/GSN/IQGAP1/IQGAP2/IQGAP3/ITGA2B/ITGA7/ITGA11/ITGB4/ITGB5/MAP2K1/MYH9/MYH14/MYL9/MYL12A/MYL12B/MYLK4/NCKAP1L/PAK4/PDGFB/PDGFRA/PDGFRB/PIP4K2A/PIP5K1B/PPP1CA/PPP1CB/PPP1R12A/RRAS/RRAS2/SSH3/VCL/WASF2	47
308	2D Upregulated	GO:Positive Regulation Of Protein Localization To Cell Periphery	GO:Positive Regulation Of Protein Localization To Cell Periphery	16/2305	51/16866	0.00088751	0.020318	0.0172876	ARHGEF16/CIB1/CNPY4/DLG1/EGFR/LGALS3/NKD2/PLS1/PTPN9/RAMP3/RHOG/SORBS1/SQSTM1/STAC2/STX3/STX4	16
309	2D Upregulated	GO:SMAD Protein Signal Transduction	GO:SMAD Protein Signal Transduction	16/2305	51/16866	0.00088751	0.020318	0.0172876	ATOH8/BMP2/BMP4/BMP5/BMP6/BMP7/GDF10/GDF11/GDF15/LEFTY2/RUNX2/SMAD3/SMAD6/SMAD7/TGFB1/TGFB3	16
310	2D Upregulated	GO:Negative Regulation Of Cytokine Production	GO:Negative Regulation Of Cytokine Production	40/2305	178/16866	0.000893134	0.0203807	0.017341	ANXA1/ANXA4/APLP2/ATP2B1/AXL/BCL3/C1QBP/CCR7/DDIT3/ELF4/FN1/GBA1/GBP1/GPNMB/HLA-DRB1/ILRUN/LAPTM5/LEF1/LGALS9/NCKAP1L/NPTN/PDCD4/PPARA/PRNP/PTPN6/RARA/RPS6KA4/SELENOS/SIRPA/SLC2A10/SLC11A1/SRGN/SSC5D/TLR4/TNFAIP3/TYROBP/UFD1/VSIR/ZFP36/ZFPM1	40
311	2D Upregulated	IPA:Role Of Osteoblasts In Rheumatoid Arthritis Signaling Pathway	IPA:Role Of Osteoblasts In Rheumatoid Arthritis Signaling Pathway	2005-12-01	33/16866	0.000901727	0.0204449	0.0173957	ALPL/BMPR1A/COL1A1/DKK1/DKK2/DLX5/IL1B/RUNX2/SMAD6/SOST/TNFRSF11B/WIF1	12
312	2D Upregulated	IPA:Tumor Microenvironment Pathway	IPA:Tumor Microenvironment Pathway	2005-12-01	33/16866	0.000901727	0.0204449	0.0173957	CD44/CFLAR/CXCL12/HIF1A/ICAM1/IL6R/MAP3K14/MMP2/MYC/SPP1/TNFRSF1A/VEGFA	12
313	2D Upregulated	KEGG:Toxoplasmosis	KEGG:Toxoplasmosis	28/2305	112/16866	0.000923743	0.0206193	0.0175441	BIRC3/CASP8/CD40/CIITA/HLA-DMA/HLA-DMB/HLA-DOA/HLA-DPA1/HLA-DPB1/HLA-DQA1/HLA-DQB1/HLA-DRA/HLA-DRB1/HLA-DRB5/IRAK1/JAK1/LAMA5/LAMB1/LAMB2/LAMB3/LAMC1/NFKB1/NFKBIA/PIK3R5/TGFB1/TGFB3/TLR4/TNFRSF1A	28
314	2D Upregulated	GO:Cellular Response To Glucocorticoid Stimulus	GO:Cellular Response To Glucocorticoid Stimulus	2005-08-01	17/16866	0.000923994	0.0206193	0.0175441	AQP1/BCL2L11/KLF9/NR3C1/PCK2/SSTR2/ZFP36/ZFP36L2	8
315	2D Upregulated	GO:Negative Regulation Of Vascular Associated Smooth Muscle Cell Proliferation	GO:Negative Regulation Of Vascular Associated Smooth Muscle Cell Proliferation	2005-08-01	17/16866	0.000923994	0.0206193	0.0175441	BMP4/CNN1/MEF2C/PDCD4/PPARG/SOD2/TGFB3/TPM1	8
316	2D Upregulated	GO:Positive Regulation Of Cartilage Development	GO:Positive Regulation Of Cartilage Development	2005-08-01	17/16866	0.000923994	0.0206193	0.0175441	BMP1/BMP2/BMP4/LOXL2/MDK/PKDCC/SCX/TAPT1	8
317	2D Upregulated	GO:Positive Regulation Of Glial Cell Differentiation	GO:Positive Regulation Of Glial Cell Differentiation	2005-08-01	17/16866	0.000923994	0.0206193	0.0175441	BMP2/CLCF1/HES1/IL34/MDK/SERPINE2/TGFB1/TNFRSF1B	8
318	2D Upregulated	GO:Regulation Of Actin Cytoskeleton Organization	GO:Regulation Of Actin Cytoskeleton Organization	24/2305	91/16866	0.00093532	0.0207622	0.0176657	ARHGAP18/ARHGEF5/BAIAP2L1/BST2/CLU/CSF1R/DAAM2/DYNLL1/EPS8/GRHL3/HAX1/HCK/IQGAP2/MDK/MLST8/NEDD9/NOTCH2/PDGFRA/PDGFRB/PRKCD/RHOG/RHOQ/SIGLEC15/SLC4A2	24
319	2D Upregulated	GO:Positive Regulation Of Cellular Metabolic Process	GO:Positive Regulation Of Cellular Metabolic Process	17/2305	56/16866	0.00094159	0.0207622	0.0176657	AGT/AKR1C1/B2M/CBR1/CCNB1/CDK1/CXCL8/DCXR/IFNLR1/PAX8/PDGFB/PDGFRB/PRELID1/RIPK1/ROMO1/SLCO1C1/YPEL3	17
320	2D Upregulated	IPA:Coronavirus Pathogenesis Pathway	IPA:Coronavirus Pathogenesis Pathway	17/2305	56/16866	0.00094159	0.0207622	0.0176657	ACE/AGT/AR/BCL2L11/CCL2/CXCL8/DDIT3/HIF1A/IL1B/IRF3/JAK1/RIPK1/SERPINE1/SMAD3/STING1/TGFB1/TMPRSS2	17
321	2D Upregulated	KEGG:Graft-versus-host disease	KEGG:Graft-versus-host disease	14/2305	42/16866	0.000942137	0.0207622	0.0176657	CD86/HLA-A/HLA-DMA/HLA-DMB/HLA-DOA/HLA-DPA1/HLA-DPB1/HLA-DQA1/HLA-DQB1/HLA-DRA/HLA-DRB1/HLA-DRB5/HLA-E/IL1B	14
322	2D Upregulated	KEGG:Cellular senescence	KEGG:Cellular senescence	36/2305	156/16866	0.000950056	0.0208717	0.0177588	CALM2/CCNA1/CCNB1/CCNB2/CCND2/CDK1/CDKN2A/CDKN2B/CXCL8/E2F2/E2F3/EIF4EBP1/FOXM1/FOXO1/HLA-A/HLA-E/ITPR2/MAP2K1/MYBL2/MYC/NBN/NFATC1/NFATC4/NFKB1/PPP1CA/PPP1CB/RASSF5/RRAS/RRAS2/SERPINE1/SMAD3/SQSTM1/TGFB1/TGFB3/TRAF3IP2/ZFP36L2	36
323	2D Upregulated	Reactome:Interleukin-4 And Interleukin-13 Signaling	Reactome:Interleukin-4 And Interleukin-13 Signaling	27/2305	107/16866	0.000971143	0.0212324	0.0180657	ALOX15/ANXA1/BIRC5/CCL2/CCL22/CEBPD/CXCL8/FN1/FOXO1/HIF1A/HMOX1/HSP90B1/ICAM1/IL1B/IL4R/IL6R/IL13RA1/JAK1/LAMA5/MMP2/MYC/RHOU/STAT6/TGFB1/TIMP1/TNFRSF1B/VEGFA	27
324	2D Upregulated	GO:Alpha-Amino Acid Catabolic Process	GO:Alpha-Amino Acid Catabolic Process	2005-11-01	29/16866	0.000978478	0.0212324	0.0180657	ALDH4A1/ALDH6A1/BLMH/CBS/HIBADH/HOGA1/HPD/HSD17B10/IDO1/KYNU/MCCC2	11
325	2D Upregulated	GO:Positive Regulation Of Calcium Ion Transport	GO:Positive Regulation Of Calcium Ion Transport	2005-11-01	29/16866	0.000978478	0.0212324	0.0180657	ATP2B1/CACNB2/CCL2/CXCL12/LGALS3/ORAI1/P2RX4/PDGFB/PDGFRB/STC1/STIM2	11
326	2D Upregulated	IPA:Production of Nitric Oxide and Reactive Oxygen Species in Macrophages	IPA:Production of Nitric Oxide and Reactive Oxygen Species in Macrophages	2005-11-01	29/16866	0.000978478	0.0212324	0.0180657	CAT/CYBA/CYBB/IRF1/MAP2K1/NCF1/NCF4/PPARA/PTPN6/SIRPA/SPI1	11
327	2D Upregulated	GO:Regulation Of Endocytosis	GO:Regulation Of Endocytosis	19/2305	66/16866	0.000997093	0.0215044	0.0182971	AP2S1/APOE/ARFGAP3/CD151/DAB2/GPC3/HCK/LGALS3/LRPAP1/PACSIN2/PACSIN3/PRKD1/RAB17/SCARB1/SNX17/SNX33/SPHK1/STON2/ZFYVE16	19
328	2D Upregulated	GO:Response To Reactive Oxygen Species	GO:Response To Reactive Oxygen Species	19/2305	66/16866	0.000997093	0.0215044	0.0182971	APOE/CAT/EGFR/GLRX2/GPX1/GSTP1/HIF1A/HMOX1/HYAL2/MPV17L2/NCF1/PDGFRA/PEX2/PRDX3/PRDX5/ROMO1/SOD1/SQSTM1/TPM1	19
329	2D Upregulated	Reactome:Plasma Lipoprotein Assembly, Remodeling, And Clearance	Reactome:Plasma Lipoprotein Assembly, Remodeling, And Clearance	20/2305	71/16866	0.00100329	0.0215723	0.0183549	AMN/ANGPTL4/AP2S1/APOE/BMP1/FURIN/HDLBP/LCAT/LDLRAP1/LMF2/LSR/MYLIP/NPC2/NR1H2/NR1H3/P4HB/PLTP/SAR1B/SCARB1/TRNP1	20
330	2D Upregulated	GO:Regulation Of Small GTPase Mediated Signal Transduction	GO:Regulation Of Small GTPase Mediated Signal Transduction	29/2305	118/16866	0.0010127	0.0217086	0.0184709	ARAP1/ARHGAP6/ARHGAP9/ARHGAP18/ARHGAP22/ARHGAP27/ARHGAP28/ARHGAP31/ARHGEF3/ARHGEF5/ARHGEF17/ARHGEF40/CD2AP/DYNLL1/FAM13B/FOXM1/NGEF/PLEKHG3/PLEKHG4B/PLEKHG6/PREX1/PREX2/RALBP1/RHOD/RHOU/SLIT2/SQSTM1/SWAP70/SYDE1	29
331	2D Upregulated	Reactome:Cellular Hexose Transport	Reactome:Cellular Hexose Transport	2005-09-01	21/16866	0.0010177	0.0217498	0.0185059	SLC2A1/SLC2A4/SLC2A8/SLC2A10/SLC2A11/SLC2A12/SLC2A14/SLC5A9/SLC50A1	9
332	2D Upregulated	GO:Positive Regulation Of Peptidase Activity	GO:Positive Regulation Of Peptidase Activity	2005-10-01	25/16866	0.00102515	0.0218431	0.0185853	CLDN3/CLDN4/CTSH/CTSL/CTSS/CTSV/GRN/PRELID1/TANK/VSIR	10
333	2D Upregulated	MSigDB:Unfolded Protein Response	MSigDB:Unfolded Protein Response	28/2305	113/16866	0.00107079	0.0227471	0.0193545	ATF3/CALR/CCL2/CEBPB/CKS1B/DNAJB9/DNAJC3/EIF4EBP1/H2AX/HSP90B1/HSPA5/IARS1/IMP3/MTHFD2/NABP1/PARN/PSAT1/RRP9/SEC11A/SHC1/SLC7A5/SPCS1/SRPRA/SRPRB/VEGFA/XBP1/XPOT/YIF1A	28
334	2D Upregulated	GO:Response To Transforming Growth Factor Beta	GO:Response To Transforming Growth Factor Beta	13/2305	38/16866	0.00108049	0.0228844	0.0194713	ANKRD1/DLX1/HYAL2/MEF2C/MXRA5/NR3C1/PDE2A/RUNX3/SMAD3/SMAD7/TGFB1/ZFHX3/ZFP36L2	13
335	2D Upregulated	GO:Cellular Response To Lipopolysaccharide	GO:Cellular Response To Lipopolysaccharide	30/2305	124/16866	0.0010988	0.0232026	0.0197421	ANKRD1/AXL/CCL2/CD86/CXCL6/CXCL8/GBP3/GSTP1/HCK/HMGB2/IL1B/IRAK1/LILRB2/LYN/MEF2C/NFKB1/NR1D1/NR1H3/PDCD4/PEX2/SELENOS/SERPINE1/SIRPA/TGFB1/TLR4/TNFAIP3/TNFRSF1B/TNIP2/XBP1/ZFP36	30
336	2D Upregulated	GO:Cartilage Development	GO:Cartilage Development	16/2305	52/16866	0.00112156	0.0235793	0.0200625	BMP2/BMP4/CCN3/CD44/CHI3L1/COL2A1/COL11A2/CREB3L2/FGF2/HYAL2/MEF2C/SCX/SLC26A2/TGFB1/WNT5B/WNT10B	16
337	2D Upregulated	GO:Negative Regulation Of Cell Migration	GO:Negative Regulation Of Cell Migration	37/2305	163/16866	0.0011233	0.0235793	0.0200625	ADAM15/BMPR1A/BST2/CALR/CD74/CDH1/CLDN3/CLDN5/CLDN19/CYP1B1/DYNLL1/EMILIN2/EPPK1/FGF2/GJA1/HMOX1/HYAL2/IFITM1/KANK1/LDLRAD4/MARVELD3/MITF/MMRN2/NEDD9/NOG/PLXNB3/PTPRT/PTPRU/RAP2B/RHOB/SERPINE1/SLIT2/SMAD7/STC1/TIMP1/TPM1/VCL	37
338	2D Upregulated	GO:Negative Regulation Of Macromolecule Metabolic Process	GO:Negative Regulation Of Macromolecule Metabolic Process	41/2305	186/16866	0.00115665	0.0242074	0.020597	ANXA7/APLNR/APOE/ATOH8/AURKA/BMP2/BMP4/BMPR1A/CLDN3/CLDN5/CLDN19/CXCL8/EDN1/ERP29/FGF2/FGF19/HEY2/HIF1A/KDR/KRT17/LGALS9/LGMN/LILRB2/MEF2C/MYADM/NFKB1/NOTCH2/OCLN/PDGFB/PPARG/SLC2A10/SLC7A5/SMAD3/SMO/SPI1/TCEAL1/TGFB1/TIPARP/UPK3B/VEGFA/YAP1	41
339	2D Upregulated	KEGG:Transcriptional misregulation in cancer	KEGG:Transcriptional misregulation in cancer	42/2305	192/16866	0.00118947	0.024821	0.021119	AFF1/ASPSCR1/BAIAP3/BIRC3/CCNA1/CCND2/CD40/CD86/CDKN2C/CEBPB/CSF1R/CXCL8/DDIT3/DUSP6/ERG/ETV4/ETV5/FLT1/FOXO1/KLF3/MAF/MEF2C/MITF/MYC/NFKB1/NFKBIZ/NUPR1/PAX8/PLAT/PML/PPARG/PROM1/RARA/RUNX1/RUNX2/RXRA/SIX1/SIX4/SPI1/SPINT1/TFE3/TMPRSS2	42
340	2D Upregulated	GO:Negative Regulation Of Transforming Growth Factor Beta Receptor Signaling Pathway	GO:Negative Regulation Of Transforming Growth Factor Beta Receptor Signaling Pathway	21/2305	77/16866	0.00119871	0.0248671	0.0211583	ADAMTSL2/BAMBI/BMP2/CAPN5/FBN2/IL17RD/LDLRAD4/LTBP1/PMEPA1/PPARA/PPARG/PRDM16/SLC2A10/SMAD6/SMAD7/SPRY1/SPRY2/VASN/WFIKKN1/WFIKKN2/ZBTB7A	21
341	2D Upregulated	GO:Positive Regulation Of Endothelial Cell Proliferation	GO:Positive Regulation Of Endothelial Cell Proliferation	21/2305	77/16866	0.00119871	0.0248671	0.0211583	APLNR/BMP2/BMP4/EGFL7/EGR3/FGF2/HIF1A/HMGB2/HMOX1/KDR/MDK/MYDGF/NR4A1/PDCL3/PDGFB/PLXNB3/PRKD1/STAT5A/TEK/VEGFA/VEGFB	21
342	2D Upregulated	GO:Cholesterol Metabolic Process	GO:Cholesterol Metabolic Process	19/2305	67/16866	0.00121625	0.0250144	0.0212836	ACAA2/APOE/APOL2/CES1/CLN6/CYP11A1/CYP27A1/CYP46A1/FDX1/G6PD/GBA1/GLB1/HSD17B7/LCAT/LDLRAP1/OSBPL1A/SNX17/TM7SF2/TSKU	19
343	2D Upregulated	GO:Cellular Response To Hydrogen Peroxide	GO:Cellular Response To Hydrogen Peroxide	2005-12-01	34/16866	0.00122214	0.0250144	0.0212836	ANXA1/AQP1/CAT/CLU/CYP1B1/EDN1/NFE2L2/PRKCD/RHOB/RIPK1/SIRPA/TNFAIP3	12
344	2D Upregulated	GO:Negative Regulation Of Mitotic Cell Cycle	GO:Negative Regulation Of Mitotic Cell Cycle	2005-12-01	34/16866	0.00122214	0.0250144	0.0212836	AURKAIP1/BMP4/BMP7/BTG3/CDKN1C/FOXC1/NABP1/PTPN3/TOM1L1/TOM1L2/ZFP36L2/ZWINT	12
345	2D Upregulated	GO:Negative Regulation Of BMP Signaling Pathway	GO:Negative Regulation Of BMP Signaling Pathway	14/2305	43/16866	0.00122349	0.0250144	0.0212836	CAPN5/CHRDL1/DLX1/FSTL3/NBL1/NOG/PPARG/RBPMS2/SMAD6/SMAD7/SOST/SOSTDC1/SPART/WNT1	14
346	2D Upregulated	KEGG:Type I diabetes mellitus	KEGG:Type I diabetes mellitus	14/2305	43/16866	0.00122349	0.0250144	0.0212836	CD86/HLA-A/HLA-DMA/HLA-DMB/HLA-DOA/HLA-DPA1/HLA-DPB1/HLA-DQA1/HLA-DQB1/HLA-DRA/HLA-DRB1/HLA-DRB5/HLA-E/IL1B	14
347	2D Upregulated	Reactome:RHOA GTPase Cycle	Reactome:RHOA GTPase Cycle	34/2305	147/16866	0.00124263	0.0253325	0.0215543	ARAP1/ARAP2/ARHGAP6/ARHGAP9/ARHGAP18/ARHGAP22/ARHGAP28/ARHGAP31/ARHGEF3/ARHGEF5/ARHGEF17/ARHGEF40/ATP6AP1/BCAP31/C1QBP/CAVIN1/EMC3/HMOX2/IQGAP1/IQGAP3/KTN1/NGEF/PCDH7/PGRMC2/PKN3/PLEKHG3/PLEKHG6/PREX1/PREX2/RHPN1/RTKN/SOWAHC/VAMP3/VANGL1	34
348	2D Upregulated	GO:Negative Regulation Of Smooth Muscle Cell Migration	GO:Negative Regulation Of Smooth Muscle Cell Migration	2005-07-01	14/16866	0.00125411	0.02542	0.0216288	BMP4/BMPR1A/CORO1B/MEF2C/SERPINE1/SLIT2/TPM1	7
349	2D Upregulated	GO:Positive Regulation Of Transcription From RNA Polymerase II Promoter Involved In Cellular Response To Chemical Stimulus	GO:Positive Regulation Of Transcription From RNA Polymerase II Promoter Involved In Cellular Response To Chemical Stimulus	2005-07-01	14/16866	0.00125411	0.02542	0.0216288	BMP2/DLX5/HIF1A/NFE2L2/RUNX2/VEGFA/XBP1	7
350	2D Upregulated	GO:Regulation Of Peptidyl-Serine Phosphorylation	GO:Regulation Of Peptidyl-Serine Phosphorylation	24/2305	93/16866	0.00129892	0.0262529	0.0223374	ARAF/BCAR3/CD44/CNKSR3/CREBL2/DKK1/DMD/EGFR/HAX1/IL11/MLXIPL/NCK1/NOS1/NTF3/NTF4/OSM/PRKD1/RAMP3/SMAD7/SPRY2/TGFB1/TXN/VEGFA/WNT3A	24
351	2D Upregulated	GO:Cell-Matrix Adhesion	GO:Cell-Matrix Adhesion	27/2305	109/16866	0.00130925	0.0263864	0.022451	ADAM15/ADAMTS9/BCAT2/CD44/CD63/COL13A1/CTTN/DYNLL1/ECM2/EMP2/FERMT1/FN1/ITGA2B/ITGA7/ITGA11/ITGB4/ITGB5/MSLN/MSLNL/NID2/PARVG/PEAK1/PPFIA1/RHOD/SORBS1/TRIP6/VCL	27
352	2D Upregulated	GO:Negative Regulation Of ERK1 And ERK2 Cascade	GO:Negative Regulation Of ERK1 And ERK2 Cascade	15/2305	48/16866	0.00133095	0.0265215	0.0225659	CNKSR3/DLG1/DUSP4/DUSP6/FBLN1/GBP1/GSTP1/LYN/PTPN2/RGS14/SIRPA/SPRY1/SPRY2/TIMP3/TLR4	15
353	2D Upregulated	GO:Positive Regulation Of Reactive Oxygen Species Metabolic Process	GO:Positive Regulation Of Reactive Oxygen Species Metabolic Process	15/2305	48/16866	0.00133095	0.0265215	0.0225659	AGT/AKR1C1/CBR1/CYBA/DCXR/GSTP1/PDGFB/PDGFRB/PRKCD/RIPK1/ROMO1/SOD1/TGFB1/TLR4/TYROBP	15
354	2D Upregulated	KEGG:Intestinal immune network for IgA production	KEGG:Intestinal immune network for IgA production	15/2305	48/16866	0.00133095	0.0265215	0.0225659	CD40/CD86/CXCL12/HLA-DMA/HLA-DMB/HLA-DOA/HLA-DPA1/HLA-DPB1/HLA-DQA1/HLA-DQB1/HLA-DRA/HLA-DRB1/HLA-DRB5/MAP3K14/TGFB1	15
355	2D Upregulated	KEGG:Valine, leucine and isoleucine degradation	KEGG:Valine, leucine and isoleucine degradation	15/2305	48/16866	0.00133095	0.0265215	0.0225659	ACAA2/ALDH2/ALDH3A2/ALDH6A1/ALDH7A1/ALDH9A1/AUH/BCAT2/BCKDHB/HIBADH/HMGCS2/HSD17B10/MCCC2/OXCT1/PCCA	15
356	2D Upregulated	Reactome:Cell-Cell Communication	Reactome:Cell-Cell Communication	29/2305	120/16866	0.00134223	0.0265736	0.0226102	ACTN1/ACTN4/CD2AP/CD151/CDH6/CDH15/CDH19/CLDN1/CLDN2/CLDN3/CLDN4/CLDN5/CLDN6/CLDN10/CLDN19/FLNC/IQGAP1/ITGB4/KIRREL3/LAMB3/LIMS2/NCK1/PARD6G/PATJ/PLEC/PTPN6/RSU1/SIRPA/TYROBP	29
357	2D Upregulated	GO:Immunoglobulin Mediated Immune Response	GO:Immunoglobulin Mediated Immune Response	2005-11-01	30/16866	0.0013561	0.0265736	0.0226102	CD74/CD81/FCER1G/HLA-DMA/HLA-DMB/HLA-DOA/HLA-DPA1/HLA-DQA1/HLA-DRA/HLA-DRB1/HLA-DRB5	11
358	2D Upregulated	GO:Positive Regulation Of Lipid Kinase Activity	GO:Positive Regulation Of Lipid Kinase Activity	2005-11-01	30/16866	0.0013561	0.0265736	0.0226102	CCR7/CD81/FGF2/FLT1/IRS1/PDGFB/PDGFRA/PDGFRB/PRKD1/TEK/TGFB1	11
359	2D Upregulated	GO:Prostaglandin Metabolic Process	GO:Prostaglandin Metabolic Process	2005-11-01	30/16866	0.0013561	0.0265736	0.0226102	AKR1C1/CD74/CES1/CYP2S1/EDN1/GSTP1/PTGDS/PTGES/PTGIS/PTGR1/PTGS1	11
360	2D Upregulated	GO:Regulation Of Cell Migration Involved In Sprouting Angiogenesis	GO:Regulation Of Cell Migration Involved In Sprouting Angiogenesis	2005-11-01	30/16866	0.0013561	0.0265736	0.0226102	ANXA1/CARD10/CIB1/FGF2/FOXC2/HMOX1/KDR/MMRN2/PIK3C2A/RHOJ/VEGFA	11
361	2D Upregulated	KEGG:Pentose phosphate pathway	KEGG:Pentose phosphate pathway	2005-11-01	30/16866	0.0013561	0.0265736	0.0226102	FBP1/G6PD/GLYCTK/PGD/PGLS/PRPS1/PRPS2/RBKS/RGN/TKT/TKTL1	11
362	2D Upregulated	GO:Regulation Of Epithelial To Mesenchymal Transition	GO:Regulation Of Epithelial To Mesenchymal Transition	22/2305	83/16866	0.00139497	0.0272597	0.0231941	AGT/BAMBI/BMP2/BMP5/COL1A1/DAB2/FOXC1/IL1B/IL17RD/LDLRAD4/LEF1/LOXL2/MDK/SDCBP/SMAD3/SMAD7/SPRY1/SPRY2/TGFB1/TGFB3/VASN/WWTR1	22
363	2D Upregulated	GO:Tight Junction Assembly	GO:Tight Junction Assembly	16/2305	53/16866	0.00140572	0.0273941	0.0233084	CLDN1/CLDN2/CLDN3/CLDN4/CLDN5/CLDN6/CLDN10/CLDN19/DLG1/LSR/MARVELD3/MICALL2/OCLN/PATJ/POF1B/RAB13	16
364	2D Upregulated	GO:Positive Regulation Of Intrinsic Apoptotic Signaling Pathway	GO:Positive Regulation Of Intrinsic Apoptotic Signaling Pathway	13/2305	39/16866	0.00142048	0.0276056	0.0234884	BCAP31/BCL2L11/DDIT3/EIF5A/MSX1/MYC/NACC2/NCK1/NUPR1/PLEKHF1/PMAIP1/SEPTIN4/SOD1	13
365	2D Upregulated	GO:Regulation Of Bone Mineralization	GO:Regulation Of Bone Mineralization	17/2305	58/16866	0.00145181	0.0280104	0.0238328	ADGRV1/ATP2B1/ATRAID/BMP2/BMP4/BMP6/BMP7/BMPR1A/DDR2/FBN2/KL/MEF2C/PKDCC/RXRA/SGMS2/SRGN/TENT5A	17
366	2D Upregulated	GO:Positive Regulation Of Phosphatidylinositol 3-Kinase Activity	GO:Positive Regulation Of Phosphatidylinositol 3-Kinase Activity	2005-10-01	26/16866	0.0014637	0.0280104	0.0238328	CCR7/FGF2/FLT1/IRS1/PDGFB/PDGFRA/PDGFRB/PRKD1/TEK/TGFB1	10
367	2D Upregulated	Reactome:Caspase Activation Via Extrinsic Apoptotic Signaling Pathway	Reactome:Caspase Activation Via Extrinsic Apoptotic Signaling Pathway	2005-10-01	26/16866	0.0014637	0.0280104	0.0238328	CASP8/CFLAR/FADD/RIPK1/TANK/TLR4/TNFSF10/TRADD/UNC5A/UNC5B	10
368	2D Upregulated	GO:Glucose 6-Phosphate Metabolic Process	GO:Glucose 6-Phosphate Metabolic Process	2005-08-01	18/16866	0.00146506	0.0280104	0.0238328	G6PC3/G6PD/GCK/HK1/HKDC1/PGD/PGLS/RBKS	8
369	2D Upregulated	GO:Negative Regulation Of Lipid Storage	GO:Negative Regulation Of Lipid Storage	2005-08-01	18/16866	0.00146506	0.0280104	0.0238328	CES1/NFKBIA/NR1H2/NR1H3/PNPLA2/PPARA/PPARG/PTPN2	8
370	2D Upregulated	GO:Pulmonary Valve Morphogenesis	GO:Pulmonary Valve Morphogenesis	2005-08-01	18/16866	0.00146506	0.0280104	0.0238328	BMP4/HEY1/HEY2/NFATC1/NOTCH2/SLIT2/SMAD6/STRA6	8
371	2D Upregulated	GO:Positive Regulation Of Viral Life Cycle	GO:Positive Regulation Of Viral Life Cycle	2005-09-01	22/16866	0.00151501	0.0288097	0.0245129	CD74/FURIN/HLA-DRB1/LGALS1/LGALS9/P4HB/TMPRSS2/TRIM11/TRIM38	9
372	2D Upregulated	Reactome:Laminin Interactions	Reactome:Laminin Interactions	2005-09-01	22/16866	0.00151501	0.0288097	0.0245129	COL18A1/HSPG2/ITGA7/ITGB4/LAMA5/LAMB1/LAMB3/LAMC1/NID2	9
373	2D Upregulated	GO:Bundle Of His cell-Purkinje Myocyte Adhesion Involved In Cell Communication	GO:Bundle Of His cell-Purkinje Myocyte Adhesion Involved In Cell Communication	2005-04-01	5/16866	0.00155033	0.0288606	0.0245562	DSC2/DSG2/DSP/PKP2	4
374	2D Upregulated	GO:Histamine Metabolic Process	GO:Histamine Metabolic Process	2005-04-01	5/16866	0.00155033	0.0288606	0.0245562	HNMT/SLC22A3/SLC29A4/TRH	4
375	2D Upregulated	GO:Interleukin-4-Mediated Signaling Pathway	GO:Interleukin-4-Mediated Signaling Pathway	2005-04-01	5/16866	0.00155033	0.0288606	0.0245562	IL4R/JAK1/STAT5A/STAT6	4
376	2D Upregulated	GO:Positive Regulation Of Granulocyte Differentiation	GO:Positive Regulation Of Granulocyte Differentiation	2005-04-01	5/16866	0.00155033	0.0288606	0.0245562	HAX1/LEF1/RUNX1/TESC	4
377	2D Upregulated	Reactome:G2/M DNA Replication Checkpoint	Reactome:G2/M DNA Replication Checkpoint	2005-04-01	5/16866	0.00155033	0.0288606	0.0245562	CCNB1/CCNB2/CDK1/WEE1	4
378	2D Upregulated	Reactome:NR1H2 And NR1H3 Regulate Gene Expression To Limit Cholesterol Uptake	Reactome:NR1H2 And NR1H3 Regulate Gene Expression To Limit Cholesterol Uptake	2005-04-01	5/16866	0.00155033	0.0288606	0.0245562	MYLIP/NR1H2/NR1H3/RXRA	4
379	2D Upregulated	Reactome:Regulation Of HMOX1 Expression And Activity	Reactome:Regulation Of HMOX1 Expression And Activity	2005-04-01	5/16866	0.00155033	0.0288606	0.0245562	HM13/HMOX1/MAFK/NFE2L2	4
380	2D Upregulated	Reactome:RUNX1 Regulates Expression Of Components Of Tight Junctions	Reactome:RUNX1 Regulates Expression Of Components Of Tight Junctions	2005-04-01	5/16866	0.00155033	0.0288606	0.0245562	CLDN5/OCLN/RUNX1/TJP1	4
381	2D Upregulated	GO:Regulation Of Insulin Receptor Signaling Pathway	GO:Regulation Of Insulin Receptor Signaling Pathway	14/2305	44/16866	0.00157185	0.0291843	0.0248316	GRB7/GRB14/IL1B/IRS1/KANK1/NCK1/PIP4K2A/PRKCD/PTPN2/PTPRE/SNX5/SORBS1/TNS2/ZBTB7B	14
382	2D Upregulated	KEGG:Gastric cancer	KEGG:Gastric cancer	34/2305	149/16866	0.00158688	0.0292702	0.0249047	ARAF/CDH1/CDKN2B/CTNNA3/E2F2/E2F3/EGFR/FGF2/FGF3/FGF7/FGF8/FGF17/FGF18/FGF19/FZD4/FZD5/FZD6/FZD8/LEF1/MAP2K1/MUC2/MYC/RXRA/SHC1/SMAD3/TCF7/TCF7L1/TGFB1/TGFB3/WNT1/WNT3A/WNT5B/WNT9A/WNT10B	34
383	2D Upregulated	GO:Cellular Response To Chemical Stress	GO:Cellular Response To Chemical Stress	23/2305	89/16866	0.00158888	0.0292702	0.0249047	CPEB2/ETV5/FOXO1/G6PD/GPX1/GPX7/GPX8/GSR/MLST8/MSRA/NFE2L2/NQO1/PRDX3/PRDX5/PRKD1/PYCR1/SELENOS/SERPINB6/SLC4A11/SOD2/STX4/TMEM161A/ZFP36L2	23
384	2D Upregulated	Reactome:Unfolded Protein Response (UPR)	Reactome:Unfolded Protein Response (UPR)	23/2305	89/16866	0.00158888	0.0292702	0.0249047	ACADVL/ATF3/CALR/CCL2/CEBPB/CREB3L2/CXCL8/DDIT3/DNAJB9/DNAJC3/EIF2S2/EXOSC6/EXTL1/HDGF/HSP90B1/HSPA5/LMNA/MYDGF/PARN/SHC1/SRPRA/SRPRB/YIF1A	23
385	2D Upregulated	GO:Regulation Of CD4-positive, Alpha-Beta T Cell Differentiation	GO:Regulation Of CD4-positive, Alpha-Beta T Cell Differentiation	2005-06-01	11/16866	0.00161379	0.029347	0.02497	HLA-DRA/HLA-DRB1/NCKAP1L/RUNX1/RUNX3/ZBTB7B	6
386	2D Upregulated	GO:Regulation Of Phospholipase C Activity	GO:Regulation Of Phospholipase C Activity	2005-06-01	11/16866	0.00161379	0.029347	0.02497	BICD1/FGF2/FLT1/PDGFRA/PDGFRB/RASGRP1	6
387	2D Upregulated	GO:Regulation Of Ventricular Cardiac Muscle Cell Action Potential	GO:Regulation Of Ventricular Cardiac Muscle Cell Action Potential	2005-06-01	11/16866	0.00161379	0.029347	0.02497	CTNNA3/DLG1/DSC2/DSG2/DSP/PKP2	6
388	2D Upregulated	GO:Sulfate Transport	GO:Sulfate Transport	2005-06-01	11/16866	0.00161379	0.029347	0.02497	SLC13A4/SLC25A10/SLC26A2/SLC26A6/SLC26A7/SLC26A11	6
389	2D Upregulated	Reactome:Endosomal/Vacuolar Pathway	Reactome:Endosomal/Vacuolar Pathway	2005-06-01	11/16866	0.00161379	0.029347	0.02497	B2M/CTSL/CTSS/CTSV/HLA-A/HLA-E	6
390	2D Upregulated	GO:Cellular Component Assembly	GO:Cellular Component Assembly	53/2305	260/16866	0.00165388	0.0299988	0.0255246	AIF1L/ARL6IP1/BAIAP2L1/CALD1/CARD10/CD2AP/CD40/CD74/CD247/CFAP74/CHCHD10/CORO1B/DMD/ELN/ELOB/EPPK1/EPS8/ESPN/GSN/HES1/HFE/IL1RAP/LAMC1/LIMA1/MITF/MYO7B/NCKAP1L/NEDD9/OCLN/OTX2/P3H4/PARVG/PAWR/PKP2/PLS1/PLS3/PML/QRICH2/QSOX1/RHOD/SHROOM1/SLC2A1/SNX9/SPAG16/SPAG17/TAPBP/TGFB1/TRIP13/TSPAN4/VAMP3/VMP1/WNT3A/YAP1	53
391	2D Upregulated	GO:Unsaturated Fatty Acid Metabolic Process	GO:Unsaturated Fatty Acid Metabolic Process	15/2305	49/16866	0.00167932	0.0303825	0.0258511	ABHD6/ABHD12/ALOX15/CYP1B1/ELOVL1/ELOVL2/EPHX1/FAAH2/FADS3/GPX1/GPX4/GSTP1/PTGR1/RAPSN/SCD5	15
392	2D Upregulated	GO:Regulation Of Canonical Wnt Signaling Pathway	GO:Regulation Of Canonical Wnt Signaling Pathway	44/2305	207/16866	0.00169105	0.0305166	0.0259652	APOE/BAMBI/BICC1/BMAL1/BMP2/CDH3/COL1A1/DAAM2/DAB2/DDIT3/DKK1/DKK2/EGFR/FOLR1/FRMD8/FRZB/FZD6/GPC3/IGFBP2/IGFBP4/IGFBP6/KANK1/LATS2/LGR6/MDK/NFKB1/NKD1/NKD2/NOG/NPHP3/PLEKHA4/PPP1CA/PTPRU/RSPO1/SOST/TBL1X/TGFB1/TLE4/TMEM64/TPBG/WLS/WNT3A/WWTR1/ZNRF3	44
393	2D Upregulated	GO:Positive Regulation Of Protein Localization To Membrane	GO:Positive Regulation Of Protein Localization To Membrane	21/2305	79/16866	0.00170456	0.030682	0.026106	ARHGEF16/CD81/CEMIP/CIB1/CNPY4/DLG1/EGFR/LGALS3/MFF/NKD2/NMT1/PLS1/PRNP/PTPN9/RAMP3/RHOG/SORBS1/SQSTM1/STAC2/STX3/STX4	21
394	2D Upregulated	GO:Regulation Of Cell Adhesion	GO:Regulation Of Cell Adhesion	33/2305	144/16866	0.00171004	0.0307026	0.0261235	C1QBP/CCR7/CD164/CXCL8/CXCL12/DUSP1/ERBB3/FBLN1/FES/LAMB1/LAMB2/LAMC1/LYN/MDK/MYADM/P4HB/PKP2/PKP4/PLAUR/PLXNB3/PODXL/PPP1CB/PPP1R12A/RHOD/RSU1/STX3/STX4/TESC/TFE3/TGFBI/TPM1/VEGFA/ZFHX3	33
395	2D Upregulated	GO:Peptidyl-Tyrosine Modification	GO:Peptidyl-Tyrosine Modification	16/2305	54/16866	0.00174809	0.0312272	0.0265698	CSF1R/DDR2/EFEMP1/EGFR/FES/FLT1/HCK/KDR/LYN/PDGFB/PDGFRA/PDGFRB/PKDCC/PTPN6/TEK/TPST1	16
396	2D Upregulated	GO:Regulation Of Blood Vessel Endothelial Cell Migration	GO:Regulation Of Blood Vessel Endothelial Cell Migration	16/2305	54/16866	0.00174809	0.0312272	0.0265698	APOE/CD40/FGF2/FGF18/HIF1A/HSPB1/KDR/MEF2C/P2RX4/PDGFB/PPARG/PRCP/PRKD1/STAT5A/TGFB1/VEGFA	16
397	2D Upregulated	GO:Intracellular Monoatomic Cation Homeostasis	GO:Intracellular Monoatomic Cation Homeostasis	41/2305	190/16866	0.00177323	0.0315461	0.0268411	ANKRD9/ATP1A2/ATP1B3/ATP6AP1/ATP13A4/ATP13A5/B2M/BMP6/CALR/CD40/CP/CXCL12/CYBRD1/DRD4/EDN1/FTH1/FTL/HFE/HMOX1/HTR2C/ISCU/KCNJ2/MYC/NPTN/PRND/PRNP/PTH1R/RGN/SCNN1A/SLC4A11/SLC8B1/SLC11A1/SLC12A2/SLC22A17/SLC24A4/SLC39A12/SLC41A1/SOD1/STC1/STIM2/TMEM165	41
398	2D Upregulated	GO:Positive Regulation Of Epithelial Cell Migration	GO:Positive Regulation Of Epithelial Cell Migration	24/2305	95/16866	0.00177791	0.0315461	0.0268411	AGT/ANXA3/ATOH8/BCAR1/BMP4/CALR/CTSH/DOCK5/EDN1/FGF2/FGF7/FOXC2/GFUS/GRN/HIF1A/KDR/PRKD1/RHOB/RIN2/RRAS/SCARB1/SPARC/TEK/VEGFA	24
399	2D Upregulated	GO:Regulation Of Endopeptidase Activity	GO:Regulation Of Endopeptidase Activity	19/2305	69/16866	0.00177932	0.0315461	0.0268411	BIRC3/FURIN/PRELID1/SERPINA3/SERPINA5/SERPINB1/SERPINB6/SERPINE1/SERPINE2/SERPINF1/SERPING1/SERPINH1/SERPINI1/SPOCK2/TIMP1/TIMP2/TIMP3/TIMP4/VSIR	19
400	2D Upregulated	GO:Heart Morphogenesis	GO:Heart Morphogenesis	17/2305	59/16866	0.00178395	0.0315492	0.0268438	ADAMTS5/ANKRD1/BMP2/BMPR1A/DYNLL1/EMP2/EPHB4/FGF8/HES1/HEY1/HEY2/NOG/TBX2/TBX3/TTN/VEGFA/ZFPM1	17
401	2D Upregulated	Reactome:Metabolism Of Carbohydrates	Reactome:Metabolism Of Carbohydrates	57/2305	285/16866	0.00179537	0.0316126	0.0268977	ABO/AKR1B1/ALDH1A1/B3GALT5/B3GNT7/B4GALT1/B4GALT4/CD44/CEMIP/CHPF/CHPF2/CHST2/CHST7/CHST9/CHST12/CHST14/CHSY1/CSPG4/DCXR/DSEL/ENO1/ENO3/EXT1/FBP1/FMOD/G6PC3/GALK1/GLB1/GLYCTK/GPC3/GUSB/HEXB/HS3ST1/HSPG2/HYAL2/IDUA/MANBA/MAP4K2/NAGLU/PCK2/PGLS/PGP/PHGDH/PHKG2/PKM/PRPS2/PYGM/RBKS/SDC2/SLC2A1/SLC25A10/SLC25A13/SLC26A2/SLC35D2/ST3GAL4/TKT/XYLT2	57
402	2D Upregulated	KEGG:Fluid shear stress and atherosclerosis	KEGG:Fluid shear stress and atherosclerosis	32/2305	139/16866	0.00184141	0.0316126	0.0268977	ASS1/BMP4/BMPR1A/CALM2/CCL2/CTSL/CYBA/DUSP1/EDN1/GSTO1/GSTP1/HMOX1/HSP90B1/ICAM1/IL1B/ITGA2B/KDR/MAP2K4/MEF2C/MGST2/MMP2/NCF1/NFE2L2/NFKB1/NQO1/PDGFB/PLAT/SDC2/SQSTM1/TNFRSF1A/TXN/VEGFA	32
403	2D Upregulated	GO:L-alpha-amino Acid Transmembrane Transport	GO:L-alpha-amino Acid Transmembrane Transport	13/2305	40/16866	0.00184467	0.0316126	0.0268977	PRAF2/SLC3A2/SLC6A20/SLC7A1/SLC7A2/SLC7A5/SLC7A7/SLC7A8/SLC7A11/SLC17A7/SLC25A13/SLC43A1/SLC47A1	13
404	2D Upregulated	GO:Negative Regulation Of Secretion By Cell	GO:Negative Regulation Of Secretion By Cell	13/2305	40/16866	0.00184467	0.0316126	0.0268977	ANXA1/APOE/DRD4/ERP29/IL11/OSM/PNKD/RHBDF1/SERGEF/TNFRSF1A/TNFRSF1B/TRH/VAMP3	13
405	2D Upregulated	GO:Endodermal Cell Differentiation	GO:Endodermal Cell Differentiation	2005-11-01	31/16866	0.00184535	0.0316126	0.0268977	COL4A2/COL11A1/COL12A1/FN1/ITGA7/ITGB5/LAMB1/LAMB3/MMP2/MMP14/PEX2	11
406	2D Upregulated	GO:Regulation Of Extrinsic Apoptotic Signaling Pathway Via Death Domain Receptors	GO:Regulation Of Extrinsic Apoptotic Signaling Pathway Via Death Domain Receptors	2005-11-01	31/16866	0.00184535	0.0316126	0.0268977	BMP5/CFLAR/GPX1/HMOX1/ICAM1/LGALS3/PMAIP1/SERPINE1/STX4/TMBIM1/TNFAIP3	11
407	2D Upregulated	GO:Dehydroascorbic Acid Transport	GO:Dehydroascorbic Acid Transport	2005-05-01	8/16866	0.00185457	0.0316126	0.0268977	SLC2A1/SLC2A4/SLC2A8/SLC2A10/SLC2A14	5
408	2D Upregulated	GO:Endochondral Ossification	GO:Endochondral Ossification	2005-05-01	8/16866	0.00185457	0.0316126	0.0268977	COL13A1/DLX5/FOXC1/MEF2C/SCX	5
409	2D Upregulated	GO:Endothelial Cell Chemotaxis	GO:Endothelial Cell Chemotaxis	2005-05-01	8/16866	0.00185457	0.0316126	0.0268977	CORO1B/EGR3/NR4A1/RAB13/VEGFA	5
410	2D Upregulated	GO:Negative Regulation Of Cholesterol Storage	GO:Negative Regulation Of Cholesterol Storage	2005-05-01	8/16866	0.00185457	0.0316126	0.0268977	CES1/NR1H2/NR1H3/PPARA/PPARG	5
411	2D Upregulated	GO:Positive Regulation Of CD8-positive, Alpha-Beta T Cell Activation	GO:Positive Regulation Of CD8-positive, Alpha-Beta T Cell Activation	2005-05-01	8/16866	0.00185457	0.0316126	0.0268977	HLA-A/HLA-E/NCKAP1L/RUNX1/RUNX3	5
412	2D Upregulated	GO:Regulation Of Organ Growth	GO:Regulation Of Organ Growth	2005-05-01	8/16866	0.00185457	0.0316126	0.0268977	LATS2/SOD1/WWC1/WWC2/WWC3	5
413	2D Upregulated	Reactome:Binding Of TCF/LEF:CTNNB1 To Target Gene Promoters	Reactome:Binding Of TCF/LEF:CTNNB1 To Target Gene Promoters	2005-05-01	8/16866	0.00185457	0.0316126	0.0268977	LEF1/MYC/RUNX3/TCF7/TCF7L1	5
414	2D Upregulated	Reactome:Cross-presentation Of Particulate Exogenous Antigens (Phagosomes)	Reactome:Cross-presentation Of Particulate Exogenous Antigens (Phagosomes)	2005-05-01	8/16866	0.00185457	0.0316126	0.0268977	CYBA/CYBB/ITGB5/NCF1/NCF4	5
415	2D Upregulated	Reactome:RUNX3 Regulates WNT Signaling	Reactome:RUNX3 Regulates WNT Signaling	2005-05-01	8/16866	0.00185457	0.0316126	0.0268977	LEF1/MYC/RUNX3/TCF7/TCF7L1	5
416	2D Upregulated	GO:Cellular Response To Molecule Of Bacterial Origin	GO:Cellular Response To Molecule Of Bacterial Origin	28/2305	117/16866	0.00188061	0.0319305	0.0271683	AHR/ANKRD1/AXL/CCL2/CD86/CXCL6/CXCL8/FZD5/GBP3/GSTP1/HMGB2/IL1B/LILRB2/MEF2C/NFKB1/NR1D1/NR1H3/PDCD4/PEX2/SELENOS/SERPINE1/SIRPA/TLR4/TNFAIP3/TNFRSF1B/TNIP2/XBP1/ZFP36	28
417	2D Upregulated	GO:Positive Regulation Of ERK1 And ERK2 Cascade	GO:Positive Regulation Of ERK1 And ERK2 Cascade	39/2305	179/16866	0.00188225	0.0319305	0.0271683	ADRA1D/ALOX15/APOE/BMP2/C5AR1/CCL2/CCL22/CCR7/CD44/CD74/CHI3L1/CIB1/CSF1R/DDR2/DSTYK/EGFR/FGF2/FGF19/GAREM1/GPNMB/GPR183/HLA-DRB1/HTR2C/ICAM1/KDR/LGALS9/MAP2K1/MARCO/NOTCH2/PDGFB/PDGFRA/PDGFRB/RAMP3/RASGRP1/ROR2/SHC1/SPRY2/TEK/TGFB1	39
418	2D Upregulated	GO:Regulation Of Osteoblast Differentiation	GO:Regulation Of Osteoblast Differentiation	22/2305	85/16866	0.0019446	0.0329093	0.028001	ATRAID/BAMBI/BMP4/BMP6/BMP7/BMPR1A/DDR2/FBN2/GDF10/IFITM1/IL6R/IL6ST/MEF2C/NOG/PPARG/PRKD1/RUNX2/SMAD6/TENT5A/TMEM64/WWTR1/YAP1	22
419	2D Upregulated	GO:Establishment Of Protein Localization To Extracellular Region	GO:Establishment Of Protein Localization To Extracellular Region	14/2305	45/16866	0.00199894	0.0337483	0.0287149	ARFGAP3/ARL4D/COPG1/GOLPH3/GSDMD/LTBP2/MIA2/NECAB3/PDIA4/RAB3B/RAB13/STEAP3/TANGO2/TVP23A	14
420	2D Upregulated	GO:Ventricular Septum Morphogenesis	GO:Ventricular Septum Morphogenesis	2005-10-01	27/16866	0.00204302	0.0344102	0.0292781	APLNR/BMP4/BMPR1A/HES1/HEY1/HEY2/NOG/SLIT2/SMAD7/ZFPM1	10
421	2D Upregulated	GO:Cellular Response To Transforming Growth Factor Beta Stimulus	GO:Cellular Response To Transforming Growth Factor Beta Stimulus	24/2305	96/16866	0.00206927	0.0346012	0.0294406	ANKRD1/APLP2/BAMBI/BMPR1A/CLDN5/DLX1/FURIN/GDF10/GDF15/HYAL2/ID1/ITGB5/LTBP2/MEF2C/NR3C1/PDE2A/SMAD3/SMAD6/SMAD7/TGFB1/TGFB3/WFIKKN1/WFIKKN2/ZFP36L2	24
422	2D Upregulated	GO:Negative Regulation Of Platelet Activation	GO:Negative Regulation Of Platelet Activation	2005-07-01	15/16866	0.00207543	0.0346012	0.0294406	APOE/C1QTNF1/CD9/PDGFB/PDGFRA/PRKCD/SERPINE2	7
423	2D Upregulated	GO:Platelet-Derived Growth Factor Receptor Signaling Pathway	GO:Platelet-Derived Growth Factor Receptor Signaling Pathway	2005-07-01	15/16866	0.00207543	0.0346012	0.0294406	BCAR1/PDGFB/PDGFRA/PDGFRB/PIK3C2A/PLAT/RGS14	7
424	2D Upregulated	IPA:Antigen Presentation Pathway	IPA:Antigen Presentation Pathway	2005-07-01	15/16866	0.00207543	0.0346012	0.0294406	B2M/CALR/CD74/CIITA/PDIA3/PSMB5/TAPBP	7
425	2D Upregulated	GO:Negative Regulation Of Wnt Signaling Pathway	GO:Negative Regulation Of Wnt Signaling Pathway	32/2305	140/16866	0.00208068	0.0346012	0.0294406	APOE/BICC1/BMP2/DAB2/DDIT3/DKK1/DKK2/FRMD8/FRZB/FZD6/IGFBP2/IGFBP4/IGFBP6/LATS2/MDFI/MDK/NKD1/NKD2/NOG/NPHP3/PTPRU/RNF43/SOST/SOSTDC1/TLE4/TMEM64/TPBG/TRABD2B/TSKU/WIF1/WWTR1/ZNRF3	32
426	2D Upregulated	GO:Negative Regulation Of Phosphorylation	GO:Negative Regulation Of Phosphorylation	20/2305	75/16866	0.0020837	0.0346012	0.0294406	BMP4/BMP7/CDKN1C/CDKN2A/CDKN2B/CDKN2C/CIB1/DYNLL1/FBLN1/FKBP8/LYN/MYADM/NIBAN1/OCLN/PRDX3/PRNP/SIRPA/SLIT2/TGFB1/WWTR1	20
427	2D Upregulated	Reactome:Chondroitin Sulfate/Dermatan Sulfate Metabolism	Reactome:Chondroitin Sulfate/Dermatan Sulfate Metabolism	15/2305	50/16866	0.00210064	0.0348007	0.0296103	CHPF/CHPF2/CHST7/CHST9/CHST12/CHST14/CHSY1/CSPG4/DSEL/GPC3/HEXB/HSPG2/IDUA/SDC2/XYLT2	15
428	2D Upregulated	GO:Positive Regulation Of T Cell Activation	GO:Positive Regulation Of T Cell Activation	26/2305	107/16866	0.00213403	0.0351892	0.0299409	ANXA1/B2M/CCL2/CCR7/CD81/CD86/HLA-A/HLA-DMA/HLA-DMB/HLA-DOA/HLA-DPA1/HLA-DQA1/HLA-DRA/HLA-DRB1/HLA-DRB5/IL1B/IL6ST/LGALS9/LILRB2/MDK/NCK1/NCKAP1L/SIRPA/SLC7A1/SMARCD2/XBP1	26
429	2D Upregulated	Reactome:O-linked Glycosylation	Reactome:O-linked Glycosylation	26/2305	107/16866	0.00213403	0.0351892	0.0299409	ADAMTS1/ADAMTS4/ADAMTS5/ADAMTS9/ADAMTS10/ADAMTS14/ADAMTS15/ADAMTS16/ADAMTS17/ADAMTSL2/ADAMTSL3/ADAMTSL4/B3GNT7/B3GNT9/B3GNTL1/GALNT5/GALNT10/GALNT12/GCNT1/LARGE2/MUC2/MUC13/SPON1/SPON2/ST3GAL4/ST6GALNAC3	26
430	2D Upregulated	GO:Positive Regulation Of Programmed Cell Death	GO:Positive Regulation Of Programmed Cell Death	50/2305	245/16866	0.00214376	0.0352329	0.0299781	ADAMTSL4/AIFM2/ANKRD1/BCL2L11/BMF/BMP2/BMP4/C1QBP/CASP6/CASP8/CFLAR/CLU/CTSD/CYP1B1/DUSP6/EMILIN2/FADD/FOXO1/FRZB/GBP1/GBP3/HTRA1/IFIT2/LAPTM5/LATS2/LGALS1/MAP3K20/PAWR/PHLDA1/PMAIP1/PNMA5/PRR7/RARG/RHOB/RIPK1/RPS6/RPS6KA2/SAP18/SEPTIN4/SLIT2/SOD1/SQSTM1/STK17A/TCTN3/TGFB3/TNFRSF12A/TNFSF10/TOP2A/TRADD/WNT10B	50
431	2D Upregulated	MSigDB:Angiogenesis	MSigDB:Angiogenesis	2005-12-01	36/16866	0.00214665	0.0352329	0.0299781	CCND2/CXCL6/FSTL1/KCNJ8/LRPAP1/MSX1/OLR1/SERPINA5/SPP1/STC1/TIMP1/VEGFA	12
432	2D Upregulated	Reactome:ECM Proteoglycans	Reactome:ECM Proteoglycans	16/2305	55/16866	0.00215759	0.0353306	0.0300612	COL9A1/COL9A2/COL9A3/FMOD/HAPLN1/HSPG2/ITGA2B/ITGA7/ITGB5/LAMA5/LAMB1/LAMC1/SERPINE1/SPARC/TGFB1/TGFB3	16
433	2D Upregulated	IPA:IL 10 Signaling	IPA:IL 10 Signaling	18/2305	65/16866	0.00216794	0.0354128	0.0301311	AHR/BCL3/BMP2/CD86/DUSP1/HIF1A/HMOX1/ICAM1/IL1RN/IL4R/IL6R/IL6ST/JAK1/MAF/MAP2K4/MAP3K14/PKM/TLR4	18
434	2D Upregulated	GO:Negative Regulation Of Peptidase Activity	GO:Negative Regulation Of Peptidase Activity	17/2305	60/16866	0.00217763	0.0354128	0.0301311	CST3/CSTB/SERPINA3/SERPINA5/SERPINB1/SERPINB6/SERPINE1/SERPINE2/SERPINF1/SERPING1/SERPINH1/SERPINI1/SPOCK2/TIMP1/TIMP2/TIMP3/TIMP4	17
435	2D Upregulated	GO:Regulation Of Extrinsic Apoptotic Signaling Pathway	GO:Regulation Of Extrinsic Apoptotic Signaling Pathway	17/2305	60/16866	0.00217763	0.0354128	0.0301311	AGT/AKR1B1/BCL2L12/BMP4/CFLAR/DEPTOR/FADD/G0S2/GSTP1/HYAL2/LGALS3/PML/RIPK1/STX4/TLR4/TNFRSF12A/TNFSF10	17
436	2D Upregulated	GO:Response To BMP	GO:Response To BMP	2005-09-01	23/16866	0.00218999	0.035532	0.0302326	BMP2/BMP4/BMP6/BMP7/BMPR1A/DLX1/DLX5/RUNX2/TMEM100	9
437	2D Upregulated	GO:Cardiac Epithelial To Mesenchymal Transition	GO:Cardiac Epithelial To Mesenchymal Transition	2005-08-01	19/16866	0.00222974	0.0357669	0.0304324	BMP2/BMP4/FGF8/HEY1/HEY2/PDCD4/SPRY1/TBX3	8
438	2D Upregulated	GO:Immunoglobulin Production Involved In Immunoglobulin-Mediated Immune Response	GO:Immunoglobulin Production Involved In Immunoglobulin-Mediated Immune Response	2005-08-01	19/16866	0.00222974	0.0357669	0.0304324	HLA-DMA/HLA-DMB/HLA-DOA/HLA-DPA1/HLA-DQA1/HLA-DRA/HLA-DRB1/HLA-DRB5	8
439	2D Upregulated	GO:Regulation Of Fibroblast Growth Factor Receptor Signaling Pathway	GO:Regulation Of Fibroblast Growth Factor Receptor Signaling Pathway	2005-08-01	19/16866	0.00222974	0.0357669	0.0304324	DSTYK/FGF2/NOG/NPTN/OTX2/SPRY1/SPRY2/SPRY4	8
440	2D Upregulated	Reactome:RHO GTPases Activate CIT	Reactome:RHO GTPases Activate CIT	2005-08-01	19/16866	0.00222974	0.0357669	0.0304324	MYH9/MYH14/MYL9/MYL12B/PPP1CB/PPP1R12A/RHOB/RHOC	8
441	2D Upregulated	Reactome:RHO GTPases Activate ROCKs	Reactome:RHO GTPases Activate ROCKs	2005-08-01	19/16866	0.00222974	0.0357669	0.0304324	MYH9/MYH14/MYL9/MYL12B/PPP1CB/PPP1R12A/RHOB/RHOC	8
442	2D Upregulated	GO:Regulation Of MAPK Cascade	GO:Regulation Of MAPK Cascade	43/2305	204/16866	0.00224191	0.0358039	0.0304639	ADRA1D/ARHGEF5/AVPI1/BCAR3/BMP2/BMP4/CD74/CD81/CSF1R/DOK5/DUSP1/DUSP4/DUSP5/DUSP6/EGFR/FGF2/FLT1/FN1/GDF15/GPR37/GPR37L1/GSTP1/HLA-DRB1/IGFBP6/IL1B/IL11/IQGAP1/KDR/LAPTM5/LYN/MAP2K1/MYDGF/OSM/PAK4/PDGFB/PRDM11/PTPN6/RASGRP1/RRAS/SHC1/SOD1/TEK/WWC1	43
443	2D Upregulated	GO:Cellular Response To Metal Ion	GO:Cellular Response To Metal Ion	31/2305	135/16866	0.00224217	0.0358039	0.0304639	ADGRV1/ALOX5AP/ALOX15/AOC1/AQP1/B2M/BMP6/CDH1/CLU/CPNE2/CPNE4/CPNE7/CPNE8/CPNE9/EGFR/FBP1/HFE/HVCN1/IQGAP1/ITPKB/KCNA1/LGMN/MEF2C/NCF1/NEK7/P2RX4/PRNP/SCN5A/SLC12A2/SLC41A1/SYT17	31
444	2D Upregulated	GO:Cellular Response To Organic Cyclic Compound	GO:Cellular Response To Organic Cyclic Compound	34/2305	152/16866	0.00225745	0.0359667	0.0306025	AHR/AKR1B1/AOC1/AQP1/ATP1A2/CASP6/CCL2/CDH1/CLU/CYP1B1/EGFR/EGR1/FES/FOLR1/GOLPH3/HCN1/HSP90B1/IL1B/MEF2C/NR3C1/P2RX4/PDE2A/PDE12/PDGFB/RAD51/RAMP3/RAP1B/SLC26A6/SPIDR/SPP1/SSTR2/STING1/TGFB1/TIPARP	34
445	2D Upregulated	Reactome:Signaling By Rho GTPases, Miro GTPases And RHOBTB3	Reactome:Signaling By Rho GTPases, Miro GTPases And RHOBTB3	116/2305	660/16866	0.00226509	0.0360074	0.0306371	ACTN1/ADD3/ALDH3A2/AMIGO2/ARAP1/ARAP2/ARFGAP3/ARHGAP6/ARHGAP9/ARHGAP18/ARHGAP22/ARHGAP27/ARHGAP28/ARHGAP31/ARHGEF3/ARHGEF5/ARHGEF16/ARHGEF17/ARHGEF40/ARPC3/ATP6AP1/BAIAP2L1/BCAP31/BIRC5/C1QBP/CAVIN1/CDC20/CDC42EP1/CDC42EP3/CDC42EP5/CENPF/CKAP4/CPNE8/CTTN/CYBA/CYBB/DOCK5/DOCK6/DSG2/DSN1/DYNLL1/EMC3/FAM13B/FMNL1/GARRE1/GJA1/GRB7/H2AJ/H2AX/HMOX2/IQGAP1/IQGAP2/IQGAP3/ITSN2/KIF2C/KIF18A/KTN1/LRRC1/MPZ…	116
446	2D Upregulated	GO:Cellular Response To Lipid	GO:Cellular Response To Lipid	47/2305	228/16866	0.00232053	0.0368058	0.0313164	ADAM15/AHR/AKR1B1/ANKRD1/AQP1/ATP1A2/AXL/CCL2/CD86/CXCL6/CXCL8/EGFR/FES/FZD4/GBP3/GSTP1/HMGB2/IL1B/IRS1/LILRB2/LYN/MEF2C/NFKB1/NR1D1/NR1H3/NR3C1/PDCD4/PDK3/PEX2/RAMP3/RARA/SELENOS/SERPINE1/SIRPA/SPP1/SSTR2/TESC/TLR4/TNFAIP3/TNFRSF1B/TNIP2/WNT3A/WNT5B/WNT9A/WNT10B/XBP1/ZFP36	47
447	2D Upregulated	GO:Regulation Of Heart Rate By Cardiac Conduction	GO:Regulation Of Heart Rate By Cardiac Conduction	13/2305	41/16866	0.00236812	0.0374767	0.0318873	CACNA1G/CACNB2/CTNNA3/DSC2/DSG2/DSP/HCN1/KCNE4/KCNE5/KCNJ2/PKP2/SCN2B/SCN5A	13
448	2D Upregulated	GO:Cellular Response To Interleukin-1	GO:Cellular Response To Interleukin-1	21/2305	81/16866	0.00238131	0.0376013	0.0319932	ANKRD1/CCL2/CCL22/CD40/CXCL8/EGR1/GBP1/GBP3/HIF1A/HYAL2/IL1B/IL1RAP/IRAK1/IRAK2/NFKB1/NR1D1/PTGIS/RPS6KA4/SIRPA/TANK/TNIP2	21
449	2D Upregulated	KEGG:Kaposi sarcoma-associated herpesvirus infection	KEGG:Kaposi sarcoma-associated herpesvirus infection	41/2305	193/16866	0.00240725	0.0379262	0.0322697	C3/CALM2/CASP8/CD86/CLEC2B/CXCL8/E2F2/E2F3/FADD/FGF2/GNG8/GNG11/GNG12/HCK/HIF1A/HLA-A/HLA-E/ICAM1/IL6ST/IRF3/ITPR2/JAK1/LEF1/LYN/MAP2K1/MAP2K4/MYC/NFATC1/NFATC4/NFKB1/NFKBIA/PDGFB/PIK3R5/PREX1/RCAN1/TCF7/TCF7L1/TNFRSF1A/TRADD/VEGFA/ZFP36	41
450	2D Upregulated	GO:Positive Regulation Of Peptidyl-Tyrosine Phosphorylation	GO:Positive Regulation Of Peptidyl-Tyrosine Phosphorylation	30/2305	130/16866	0.00241427	0.0379523	0.0322919	ACE/AGT/BMP6/CD40/CD44/CD74/CD81/CLCF1/CSF1R/CSPG4/DOK7/ERBB3/FGF7/GHR/HAX1/HES1/IL6R/IL6ST/IL11/IL34/LYN/NEDD9/NOX4/NTF3/OSM/PDGFB/PRNP/TGFB1/TNFRSF1A/VEGFA	30
451	2D Upregulated	GO:Cellular Response To Tumor Necrosis Factor	GO:Cellular Response To Tumor Necrosis Factor	28/2305	119/16866	0.00245316	0.0383931	0.032667	ACTN4/ANKRD1/ASAH1/BIRC3/CCL2/CCL22/CD40/CHI3L1/CIB1/CXCL8/EIF5A/GBA1/GBP1/GBP3/HYAL2/NFE2L2/NFKBIA/NR1D1/RIPK1/TANK/TNFRSF1A/TNFRSF1B/TRADD/TRAF5/TXNDC17/YBX3/ZFP36/ZFP36L2	28
452	2D Upregulated	Reactome:Signaling By TGFB Family Members	Reactome:Signaling By TGFB Family Members	28/2305	119/16866	0.00245316	0.0383931	0.032667	BAMBI/BMP2/BMPR1A/CDKN2B/CGN/CHRDL1/DRAP1/FSTL1/FSTL3/FURIN/ITGB5/LTBP1/LTBP3/MYC/NCOR2/NOG/PMEPA1/PPP1CA/PPP1CB/SERPINE1/SMAD3/SMAD6/SMAD7/TGFB1/TGFB3/TGIF1/WWTR1/ZFYVE16	28
453	2D Upregulated	GO:Cellular Component Disassembly	GO:Cellular Component Disassembly	14/2305	46/16866	0.00251775	0.039317	0.033453	ADAM15/ADAMTS4/ADAMTS5/ADAMTS15/CTSS/CTSV/FURIN/GSN/KLK5/LAMC1/MMP2/MMP14/MMP19/PLAAT3	14
454	2D Upregulated	KEGG:Small cell lung cancer	KEGG:Small cell lung cancer	23/2305	92/16866	0.00253499	0.0394989	0.0336078	BIRC3/CDKN2B/CKS1B/COL4A1/COL4A2/COL4A3/COL4A4/COL4A5/COL4A6/E2F2/E2F3/FN1/ITGA2B/LAMA5/LAMB1/LAMB2/LAMB3/LAMC1/MYC/NFKB1/NFKBIA/RXRA/TRAF5	23
455	2D Upregulated	GO:Myeloid Leukocyte Differentiation	GO:Myeloid Leukocyte Differentiation	19/2305	71/16866	0.00254829	0.039532	0.033636	BMP2/BMP4/CASP8/CCR7/CSF1R/GPR183/HLA-DRB1/IL33/LGALS9/MYH9/OSTM1/PIR/PPARG/RUNX1/SLC4A2/SPI1/TYROBP/UCP2/VEGFA	19
456	2D Upregulated	GO:Positive Regulation Of Cell-Substrate Adhesion	GO:Positive Regulation Of Cell-Substrate Adhesion	19/2305	71/16866	0.00254829	0.039532	0.033636	AGR2/ALOX15/C1QBP/CALR/CCDC80/CCR7/CIB1/DOCK5/ECM2/EMP2/FBLN2/FN1/LIMS2/MDK/MYADM/NEDD9/P4HB/PDGFB/RSU1	19
457	2D Upregulated	GO:Regulation Of Substrate Adhesion-Dependent Cell Spreading	GO:Regulation Of Substrate Adhesion-Dependent Cell Spreading	15/2305	51/16866	0.00260611	0.0403405	0.0343239	ACTN4/C1QBP/CALR/CIB1/DOCK5/FBLN1/GBP1/KANK1/LIMS2/MDK/MYADM/NEDD9/P4HB/PKP2/SPRY4	15
458	2D Upregulated	GO:Regulation Of Mitotic Nuclear Division	GO:Regulation Of Mitotic Nuclear Division	16/2305	56/16866	0.00264399	0.04066	0.0345958	AURKA/AURKAIP1/BMP4/BMP7/BTC/CCNB1/CDK5RAP2/DUSP1/EDN1/IL1B/MKI67/NEK2/PDGFB/PDGFRB/TOM1L1/TOM1L2	16
459	2D Upregulated	IPA:Hepatic Cholestasis	IPA:Hepatic Cholestasis	16/2305	56/16866	0.00264399	0.04066	0.0345958	ABCC3/CXCL8/CYP27A1/FGF19/IRAK1/MAP2K4/MAP3K14/MAP4K2/NR1H3/PPARA/RARA/RXRA/SLC4A2/SLCO1C1/SLCO3A1/TLR4	16
460	2D Upregulated	IPA:Role Of Osteoclasts In Rheumatoid Arthritis Signaling Pathway	IPA:Role Of Osteoclasts In Rheumatoid Arthritis Signaling Pathway	16/2305	56/16866	0.00264399	0.04066	0.0345958	BLNK/CDH1/CSF1R/FOXO1/GSN/IL1B/MAP3K14/MITF/NFATC1/NFKB1/SPI1/SPP1/TLR4/TNFRSF11B/TRAF5/TYROBP	16
461	2D Upregulated	MSigDB:E2F Targets	MSigDB:E2F Targets	42/2305	200/16866	0.0026909	0.0412917	0.0351332	ASF1A/ASF1B/ATAD2/AURKA/BIRC5/CCNB2/CDC20/CDC25B/CDK1/CDKN2A/CDKN2C/CDKN3/CKS1B/DUT/ESPL1/H2AX/HMGB2/KIF2C/KIF18B/MCM3/MCM4/MCM5/MKI67/MTHFD2/MXD3/MYBL2/MYC/NAA38/NBN/ORC6/PLK1/PRDX4/PRPS1/PTTG1/SHMT1/TACC3/TK1/TOP2A/TRIP13/TUBG1/WDR90/WEE1	42
462	2D Upregulated	Reactome:Signaling By Rho GTPases	Reactome:Signaling By Rho GTPases	113/2305	644/16866	0.00270974	0.0414907	0.0353025	ACTN1/ADD3/ALDH3A2/AMIGO2/ARAP1/ARAP2/ARFGAP3/ARHGAP6/ARHGAP9/ARHGAP18/ARHGAP22/ARHGAP27/ARHGAP28/ARHGAP31/ARHGEF3/ARHGEF5/ARHGEF16/ARHGEF17/ARHGEF40/ARPC3/ATP6AP1/BAIAP2L1/BCAP31/BIRC5/C1QBP/CAVIN1/CDC20/CDC42EP1/CDC42EP3/CDC42EP5/CENPF/CKAP4/CPNE8/CTTN/CYBA/CYBB/DOCK5/DOCK6/DSG2/DSN1/DYNLL1/EMC3/FAM13B/FMNL1/GARRE1/GJA1/GRB7/H2AJ/H2AX/HMOX2/IQGAP1/IQGAP2/IQGAP3/ITSN2/KIF2C/KIF18A/KTN1/LRRC1/MPZ…	113
463	2D Upregulated	GO:Melanosome Organization	GO:Melanosome Organization	2005-12-01	37/16866	0.00278766	0.042046	0.0357751	AP3B1/APOE/BACE2/BLOC1S3/DTNBP1/GPR143/HPS1/KIF13A/PMEL/RAB29/RAB38/TYRP1	12
464	2D Upregulated	GO:Negative Regulation Of Smooth Muscle Cell Proliferation	GO:Negative Regulation Of Smooth Muscle Cell Proliferation	2005-12-01	37/16866	0.00278766	0.042046	0.0357751	APOE/BMP2/BMP4/CNN1/HMOX1/MEF2C/PDCD4/PPARG/SOD2/TGFB3/TNFAIP3/TPM1	12
465	2D Upregulated	GO:Regulation Of p38MAPK Cascade	GO:Regulation Of p38MAPK Cascade	2005-12-01	37/16866	0.00278766	0.042046	0.0357751	BMP2/BMP4/DLG1/DUSP1/IL1B/LGALS9/NCF1/RASGRP1/RELL1/SPHK1/SPI1/VEGFA	12
466	2D Upregulated	IPA:White Adipose Tissue Browning Pathway	IPA:White Adipose Tissue Browning Pathway	2005-12-01	37/16866	0.00278766	0.042046	0.0357751	BMP7/CEBPB/DIO2/FOXC2/KDR/NPPB/NPR1/PPARA/PPARG/PRDM16/RARA/VEGFA	12
467	2D Upregulated	GO:Cell-Substrate Junction Assembly	GO:Cell-Substrate Junction Assembly	2005-10-01	28/16866	0.00279356	0.042046	0.0357751	CTTN/DYNLL1/FN1/ITGB4/LAMC1/PEAK1/PLEC/RHOD/SORBS1/TRIP6	10
468	2D Upregulated	GO:Negative Regulation Of Wound Healing	GO:Negative Regulation Of Wound Healing	2005-10-01	28/16866	0.00279356	0.042046	0.0357751	AJAP1/APOE/CLDN3/CLDN19/EDN1/EPPK1/FGF2/SERPINE1/SERPINE2/SLC12A2	10
469	2D Upregulated	GO:Regulation Of Chemotaxis	GO:Regulation Of Chemotaxis	2005-10-01	28/16866	0.00279356	0.042046	0.0357751	GPR183/P2RX4/PDGFB/PDGFRA/PDGFRB/PTPN2/RARRES2/STX3/STX4/TGFB1	10
470	2D Upregulated	GO:Regulation Of Lipid Biosynthetic Process	GO:Regulation Of Lipid Biosynthetic Process	2005-10-01	28/16866	0.00279356	0.042046	0.0357751	APOE/ASAH1/C3/CREBL2/MLST8/MLXIPL/NR1H3/PPARA/SORBS1/ZBTB20	10
471	2D Upregulated	GO:Epithelium Development	GO:Epithelium Development	34/2305	154/16866	0.00282925	0.0424928	0.0361552	AHI1/AKR1C1/ANXA4/ANXA7/BMP2/CASP6/CBR1/CDK1/CES1/CNN3/CPT1A/DNPH1/FGF8/GATA6/KANK2/KDR/KRT17/KRT19/LGALS3/MEOX1/PAX8/PPARG/SIX1/SMO/SOX8/SOX10/SPINT1/TAGLN/TAGLN2/TBX2/TGFB1/TST/VCL/VEGFA	34
472	2D Upregulated	GO:Biogenic Amine Metabolic Process	GO:Biogenic Amine Metabolic Process	2005-06-01	12/16866	0.00285571	0.0427089	0.0363391	DDC/HNMT/SLC22A3/SLC29A4/SRM/TRH	6
473	2D Upregulated	GO:Positive Regulation Of CD4-positive, Alpha-Beta T Cell Activation	GO:Positive Regulation Of CD4-positive, Alpha-Beta T Cell Activation	2005-06-01	12/16866	0.00285571	0.0427089	0.0363391	CD81/HLA-DRA/HLA-DRB1/LGALS9/NCKAP1L/ZBTB7B	6
474	2D Upregulated	GO:Regulation Of Endothelial Cell Proliferation	GO:Regulation Of Endothelial Cell Proliferation	23/2305	93/16866	0.00294113	0.0438935	0.037347	APOE/ATOH8/BMP2/BMP4/EGFL7/EGR3/FGF2/FGF18/HIF1A/HMGB2/KDR/MYDGF/NR4A1/PDCL3/PDGFB/PLXNB3/PRKD1/SPARC/STAT5A/TEK/TNMD/VEGFA/VEGFB	23
475	2D Upregulated	KEGG:Wnt signaling pathway	KEGG:Wnt signaling pathway	36/2305	166/16866	0.00298265	0.044324	0.0377133	BAMBI/CCND2/DAAM2/DKK1/DKK2/FZD4/FZD5/FZD6/FZD8/LEF1/LGR6/MYC/NFATC1/NFATC4/NKD1/NKD2/PLCB3/PRICKLE3/RNF43/ROR2/RSPO1/SERPINF1/SMAD3/SOST/TBL1X/TCF7/TCF7L1/TLE4/VANGL1/WIF1/WNT1/WNT3A/WNT5B/WNT9A/WNT10B/ZNRF3	36
476	2D Upregulated	GO:Positive Regulation Of Inflammatory Response	GO:Positive Regulation Of Inflammatory Response	25/2305	104/16866	0.0030013	0.044324	0.0377133	AGT/CD81/GRN/GSDMD/HYAL2/IL1B/IL6ST/IL33/LGALS1/MDK/MGST2/NFKBIA/NFKBIZ/NINJ1/NUPR1/OSM/OSMR/PDCD4/PDE2A/RIPK1/SERPINE1/TLR4/TNFRSF1A/TRADD/VAMP7	25
477	2D Upregulated	IPA:Sirtuin Signaling Pathway	IPA:Sirtuin Signaling Pathway	25/2305	104/16866	0.0030013	0.044324	0.0377133	AGTRAP/BCL2L11/CDH1/CXCL8/DUSP6/EPAS1/FOXO1/G6PD/HIF1A/HMGCS2/MYC/NAMPT/NBN/NFE2L2/PCK2/PPARA/PPARG/RBBP8/RRP9/SCNN1A/SLC2A1/SOD1/SOD2/TP73/UCP2	25
478	2D Upregulated	Reactome:MHC Class II Antigen Presentation	Reactome:MHC Class II Antigen Presentation	25/2305	104/16866	0.0030013	0.044324	0.0377133	AP1M2/AP2S1/CD74/CTSA/CTSC/CTSD/CTSH/CTSL/CTSS/CTSV/DYNLL1/HLA-DMA/HLA-DMB/HLA-DOA/HLA-DPA1/HLA-DQA1/HLA-DRA/HLA-DRB1/HLA-DRB5/KIF2C/KIF18A/KIF23/LGMN/OSBPL1A/SAR1B	25
479	2D Upregulated	Reactome:Phase I - Functionalization Of Compounds	Reactome:Phase I - Functionalization Of Compounds	25/2305	104/16866	0.0030013	0.044324	0.0377133	AHR/ALDH1A1/ALDH2/ALDH3A1/AOC1/AURKAIP1/CES1/CMBL/CYP1B1/CYP2S1/CYP4V2/CYP11A1/CYP21A2/CYP24A1/CYP27A1/CYP39A1/CYP46A1/EPHX1/FDX1/FMO1/MTARC2/NQO2/PTGIS/PTGS1/RXRA	25
480	2D Upregulated	GO:Circulatory System Development	GO:Circulatory System Development	30/2305	132/16866	0.00308177	0.0453539	0.0385896	APLNR/BMP2/BVES/CASP8/ERBB3/FGF12/FN1/FOXC1/FOXC2/FOXF1/GJA1/HEG1/HEY1/HEY2/HSPG2/MEF2C/PDGFB/PDLIM1/PDLIM2/PDLIM4/PDLIM5/PDLIM7/PKP2/SLC2A10/SLC2A12/STRA6/TEK/TGFB1/ZDHHC16/ZFPM1	30
481	2D Upregulated	GO:ERK1 And ERK2 Cascade	GO:ERK1 And ERK2 Cascade	2005-09-01	24/16866	0.00308386	0.0453539	0.0385896	CDK1/CTSH/DUSP5/DUSP6/KDR/LGALS9/MAP2K1/MYC/ZFP36L2	9
482	2D Upregulated	Reactome:RAC1 GTPase Cycle	Reactome:RAC1 GTPase Cycle	38/2305	178/16866	0.00310311	0.0455423	0.0387499	AMIGO2/ARAP1/ARAP2/ARHGAP9/ARHGAP22/ARHGAP27/ARHGAP31/ARHGEF5/BAIAP2L1/CDC42EP1/CYBA/CYBB/DOCK5/DOCK6/FAM13B/FMNL1/GARRE1/IQGAP1/IQGAP2/IQGAP3/KTN1/MPZ/NCF1/NCF4/NCKAP1L/NGEF/NHS/PAK4/PLD2/PLEKHG3/PLEKHG6/PREX1/PREX2/SLC1A5/SWAP70/VAMP3/VANGL1/WASF2	38
483	2D Upregulated	GO:Protein Secretion	GO:Protein Secretion	18/2305	67/16866	0.0031179	0.045646	0.0388381	ANXA1/AP1M2/ARFGAP3/ARL4D/COPG1/FAM3B/GOLPH3/GSDMD/LTBP2/MIA2/NECAB3/PDIA4/RAB3B/RAB13/STEAP3/TANGO2/TVP23A/WLS	18
484	2D Upregulated	GO:Bicellular Tight Junction Assembly	GO:Bicellular Tight Junction Assembly	14/2305	47/16866	0.00314244	0.045646	0.0388381	CLDN1/CLDN2/CLDN3/CLDN4/CLDN5/CLDN6/CLDN10/CLDN19/DLG1/MARVELD3/MICALL2/OCLN/POF1B/RAB13	14
485	2D Upregulated	GO:Positive Regulation Of Lymphocyte Activation	GO:Positive Regulation Of Lymphocyte Activation	14/2305	47/16866	0.00314244	0.045646	0.0388381	CCL2/HLA-DMA/HLA-DMB/HLA-DOA/HLA-DPA1/HLA-DQA1/HLA-DRA/HLA-DRB1/HLA-DRB5/NCKAP1L/SH3KBP1/SIRPA/TNIP2/TYROBP	14
486	2D Upregulated	GO:Regulation Of Wound Healing	GO:Regulation Of Wound Healing	14/2305	47/16866	0.00314244	0.045646	0.0388381	AJAP1/ANXA1/CLDN1/CLDN3/CLDN4/CLDN19/EPPK1/FGF2/KANK1/OCLN/SERPINE1/SRSF6/TNFAIP3/TNFRSF12A	14
487	2D Upregulated	GO:Secondary Alcohol Metabolic Process	GO:Secondary Alcohol Metabolic Process	14/2305	47/16866	0.00314244	0.045646	0.0388381	APOE/APOL2/CES1/CLN6/CYP11A1/CYP27A1/FDX1/GBA1/GLB1/IDH3G/LCAT/LDLRAP1/OSBPL1A/TSKU	14
488	2D Upregulated	KEGG:Cushing syndrome	KEGG:Cushing syndrome	34/2305	155/16866	0.0031589	0.0457006	0.0388846	ADCY9/AGT/AHR/CACNA1G/CDKN2A/CDKN2B/CDKN2C/CREB3L2/CYP11A1/CYP21A2/E2F2/E2F3/EGFR/FZD4/FZD5/FZD6/FZD8/ITPR2/LEF1/MAP2K1/NR4A1/ORAI1/PDE8B/PLCB3/RAP1B/RASD1/SCARB1/TCF7/TCF7L1/WNT1/WNT3A/WNT5B/WNT9A/WNT10B	34
489	2D Upregulated	GO:Regulation Of T Cell Activation	GO:Regulation Of T Cell Activation	17/2305	62/16866	0.00318444	0.0457006	0.0388846	B2M/CCL2/GPNMB/HLA-DMA/HLA-DMB/HLA-DOA/HLA-DPA1/HLA-DQA1/HLA-DRA/HLA-DRB1/HLA-DRB5/LAPTM5/LGALS3/MYDGF/PRELID1/SIRPA/TNFRSF1B	17
490	2D Upregulated	GO:Response To Lipid	GO:Response To Lipid	26/2305	110/16866	0.00321233	0.0457006	0.0388846	ALPL/ANXA1/CTSH/CYP24A1/FOXO1/GATA6/GPX3/HMGB2/HSD17B2/IL1B/IRAK1/LGALS9/NOS1/PAQR8/PPARG/PRDX3/RARA/RARG/RXRA/S100A14/SLC11A1/SMAD6/SPP1/TGFB1/TLR4/TMEM161A	26
491	2D Upregulated	IPA:Regulation Of The Epithelial Mesenchymal Transition By Growth Factors Pathway	IPA:Regulation Of The Epithelial Mesenchymal Transition By Growth Factors Pathway	16/2305	57/16866	0.00321788	0.0457006	0.0388846	CDH1/CLDN3/EGFR/EGR1/ESRP2/FOXC2/FOXO1/GSC/IL6R/MAP3K1/MEST/MMP2/OCLN/PDGFRA/PDGFRB/SHC1	16
492	2D Upregulated	GO:Positive Regulation Of Small Molecule Metabolic Process	GO:Positive Regulation Of Small Molecule Metabolic Process	2005-11-01	33/16866	0.0032529	0.0457006	0.0388846	ADM/APOE/CES1/HIF1A/IRS1/LDLRAP1/MLST8/MLXIPL/PMAIP1/SLC4A4/ZBTB20	11
493	2D Upregulated	Reactome:Amino Acid Transport Across Plasma Membrane	Reactome:Amino Acid Transport Across Plasma Membrane	2005-11-01	33/16866	0.0032529	0.0457006	0.0388846	SLC1A5/SLC3A2/SLC6A20/SLC7A1/SLC7A2/SLC7A5/SLC7A7/SLC7A8/SLC7A11/SLC16A10/SLC43A1	11
494	2D Upregulated	GO:Cell Surface Toll-Like Receptor Signaling Pathway	GO:Cell Surface Toll-Like Receptor Signaling Pathway	2005-07-01	16/16866	0.00325761	0.0457006	0.0388846	IRAK1/LGALS9/OAS1/S100A14/TLR4/TNIP2/TRIL	7
495	2D Upregulated	GO:Pharyngeal System Development	GO:Pharyngeal System Development	2005-07-01	16/16866	0.00325761	0.0457006	0.0388846	BMP5/BMP7/BMPR1A/FOLR1/HES1/NOG/SIX4	7
496	2D Upregulated	GO:Regulation Of Establishment Of Endothelial Barrier	GO:Regulation Of Establishment Of Endothelial Barrier	2005-07-01	16/16866	0.00325761	0.0457006	0.0388846	CLDN5/IL1B/PPP1R12A/S1PR3/TNFRSF1A/VCL/VEGFA	7
497	2D Upregulated	GO:Regulation Of Plasminogen Activation	GO:Regulation Of Plasminogen Activation	2005-07-01	16/16866	0.00325761	0.0457006	0.0388846	CTSZ/ENO1/PLAT/PLAUR/RUNX1/SERPINE1/SERPINE2	7
498	2D Upregulated	IPA:Oncostatin M Signaling	IPA:Oncostatin M Signaling	2005-07-01	16/16866	0.00325761	0.0457006	0.0388846	CHI3L1/EPAS1/IL6ST/OSM/OSMR/SHC1/TIMP3	7
499	2D Upregulated	Reactome:Polo-like Kinase Mediated Events	Reactome:Polo-like Kinase Mediated Events	2005-07-01	16/16866	0.00325761	0.0457006	0.0388846	CCNB1/CCNB2/CENPF/FOXM1/MYBL2/PLK1/WEE1	7
500	2D Upregulated	GO:Vascular Transport	GO:Vascular Transport	21/2305	83/16866	0.00327173	0.0457006	0.0388846	ABCC3/ABCG2/ATP1A2/KCNJ8/SLC1A5/SLC2A1/SLC2A4/SLC2A10/SLC4A4/SLC5A6/SLC6A20/SLC7A1/SLC7A2/SLC7A5/SLC7A8/SLC12A2/SLC16A12/SLC22A3/SLC29A4/SLCO1C1/SLCO3A1	21
501	2D Upregulated	GO:Hydrogen Peroxide Catabolic Process	GO:Hydrogen Peroxide Catabolic Process	2005-08-01	20/16866	0.0032754	0.0457006	0.0388846	CAT/GPX1/GPX3/PRDX1/PRDX3/PRDX4/PRDX5/PXDNL	8
502	2D Upregulated	GO:Negative Regulation Of miRNA Transcription	GO:Negative Regulation Of miRNA Transcription	2005-08-01	20/16866	0.0032754	0.0457006	0.0388846	HIF1A/NCOR2/NFATC4/PDGFB/PPARA/PPARG/RARA/TGFB1	8
503	2D Upregulated	GO:Negative Regulation Of Protein Localization To Plasma Membrane	GO:Negative Regulation Of Protein Localization To Plasma Membrane	2005-08-01	20/16866	0.0032754	0.0457006	0.0388846	DAB2/GBP1/LRPAP1/PKDCC/PPFIA1/RHOQ/TGFB1/TMBIM1	8
504	2D Upregulated	GO:Negative Regulation Of Small GTPase Mediated Signal Transduction	GO:Negative Regulation Of Small GTPase Mediated Signal Transduction	2005-08-01	20/16866	0.0032754	0.0457006	0.0388846	CD2AP/FBP1/SLIT2/SPRY1/SPRY2/SPRY4/STAMBP/SYNGAP1	8
505	2D Upregulated	GO:Regulation Of Calcium Ion Import	GO:Regulation Of Calcium Ion Import	2005-08-01	20/16866	0.0032754	0.0457006	0.0388846	CCL2/CXCL12/LGALS3/PDGFB/PDGFRB/PLPP4/SLN/STC1	8
506	2D Upregulated	GO:Response To Fibroblast Growth Factor	GO:Response To Fibroblast Growth Factor	2005-08-01	20/16866	0.0032754	0.0457006	0.0388846	CD44/CXCL8/DSTYK/EGR3/HYAL2/NR4A1/ZFP36/ZFP36L2	8
507	2D Upregulated	Reactome:Regulation Of FZD By Ubiquitination	Reactome:Regulation Of FZD By Ubiquitination	2005-08-01	20/16866	0.0032754	0.0457006	0.0388846	FZD4/FZD6/FZD8/LGR6/RNF43/RSPO1/WNT3A/ZNRF3	8
508	2D Upregulated	KEGG:TGF-beta signaling pathway	KEGG:TGF-beta signaling pathway	23/2305	94/16866	0.00340073	0.0473559	0.040293	BAMBI/BMP2/BMP4/BMP5/BMP6/BMP7/BMPR1A/CDKN2B/FMOD/ID1/ID3/LEFTY2/LTBP1/MYC/NBL1/NOG/SMAD3/SMAD6/SMAD7/TGFB1/TGFB3/TGIF1/ZFYVE16	23
509	2D Upregulated	Reactome:Nuclear Events Mediated By NFE2L2	Reactome:Nuclear Events Mediated By NFE2L2	20/2305	78/16866	0.00343006	0.0476704	0.0405606	CDKN2A/GCLC/GCLM/GSR/HMOX1/MAFK/MYC/NFE2L2/NQO1/PHGDH/PRDX1/PSMB4/PSMB5/PSMC3/PSMD8/SEM1/SLC7A11/SQSTM1/TKT/TXNRD1	20
510	2D Upregulated	GO:Negative Regulation Of Cell Motility	GO:Negative Regulation Of Cell Motility	30/2305	133/16866	0.00347057	0.0481388	0.0409591	ADAM15/BST2/CD74/CDH1/CLDN3/CLDN5/CLDN19/CYP1B1/DYNLL1/EMILIN2/EPPK1/FBLN1/IFITM1/KANK1/LDLRAD4/MITF/MMRN2/NEDD9/NOG/PLXNB3/PTPRT/PTPRU/RAP2B/RHOB/SERPINE1/SLIT2/SMAD7/STC1/TPM1/VCL	30
511	2D Upregulated	GO:Amino Acid Catabolic Process	GO:Amino Acid Catabolic Process	2005-12-01	38/16866	0.00357559	0.0494018	0.0420338	ALDH4A1/ALDH6A1/BCKDHB/BLMH/CARNS1/CBS/HDC/HNMT/HOGA1/IDO1/KYNU/MCCC2	12
512	2D Upregulated	GO:Positive Regulation Of Protein Tyrosine Kinase Activity	GO:Positive Regulation Of Protein Tyrosine Kinase Activity	2005-12-01	38/16866	0.00357559	0.0494018	0.0420338	ACE/AGT/BTC/CSF1R/DOK7/ERBB3/IL34/NCF1/NEDD9/NOX4/PDGFB/PRNP	12
513	2D Upregulated	GO:Cellular Response To Peptide Hormone Stimulus	GO:Cellular Response To Peptide Hormone Stimulus	22/2305	89/16866	0.00360622	0.0497279	0.0423113	CPEB2/CYP11A1/FOXO1/GCK/IRS1/LPIN2/LPIN3/NFKB1/NR4A1/PCK2/PKM/PPARG/PRKCD/RAB13/RHOQ/SCNN1A/SELENOS/SLC2A4/SORBS1/SYAP1/TRIB3/XBP1	22
1362	3D Downregulated	GO:Cytoplasmic Translation	GO:Cytoplasmic Translation	68/1956	93/16866	1.34e-43	8.72e-40	8.12e-40	DRG2/FAU/RACK1/RPL3/RPL4/RPL5/RPL6/RPL7/RPL7A/RPL9/RPL10/RPL10A/RPL11/RPL12/RPL13/RPL13A/RPL14/RPL18/RPL18A/RPL19/RPL22/RPL24/RPL27/RPL27A/RPL28/RPL29/RPL30/RPL31/RPL32/RPL34/RPL35/RPL35A/RPL36/RPL37A/RPL38/RPL39/RPL41/RPLP0/RPLP1/RPLP2/RPS3/RPS3A/RPS4X/RPS5/RPS6/RPS7/RPS8/RPS9/RPS11/RPS13/RPS14/RPS15/RPS15A/RPS16/RPS18/RPS19/RPS20/RPS21/RPS23/RPS24/RPS25/RPS26/RPS27/RPS27A/RPS28/RPS29/RPSA/UBA52	68
1363	3D Downregulated	Reactome:Peptide Chain Elongation	Reactome:Peptide Chain Elongation	65/1956	86/16866	2.87e-43	9.34e-40	8.71e-40	EEF1A1/EEF2/FAU/RPL3/RPL4/RPL5/RPL6/RPL7/RPL7A/RPL9/RPL10A/RPL11/RPL12/RPL13A/RPL14/RPL18/RPL18A/RPL19/RPL22/RPL23/RPL27/RPL27A/RPL28/RPL29/RPL30/RPL31/RPL32/RPL34/RPL35/RPL35A/RPL36/RPL37A/RPL38/RPL39/RPL41/RPLP0/RPLP1/RPLP2/RPS3/RPS3A/RPS4X/RPS5/RPS6/RPS7/RPS8/RPS9/RPS11/RPS12/RPS13/RPS14/RPS15/RPS15A/RPS16/RPS19/RPS20/RPS21/RPS23/RPS24/RPS25/RPS27/RPS27A/RPS28/RPS29/RPSA/UBA52	65
1364	3D Downregulated	Reactome:Formation Of A Pool Of Free 40S Subunits	Reactome:Formation Of A Pool Of Free 40S Subunits	68/1956	98/16866	3.54e-41	5.9e-38	5.49e-38	EIF3D/EIF3E/EIF3F/EIF3G/EIF3H/FAU/RPL3/RPL4/RPL5/RPL6/RPL7/RPL7A/RPL9/RPL10A/RPL11/RPL12/RPL13A/RPL14/RPL18/RPL18A/RPL19/RPL22/RPL23/RPL27/RPL27A/RPL28/RPL29/RPL30/RPL31/RPL32/RPL34/RPL35/RPL35A/RPL36/RPL37A/RPL38/RPL39/RPL41/RPLP0/RPLP1/RPLP2/RPS3/RPS3A/RPS4X/RPS5/RPS6/RPS7/RPS8/RPS9/RPS11/RPS12/RPS13/RPS14/RPS15/RPS15A/RPS16/RPS19/RPS20/RPS21/RPS23/RPS24/RPS25/RPS27/RPS27A/RPS28/RPS29/RPSA/UBA52	68
1365	3D Downregulated	Reactome:Eukaryotic Translation Elongation	Reactome:Eukaryotic Translation Elongation	65/1956	90/16866	3.62e-41	5.9e-38	5.49e-38	EEF1A1/EEF2/FAU/RPL3/RPL4/RPL5/RPL6/RPL7/RPL7A/RPL9/RPL10A/RPL11/RPL12/RPL13A/RPL14/RPL18/RPL18A/RPL19/RPL22/RPL23/RPL27/RPL27A/RPL28/RPL29/RPL30/RPL31/RPL32/RPL34/RPL35/RPL35A/RPL36/RPL37A/RPL38/RPL39/RPL41/RPLP0/RPLP1/RPLP2/RPS3/RPS3A/RPS4X/RPS5/RPS6/RPS7/RPS8/RPS9/RPS11/RPS12/RPS13/RPS14/RPS15/RPS15A/RPS16/RPS19/RPS20/RPS21/RPS23/RPS24/RPS25/RPS27/RPS27A/RPS28/RPS29/RPSA/UBA52	65
1366	3D Downregulated	Reactome:L13a-mediated Translational Silencing Of Ceruloplasmin Expression	Reactome:L13a-mediated Translational Silencing Of Ceruloplasmin Expression	70/1956	108/16866	2.58e-39	3.37e-36	3.14e-36	EIF2S3/EIF3D/EIF3E/EIF3F/EIF3G/EIF3H/FAU/PABPC1/RPL3/RPL4/RPL5/RPL6/RPL7/RPL7A/RPL9/RPL10A/RPL11/RPL12/RPL13A/RPL14/RPL18/RPL18A/RPL19/RPL22/RPL23/RPL27/RPL27A/RPL28/RPL29/RPL30/RPL31/RPL32/RPL34/RPL35/RPL35A/RPL36/RPL37A/RPL38/RPL39/RPL41/RPLP0/RPLP1/RPLP2/RPS3/RPS3A/RPS4X/RPS5/RPS6/RPS7/RPS8/RPS9/RPS11/RPS12/RPS13/RPS14/RPS15/RPS15A/RPS16/RPS19/RPS20/RPS21/RPS23/RPS24/RPS25/RPS27/RPS27A/RPS28/R…	70
1367	3D Downregulated	Reactome:Nonsense Mediated Decay (NMD) Independent Of Exon Junction Complex (EJC)	Reactome:Nonsense Mediated Decay (NMD) Independent Of Exon Junction Complex (EJC)	64/1956	92/16866	6.25e-39	6.79e-36	6.32e-36	FAU/PABPC1/RPL3/RPL4/RPL5/RPL6/RPL7/RPL7A/RPL9/RPL10A/RPL11/RPL12/RPL13A/RPL14/RPL18/RPL18A/RPL19/RPL22/RPL23/RPL27/RPL27A/RPL28/RPL29/RPL30/RPL31/RPL32/RPL34/RPL35/RPL35A/RPL36/RPL37A/RPL38/RPL39/RPL41/RPLP0/RPLP1/RPLP2/RPS3/RPS3A/RPS4X/RPS5/RPS6/RPS7/RPS8/RPS9/RPS11/RPS12/RPS13/RPS14/RPS15/RPS15A/RPS16/RPS19/RPS20/RPS21/RPS23/RPS24/RPS25/RPS27/RPS27A/RPS28/RPS29/RPSA/UBA52	64
1368	3D Downregulated	Reactome:Eukaryotic Translation Termination	Reactome:Eukaryotic Translation Termination	63/1956	90/16866	1.33e-38	9.66e-36	9e-36	FAU/RPL3/RPL4/RPL5/RPL6/RPL7/RPL7A/RPL9/RPL10A/RPL11/RPL12/RPL13A/RPL14/RPL18/RPL18A/RPL19/RPL22/RPL23/RPL27/RPL27A/RPL28/RPL29/RPL30/RPL31/RPL32/RPL34/RPL35/RPL35A/RPL36/RPL37A/RPL38/RPL39/RPL41/RPLP0/RPLP1/RPLP2/RPS3/RPS3A/RPS4X/RPS5/RPS6/RPS7/RPS8/RPS9/RPS11/RPS12/RPS13/RPS14/RPS15/RPS15A/RPS16/RPS19/RPS20/RPS21/RPS23/RPS24/RPS25/RPS27/RPS27A/RPS28/RPS29/RPSA/UBA52	63
1369	3D Downregulated	Reactome:Selenocysteine Synthesis	Reactome:Selenocysteine Synthesis	63/1956	90/16866	1.33e-38	9.66e-36	9e-36	FAU/RPL3/RPL4/RPL5/RPL6/RPL7/RPL7A/RPL9/RPL10A/RPL11/RPL12/RPL13A/RPL14/RPL18/RPL18A/RPL19/RPL22/RPL23/RPL27/RPL27A/RPL28/RPL29/RPL30/RPL31/RPL32/RPL34/RPL35/RPL35A/RPL36/RPL37A/RPL38/RPL39/RPL41/RPLP0/RPLP1/RPLP2/RPS3/RPS3A/RPS4X/RPS5/RPS6/RPS7/RPS8/RPS9/RPS11/RPS12/RPS13/RPS14/RPS15/RPS15A/RPS16/RPS19/RPS20/RPS21/RPS23/RPS24/RPS25/RPS27/RPS27A/RPS28/RPS29/RPSA/UBA52	63
1370	3D Downregulated	Reactome:Viral mRNA Translation	Reactome:Viral mRNA Translation	63/1956	90/16866	1.33e-38	9.66e-36	9e-36	FAU/RPL3/RPL4/RPL5/RPL6/RPL7/RPL7A/RPL9/RPL10A/RPL11/RPL12/RPL13A/RPL14/RPL18/RPL18A/RPL19/RPL22/RPL23/RPL27/RPL27A/RPL28/RPL29/RPL30/RPL31/RPL32/RPL34/RPL35/RPL35A/RPL36/RPL37A/RPL38/RPL39/RPL41/RPLP0/RPLP1/RPLP2/RPS3/RPS3A/RPS4X/RPS5/RPS6/RPS7/RPS8/RPS9/RPS11/RPS12/RPS13/RPS14/RPS15/RPS15A/RPS16/RPS19/RPS20/RPS21/RPS23/RPS24/RPS25/RPS27/RPS27A/RPS28/RPS29/RPSA/UBA52	63
1371	3D Downregulated	Reactome:GTP Hydrolysis And Joining Of 60S Ribosomal Subunit	Reactome:GTP Hydrolysis And Joining Of 60S Ribosomal Subunit	69/1956	109/16866	8.88e-38	5.79e-35	5.39e-35	EIF2S3/EIF3D/EIF3E/EIF3F/EIF3G/EIF3H/FAU/RPL3/RPL4/RPL5/RPL6/RPL7/RPL7A/RPL9/RPL10A/RPL11/RPL12/RPL13A/RPL14/RPL18/RPL18A/RPL19/RPL22/RPL23/RPL27/RPL27A/RPL28/RPL29/RPL30/RPL31/RPL32/RPL34/RPL35/RPL35A/RPL36/RPL37A/RPL38/RPL39/RPL41/RPLP0/RPLP1/RPLP2/RPS3/RPS3A/RPS4X/RPS5/RPS6/RPS7/RPS8/RPS9/RPS11/RPS12/RPS13/RPS14/RPS15/RPS15A/RPS16/RPS19/RPS20/RPS21/RPS23/RPS24/RPS25/RPS27/RPS27A/RPS28/RPS29/RP…	69
1372	3D Downregulated	Reactome:Response Of EIF2AK4 (GCN2) To Amino Acid Deficiency	Reactome:Response Of EIF2AK4 (GCN2) To Amino Acid Deficiency	64/1956	98/16866	2.42e-36	1.33e-33	1.24e-33	EIF2S3/FAU/RPL3/RPL4/RPL5/RPL6/RPL7/RPL7A/RPL9/RPL10A/RPL11/RPL12/RPL13A/RPL14/RPL18/RPL18A/RPL19/RPL22/RPL23/RPL27/RPL27A/RPL28/RPL29/RPL30/RPL31/RPL32/RPL34/RPL35/RPL35A/RPL36/RPL37A/RPL38/RPL39/RPL41/RPLP0/RPLP1/RPLP2/RPS3/RPS3A/RPS4X/RPS5/RPS6/RPS7/RPS8/RPS9/RPS11/RPS12/RPS13/RPS14/RPS15/RPS15A/RPS16/RPS19/RPS20/RPS21/RPS23/RPS24/RPS25/RPS27/RPS27A/RPS28/RPS29/RPSA/UBA52	64
1373	3D Downregulated	Reactome:Cap-dependent Translation Initiation	Reactome:Cap-dependent Translation Initiation	70/1956	116/16866	2.46e-36	1.33e-33	1.24e-33	EIF2S3/EIF3D/EIF3E/EIF3F/EIF3G/EIF3H/FAU/PABPC1/RPL3/RPL4/RPL5/RPL6/RPL7/RPL7A/RPL9/RPL10A/RPL11/RPL12/RPL13A/RPL14/RPL18/RPL18A/RPL19/RPL22/RPL23/RPL27/RPL27A/RPL28/RPL29/RPL30/RPL31/RPL32/RPL34/RPL35/RPL35A/RPL36/RPL37A/RPL38/RPL39/RPL41/RPLP0/RPLP1/RPLP2/RPS3/RPS3A/RPS4X/RPS5/RPS6/RPS7/RPS8/RPS9/RPS11/RPS12/RPS13/RPS14/RPS15/RPS15A/RPS16/RPS19/RPS20/RPS21/RPS23/RPS24/RPS25/RPS27/RPS27A/RPS28/R…	70
1374	3D Downregulated	Reactome:Selenoamino Acid Metabolism	Reactome:Selenoamino Acid Metabolism	67/1956	114/16866	8.03e-34	4.02e-31	3.75e-31	AHCY/DARS1/FAU/QARS1/RPL3/RPL4/RPL5/RPL6/RPL7/RPL7A/RPL9/RPL10A/RPL11/RPL12/RPL13A/RPL14/RPL18/RPL18A/RPL19/RPL22/RPL23/RPL27/RPL27A/RPL28/RPL29/RPL30/RPL31/RPL32/RPL34/RPL35/RPL35A/RPL36/RPL37A/RPL38/RPL39/RPL41/RPLP0/RPLP1/RPLP2/RPS3/RPS3A/RPS4X/RPS5/RPS6/RPS7/RPS8/RPS9/RPS11/RPS12/RPS13/RPS14/RPS15/RPS15A/RPS16/RPS19/RPS20/RPS21/RPS23/RPS24/RPS25/RPS27/RPS27A/RPS28/RPS29/RPSA/UBA52/VSIG2	67
1375	3D Downregulated	Reactome:SRP-dependent Cotranslational Protein Targeting To Membrane	Reactome:SRP-dependent Cotranslational Protein Targeting To Membrane	65/1956	108/16866	9.98e-34	4.64e-31	4.33e-31	FAU/RPL3/RPL4/RPL5/RPL6/RPL7/RPL7A/RPL9/RPL10A/RPL11/RPL12/RPL13A/RPL14/RPL18/RPL18A/RPL19/RPL22/RPL23/RPL27/RPL27A/RPL28/RPL29/RPL30/RPL31/RPL32/RPL34/RPL35/RPL35A/RPL36/RPL37A/RPL38/RPL39/RPL41/RPLP0/RPLP1/RPLP2/RPS3/RPS3A/RPS4X/RPS5/RPS6/RPS7/RPS8/RPS9/RPS11/RPS12/RPS13/RPS14/RPS15/RPS15A/RPS16/RPS19/RPS20/RPS21/RPS23/RPS24/RPS25/RPS27/RPS27A/RPS28/RPS29/RPSA/SPCS2/SSR2/UBA52	65
1376	3D Downregulated	Reactome:Nonsense Mediated Decay (NMD) Enhanced By Exon Junction Complex (EJC)	Reactome:Nonsense Mediated Decay (NMD) Enhanced By Exon Junction Complex (EJC)	65/1956	112/16866	2.17e-32	9.43e-30	8.78e-30	FAU/PABPC1/PNRC2/RPL3/RPL4/RPL5/RPL6/RPL7/RPL7A/RPL9/RPL10A/RPL11/RPL12/RPL13A/RPL14/RPL18/RPL18A/RPL19/RPL22/RPL23/RPL27/RPL27A/RPL28/RPL29/RPL30/RPL31/RPL32/RPL34/RPL35/RPL35A/RPL36/RPL37A/RPL38/RPL39/RPL41/RPLP0/RPLP1/RPLP2/RPS3/RPS3A/RPS4X/RPS5/RPS6/RPS7/RPS8/RPS9/RPS11/RPS12/RPS13/RPS14/RPS15/RPS15A/RPS16/RPS19/RPS20/RPS21/RPS23/RPS24/RPS25/RPS27/RPS27A/RPS28/RPS29/RPSA/UBA52	65
1377	3D Downregulated	Reactome:Influenza Viral RNA Transcription And Replication	Reactome:Influenza Viral RNA Transcription And Replication	67/1956	137/16866	2.28e-27	9.3e-25	8.66e-25	AAAS/FAU/GTF2F2/NUP107/NUP214/RPL3/RPL4/RPL5/RPL6/RPL7/RPL7A/RPL9/RPL10A/RPL11/RPL12/RPL13A/RPL14/RPL18/RPL18A/RPL19/RPL22/RPL23/RPL27/RPL27A/RPL28/RPL29/RPL30/RPL31/RPL32/RPL34/RPL35/RPL35A/RPL36/RPL37A/RPL38/RPL39/RPL41/RPLP0/RPLP1/RPLP2/RPS3/RPS3A/RPS4X/RPS5/RPS6/RPS7/RPS8/RPS9/RPS11/RPS12/RPS13/RPS14/RPS15/RPS15A/RPS16/RPS19/RPS20/RPS21/RPS23/RPS24/RPS25/RPS27/RPS27A/RPS28/RPS29/RPSA/UBA52	67
1378	3D Downregulated	Reactome:Cellular Response To Starvation	Reactome:Cellular Response To Starvation	70/1956	153/16866	2.61e-26	1e-23	9.34e-24	ATP6V0D2/EIF2S3/FAU/ITFG2/KPTN/RPL3/RPL4/RPL5/RPL6/RPL7/RPL7A/RPL9/RPL10A/RPL11/RPL12/RPL13A/RPL14/RPL18/RPL18A/RPL19/RPL22/RPL23/RPL27/RPL27A/RPL28/RPL29/RPL30/RPL31/RPL32/RPL34/RPL35/RPL35A/RPL36/RPL37A/RPL38/RPL39/RPL41/RPLP0/RPLP1/RPLP2/RPS3/RPS3A/RPS4X/RPS5/RPS6/RPS7/RPS8/RPS9/RPS11/RPS12/RPS13/RPS14/RPS15/RPS15A/RPS16/RPS19/RPS20/RPS21/RPS23/RPS24/RPS25/RPS27/RPS27A/RPS28/RPS29/RPSA/RRAGD/S…	70
1379	3D Downregulated	Reactome:Influenza Infection	Reactome:Influenza Infection	71/1956	157/16866	2.77e-26	1e-23	9.35e-24	AAAS/FAU/GTF2F2/ISG15/KPNA2/NUP107/NUP214/PABPN1/RPL3/RPL4/RPL5/RPL6/RPL7/RPL7A/RPL9/RPL10A/RPL11/RPL12/RPL13A/RPL14/RPL18/RPL18A/RPL19/RPL22/RPL23/RPL27/RPL27A/RPL28/RPL29/RPL30/RPL31/RPL32/RPL34/RPL35/RPL35A/RPL36/RPL37A/RPL38/RPL39/RPL41/RPLP0/RPLP1/RPLP2/RPS3/RPS3A/RPS4X/RPS5/RPS6/RPS7/RPS8/RPS9/RPS11/RPS12/RPS13/RPS14/RPS15/RPS15A/RPS16/RPS19/RPS20/RPS21/RPS23/RPS24/RPS25/RPS27/RPS27A/RPS28/…	71
1380	3D Downregulated	GO:Peptide Biosynthetic Process	GO:Peptide Biosynthetic Process	71/1956	158/16866	4.48e-26	1.54e-23	1.43e-23	DARS1/EEF1A1/EEF1A1P5/FAU/GGT7/MRPL11/PCSK5/RPL3/RPL4/RPL5/RPL6/RPL7/RPL7A/RPL9/RPL10/RPL10A/RPL11/RPL12/RPL13/RPL13A/RPL14/RPL18/RPL18A/RPL19/RPL22/RPL24/RPL27/RPL27A/RPL28/RPL29/RPL30/RPL31/RPL32/RPL34/RPL35/RPL35A/RPL36/RPL37A/RPL38/RPL39/RPL41/RPLP0/RPLP1/RPLP2/RPS3/RPS3A/RPS4X/RPS5/RPS6/RPS7/RPS8/RPS9/RPS11/RPS13/RPS14/RPS15/RPS15A/RPS16/RPS18/RPS19/RPS20/RPS21/RPS23/RPS24/RPS25/RPS26/RPS27/…	71
1381	3D Downregulated	KEGG:Ribosome	KEGG:Ribosome	70/1956	158/16866	2.85e-25	9.3e-23	8.66e-23	FAU/MRPL11/MRPL16/RPL3/RPL4/RPL5/RPL6/RPL7/RPL7A/RPL9/RPL10/RPL10A/RPL11/RPL12/RPL13/RPL13A/RPL14/RPL18/RPL18A/RPL19/RPL22/RPL23/RPL24/RPL27/RPL27A/RPL28/RPL29/RPL30/RPL31/RPL32/RPL34/RPL35/RPL35A/RPL36/RPL37A/RPL38/RPL39/RPL41/RPLP0/RPLP1/RPLP2/RPS3/RPS3A/RPS4X/RPS5/RPS6/RPS7/RPS8/RPS9/RPS11/RPS12/RPS13/RPS14/RPS15/RPS15A/RPS16/RPS18/RPS19/RPS20/RPS21/RPS23/RPS24/RPS25/RPS26/RPS27/RPS27A/RPS28/R…	70
1382	3D Downregulated	Reactome:Regulation Of Expression Of SLITs And ROBOs	Reactome:Regulation Of Expression Of SLITs And ROBOs	69/1956	167/16866	8.73e-23	2.71e-20	2.52e-20	DAG1/FAU/LDB2/MSI1/PABPC1/ROBO1/ROBO3/RPL3/RPL4/RPL5/RPL6/RPL7/RPL7A/RPL9/RPL10A/RPL11/RPL12/RPL13A/RPL14/RPL18/RPL18A/RPL19/RPL22/RPL23/RPL27/RPL27A/RPL28/RPL29/RPL30/RPL31/RPL32/RPL34/RPL35/RPL35A/RPL36/RPL37A/RPL38/RPL39/RPL41/RPLP0/RPLP1/RPLP2/RPS3/RPS3A/RPS4X/RPS5/RPS6/RPS7/RPS8/RPS9/RPS11/RPS12/RPS13/RPS14/RPS15/RPS15A/RPS16/RPS19/RPS20/RPS21/RPS23/RPS24/RPS25/RPS27/RPS27A/RPS28/RPS29/RPSA/…	69
1383	3D Downregulated	GO:Macromolecule Biosynthetic Process	GO:Macromolecule Biosynthetic Process	72/1956	183/16866	3.25e-22	9.62e-20	8.96e-20	COL5A1/DARS1/EEF1A1/EEF1A1P5/EEF2/FAU/GAL3ST4/MRPL11/RPL3/RPL4/RPL5/RPL6/RPL7/RPL7A/RPL9/RPL10/RPL10A/RPL11/RPL12/RPL13/RPL13A/RPL14/RPL18/RPL18A/RPL19/RPL22/RPL24/RPL27/RPL27A/RPL28/RPL29/RPL30/RPL31/RPL32/RPL34/RPL35/RPL35A/RPL36/RPL37A/RPL38/RPL39/RPL41/RPLP0/RPLP1/RPLP2/RPS3/RPS3A/RPS4X/RPS5/RPS6/RPS7/RPS8/RPS9/RPS11/RPS13/RPS14/RPS15/RPS15A/RPS16/RPS18/RPS19/RPS20/RPS21/RPS23/RPS24/RPS25/RPS…	72
1384	3D Downregulated	Reactome:Formation Of Ternary Complex, And Subsequently, 43S Complex	Reactome:Formation Of Ternary Complex, And Subsequently, 43S Complex	33/1956	50/16866	1.4e-19	3.96e-17	3.69e-17	EIF2S3/EIF3D/EIF3E/EIF3F/EIF3G/EIF3H/FAU/RPS3/RPS3A/RPS4X/RPS5/RPS6/RPS7/RPS8/RPS9/RPS11/RPS12/RPS13/RPS14/RPS15/RPS15A/RPS16/RPS19/RPS20/RPS21/RPS23/RPS24/RPS25/RPS27/RPS27A/RPS28/RPS29/RPSA	33
1385	3D Downregulated	Reactome:Major Pathway Of rRNA Processing In Nucleolus And Cytosol	Reactome:Major Pathway Of rRNA Processing In Nucleolus And Cytosol	67/1956	179/16866	2.2e-19	5.96e-17	5.56e-17	EXOSC9/EXOSC10/FAU/LAS1L/RPL3/RPL4/RPL5/RPL6/RPL7/RPL7A/RPL9/RPL10A/RPL11/RPL12/RPL13A/RPL14/RPL18/RPL18A/RPL19/RPL22/RPL23/RPL27/RPL27A/RPL28/RPL29/RPL30/RPL31/RPL32/RPL34/RPL35/RPL35A/RPL36/RPL37A/RPL38/RPL39/RPL41/RPLP0/RPLP1/RPLP2/RPS3/RPS3A/RPS4X/RPS5/RPS6/RPS7/RPS8/RPS9/RPS11/RPS12/RPS13/RPS14/RPS15/RPS15A/RPS16/RPS19/RPS20/RPS21/RPS23/RPS24/RPS25/RPS27/RPS27A/RPS28/RPS29/RPSA/SPPL2A/UBA52	67
1386	3D Downregulated	Reactome:rRNA Processing In Nucleus And Cytosol	Reactome:rRNA Processing In Nucleus And Cytosol	68/1956	189/16866	1.41e-18	3.66e-16	3.41e-16	EXOSC9/EXOSC10/FAU/LAS1L/NOP2/RPL3/RPL4/RPL5/RPL6/RPL7/RPL7A/RPL9/RPL10A/RPL11/RPL12/RPL13A/RPL14/RPL18/RPL18A/RPL19/RPL22/RPL23/RPL27/RPL27A/RPL28/RPL29/RPL30/RPL31/RPL32/RPL34/RPL35/RPL35A/RPL36/RPL37A/RPL38/RPL39/RPL41/RPLP0/RPLP1/RPLP2/RPS3/RPS3A/RPS4X/RPS5/RPS6/RPS7/RPS8/RPS9/RPS11/RPS12/RPS13/RPS14/RPS15/RPS15A/RPS16/RPS19/RPS20/RPS21/RPS23/RPS24/RPS25/RPS27/RPS27A/RPS28/RPS29/RPSA/SPPL2A/U…	68
1387	3D Downregulated	Reactome:rRNA Processing	Reactome:rRNA Processing	70/1956	199/16866	1.81e-18	4.55e-16	4.24e-16	EXOSC9/EXOSC10/FAU/LAS1L/MTERF4/NOP2/PRORP/RPL3/RPL4/RPL5/RPL6/RPL7/RPL7A/RPL9/RPL10A/RPL11/RPL12/RPL13A/RPL14/RPL18/RPL18A/RPL19/RPL22/RPL23/RPL27/RPL27A/RPL28/RPL29/RPL30/RPL31/RPL32/RPL34/RPL35/RPL35A/RPL36/RPL37A/RPL38/RPL39/RPL41/RPLP0/RPLP1/RPLP2/RPS3/RPS3A/RPS4X/RPS5/RPS6/RPS7/RPS8/RPS9/RPS11/RPS12/RPS13/RPS14/RPS15/RPS15A/RPS16/RPS19/RPS20/RPS21/RPS23/RPS24/RPS25/RPS27/RPS27A/RPS28/RPS29/…	70
1388	3D Downregulated	Reactome:Signaling By ROBO Receptors	Reactome:Signaling By ROBO Receptors	72/1956	209/16866	2.23e-18	5.38e-16	5.01e-16	CXCR4/DAG1/FAU/GPC1/LDB2/MSI1/NELL2/PABPC1/ROBO1/ROBO3/RPL3/RPL4/RPL5/RPL6/RPL7/RPL7A/RPL9/RPL10A/RPL11/RPL12/RPL13A/RPL14/RPL18/RPL18A/RPL19/RPL22/RPL23/RPL27/RPL27A/RPL28/RPL29/RPL30/RPL31/RPL32/RPL34/RPL35/RPL35A/RPL36/RPL37A/RPL38/RPL39/RPL41/RPLP0/RPLP1/RPLP2/RPS3/RPS3A/RPS4X/RPS5/RPS6/RPS7/RPS8/RPS9/RPS11/RPS12/RPS13/RPS14/RPS15/RPS15A/RPS16/RPS19/RPS20/RPS21/RPS23/RPS24/RPS25/RPS27/RPS27A/…	72
1389	3D Downregulated	GO:Translation	GO:Translation	77/1956	234/16866	3.1e-18	7.22e-16	6.72e-16	DARS1/DRG2/EEF1A1/EEF1A1P5/EEF2/FAU/MRPL11/MRPL16/MRPL45/MRPS25/QARS1/RACK1/RPL3/RPL4/RPL5/RPL6/RPL7/RPL7A/RPL9/RPL10/RPL10A/RPL11/RPL12/RPL13/RPL13A/RPL14/RPL18/RPL18A/RPL19/RPL22/RPL24/RPL27/RPL27A/RPL28/RPL29/RPL30/RPL31/RPL32/RPL34/RPL35/RPL35A/RPL36/RPL37A/RPL38/RPL39/RPL41/RPLP0/RPLP1/RPLP2/RPS3/RPS3A/RPS4X/RPS5/RPS6/RPS7/RPS8/RPS9/RPS11/RPS13/RPS14/RPS15/RPS15A/RPS16/RPS18/RPS19/RPS20/RPS2…	77
1390	3D Downregulated	Reactome:Translation Initiation Complex Formation	Reactome:Translation Initiation Complex Formation	34/1956	57/16866	4.25e-18	9.56e-16	8.9e-16	EIF2S3/EIF3D/EIF3E/EIF3F/EIF3G/EIF3H/FAU/PABPC1/RPS3/RPS3A/RPS4X/RPS5/RPS6/RPS7/RPS8/RPS9/RPS11/RPS12/RPS13/RPS14/RPS15/RPS15A/RPS16/RPS19/RPS20/RPS21/RPS23/RPS24/RPS25/RPS27/RPS27A/RPS28/RPS29/RPSA	34
1391	3D Downregulated	Reactome:mRNA Activation Upon Binding Of Cap-Binding Complex And eIFs, Subsequent Binding To 43S	Reactome:mRNA Activation Upon Binding Of Cap-Binding Complex And eIFs, Subsequent Binding To 43S	34/1956	58/16866	9.14e-18	1.98e-15	1.85e-15	EIF2S3/EIF3D/EIF3E/EIF3F/EIF3G/EIF3H/FAU/PABPC1/RPS3/RPS3A/RPS4X/RPS5/RPS6/RPS7/RPS8/RPS9/RPS11/RPS12/RPS13/RPS14/RPS15/RPS15A/RPS16/RPS19/RPS20/RPS21/RPS23/RPS24/RPS25/RPS27/RPS27A/RPS28/RPS29/RPSA	34
1392	3D Downregulated	GO:Gene Expression	GO:Gene Expression	88/1956	296/16866	1.79e-17	3.77e-15	3.51e-15	ABCC6/ANGPT2/CASP9/DARS1/DDX39B/EEF1A1/EEF1A1P5/ENPP1/EXOSC9/EXOSC10/FAU/MCM3AP/MRPL11/NOVA1/NUP107/NUP214/NXF1/PABPN1/RBMS2/RNASEL/RPL3/RPL4/RPL5/RPL6/RPL7/RPL7A/RPL9/RPL10/RPL10A/RPL11/RPL12/RPL13/RPL13A/RPL14/RPL18/RPL18A/RPL19/RPL22/RPL24/RPL27/RPL27A/RPL28/RPL29/RPL30/RPL31/RPL32/RPL34/RPL35/RPL35A/RPL36/RPL37A/RPL38/RPL39/RPL41/RPLP0/RPLP1/RPLP2/RPS3/RPS3A/RPS4X/RPS5/RPS6/RPS7/RPS8/RPS9/RPS…	88
1393	3D Downregulated	KEGG:Coronavirus disease	KEGG:Coronavirus disease	75/1956	232/16866	2.63e-17	5.35e-15	4.99e-15	FAU/IKBKB/IRF9/ISG15/MAPK10/MASP1/MYD88/OAS3/RPL3/RPL4/RPL5/RPL6/RPL7/RPL7A/RPL9/RPL10/RPL10A/RPL11/RPL12/RPL13/RPL13A/RPL14/RPL18/RPL18A/RPL19/RPL22/RPL23/RPL24/RPL27/RPL27A/RPL28/RPL29/RPL30/RPL31/RPL32/RPL34/RPL35/RPL35A/RPL36/RPL37A/RPL38/RPL39/RPL41/RPLP0/RPLP1/RPLP2/RPS3/RPS3A/RPS4X/RPS5/RPS6/RPS7/RPS8/RPS9/RPS11/RPS12/RPS13/RPS14/RPS15/RPS15A/RPS16/RPS18/RPS19/RPS20/RPS21/RPS23/RPS24/RPS25…	75
1394	3D Downregulated	Reactome:Ribosomal Scanning And Start Codon Recognition	Reactome:Ribosomal Scanning And Start Codon Recognition	33/1956	57/16866	4.7e-17	9.27e-15	8.64e-15	EIF2S3/EIF3D/EIF3E/EIF3F/EIF3G/EIF3H/FAU/RPS3/RPS3A/RPS4X/RPS5/RPS6/RPS7/RPS8/RPS9/RPS11/RPS12/RPS13/RPS14/RPS15/RPS15A/RPS16/RPS19/RPS20/RPS21/RPS23/RPS24/RPS25/RPS27/RPS27A/RPS28/RPS29/RPSA	33
1395	3D Downregulated	Reactome:Nervous System Development	Reactome:Nervous System Development	131/1956	545/16866	1.08e-16	2.06e-14	1.92e-14	ADGRG6/AGRN/APH1B/CACNB1/CACNB4/CD24/CNTN2/CNTN6/COL6A1/COL6A2/COL6A3/CSNK2A2/CXCR4/DAG1/DNM3/DOCK1/DPYSL4/DRP2/EFNA1/EFNA4/EFNB1/EPHA3/EPHA5/EPHA7/EPHA10/EPHB2/EPHB4/EPHB6/ERBB2/EZR/FAU/FGFR1/GFRA1/GPC1/IRS2/KIF4A/LAMA2/LDB2/LLGL1/MSI1/MSN/MYL6/NCAN/NCSTN/NELL2/NEO1/PABPC1/PLXNA2/PLXNB1/POU3F1/POU3F2/RGMA/RGMB/RND1/ROBO1/ROBO3/RPL3/RPL4/RPL5/RPL6/RPL7/RPL7A/RPL9/RPL10A/RPL11/RPL12/RPL13A/RPL14/R…	131
1396	3D Downregulated	Reactome:Translation	Reactome:Translation	83/1956	281/16866	2.28e-16	4.24e-14	3.95e-14	CARS2/DARS1/EEF1A1/EEF2/EIF2S3/EIF3D/EIF3E/EIF3F/EIF3G/EIF3H/FAU/MRPL11/MRPL16/MRPL45/MRPS25/MTIF2/PABPC1/PPA2/QARS1/RPL3/RPL4/RPL5/RPL6/RPL7/RPL7A/RPL9/RPL10A/RPL11/RPL12/RPL13A/RPL14/RPL18/RPL18A/RPL19/RPL22/RPL23/RPL27/RPL27A/RPL28/RPL29/RPL30/RPL31/RPL32/RPL34/RPL35/RPL35A/RPL36/RPL37A/RPL38/RPL39/RPL41/RPLP0/RPLP1/RPLP2/RPS3/RPS3A/RPS4X/RPS5/RPS6/RPS7/RPS8/RPS9/RPS11/RPS12/RPS13/RPS14/RPS15/…	83
1397	3D Downregulated	Reactome:Metabolism Of Amino Acids And Derivatives	Reactome:Metabolism Of Amino Acids And Derivatives	98/1956	364/16866	4.06e-16	7.36e-14	6.85e-14	AADAT/AASS/AHCY/ALDH18A1/BBOX1/BCKDHB/CKB/CRYM/CSAD/DARS1/DIO3/FAU/GATM/GCDH/GCSH/GLUD1/GPT/GSTZ1/HAAO/HIBADH/IVD/MPST/NAALAD2/PHYKPL/PPM1K/PRODH/QARS1/RIDA/RPL3/RPL4/RPL5/RPL6/RPL7/RPL7A/RPL9/RPL10A/RPL11/RPL12/RPL13A/RPL14/RPL18/RPL18A/RPL19/RPL22/RPL23/RPL27/RPL27A/RPL28/RPL29/RPL30/RPL31/RPL32/RPL34/RPL35/RPL35A/RPL36/RPL37A/RPL38/RPL39/RPL41/RPLP0/RPLP1/RPLP2/RPS3/RPS3A/RPS4X/RPS5/RPS6/RPS7/…	98
1398	3D Downregulated	Reactome:Axon Guidance	Reactome:Axon Guidance	124/1956	519/16866	1.2e-15	2.11e-13	1.97e-13	AGRN/APH1B/CACNB1/CACNB4/CD24/CNTN2/CNTN6/COL6A1/COL6A2/COL6A3/CSNK2A2/CXCR4/DAG1/DNM3/DOCK1/DPYSL4/EFNA1/EFNA4/EFNB1/EPHA3/EPHA5/EPHA7/EPHA10/EPHB2/EPHB4/EPHB6/ERBB2/EZR/FAU/FGFR1/GFRA1/GPC1/IRS2/KIF4A/LDB2/LLGL1/MSI1/MSN/MYL6/NCAN/NCSTN/NELL2/NEO1/PABPC1/PLXNA2/PLXNB1/RGMA/RGMB/RND1/ROBO1/ROBO3/RPL3/RPL4/RPL5/RPL6/RPL7/RPL7A/RPL9/RPL10A/RPL11/RPL12/RPL13A/RPL14/RPL18/RPL18A/RPL19/RPL22/RPL23/RP…	124
1399	3D Downregulated	MSigDB:G2-M Checkpoint	MSigDB:G2-M Checkpoint	65/1956	200/16866	2.63e-15	4.52e-13	4.21e-13	AURKA/AURKB/BARD1/BIRC5/BUB3/CCNA2/CCNB2/CCND1/CCNF/CDC6/CDC7/CDC20/CDKN2C/CENPE/CENPF/CHAF1A/CKS2/E2F1/E2F2/ESPL1/EXO1/FANCC/GINS2/H2AX/HMGB3/INCENP/KIF2C/KIF4A/KIF11/KIF15/KIF20B/KIF22/KIF23/KNL1/KPNA2/LMNB1/MAD2L1/MARCKS/MCM5/MEIS1/MKI67/MYBL2/NDC80/NEK2/NUMA1/ODF2/ORC6/PBK/PLK1/PLK4/POLE/POLQ/RAD54L/RASAL2/SMAD3/SMC4/SS18/STIL/TACC3/TOP2A/TPX2/TRAIP/TROAP/TTK/UBE2C	65
1400	3D Downregulated	Reactome:SARS-CoV-2 Modulates Host Translation Machinery	Reactome:SARS-CoV-2 Modulates Host Translation Machinery	27/1956	47/16866	4.39e-14	7.33e-12	6.83e-12	FAU/RPS3/RPS3A/RPS4X/RPS5/RPS6/RPS7/RPS8/RPS9/RPS11/RPS12/RPS13/RPS14/RPS15/RPS15A/RPS16/RPS19/RPS20/RPS21/RPS23/RPS24/RPS25/RPS27/RPS27A/RPS28/RPS29/RPSA	27
1401	3D Downregulated	MSigDB:Mitotic Spindle	MSigDB:Mitotic Spindle	60/1956	199/16866	1.24e-12	2.02e-10	1.88e-10	AKAP13/ANLN/ARAP3/ARHGAP4/ARHGAP5/ARHGAP27/ARHGAP29/AURKA/BCR/BIRC5/CCNB2/CDC42EP4/CENPE/CENPF/CENPJ/CEP57/CEP192/CLIP1/CNTRL/CYTH2/DLGAP5/ECT2/EPB41/ESPL1/EZR/HDAC6/INCENP/KIF2C/KIF4A/KIF11/KIF15/KIF20B/KIF22/KIF23/KNTC1/KPTN/LLGL1/LMNB1/MARCKS/MID1/MYO1E/NDC80/NEDD9/NEK2/NF1/NIN/NUMA1/PIF1/PLEKHG2/PLK1/PXN/RAPGEF5/RAPGEF6/RASAL2/SMC4/SORBS2/TIAM1/TOP2A/TPX2/TTK	60
1402	3D Downregulated	Reactome:Mitotic Prometaphase	Reactome:Mitotic Prometaphase	54/1956	186/16866	8.15e-11	1.3e-08	1.21e-08	AURKB/BIRC5/BUB1B/BUB3/CCNB1/CCNB2/CDC20/CDCA5/CDCA8/CENPE/CENPF/CENPH/CENPI/CENPJ/CENPL/CENPU/CEP57/CEP152/CEP192/CEP290/CETN2/CLIP1/CNTRL/CSNK2A2/HAUS5/HAUS6/INCENP/KIF2C/KNL1/KNTC1/MAD2L1/NCAPD2/NCAPG/NCAPH/NDC80/NDE1/NEDD1/NEK2/NEK9/NINL/NUF2/NUMA1/NUP107/ODF2/PLK1/PLK4/RCC2/RPS27/SDCCAG8/SKA2/SMC4/SPC24/ZWILCH/ZWINT	54
1403	3D Downregulated	GO:Neuron Differentiation	GO:Neuron Differentiation	51/1956	173/16866	1.48e-10	2.3e-08	2.14e-08	ANOS1/ASCL1/ATP2B2/BHLHE23/BRINP3/BRSK2/EN1/EN2/EPHA5/ERBB2/ERBB4/FZD7/FZD10/GLI2/GSX1/HS6ST1/ID2/INSM1/IRX1/IRX2/IRX3/IRX4/IRX5/IRX6/LHX1/LHX5/LMX1A/LMX1B/LRP6/MYO7A/NEUROD4/NRBP2/NTRK2/OTP/PBX3/PCSK9/PHOX2B/POU3F2/POU4F2/PPT1/PTF1A/SALL1/SPINK5/TENM2/TGFBR1/WNT3/WNT5A/WNT7A/WNT7B/WNT8B/WNT9B	51
1404	3D Downregulated	Reactome:Cell Cycle, Mitotic	Reactome:Cell Cycle, Mitotic	110/1956	523/16866	2.54e-10	3.85e-08	3.59e-08	AAAS/AJUBA/AURKA/AURKB/BIRC5/BUB1B/BUB3/CCNA2/CCNB1/CCNB2/CCND1/CDC6/CDC7/CDC14A/CDC20/CDC25C/CDCA5/CDCA8/CDK2/CDK6/CDKN1C/CDKN2C/CDT1/CENPE/CENPF/CENPH/CENPI/CENPJ/CENPL/CENPU/CEP57/CEP152/CEP192/CEP290/CETN2/CHMP2B/CLIP1/CNTRL/CSNK2A2/DHFR/E2F1/E2F2/E2F5/ESPL1/FEN1/FOXM1/GINS2/GTSE1/H2AC6/H2AX/H2BC21/HAUS5/HAUS6/HDAC1/INCENP/KIF2C/KIF20A/KIF23/KNL1/KNTC1/LMNA/LMNB1/LRIG1/MAD2L1/MAU2/MCM5/MCM7/M…	110
1405	3D Downregulated	GO:Generation Of Neurons	GO:Generation Of Neurons	49/1956	172/16866	1.23e-09	1.82e-07	1.7e-07	ADGRL3/ANOS1/ASCL1/ATP2B2/AUTS2/BRSK2/CDK6/CELSR1/DNER/EN1/EN2/ERBB2/FGFR1/FZD7/FZD10/GSX1/INSM1/IRX1/IRX2/IRX3/IRX4/IRX5/IRX6/KIAA0319L/LHX1/LHX5/LMX1A/LMX1B/LRP4/NDNF/NEO1/NRBP2/NTRK2/OTP/PCSK9/PHOX2B/POU3F2/POU4F2/RAPGEF2/SDCCAG8/SEMA3A/SH3RF1/TUBB2B/WNT3/WNT5A/WNT7A/WNT7B/WNT8B/WNT9B	49
1406	3D Downregulated	MSigDB:E2F Targets	MSigDB:E2F Targets	54/1956	200/16866	1.54e-09	2.22e-07	2.07e-07	ASF1B/AURKA/AURKB/BARD1/BIRC5/BRCA1/BUB1B/CCNB2/CDC20/CDCA3/CDCA8/CDKN2C/CENPE/CKS2/DEPDC1/DLGAP5/DONSON/ESPL1/H2AX/HELLS/HMGB2/HMGB3/KIF2C/KIF4A/KIF18B/KIF22/KPNA2/LIG1/LMNB1/MAD2L1/MCM5/MCM7/MKI67/MMS22L/MXD3/MYBL2/NCAPD2/NUP107/ORC6/PAN2/PLK1/PLK4/PMS2/POLE/PSMC3IP/RAD51AP1/RFC3/RRM2/SMC4/SPAG5/SPC24/TACC3/TK1/TOP2A	54
1407	3D Downregulated	IPA:Kinetochore Metaphase Signaling Pathway	IPA:Kinetochore Metaphase Signaling Pathway	21/1956	43/16866	1.68e-09	2.38e-07	2.22e-07	AURKB/BUB1B/BUB3/CCNB1/CDC20/CENPE/ESPL1/INCENP/KAT5/KIF2C/KNL1/KNTC1/NDC80/NEK2/NUF2/PLK1/SKA2/SPC24/TTK/ZWILCH/ZWINT	21
1408	3D Downregulated	GO:Nervous System Development	GO:Nervous System Development	93/1956	433/16866	2.08e-09	2.88e-07	2.68e-07	ADGRG6/ADGRL3/ALDH5A1/APLP1/ASCL1/B3GNT5/BOC/BRINP3/CAPG/CBLN1/CELSR1/CHRM3/CHST8/CNTFR/CNTN4/CNTN6/CSPG5/CXCR4/CYP26C1/DMBX1/DNER/DNM3/DPYSL4/ECT2/EDNRB/ENC1/EPHB2/ERBB2/ERBB4/FAT4/FEZ2/GBX2/GFRA1/GPM6B/GRIK1/GSX1/HDAC4/HES1/HES5/IGF2BP1/INTU/JAG1/JARID2/LDB2/LHX1/LPAR1/LRCH4/LSAMP/MAB21L2/MARCKS/MARCKSL1/MSI1/MSI2/NES/NF1/NHLH1/NHLH2/NRG1/NRGN/NTN5/PCDHB5/PCDHB13/PCSK9/PHOX2B/PMP22/POU3F2/POU3F…	93
1409	3D Downregulated	Reactome:Disease	Reactome:Disease	278/1956	1736/16866	3.63e-09	4.92e-07	4.59e-07	AAAS/ABCA1/ABCB11/ABCC6/ABCC9/ADAMTS2/ADAMTS6/ADAMTS7/ADAMTS12/ADAMTSL1/ADCY1/ADCY6/ADCY7/ADCYAP1/ADCYAP1R1/ADORA2B/AGRN/AHCY/ALG8/ALG9/ANTXR1/AP1S2/APH1B/ARAF/ARSB/ATG14/AVPR2/B3GLCT/B4GALT7/BARD1/BCL11A/BRCA1/C1GALT1/CAPN2/CASP9/CCNC/CCND1/CD46/CDC25C/CDK2/CDK6/CDK9/CDKN1C/CHMP2B/CHST3/CHST6/CHST14/CNTRL/COMT/CP/CPAMD8/CSPG5/CTBP2/CUBN/CXCR4/CYP2U1/CYP7B1/CYP26B1/CYP26C1/DAG1/DLL1/DNMT3B/DOCK1/…	278
1410	3D Downregulated	Reactome:Cell Cycle	Reactome:Cell Cycle	126/1956	654/16866	4.31e-09	5.73e-07	5.34e-07	AAAS/AJUBA/AURKA/AURKB/BARD1/BIRC5/BRCA1/BUB1B/BUB3/CCNA2/CCNB1/CCNB2/CCND1/CDC6/CDC7/CDC14A/CDC20/CDC25C/CDCA5/CDCA8/CDK2/CDK6/CDKN1C/CDKN2C/CDT1/CENPE/CENPF/CENPH/CENPI/CENPJ/CENPL/CENPU/CEP57/CEP152/CEP192/CEP290/CETN2/CHMP2B/CLIP1/CLSPN/CNTRL/CSNK2A2/DHFR/E2F1/E2F2/E2F5/ESPL1/EXO1/FEN1/FOXM1/GINS2/GTSE1/H2AC6/H2AX/H2BC21/HAUS5/HAUS6/HDAC1/HJURP/INCENP/KAT5/KIF2C/KIF20A/KIF23/KNL1/KNTC1/LMNA/L…	126
1411	3D Downregulated	MSigDB:Epithelial Mesenchymal Transition	MSigDB:Epithelial Mesenchymal Transition	52/1956	200/16866	1.25e-08	1.63e-06	1.52e-06	APLP1/CALU/CAPG/CCN1/CCN2/CDH11/COL1A2/COL3A1/COL5A1/COL6A2/COL6A3/COL7A1/COL11A1/COL12A1/CRLF1/EDIL3/EFEMP2/EMP3/FBLN5/GAS1/GPC1/GPX7/ID2/IGFBP3/ITGB5/LAMA2/LUM/MATN2/MCM7/MYLK/OXTR/PDGFRB/PMP22/POSTN/PTX3/RGS4/SAT1/SFRP4/SPARC/TAGLN/TFPI2/TGFBI/TGFBR3/TGM2/THBS1/THBS2/TIMP1/TNFRSF11B/VCAM1/VEGFC/VIM/WNT5A	52
1412	3D Downregulated	GO:Positive Regulation Of Cell Cycle Process	GO:Positive Regulation Of Cell Cycle Process	35/1956	118/16866	9.26e-08	1.18e-05	1.1e-05	AURKA/AURKB/BIRC5/CDC6/CDC7/CDC14A/CDCA8/CENPJ/CSPP1/DBF4B/DDX11/ECT2/FEN1/GEN1/IGF2/INCENP/KIF20B/KIF23/LRP5/MAD2L1/NCAPD2/NCAPG/NCAPG2/NCAPH/NDC80/NUMA1/PDGFRB/PLK4/RAD18/RGCC/RHNO1/SMC4/SPAG5/STIL/WIZ	35
1413	3D Downregulated	Reactome:Developmental Biology	Reactome:Developmental Biology	179/1956	1073/16866	1.96e-07	2.45e-05	2.28e-05	ACVR2A/ACVR2B/ADGRG6/AGRN/AJUBA/AMH/APH1B/BOC/CACNB1/CACNB4/CACNG2/CACNG3/CCNC/CD24/CDK2/CNTN2/CNTN6/COL6A1/COL6A2/COL6A3/CSNK2A2/CTNNA1/CXCR4/DAG1/DNM3/DOCK1/DPPA4/DPYSL4/DRP2/DSG2/E2F1/EBF1/EFNA1/EFNA4/EFNB1/EPHA3/EPHA5/EPHA7/EPHA10/EPHB2/EPHB4/EPHB6/ERBB2/EZR/FAU/FGFR1/FOXD3/FOXP1/GATA2/GFRA1/GPC1/H2AC6/H2AX/H2BC21/HELZ2/INSM1/IRS2/KAT2B/KAZN/KIF4A/LAMA2/LDB2/LEF1/LGI2/LLGL1/LPL/MED13L/MED24/M…	179
1414	3D Downregulated	Reactome:Resolution Of Sister Chromatid Cohesion	Reactome:Resolution Of Sister Chromatid Cohesion	32/1956	106/16866	2.08e-07	2.53e-05	2.35e-05	AURKB/BIRC5/BUB1B/BUB3/CCNB1/CCNB2/CDC20/CDCA5/CDCA8/CENPE/CENPF/CENPH/CENPI/CENPL/CENPU/CLIP1/INCENP/KIF2C/KNL1/KNTC1/MAD2L1/NDC80/NDE1/NUF2/NUP107/PLK1/RCC2/RPS27/SKA2/SPC24/ZWILCH/ZWINT	32
1415	3D Downregulated	Reactome:Diseases Of Glycosylation	Reactome:Diseases Of Glycosylation	39/1956	143/16866	2.09e-07	2.53e-05	2.35e-05	ADAMTS2/ADAMTS6/ADAMTS7/ADAMTS12/ADAMTSL1/AGRN/ALG8/ALG9/B3GLCT/B4GALT7/C1GALT1/CHST3/CHST6/CHST14/CSPG5/DAG1/GPC1/GPC2/GPC3/GPC4/GPC5/LFNG/LUM/MPDU1/MUC1/MUC20/NCAN/NOTCH1/NOTCH3/NOTCH4/PRELP/SDC2/SEMA5A/SEMA5B/SPON1/THBS1/THBS2/THSD4/THSD7A	39
1416	3D Downregulated	Reactome:EML4 And NUDC In Mitotic Spindle Formation	Reactome:EML4 And NUDC In Mitotic Spindle Formation	30/1956	97/16866	2.75e-07	3.26e-05	3.04e-05	AURKB/BIRC5/BUB1B/BUB3/CDC20/CDCA8/CENPE/CENPF/CENPH/CENPI/CENPL/CENPU/CLIP1/INCENP/KIF2C/KNL1/KNTC1/MAD2L1/NDC80/NDE1/NEK9/NUF2/NUP107/PLK1/RCC2/RPS27/SKA2/SPC24/ZWILCH/ZWINT	30
1417	3D Downregulated	Reactome:Unattached Kinetochores Signal Amplification Via A MAD2 Inhibitory Signal	Reactome:Unattached Kinetochores Signal Amplification Via A MAD2 Inhibitory Signal	29/1956	93/16866	3.57e-07	4.15e-05	3.87e-05	AURKB/BIRC5/BUB1B/BUB3/CDC20/CDCA8/CENPE/CENPF/CENPH/CENPI/CENPL/CENPU/CLIP1/INCENP/KIF2C/KNL1/KNTC1/MAD2L1/NDC80/NDE1/NUF2/NUP107/PLK1/RCC2/RPS27/SKA2/SPC24/ZWILCH/ZWINT	29
1418	3D Downregulated	Reactome:Diseases Of Metabolism	Reactome:Diseases Of Metabolism	56/1956	247/16866	5.39e-07	6.17e-05	5.75e-05	ADAMTS2/ADAMTS6/ADAMTS7/ADAMTS12/ADAMTSL1/AGRN/AHCY/ALG8/ALG9/ARSB/B3GLCT/B4GALT7/C1GALT1/CHST3/CHST6/CHST14/CSPG5/CUBN/CYP2U1/CYP7B1/CYP26B1/CYP26C1/DAG1/GAA/GPC1/GPC2/GPC3/GPC4/GPC5/GUSB/GYG1/GYS1/HGSNAT/IDH1/LFNG/LUM/MMAB/MPDU1/MUC1/MUC20/NCAN/NOTCH1/NOTCH3/NOTCH4/PMEL/PRELP/RPS27A/SDC2/SEMA5A/SEMA5B/SPON1/THBS1/THBS2/THSD4/THSD7A/UBA52	56
1419	3D Downregulated	GO:Axonogenesis	GO:Axonogenesis	46/1956	188/16866	5.74e-07	6.45e-05	6.01e-05	ANOS1/APLP1/AUTS2/BOC/BRSK2/CNTN2/CNTN4/CNTN6/DAG1/EFNA1/EFNA4/EFNB1/EPHA3/EPHA5/EPHA7/EPHA10/EPHB2/EPHB6/FEZ2/FGFR2/GLI2/LLGL1/NELL2/NEO1/NIBAN2/NOTCH1/NOTCH3/NTNG1/PAX2/PLEKHG4B/POU4F1/POU4F2/ROBO3/ROBO4/SEMA3A/SEMA3D/SEMA3E/SEMA3F/SEMA5A/SEMA5B/SEMA6C/SLITRK1/SLITRK5/UNC5C/WNT5A/WNT7A	46
1420	3D Downregulated	GO:Axon Guidance	GO:Axon Guidance	39/1956	149/16866	6.65e-07	7.34e-05	6.84e-05	ANOS1/BOC/CNTN2/CNTN4/CNTN6/DAG1/EFNA1/EFNA4/EFNB1/EPHA3/EPHA5/EPHA7/EPHA10/EPHB2/EPHB6/FEZ2/GLI2/LHX1/NELL2/NEO1/NIBAN2/NOTCH1/NOTCH3/PLEKHG4B/PLXNA2/PLXNB1/POU4F2/ROBO3/ROBO4/SEMA3A/SEMA3D/SEMA3E/SEMA3F/SEMA5A/SEMA5B/SEMA6C/SMO/UNC5C/WNT5A	39
1421	3D Downregulated	GO:Positive Regulation Of Chromosome Segregation	GO:Positive Regulation Of Chromosome Segregation	1956-11-01	18/16866	7.26e-07	7.88e-05	7.34e-05	CCNB1/CDC6/KAT5/NCAPD2/NCAPG/NCAPG2/NCAPH/NUMA1/RAD18/RCC2/SMC4	11
1422	3D Downregulated	GO:Neuron Projection Guidance	GO:Neuron Projection Guidance	34/1956	124/16866	1.08e-06	0.000113364	0.000105614	BOC/CNTN2/CNTN4/CNTN6/DAG1/EFNA1/EFNA4/EFNB1/EPHA3/EPHA5/EPHA7/EPHA10/EPHB2/EPHB6/FEZ2/GLI2/NELL2/NEO1/NIBAN2/NOTCH1/NOTCH3/PLEKHG4B/POU4F2/ROBO3/ROBO4/SEMA3A/SEMA3D/SEMA3E/SEMA3F/SEMA5A/SEMA5B/SEMA6C/UNC5C/WNT5A	34
1423	3D Downregulated	KEGG:Hippo signaling pathway	KEGG:Hippo signaling pathway	41/1956	163/16866	1.08e-06	0.000113364	0.000105614	AJUBA/AMH/AXIN2/BIRC5/BMPR1B/CCN2/CCND1/CRB1/CRB2/CTNNA1/FAT4/FGF1/FZD7/FZD10/GDF7/GLI2/ID2/LATS2/LEF1/LLGL1/MOB1B/NKD1/PAK1/SMAD1/SMAD3/STK3/TCF7L1/TCF7L2/TEAD2/TEAD3/TGFBR1/TP73/WNT3/WNT5A/WNT7A/WNT7B/WNT8B/WNT9B/WTIP/WWC1/YAP1	41
1424	3D Downregulated	KEGG:Breast cancer	KEGG:Breast cancer	38/1956	147/16866	1.28e-06	0.000132818	0.000123738	ARAF/AXIN2/BRCA1/CCND1/CDK6/DLL1/DLL3/E2F1/E2F2/ERBB2/FGF1/FGFR1/FRAT2/FZD7/FZD10/GADD45G/HES1/HES5/IGF1R/JAG1/KIT/LEF1/LRP5/LRP6/NFKB2/NOTCH1/NOTCH3/NOTCH4/SHC2/SP1/TCF7L1/TCF7L2/WNT3/WNT5A/WNT7A/WNT7B/WNT8B/WNT9B	38
1425	3D Downregulated	GO:Mitotic Spindle Assembly Checkpoint Signaling	GO:Mitotic Spindle Assembly Checkpoint Signaling	13/1956	26/16866	1.59e-06	0.000157004	0.00014627	BUB1B/BUB3/CDC20/CENPF/KNTC1/MAD2L1/NDC80/NUF2/PLK1/SPC24/TTK/ZWILCH/ZWINT	13
1426	3D Downregulated	GO:Mitotic Spindle Checkpoint Signaling	GO:Mitotic Spindle Checkpoint Signaling	13/1956	26/16866	1.59e-06	0.000157004	0.00014627	BUB1B/BUB3/CDC20/CENPF/KNTC1/MAD2L1/NDC80/NUF2/PLK1/SPC24/TTK/ZWILCH/ZWINT	13
1427	3D Downregulated	GO:Spindle Assembly Checkpoint Signaling	GO:Spindle Assembly Checkpoint Signaling	13/1956	26/16866	1.59e-06	0.000157004	0.00014627	BUB1B/BUB3/CDC20/CENPF/KNTC1/MAD2L1/NDC80/NUF2/PLK1/SPC24/TTK/ZWILCH/ZWINT	13
1428	3D Downregulated	GO:Positive Regulation Of Chromosome Separation	GO:Positive Regulation Of Chromosome Separation	1956-09-01	13/16866	1.72e-06	0.0001675	0.000156049	BIRC5/CDCA8/INCENP/NCAPD2/NCAPG/NCAPG2/NCAPH/NUMA1/SMC4	9
1429	3D Downregulated	GO:Smoothened Signaling Pathway	GO:Smoothened Signaling Pathway	15/1956	34/16866	1.88e-06	0.000180252	0.000167928	CC2D2A/GLI2/GLI3/GPC2/HES5/HIPK2/IFT27/PTCH1/SEPTIN2/SMO/STIL/TCTN2/TCTN3/TMEM17/TMEM231	15
1430	3D Downregulated	GO:Mitotic Sister Chromatid Segregation	GO:Mitotic Sister Chromatid Segregation	31/1956	111/16866	2.07e-06	0.000195833	0.000182445	ANKRD53/CCNB1/CDCA5/CDCA8/CENPE/CENPI/CEP55/CEP192/CHMP2B/DLGAP5/ESPL1/KIF2C/KIF11/KIF18B/KIF22/KIF23/KIFC1/KNSTRN/KNTC1/NCAPD2/NCAPG/NCAPG2/NCAPH/NDC80/PDCD6IP/PLK1/PSRC1/SMC4/SPAG5/TPX2/ZWINT	31
1431	3D Downregulated	GO:Central Nervous System Development	GO:Central Nervous System Development	60/1956	283/16866	2.31e-06	0.00021468	0.000200003	ADGRG1/ADGRL2/ADGRL3/ALDH5A1/APLP1/B3GNT5/BRINP3/CA10/CAPG/CDK5RAP3/CELSR1/CHST8/CNTN4/CNTN6/CTNS/CXCR4/CYP26C1/DLL1/DMBX1/DNER/EPHA7/FOXJ1/GRIK1/GRIN2A/GSX1/HES5/JARID2/JHY/MACROH2A2/MARCKS/MARCKSL1/MEIS1/MFSD2A/MSI1/MSI2/NES/NF1/NHLH1/NHLH2/PBX3/PCDH18/POMK/POU3F3/POU6F1/POU6F2/PPT1/PTCH1/QARS1/SHROOM4/SLC2A1/SMO/SOX3/SOX9/SPINK5/TAGLN3/TPP1/UFC1/ZBTB16/ZNF76/ZNF335	60
1432	3D Downregulated	GO:Kidney Development	GO:Kidney Development	23/1956	71/16866	2.73e-06	0.000250702	0.000233563	C1GALT1/CENPF/CEP290/GATA3/GLI2/GREB1L/HAS2/HELLS/IFT27/LHX1/LRP4/NF1/NPHP3/PAX2/PCSK5/PCSK9/SALL1/SIX2/TFAP2A/TFAP2B/TGFBR1/VANGL2/ZBTB16	23
1433	3D Downregulated	GO:Renal System Development	GO:Renal System Development	20/1956	58/16866	4.1e-06	0.000371302	0.000345917	C1GALT1/CENPF/CEP290/GATA3/GLI2/GREB1L/HAS2/HELLS/IFT27/LHX1/LRP4/NPHP3/PAX2/PCSK5/PCSK9/SALL1/SIX2/TFAP2A/TFAP2B/TGFBR1	20
1434	3D Downregulated	GO:Negative Regulation Of Mitotic Metaphase/Anaphase Transition	GO:Negative Regulation Of Mitotic Metaphase/Anaphase Transition	13/1956	28/16866	4.57e-06	0.000402755	0.00037522	BUB1B/BUB3/CDC20/CENPF/KNTC1/MAD2L1/NDC80/NUF2/PLK1/SPC24/TTK/ZWILCH/ZWINT	13
1435	3D Downregulated	GO:Regulation Of Chromosome Segregation	GO:Regulation Of Chromosome Segregation	13/1956	28/16866	4.57e-06	0.000402755	0.00037522	CDC6/CDCA2/CSNK2A2/KIF2C/MKI67/NCAPD2/NCAPG/NCAPG2/NCAPH/NUMA1/RAD18/RMI2/SMC4	13
1436	3D Downregulated	Reactome:Signal Transduction	Reactome:Signal Transduction	353/1956	2465/16866	4.78e-06	0.000415383	0.000386985	AAAS/ABCA1/ABCG1/ACKR1/ACKR3/ACVR2A/ACVR2B/ADCY1/ADCY6/ADCY7/ADCYAP1/ADCYAP1R1/ADORA2B/ADRA1A/ADRA1B/AGO1/AKAP13/AMH/ANGPT1/ANLN/ANOS1/APH1B/ARAF/ARAP3/ARHGAP4/ARHGAP5/ARHGAP11A/ARHGAP21/ARHGAP27/ARHGAP29/ARHGAP32/ARHGAP33/ARHGEF1/ARHGEF4/ASCL1/ATP6V0D2/AURKB/AVPR2/AXIN2/BCL2/BCL9/BIRC5/BMPR1B/BOC/BUB1B/BUB3/CASP9/CBX2/CCNC/CCND1/CDC14A/CDC20/CDC25C/CDC42EP4/CDCA8/CDH5/CDK2/CDK9/CENPE/CENPF/CENPH…	353
1437	3D Downregulated	Reactome:Mitotic Spindle Checkpoint	Reactome:Mitotic Spindle Checkpoint	30/1956	110/16866	5.11e-06	0.000438434	0.00040846	AURKB/BIRC5/BUB1B/BUB3/CDC20/CDCA8/CENPE/CENPF/CENPH/CENPI/CENPL/CENPU/CLIP1/INCENP/KIF2C/KNL1/KNTC1/MAD2L1/NDC80/NDE1/NUF2/NUP107/PLK1/RCC2/RPS27/SKA2/SPC24/UBE2C/ZWILCH/ZWINT	30
1438	3D Downregulated	Reactome:Cell Cycle Checkpoints	Reactome:Cell Cycle Checkpoints	57/1956	271/16866	5.29e-06	0.000447341	0.000416758	AURKB/BARD1/BIRC5/BRCA1/BUB1B/BUB3/CCNA2/CCNB1/CCNB2/CDC6/CDC7/CDC20/CDC25C/CDCA8/CDK2/CENPE/CENPF/CENPH/CENPI/CENPL/CENPU/CLIP1/CLSPN/EXO1/GTSE1/H2AX/H2BC21/INCENP/KAT5/KIF2C/KNL1/KNTC1/MAD2L1/MCM5/MCM7/NDC80/NDE1/NUF2/NUP107/ORC6/PCBP4/PLK1/RCC2/RFC3/RFC4/RFC5/RHNO1/RMI2/RPS27/RPS27A/SKA2/SPC24/UBA52/UBE2C/ZNF385A/ZWILCH/ZWINT	57
1439	3D Downregulated	GO:Microtubule Cytoskeleton Organization Involved In Mitosis	GO:Microtubule Cytoskeleton Organization Involved In Mitosis	20/1956	59/16866	5.53e-06	0.000462373	0.000430762	AURKB/BIRC5/CCNB1/CDCA8/CENPE/CENPH/DLGAP5/ESPL1/INCENP/KIF4A/KIF11/NDC80/NUF2/PLK1/PLK2/RMDN1/STIL/TACC3/TTK/WDR62	20
1440	3D Downregulated	Reactome:Chondroitin Sulfate/Dermatan Sulfate Metabolism	Reactome:Chondroitin Sulfate/Dermatan Sulfate Metabolism	18/1956	50/16866	6.17e-06	0.000508497	0.000473733	AGRN/ARSB/B4GALT7/CHST3/CHST13/CHST14/CHST15/CSGALNACT1/CSPG5/GPC1/GPC2/GPC3/GPC4/GPC5/NCAN/SDC2/UST/XYLT1	18
1441	3D Downregulated	Reactome:M Phase	Reactome:M Phase	73/1956	380/16866	8.81e-06	0.000717953	0.000668869	AAAS/AURKB/BIRC5/BUB1B/BUB3/CCNB1/CCNB2/CDC20/CDCA5/CDCA8/CENPE/CENPF/CENPH/CENPI/CENPJ/CENPL/CENPU/CEP57/CEP152/CEP192/CEP290/CETN2/CHMP2B/CLIP1/CNTRL/CSNK2A2/ESPL1/H2AC6/H2AX/H2BC21/HAUS5/HAUS6/INCENP/KIF2C/KIF20A/KIF23/KNL1/KNTC1/LMNA/LMNB1/MAD2L1/MAU2/NCAPD2/NCAPG/NCAPG2/NCAPH/NDC80/NDE1/NEDD1/NEK2/NEK9/NINL/NUF2/NUMA1/NUP107/NUP214/ODF2/PLK1/PLK4/RCC2/RPS27/RPS27A/SDCCAG8/SKA2/SMC4/SPC24/TNP…	73
1442	3D Downregulated	GO:Sympathetic Nervous System Development	GO:Sympathetic Nervous System Development	1956-09-01	15/16866	9.69e-06	0.000779633	0.000726332	GATA3/INSM1/NELL2/NF1/NTRK1/PHOX2B/SEMA3A/SEMA3F/TFAP2B	9
1443	3D Downregulated	Reactome:Heparan Sulfate/Heparin (HS-GAG) Metabolism	Reactome:Heparan Sulfate/Heparin (HS-GAG) Metabolism	18/1956	53/16866	1.57e-05	0.00124574	0.00116058	AGRN/B4GALT7/CSPG5/GLB1L/GPC1/GPC2/GPC3/GPC4/GPC5/GUSB/HS3ST3B1/HS3ST5/HS6ST1/HS6ST3/NCAN/NDST3/SDC2/XYLT1	18
1444	3D Downregulated	Reactome:Cellular Responses To Stress	Reactome:Cellular Responses To Stress	121/1956	722/16866	1.61e-05	0.00126537	0.00117887	AAAS/AGO1/AJUBA/ATP6V0D2/CAPZA1/CBX2/CCNA2/CCS/CDK2/CDK6/CDKN2C/COX7C/COX20/CREB3L4/CRTC1/CSNK2A2/CUL7/DDX11/E2F1/E2F2/EEF1A1/EIF2AK3/EIF2S3/EXOSC9/EXTL2/FAU/GPX7/H2AC6/H2AX/H2BC21/HDAC6/HELZ2/HSPA12A/IDH1/ITFG2/KAT5/KPTN/LMNA/LMNB1/MAPK10/NOTCH1/NUDT2/NUP107/NUP214/PDIA5/RNF2/RORA/RPL3/RPL4/RPL5/RPL6/RPL7/RPL7A/RPL9/RPL10A/RPL11/RPL12/RPL13A/RPL14/RPL18/RPL18A/RPL19/RPL22/RPL23/RPL27/RPL27A/RPL2…	121
1445	3D Downregulated	GO:Notch Signaling Pathway	GO:Notch Signaling Pathway	15/1956	40/16866	2.07e-05	0.00158235	0.00147417	APH1B/ASCL1/CRTC1/DLL1/DLL3/DTX4/HES1/HES5/JAG1/MIB1/NOTCH1/NOTCH3/NOTCH4/NRARP/SORBS2	15
1446	3D Downregulated	Reactome:Diseases Associated With Glycosaminoglycan Metabolism	Reactome:Diseases Associated With Glycosaminoglycan Metabolism	15/1956	40/16866	2.07e-05	0.00158235	0.00147417	AGRN/B4GALT7/CHST3/CHST6/CHST14/CSPG5/GPC1/GPC2/GPC3/GPC4/GPC5/LUM/NCAN/PRELP/SDC2	15
1447	3D Downregulated	GO:Epithelial Tube Formation	GO:Epithelial Tube Formation	1956-05-01	5/16866	2.09e-05	0.00158235	0.00147417	FGFR2/GATA3/PAX2/PODXL/SOX9	5
1448	3D Downregulated	Reactome:Diseases Associated With O-glycosylation Of Proteins	Reactome:Diseases Associated With O-glycosylation Of Proteins	21/1956	69/16866	2.16e-05	0.00161921	0.00150851	ADAMTS2/ADAMTS6/ADAMTS7/ADAMTS12/ADAMTSL1/B3GLCT/C1GALT1/DAG1/LFNG/MUC1/MUC20/NOTCH1/NOTCH3/NOTCH4/SEMA5A/SEMA5B/SPON1/THBS1/THBS2/THSD4/THSD7A	21
1449	3D Downregulated	GO:Positive Regulation Of Attachment Of Spindle Microtubules To Kinetochore	GO:Positive Regulation Of Attachment Of Spindle Microtubules To Kinetochore	1956-07-01	10/16866	2.44e-05	0.00178424	0.00166226	BIRC5/CCNB1/CDCA8/INCENP/KAT2B/KAT5/RCC2	7
1450	3D Downregulated	Reactome:Condensation Of Prometaphase Chromosomes	Reactome:Condensation Of Prometaphase Chromosomes	1956-07-01	10/16866	2.44e-05	0.00178424	0.00166226	CCNB1/CCNB2/CSNK2A2/NCAPD2/NCAPG/NCAPH/SMC4	7
1451	3D Downregulated	Reactome:Defective B4GALT7 Causes EDS, Progeroid Type	Reactome:Defective B4GALT7 Causes EDS, Progeroid Type	1956-10-01	20/16866	2.64e-05	0.00191306	0.00178228	AGRN/B4GALT7/CSPG5/GPC1/GPC2/GPC3/GPC4/GPC5/NCAN/SDC2	10
1452	3D Downregulated	GO:Cell-Cell Adhesion Via Plasma-Membrane Adhesion Molecules	GO:Cell-Cell Adhesion Via Plasma-Membrane Adhesion Molecules	39/1956	172/16866	2.71e-05	0.00194059	0.00180791	ADGRL3/CADM4/CBLN1/CDH5/CDH8/CDH9/CDH11/CDH12/CDH13/CELSR2/CLDN15/CLDN19/CNTN2/CNTN4/CNTN6/CRB1/CRB2/DSG2/ESAM/FAT4/FGFRL1/GPC4/GRID2/IGSF11/LRRC4C/NECTIN2/NECTIN3/NTNG1/PCDHB5/PCDHB13/PTPRF/PTPRS/ROBO1/ROBO3/ROBO4/SDK1/SLITRK1/TENM2/VCAM1	39
1453	3D Downregulated	GO:Negative Regulation Of Cell Population Proliferation	GO:Negative Regulation Of Cell Population Proliferation	71/1956	379/16866	2.78e-05	0.00196765	0.00183313	ADGRG1/ATRAID/AVPR2/AXIN2/B4GALT7/BMPR1B/BTG1/BTG2/CBFA2T3/CDC6/CDH13/CDK6/CDKN1C/CDKN2C/CEL/CLDN19/CLMN/CTBP2/DDAH1/DLL1/E2F1/ERBB4/F2R/GATA2/GATA3/GLMN/GSDME/H2AC6/HES1/IFITM1/IGFBP3/INSM1/KAT2B/LMNA/MN1/NF1/NIBAN2/NOTCH1/NRG1/NTRK1/OPRM1/P3H2/PAK1/PDPN/PLPP1/PLXNB1/PODN/RAPGEF2/REST/RGCC/RNF2/SFRP2/SFRP4/SH3BP4/SMAD3/SMYD2/SOX9/SST/ST18/TES/TESC/TFAP2A/TFAP2B/TGFB1I1/TGFBR3/THBS1/TOB1/TP73/WNT…	71
1454	3D Downregulated	Reactome:Anchoring Of Basal Body To Plasma Membrane	Reactome:Anchoring Of Basal Body To Plasma Membrane	26/1956	97/16866	2.96e-05	0.00207653	0.00193457	CC2D2A/CENPJ/CEP57/CEP97/CEP152/CEP162/CEP192/CEP290/CETN2/CNTRL/HAUS5/HAUS6/KIF24/NDE1/NEDD1/NEK2/NINL/NPHP1/ODF2/PLK1/PLK4/SDCCAG8/SEPTIN2/TCTN1/TCTN2/TCTN3	26
1455	3D Downregulated	Reactome:Glycosaminoglycan Metabolism	Reactome:Glycosaminoglycan Metabolism	30/1956	120/16866	3.25e-05	0.00225528	0.00210109	AGRN/ARSB/B4GALT7/CHST3/CHST6/CHST13/CHST14/CHST15/CSGALNACT1/CSPG5/GLB1L/GPC1/GPC2/GPC3/GPC4/GPC5/GUSB/HAS2/HS3ST3B1/HS3ST5/HS6ST1/HS6ST3/LUM/NCAN/NDST3/PRELP/SDC2/SLC35B3/UST/XYLT1	30
1456	3D Downregulated	Reactome:Cellular Responses To Stimuli	Reactome:Cellular Responses To Stimuli	121/1956	736/16866	3.92e-05	0.00268771	0.00250396	AAAS/AGO1/AJUBA/ATP6V0D2/CAPZA1/CBX2/CCNA2/CCS/CDK2/CDK6/CDKN2C/COX7C/COX20/CREB3L4/CRTC1/CSNK2A2/CUL7/DDX11/E2F1/E2F2/EEF1A1/EIF2AK3/EIF2S3/EXOSC9/EXTL2/FAU/GPX7/H2AC6/H2AX/H2BC21/HDAC6/HELZ2/HSPA12A/IDH1/ITFG2/KAT5/KPTN/LMNA/LMNB1/MAPK10/NOTCH1/NUDT2/NUP107/NUP214/PDIA5/RNF2/RORA/RPL3/RPL4/RPL5/RPL6/RPL7/RPL7A/RPL9/RPL10A/RPL11/RPL12/RPL13A/RPL14/RPL18/RPL18A/RPL19/RPL22/RPL23/RPL27/RPL27A/RPL2…	121
1457	3D Downregulated	GO:Sister Chromatid Segregation	GO:Sister Chromatid Segregation	13/1956	34/16866	5.79e-05	0.00393202	0.0036632	CENPI/ESPL1/KIF18B/KIFC1/KNSTRN/KNTC1/NCAPG2/NDC80/PLK1/SMC4/SPAG5/TOP2A/ZWINT	13
1458	3D Downregulated	GO:Ganglion Development	GO:Ganglion Development	1956-07-01	11/16866	6.03e-05	0.004049	0.00377218	INSM1/NELL2/PHOX2B/POU4F2/SEMA3A/SEMA3F/UNC5C	7
1459	3D Downregulated	KEGG:Cell cycle	KEGG:Cell cycle	30/1956	124/16866	6.3e-05	0.0041879	0.00390159	BUB1B/BUB3/CCNA2/CCNB1/CCNB2/CCND1/CDC6/CDC7/CDC14A/CDC20/CDC25C/CDK2/CDK6/CDKN1C/CDKN2C/E2F1/E2F2/E2F5/ESPL1/GADD45G/HDAC1/MAD2L1/MCM5/MCM7/ORC6/PLK1/SKP2/SMAD3/TFDP2/TTK	30
1460	3D Downregulated	Reactome:HS-GAG Biosynthesis	Reactome:HS-GAG Biosynthesis	1956-12-01	30/16866	6.64e-05	0.00436752	0.00406893	AGRN/GPC1/GPC2/GPC3/GPC4/GPC5/HS3ST3B1/HS3ST5/HS6ST1/HS6ST3/NDST3/SDC2	12
1461	3D Downregulated	GO:Mitotic Spindle Organization	GO:Mitotic Spindle Organization	23/1956	85/16866	7.14e-05	0.00464092	0.00432364	AURKA/AURKB/BIRC5/CCNB1/CDCA8/CENPE/CENPH/CEP192/DLGAP5/INCENP/KIF4A/KIF11/KIF23/KIFC1/NDC80/NUF2/PLK1/PLK2/RMDN1/STIL/TPX2/TTK/WDR62	23
1462	3D Downregulated	Reactome:RHO GTPases Activate Formins	Reactome:RHO GTPases Activate Formins	29/1956	119/16866	7.2e-05	0.00464092	0.00432364	AURKB/BIRC5/BUB1B/BUB3/CDC20/CDCA8/CENPE/CENPF/CENPH/CENPI/CENPL/CENPU/CLIP1/INCENP/KIF2C/KNL1/KNTC1/MAD2L1/NDC80/NDE1/NUF2/NUP107/PLK1/RCC2/RPS27/SKA2/SPC24/ZWILCH/ZWINT	29
1463	3D Downregulated	Reactome:GAG Synthesis Requires Tetrasaccharide Linker Sequence	Reactome:GAG Synthesis Requires Tetrasaccharide Linker Sequence	1956-11-01	26/16866	7.26e-05	0.00464092	0.00432364	AGRN/B4GALT7/CSPG5/GPC1/GPC2/GPC3/GPC4/GPC5/NCAN/SDC2/XYLT1	11
1464	3D Downregulated	GO:Regulation Of Mitotic Cell Cycle	GO:Regulation Of Mitotic Cell Cycle	30/1956	125/16866	7.38e-05	0.00467002	0.00435074	AURKA/BRD7/BRINP3/BTG1/BTG2/CCNB1/CDC20/CDC25C/CDCA2/CDK5RAP3/CDK9/CDKN1C/CKS2/CUL7/CUL9/DLGAP5/GAS1/KIF20B/MAD2L1/MKI67/NEK2/NEK9/NEK11/OBSL1/PLK1/SMOC2/SOX9/TMEM8B/TP73/ZNF268	30
1465	3D Downregulated	GO:Mitotic Cytokinesis	GO:Mitotic Cytokinesis	18/1956	59/16866	7.94e-05	0.00497559	0.00463543	ANLN/AURKB/BBS4/BIRC5/CDCA8/CEP55/CUL7/ECT2/ESPL1/EXOC3/INCENP/KIF4A/KIF20A/KIF23/MITD1/PDCD6IP/PLK1/SNX33	18
1466	3D Downregulated	GO:Negative Regulation Of Chemotaxis	GO:Negative Regulation Of Chemotaxis	1956-12-01	31/16866	9.69e-05	0.00589463	0.00549163	ANGPT2/NOTCH1/NRG1/ROBO1/SEMA3A/SEMA3D/SEMA3E/SEMA3F/SEMA5A/SEMA5B/SEMA6C/THBS1	12
1467	3D Downregulated	GO:Negative Regulation Of Cell Differentiation	GO:Negative Regulation Of Cell Differentiation	43/1956	207/16866	9.77e-05	0.00589463	0.00549163	ABCA5/ABCG1/ADAMTS7/ADAMTS12/ASCL1/CDK6/CHRD/CNTN4/COL5A1/DLL1/E2F1/EFNA1/ENPP1/ESRRB/GATA3/HES1/HES5/ID2/IGF2/JAG1/LRP5/MEIS1/NEPRO/NOTCH1/NOTCH4/NPHP3/POU4F2/PTCH1/RANBP3L/REST/RORA/SFRP2/SMAD3/SORD/SOX3/SOX9/SS18/TGFBR1/TRIB2/WNT5A/YAP1/ZBTB16/ZFP36L2	43
1468	3D Downregulated	GO:Positive Regulation Of Mitotic Sister Chromatid Separation	GO:Positive Regulation Of Mitotic Sister Chromatid Separation	1956-08-01	15/16866	9.77e-05	0.00589463	0.00549163	AURKB/BIRC5/CDC20/CDCA8/DLGAP5/ESPL1/INCENP/UBE2C	8
1469	3D Downregulated	GO:Sphingolipid Catabolic Process	GO:Sphingolipid Catabolic Process	1956-08-01	15/16866	9.77e-05	0.00589463	0.00549163	ACER3/CEL/ENPP2/GLA/PPT1/SGPL1/SMPD1/SMPD4	8
1470	3D Downregulated	GO:Ribosome Assembly	GO:Ribosome Assembly	16/1956	50/16866	0.00010411	0.00618037	0.00575784	EFNA1/MTERF4/NOP2/NOP53/RPL5/RPL6/RPL10/RPL11/RPLP0/RPS5/RPS14/RPS15/RPS19/RPS27/RPS28/RPSA	16
1471	3D Downregulated	GO:Wnt Signaling Pathway	GO:Wnt Signaling Pathway	21/1956	76/16866	0.000104581	0.00618037	0.00575784	BCL9/CD24/CELSR2/FZD7/FZD10/GPC4/LEF1/LRP5/LRP6/NXN/SFRP2/SFRP4/TCF7L1/TCF7L2/WLS/WNT3/WNT5A/WNT7A/WNT7B/WNT8B/WNT9B	21
1472	3D Downregulated	Reactome:Regulation Of PLK1 Activity At G2/M Transition	Reactome:Regulation Of PLK1 Activity At G2/M Transition	23/1956	87/16866	0.000105282	0.00618037	0.00575784	AJUBA/AURKA/CCNB1/CCNB2/CENPJ/CEP57/CEP152/CEP192/CEP290/CETN2/CNTRL/HAUS5/HAUS6/NDE1/NEDD1/NEK2/NINL/ODF2/PLK1/PLK4/RPS27A/SDCCAG8/UBA52	23
1473	3D Downregulated	GO:Negative Regulation Of Oligodendrocyte Differentiation	GO:Negative Regulation Of Oligodendrocyte Differentiation	1956-05-01	6/16866	0.000113223	0.00658715	0.00613681	HES1/HES5/NF1/NOTCH1/TMEM98	5
1474	3D Downregulated	GO:Positive Regulation Of Ossification	GO:Positive Regulation Of Ossification	14/1956	41/16866	0.000127614	0.00735869	0.0068556	ACVR2A/ACVR2B/ANO6/ATRAID/BMPR1B/CCNA2/GPM6B/ISG15/PTN/RXRA/TENT5A/TFAP2A/WNT5A/ZBTB16	14
1475	3D Downregulated	GO:Regulation Of Chromosome Separation	GO:Regulation Of Chromosome Separation	1956-07-01	12/16866	0.000130132	0.00743806	0.00692955	CSNK2A2/NCAPD2/NCAPG/NCAPG2/NCAPH/NUMA1/SMC4	7
1476	3D Downregulated	GO:Regulation Of Nervous System Development	GO:Regulation Of Nervous System Development	15/1956	46/16866	0.000133998	0.00759243	0.00707336	ASCL1/DLL1/ELAPOR2/GBX2/HES1/HES2/HES5/HES6/HMGB2/LEF1/NPHP3/PTN/TYMP/WNT3/YAP1	15
1477	3D Downregulated	GO:Regulation Of Attachment Of Spindle Microtubules To Kinetochore	GO:Regulation Of Attachment Of Spindle Microtubules To Kinetochore	1956-06-01	9/16866	0.000148516	0.00829562	0.00772848	CCNB1/ECT2/KNSTRN/NEK2/RCC2/SPAG5	6
1478	3D Downregulated	GO:Positive Regulation Of Cell Differentiation	GO:Positive Regulation Of Cell Differentiation	54/1956	283/16866	0.000148955	0.00829562	0.00772848	ACVR2A/ACVR2B/ASCL1/ATRAID/AXIN2/BMPR1B/BOC/BRD7/BRINP3/BTG1/CCN2/CCNA2/CRB2/ECT2/FGFR1/GPC1/GPRC5B/ID2/IFITM1/IGFBP3/INSM1/KAT5/LAMA2/LAMB2/LEF1/LRP5/LRRC8A/NEUROD4/PAX2/PDPN/POU4F2/PTN/RANBP3L/RAPGEF2/REST/RGCC/SCUBE3/SFRP2/SMAD3/SOX9/TACSTD2/TCF3/TENT5A/TGFB1I1/TGFBR1/TIAM1/TNXB/VWC2/WNT7B/YAP1/ZBTB16/ZFP36L1/ZNF268/ZNF385A	54
1479	3D Downregulated	GO:Regulation Of Neurogenesis	GO:Regulation Of Neurogenesis	19/1956	67/16866	0.000151203	0.00834948	0.00777866	ASCL1/DLL1/FAIM/HES1/HES2/HES5/HES6/HMGB2/LEF1/LRP2/NOTCH1/OPRM1/RASSF10/REST/TGM2/WNT3/WNT7A/YAP1/ZNF335	19
1480	3D Downregulated	GO:Ribonucleoprotein Complex Biogenesis	GO:Ribonucleoprotein Complex Biogenesis	28/1956	118/16866	0.000155658	0.00852327	0.00794057	EXOSC10/NVL/RPL5/RPL7/RPL11/RPL14/RPL35A/RPL38/RPS3A/RPS4X/RPS5/RPS6/RPS7/RPS8/RPS9/RPS11/RPS13/RPS14/RPS15/RPS15A/RPS16/RPS19/RPS23/RPS24/RPS25/RPS27/RPS28/SPPL2B	28
1481	3D Downregulated	Reactome:Defective B3GALTL Causes PpS	Reactome:Defective B3GALTL Causes PpS	13/1956	37/16866	0.00015917	0.00864295	0.00805207	ADAMTS2/ADAMTS6/ADAMTS7/ADAMTS12/ADAMTSL1/B3GLCT/SEMA5A/SEMA5B/SPON1/THBS1/THBS2/THSD4/THSD7A	13
1482	3D Downregulated	GO:Limb Development	GO:Limb Development	1956-11-01	28/16866	0.000161978	0.00872273	0.00812639	GLI3/INTU/KAT2B/KREMEN1/LRP4/PCSK5/PTCH1/RSPO2/SALL1/SMOC1/ZNRF3	11
1483	3D Downregulated	GO:Ribosomal Small Subunit Biogenesis	GO:Ribosomal Small Subunit Biogenesis	22/1956	84/16866	0.000171023	0.00906734	0.00844745	EXOSC10/RPS3A/RPS4X/RPS5/RPS6/RPS7/RPS8/RPS9/RPS11/RPS13/RPS14/RPS15/RPS15A/RPS16/RPS19/RPS23/RPS24/RPS25/RPS27/RPS28/RPSA/SPPL2B	22
1484	3D Downregulated	GO:Collagen Fibril Organization	GO:Collagen Fibril Organization	14/1956	42/16866	0.000171161	0.00906734	0.00844745	ADAMTS2/COL1A2/COL3A1/COL5A1/COL11A1/COL12A1/COL27A1/CRTAP/LOXL4/LUM/NF1/TGFBR1/TLL1/TLL2	14
1485	3D Downregulated	IPA:Pulmonary Healing Signaling Pathway	IPA:Pulmonary Healing Signaling Pathway	15/1956	47/16866	0.000175903	0.00924343	0.00861149	ACKR3/CCNB1/CCND1/CDC25C/CHRNA7/CXCR4/DLK1/FGFR1/FGFR2/FOXM1/JAG1/MYD88/NOTCH1/THBS1/WNT5A	15
1486	3D Downregulated	GO:Synapse Organization	GO:Synapse Organization	30/1956	131/16866	0.000181923	0.00948329	0.00883495	ADGRL3/AGRN/CACNB1/CACNB4/CBLN1/CHRNA7/CNTN2/DNER/DNM3/ELFN1/F2R/GPC4/KY/LRP4/LRRC4C/NTNG1/PCDHB5/PCDHB13/PDZRN3/POU4F1/PPFIBP1/PTPRF/PTPRS/REST/SDK1/SEMA3E/SLITRK1/SNCG/UNC13B/WNT7B	30
1487	3D Downregulated	Reactome:Defective B3GALT6 Causes EDSP2 And SEMDJL1	Reactome:Defective B3GALT6 Causes EDSP2 And SEMDJL1	1956-09-01	20/16866	0.000188913	0.00961685	0.00895938	AGRN/CSPG5/GPC1/GPC2/GPC3/GPC4/GPC5/NCAN/SDC2	9
1488	3D Downregulated	Reactome:Defective B3GAT3 Causes JDSSDHD	Reactome:Defective B3GAT3 Causes JDSSDHD	1956-09-01	20/16866	0.000188913	0.00961685	0.00895938	AGRN/CSPG5/GPC1/GPC2/GPC3/GPC4/GPC5/NCAN/SDC2	9
1489	3D Downregulated	Reactome:Regulation Of FZD By Ubiquitination	Reactome:Regulation Of FZD By Ubiquitination	1956-09-01	20/16866	0.000188913	0.00961685	0.00895938	LGR4/LGR5/LRP5/LRP6/RNF43/RPS27A/RSPO2/UBA52/ZNRF3	9
1490	3D Downregulated	MSigDB:UV Response Dn	MSigDB:UV Response Dn	32/1956	144/16866	0.00020396	0.0103024	0.00959804	ACVR2A/ADGRL2/ADORA2B/ANXA4/ATP2B4/BCKDHB/CCN1/COL1A2/COL3A1/COL11A1/DDAH1/DMAC2L/ERBB2/FBLN5/HAS2/IGF1R/KIT/LPAR1/MAP2K5/MGMT/PDGFRB/PLPP3/PMP22/PTPN21/RGS4/RND3/RXRA/SCHIP1/SDC2/SMAD3/TGFBR3/ZMIZ1	32
1491	3D Downregulated	KEGG:Pathways in cancer	KEGG:Pathways in cancer	89/1956	531/16866	0.000207289	0.01039	0.00967966	ADCY1/ADCY6/ADCY7/ARAF/ARHGEF1/AXIN2/BCL2/BCR/BIRC5/CASP9/CCNA2/CCND1/CDK2/CDK6/CKS2/CTBP2/CTNNA1/CXCR4/DLL1/DLL3/E2F1/E2F2/EDNRA/EDNRB/ERBB2/F2R/FGF1/FGFR1/FGFR2/FGFR3/FRAT2/FZD7/FZD10/GADD45G/GLI2/GLI3/GNAI2/GNG5/GNG11/GSTA4/HDAC1/HES1/HES5/IGF1R/IGF2/IKBKB/IL3RA/JAG1/KIT/LAMA2/LAMA4/LAMB2/LEF1/LPAR1/LPAR2/LPAR4/LRP5/LRP6/MAPK10/MGST1/NFKB2/NOTCH1/NOTCH3/NOTCH4/NTRK1/PDGFRB/PGF/PLEKHG5/PTCH1/PT…	89
1492	3D Downregulated	Reactome:Signaling By NOTCH1	Reactome:Signaling By NOTCH1	20/1956	74/16866	0.000210381	0.0104644	0.00974903	APH1B/CCNC/DLK1/DLL1/DNER/DTX4/HDAC1/HDAC4/HDAC6/HDAC7/HDAC11/HES5/JAG1/KAT2B/MIB1/NCSTN/NOTCH1/RPS27A/TLE1/UBA52	20
1493	3D Downregulated	Reactome:O-glycosylation Of TSR Domain-Containing Proteins	Reactome:O-glycosylation Of TSR Domain-Containing Proteins	13/1956	38/16866	0.000216456	0.0106074	0.00988219	ADAMTS2/ADAMTS6/ADAMTS7/ADAMTS12/ADAMTSL1/B3GLCT/SEMA5A/SEMA5B/SPON1/THBS1/THBS2/THSD4/THSD7A	13
1494	3D Downregulated	KEGG:Axon guidance	KEGG:Axon guidance	38/1956	182/16866	0.00021651	0.0106074	0.00988219	BMPR1B/BOC/CXCR4/EFNA1/EFNA4/EFNB1/EPHA3/EPHA5/EPHA7/EPHB2/EPHB4/EPHB6/GDF7/GNAI2/LRRC4C/NEO1/NTNG1/PAK1/PLXNA2/PLXNB1/PTCH1/RGMA/RGS3/RND1/ROBO1/ROBO3/SEMA3A/SEMA3D/SEMA3E/SEMA3F/SEMA5A/SEMA5B/SEMA6C/SMO/SRGAP3/TRPC3/UNC5C/WNT5A	38
1495	3D Downregulated	GO:Negative Regulation Of Signal Transduction	GO:Negative Regulation Of Signal Transduction	51/1956	267/16866	0.000218396	0.0106199	0.00989385	ADAMTS12/APCDD1/BCL2/CADM4/CARD8/CCNC/CRHBP/CSNK2A2/CYP26A1/CYP26B1/CYP26C1/DKK3/DLK1/ENPP1/ENTREP1/GATA2/GATA3/GLI3/GPC1/GPC3/GPR108/IGFBP3/INPPL1/LEPROT/LGR4/LRRC14/MFHAS1/MPIG6B/NFKBIL1/NIBAN2/NKD1/NRARP/NRG1/NXN/PID1/PTCH1/QARS1/RACK1/RNF43/SFRP2/SFRP4/SIGIRR/SMPD1/SORD/THBS1/TLE1/TMBIM6/TSPAN6/TSPAN15/TYRO3/UBASH3B	51
1496	3D Downregulated	KEGG:Glycosaminoglycan biosynthesis	KEGG:Glycosaminoglycan biosynthesis	16/1956	53/16866	0.000223845	0.0108043	0.0100656	B4GALT7/CHST3/CHST6/CHST13/CHST14/CHST15/CSGALNACT1/EXTL2/FUT8/HS3ST3B1/HS3ST5/HS6ST1/HS6ST3/NDST3/UST/XYLT1	16
1497	3D Downregulated	Reactome:Defective EXT1 Causes Exostoses 1, TRPS2 And CHDS	Reactome:Defective EXT1 Causes Exostoses 1, TRPS2 And CHDS	1956-07-01	13/16866	0.000253689	0.0121547	0.0113237	AGRN/GPC1/GPC2/GPC3/GPC4/GPC5/SDC2	7
1498	3D Downregulated	GO:Chordate Embryonic Development	GO:Chordate Embryonic Development	17/1956	59/16866	0.000268919	0.0127903	0.0119159	BRCA1/FGFR1/FGFR2/FOXD3/FUT8/GATA3/HES5/IGF2/INTU/PCSK5/PTCH1/STIL/TGFBR1/TRIM71/WNT5A/WNT7B/XYLT1	17
1499	3D Downregulated	Reactome:SARS-CoV-2 Infection	Reactome:SARS-CoV-2 Infection	53/1956	283/16866	0.00027663	0.0130007	0.0121119	AAAS/AGRN/ATG14/CHMP2B/FAU/FUT8/GPC1/GPC2/GPC3/GPC4/GPC5/IKBKB/IL17RC/IRF7/ISG15/KPNA2/MAGT1/MAN2A1/MASP1/NUP107/NUP214/PARP14/RPS3/RPS3A/RPS4X/RPS5/RPS6/RPS7/RPS8/RPS9/RPS11/RPS12/RPS13/RPS14/RPS15/RPS15A/RPS16/RPS19/RPS20/RPS21/RPS23/RPS24/RPS25/RPS27/RPS27A/RPS28/RPS29/RPSA/SDC2/TAB1/TRIM4/UBA52/ZDHHC11	53
1500	3D Downregulated	GO:Cytoskeleton-Dependent Cytokinesis	GO:Cytoskeleton-Dependent Cytokinesis	21/1956	81/16866	0.000277333	0.0130007	0.0121119	ANLN/AURKB/BBS4/BIRC5/CDCA8/CEP55/CUL7/ECT2/ESPL1/EXOC3/INCENP/KIF4A/KIF20A/KIF23/MITD1/PDCD6IP/PLK1/SEPTIN1/SEPTIN2/SEPTIN10/SNX33	21
1501	3D Downregulated	Reactome:HS-GAG Degradation	Reactome:HS-GAG Degradation	1956-09-01	21/16866	0.000296695	0.0137674	0.0128262	AGRN/GLB1L/GPC1/GPC2/GPC3/GPC4/GPC5/GUSB/SDC2	9
1502	3D Downregulated	GO:Regulation Of Mitotic Cell Cycle Spindle Assembly Checkpoint	GO:Regulation Of Mitotic Cell Cycle Spindle Assembly Checkpoint	1956-08-01	17/16866	0.000297913	0.0137674	0.0128262	AURKB/BIRC5/CCNB1/CDCA8/GEN1/INCENP/MAD2L1/NDC80	8
1503	3D Downregulated	GO:Establishment Of Planar Polarity	GO:Establishment Of Planar Polarity	1956-05-01	7/16866	0.000358183	0.0162078	0.0150997	BRSK2/CELSR1/INTU/NPHP1/VANGL2	5
1504	3D Downregulated	GO:Positive Regulation Of Attachment Of Mitotic Spindle Microtubules To Kinetochore	GO:Positive Regulation Of Attachment Of Mitotic Spindle Microtubules To Kinetochore	1956-05-01	7/16866	0.000358183	0.0162078	0.0150997	BIRC5/CDCA8/INCENP/KAT2B/KAT5	5
1505	3D Downregulated	GO:Regulation Of Attachment Of Mitotic Spindle Microtubules To Kinetochore	GO:Regulation Of Attachment Of Mitotic Spindle Microtubules To Kinetochore	1956-05-01	7/16866	0.000358183	0.0162078	0.0150997	BIRC5/CDCA8/INCENP/KAT2B/KAT5	5
1506	3D Downregulated	GO:Regulation Of Signal Transduction	GO:Regulation Of Signal Transduction	39/1956	193/16866	0.000363349	0.0163281	0.0152118	ADCYAP1/CD24/CD46/CHRNA7/DGKQ/DLL1/FGFR2/FRMPD1/GAS1/GATA3/IGFBP3/INTU/LFNG/LLGL1/MDFIC/MPIG6B/PLCE1/PRAG1/PTCH1/PXN/RGS3/RGS4/RGS5/RGS20/RORA/SEMA5A/SH3TC2/SIK2/SOCS2/TCF7L1/TIMP1/TMEM108/TMEM237/TRIM5/TSPAN15/UBASH3B/USP20/VEPH1/YJEFN3	39
1507	3D Downregulated	GO:Mitotic Metaphase Plate Congression	GO:Mitotic Metaphase Plate Congression	15/1956	50/16866	0.000376284	0.0167936	0.0156455	CCNB1/CDCA5/CDCA8/CDT1/CENPE/CEP55/CHMP2B/KIF2C/KIF22/KIFC1/NDC80/NUF2/PDCD6IP/PSRC1/RMDN1	15
1508	3D Downregulated	GO:Positive Regulation Of Cell Population Proliferation	GO:Positive Regulation Of Cell Population Proliferation	81/1956	483/16866	0.000385119	0.0170158	0.0158525	ACER3/AMH/BCL2/BIRC5/CCNA2/CDC7/CDH13/CDK2/CDK6/CHRD/CHRNA7/CRLF1/DBF4B/DLL1/E2F1/ERBB2/ERBB4/F2R/FGF1/FGFR1/FGFR2/FGFR3/FOXM1/FOXP1/GNAI2/HAS2/HDAC1/HDAC4/HES1/HES5/ID2/IGF1R/IGF2/INSM1/IRS2/KIF20B/LEF1/LIFR/LRP5/MEGF10/MEIS1/NES/NOP2/NOTCH1/NRG1/NTRK2/PAK1/PAX2/PDGFRB/PGF/PID1/PLA2G2C/POU3F2/POU3F3/PTN/RASSF10/RPS4X/RPS6/RPS9/RPS15A/RTKN2/S100A13/SFRP2/SIX2/SOX9/SS18/TCF7L2/TFAP2B/TGFBR1/TGFBR3…	81
1509	3D Downregulated	GO:Mitotic Nuclear Division	GO:Mitotic Nuclear Division	14/1956	45/16866	0.000386485	0.0170158	0.0158525	CENPI/ESPL1/KIF18B/KIFC1/KNSTRN/KNTC1/NCAPG2/NDC80/NDE1/PLK1/SMC4/SPAG5/UBE2C/ZWINT	14
1510	3D Downregulated	Reactome:AURKA Activation By TPX2	Reactome:AURKA Activation By TPX2	19/1956	72/16866	0.000417978	0.0182788	0.0170292	AURKA/CENPJ/CEP57/CEP152/CEP192/CEP290/CETN2/CNTRL/HAUS5/HAUS6/NDE1/NEDD1/NEK2/NINL/ODF2/PLK1/PLK4/SDCCAG8/TPX2	19
1511	3D Downregulated	GO:rRNA Processing	GO:rRNA Processing	24/1956	101/16866	0.000436016	0.0189405	0.0176456	EXOSC9/EXOSC10/LAS1L/NOP2/NOP53/NSA2/NVL/RPL5/RPL7/RPL11/RPL14/RPL27/RPL35A/RPS6/RPS7/RPS14/RPS15/RPS16/RPS19/RPS24/RPS25/RPS27/RPS28/SPPL2B	24
1512	3D Downregulated	GO:Brain Development	GO:Brain Development	35/1956	169/16866	0.000441452	0.0190497	0.0177473	ADGRG1/ADGRL2/ADGRL3/B3GNT5/BBS4/CA10/CDK5RAP3/CENPF/CNTN4/CTNS/CXCR4/DMBX1/EPHA7/FOXJ1/GRIN2A/HES5/JHY/MACROH2A2/MEIS1/MFSD2A/NES/NF1/PAX2/PBX3/PCDH18/POMK/POU6F1/PPT1/PTCH1/QARS1/RAPGEF2/SHROOM4/UFC1/VPS51/ZNF335	35
1513	3D Downregulated	GO:Plasma Membrane Bounded Cell Projection Assembly	GO:Plasma Membrane Bounded Cell Projection Assembly	51/1956	275/16866	0.000453097	0.0193082	0.0179882	AIF1L/ANO6/ARHGEF4/BBS4/CC2D2A/CCDC65/CDC14A/CDH13/CENPJ/CEP162/CEP290/CFAP70/DNM3/DZIP1L/EHD1/EMP3/EZR/FGD3/FOXJ1/HDAC6/IFT27/IFT80/INTU/KIF24/KIT/MACIR/MYLK/NOTCH1/NPHP3/PARVA/PLK4/PMP22/RAPGEF2/RAPGEF6/RFX3/RP2/RPGR/S1PR1/SEPTIN2/SPATA13/SRGAP3/SSX2IP/TCTN1/TCTN2/TCTN3/TMEM17/TMEM231/TMEM237/TTC8/TTLL3/TXNDC15	51
1514	3D Downregulated	GO:Bone Morphogenesis	GO:Bone Morphogenesis	1956-07-01	14/16866	0.000456615	0.0193082	0.0179882	BMPR1B/CYP26B1/FGFR2/FGFR3/LRP5/SFRP4/TFAP2A	7
1515	3D Downregulated	Reactome:Repression Of WNT Target Genes	Reactome:Repression Of WNT Target Genes	1956-07-01	14/16866	0.000456615	0.0193082	0.0179882	AXIN2/CTBP2/HDAC1/LEF1/TCF7L1/TCF7L2/TLE1	7
1516	3D Downregulated	Reactome:Activated NOTCH1 Transmits Signal To Nucleus	Reactome:Activated NOTCH1 Transmits Signal To Nucleus	1956-11-01	31/16866	0.000459295	0.0193082	0.0179882	APH1B/DLK1/DLL1/DNER/DTX4/JAG1/MIB1/NCSTN/NOTCH1/RPS27A/UBA52	11
1517	3D Downregulated	Reactome:Collagen Biosynthesis And Modifying Enzymes	Reactome:Collagen Biosynthesis And Modifying Enzymes	18/1956	67/16866	0.000464085	0.0193845	0.0180592	ADAMTS2/COL1A2/COL3A1/COL5A1/COL6A1/COL6A2/COL6A3/COL7A1/COL11A1/COL12A1/COL21A1/COL24A1/COL27A1/COL28A1/CRTAP/P3H2/TLL1/TLL2	18
1518	3D Downregulated	GO:Extracellular Matrix Organization	GO:Extracellular Matrix Organization	36/1956	176/16866	0.00047202	0.0195903	0.018251	ADAMTS2/ADAMTS6/ADAMTS7/ADAMTS12/APLP1/CAPG/CCDC80/COL1A2/COL3A1/COL5A1/COL7A1/COL11A1/COL12A1/COL24A1/COL27A1/COL28A1/CRTAP/FLRT2/GPM6B/HAS2/LOXL4/LUM/MATN2/MMP15/NDNF/NF1/POSTN/SMOC1/SMOC2/SPINK5/ST7/TGFBI/TGFBR1/THSD4/TLL1/TLL2	36
1519	3D Downregulated	Reactome:SARS-CoV-2-host Interactions	Reactome:SARS-CoV-2-host Interactions	39/1956	196/16866	0.000500882	0.0206566	0.0192444	AAAS/ATG14/FAU/IKBKB/IL17RC/IRF7/ISG15/KPNA2/MASP1/NUP107/NUP214/RPS3/RPS3A/RPS4X/RPS5/RPS6/RPS7/RPS8/RPS9/RPS11/RPS12/RPS13/RPS14/RPS15/RPS15A/RPS16/RPS19/RPS20/RPS21/RPS23/RPS24/RPS25/RPS27/RPS27A/RPS28/RPS29/RPSA/TAB1/TRIM4	39
1520	3D Downregulated	GO:Dorsal/Ventral Pattern Formation	GO:Dorsal/Ventral Pattern Formation	1956-10-01	27/16866	0.000561344	0.0230045	0.0214318	ANKS1B/BMPR1B/CHRD/GLI2/LHX1/LMX1B/PTCH1/TLL1/TLL2/WNT8B	10
1521	3D Downregulated	GO:Extracellular Structure Organization	GO:Extracellular Structure Organization	25/1956	109/16866	0.00059059	0.0240518	0.0224075	ADAMTS2/ADAMTS6/ADAMTS7/ADAMTS12/APLP1/CCDC80/COL1A2/COL3A1/COL5A1/COL7A1/COL11A1/COL24A1/COL28A1/MATN2/MMP15/NDNF/NF1/POSTN/SMOC1/SMOC2/SPINK5/ST7/TGFBI/TGFBR1/THSD4	25
1522	3D Downregulated	Reactome:Metabolism Of RNA	Reactome:Metabolism Of RNA	105/1956	666/16866	0.000605077	0.0244887	0.0228145	AAAS/CLNS1A/DDX39B/ELAVL2/ENPP2/EXOSC9/EXOSC10/FAU/GTF2F2/GTPBP3/IGF2/IGF2BP1/LAS1L/LSM5/MTERF4/NOP2/NUP107/NUP214/NXF1/PABPC1/PABPN1/PNRC2/POP5/PPIH/PPIL3/PPWD1/PRORP/PRPF31/RNPC3/RPL3/RPL4/RPL5/RPL6/RPL7/RPL7A/RPL9/RPL10A/RPL11/RPL12/RPL13A/RPL14/RPL18/RPL18A/RPL19/RPL22/RPL23/RPL27/RPL27A/RPL28/RPL29/RPL30/RPL31/RPL32/RPL34/RPL35/RPL35A/RPL36/RPL37A/RPL38/RPL39/RPL41/RPLP0/RPLP1/RPLP2/RPS3/RPS…	105
1523	3D Downregulated	GO:Positive Regulation Of Mitotic Cell Cycle Phase Transition	GO:Positive Regulation Of Mitotic Cell Cycle Phase Transition	17/1956	63/16866	0.000625327	0.0249194	0.0232158	CCNB1/CCND1/CDC7/CDC20/CDC25C/CDCA5/CENPJ/DBF4B/DLGAP5/ESPL1/PHB2/PHOX2B/RCC2/RGCC/RRM2/STIL/UBE2C	17
1524	3D Downregulated	KEGG:Basal cell carcinoma	KEGG:Basal cell carcinoma	17/1956	63/16866	0.000625327	0.0249194	0.0232158	AXIN2/FZD7/FZD10/GADD45G/GLI2/GLI3/LEF1/PTCH1/SMO/TCF7L1/TCF7L2/WNT3/WNT5A/WNT7A/WNT7B/WNT8B/WNT9B	17
1525	3D Downregulated	MSigDB:Notch Signaling	MSigDB:Notch Signaling	1956-11-01	32/16866	0.000627192	0.0249194	0.0232158	CCND1/DLL1/DTX4/FZD7/HES1/JAG1/LFNG/NOTCH1/NOTCH3/TCF7L2/WNT5A	11
1526	3D Downregulated	GO:Histone H2A Ubiquitination	GO:Histone H2A Ubiquitination	1956-06-01	11/16866	0.000664087	0.0257804	0.0240179	BARD1/BRCA1/DEPDC1B/RAD51/RNF2/UBR2	6
1527	3D Downregulated	GO:Positive Regulation Of Mitotic Cell Cycle Spindle Assembly Checkpoint	GO:Positive Regulation Of Mitotic Cell Cycle Spindle Assembly Checkpoint	1956-06-01	11/16866	0.000664087	0.0257804	0.0240179	BIRC5/CDCA8/GEN1/INCENP/MAD2L1/NDC80	6
1528	3D Downregulated	GO:Positive Regulation Of Spindle Checkpoint	GO:Positive Regulation Of Spindle Checkpoint	1956-06-01	11/16866	0.000664087	0.0257804	0.0240179	BIRC5/CDCA8/GEN1/INCENP/MAD2L1/NDC80	6
1529	3D Downregulated	GO:Negative Regulation Of Neuron Differentiation	GO:Negative Regulation Of Neuron Differentiation	1956-09-01	23/16866	0.000664687	0.0257804	0.0240179	CNTN4/DLL1/HES1/HES5/NEPRO/POU4F2/REST/SOX3/SOX9	9
1530	3D Downregulated	GO:External Encapsulating Structure Organization	GO:External Encapsulating Structure Organization	25/1956	110/16866	0.000681611	0.0262803	0.0244837	ADAMTS2/ADAMTS6/ADAMTS7/ADAMTS12/APLP1/CCDC80/COL1A2/COL3A1/COL5A1/COL7A1/COL11A1/COL24A1/COL28A1/MATN2/MMP15/NDNF/NF1/POSTN/SMOC1/SMOC2/SPINK5/ST7/TGFBI/TGM1/THSD4	25
1531	3D Downregulated	Reactome:Constitutive Signaling By NOTCH1 HD+PEST Domain Mutants	Reactome:Constitutive Signaling By NOTCH1 HD+PEST Domain Mutants	16/1956	58/16866	0.000687391	0.0263473	0.024546	APH1B/CCNC/DLL1/HDAC1/HDAC4/HDAC6/HDAC7/HDAC11/HES5/JAG1/KAT2B/MIB1/NCSTN/NOTCH1/RPS27A/UBA52	16
1532	3D Downregulated	GO:Regulation Of Cell Population Proliferation	GO:Regulation Of Cell Population Proliferation	118/1956	766/16866	0.000702104	0.0267538	0.0249248	ACER3/ADGRG1/AMH/AVPR2/AXIN2/BCL2/BIRC5/BTG1/BTG2/CADM4/CBFA2T3/CDC6/CDC7/CDH13/CDK2/CDK6/CDKN2C/CHRNA7/CLDN19/CLMN/CRLF1/CTBP2/DBF4B/DDAH1/DLL1/ERBB2/ERBB4/F2R/FGF1/FGFR1/FGFR2/FGFR3/FOXM1/GATA3/GLMN/GNAI2/GSDME/H2AC6/HAS2/HDAC1/HDAC4/HES1/HES5/HMGB2/ID2/IFITM1/IGF1R/IGF2/IGFBP3/INSM1/IRS2/JAG1/KAT2B/KIF20B/KIT/KSR1/LIFR/LMNA/LRP5/MEAK7/MEIS1/NIBAN2/NOP2/NOTCH1/NRG1/NTRK1/NTRK2/OPRM1/P3H2/PAK1/P…	118
1533	3D Downregulated	GO:Regulation Of Cell Differentiation	GO:Regulation Of Cell Differentiation	38/1956	193/16866	0.000724504	0.0274469	0.0255705	BRD7/CASZ1/CCN2/CD24/CDK5RAP3/CDK6/CDK9/DAG1/DLL1/EPHA3/FADS1/FGFR1/FGFR2/GATA3/HDAC1/HES5/ID2/IGF2/INSM1/LEF1/MBD3/MEGF10/NEUROD4/NF1/NOTCH4/POU4F2/REST/SMOC1/SS18/ST7/TAF8/TFAP2A/TFAP2B/TGFBR1/TIAM1/TNXB/ZFP36L1/ZNF268	38
1534	3D Downregulated	GO:Regulation Of Nuclear Division	GO:Regulation Of Nuclear Division	1956-08-01	19/16866	0.000748162	0.0281793	0.0262528	CDC25C/CDCA2/CUL7/CUL9/KIF20B/MKI67/NEK2/OBSL1	8
1535	3D Downregulated	Reactome:Metabolism	Reactome:Metabolism	282/1956	2049/16866	0.000768621	0.0286951	0.0267333	AAAS/AADAT/AASS/ABCA1/ABCB11/ABHD3/ABHD10/ACAA2/ACAD10/ACADS/ACBD7/ACER3/ACSF2/ACSL1/ACSS2/ADAL/ADCY1/ADCY6/ADCY7/AGPAT2/AGRN/AHCY/AK4/AK7/ALDH3B1/ALDH18A1/ARSB/ARV1/ATP5MC2/B4GALT7/BBOX1/BCHE/BCKDHB/BCO1/BDH2/CA14/CCNC/CHRM3/CHST3/CHST6/CHST13/CHST14/CHST15/CKB/COMT/COX7C/COX15/COX20/CRYM/CSAD/CSGALNACT1/CSNK2A2/CSPG5/CTPS2/CUBN/CYP2E1/CYP2U1/CYP7B1/CYP26A1/CYP26B1/CYP26C1/DARS1/DCTD/DDAH1/DHCR7…	282
1536	3D Downregulated	Reactome:YAP1- And WWTR1 (TAZ)-stimulated Gene Expression	Reactome:YAP1- And WWTR1 (TAZ)-stimulated Gene Expression	1956-07-01	15/16866	0.000770664	0.0286951	0.0267333	CCN2/HIPK2/KAT2B/NPPA/TEAD2/TEAD3/YAP1	7
1537	3D Downregulated	GO:Contact Inhibition	GO:Contact Inhibition	1956-04-01	5/16866	0.000818488	0.0296293	0.0276036	CEL/PAK1/SMO/YAP1	4
1538	3D Downregulated	GO:Mesenchymal To Epithelial Transition Involved In Metanephros Morphogenesis	GO:Mesenchymal To Epithelial Transition Involved In Metanephros Morphogenesis	1956-04-01	5/16866	0.000818488	0.0296293	0.0276036	PAX2/SALL1/SIX2/SMO	4
1539	3D Downregulated	GO:Positive Regulation Of Mitotic Cytokinesis	GO:Positive Regulation Of Mitotic Cytokinesis	1956-04-01	5/16866	0.000818488	0.0296293	0.0276036	BIRC5/CDCA8/INCENP/KIF20B	4
1540	3D Downregulated	Reactome:Defective LFNG Causes SCDO3	Reactome:Defective LFNG Causes SCDO3	1956-04-01	5/16866	0.000818488	0.0296293	0.0276036	LFNG/NOTCH1/NOTCH3/NOTCH4	4
1541	3D Downregulated	Reactome:NGF-independant TRKA Activation	Reactome:NGF-independant TRKA Activation	1956-04-01	5/16866	0.000818488	0.0296293	0.0276036	ADCYAP1/ADCYAP1R1/NTRK1/NTRK2	4
1542	3D Downregulated	GO:Ephrin Receptor Signaling Pathway	GO:Ephrin Receptor Signaling Pathway	13/1956	43/16866	0.000839366	0.0301849	0.0281213	ANKS1B/EFNA1/EFNA4/EFNB1/EPHA3/EPHA5/EPHA7/EPHA10/EPHB2/EPHB4/EPHB6/PAK1/TIAM1	13
1543	3D Downregulated	KEGG:Notch signaling pathway	KEGG:Notch signaling pathway	16/1956	59/16866	0.000843102	0.0301849	0.0281213	APH1B/CTBP2/DLL1/DLL3/DTX4/HDAC1/HES1/HES5/JAG1/KAT2B/LFNG/NCSTN/NOTCH1/NOTCH3/NOTCH4/TLE1	16
1544	3D Downregulated	GO:Positive Regulation Of Bone Mineralization	GO:Positive Regulation Of Bone Mineralization	1956-12-01	38/16866	0.000857534	0.0304178	0.0283383	ACVR2A/ACVR2B/ANO6/ATRAID/BMPR1B/CCNA2/GPM6B/ISG15/PTN/RXRA/TENT5A/TFAP2A	12
1545	3D Downregulated	GO:Negative Regulation Of Glial Cell Differentiation	GO:Negative Regulation Of Glial Cell Differentiation	1956-05-01	8/16866	0.000863612	0.0304178	0.0283383	HES1/HES5/NF1/NOTCH1/TMEM98	5
1546	3D Downregulated	GO:Sympathetic Ganglion Development	GO:Sympathetic Ganglion Development	1956-05-01	8/16866	0.000863612	0.0304178	0.0283383	INSM1/NELL2/PHOX2B/SEMA3A/SEMA3F	5
1547	3D Downregulated	GO:Regulation Of Small GTPase Mediated Signal Transduction	GO:Regulation Of Small GTPase Mediated Signal Transduction	26/1956	118/16866	0.000882427	0.0309134	0.0288	AKAP13/ARHGAP4/ARHGAP5/ARHGAP11A/ARHGAP21/ARHGAP27/ARHGAP29/ARHGAP32/ARHGEF1/ARHGEF4/BCR/ECT2/FGD3/FOXM1/GMIP/MCF2/PLCE1/PLEKHG4B/SPATA13/SRGAP3/STARD13/SYDE1/TGM2/TIAM1/TNFRSF25/VAV3	26
1548	3D Downregulated	GO:Positive Regulation Of Transcription By RNA Polymerase II	GO:Positive Regulation Of Transcription By RNA Polymerase II	140/1956	938/16866	0.000892246	0.0310902	0.0289647	ACVR2A/ADCYAP1/AGO1/AGRN/ASCL1/ASXL3/AUTS2/BCL2L12/BCL9/BHLHE23/BMPR1B/BRCA1/BRD8/CASZ1/CCNA2/CCNC/CDH13/CDK9/CREB3L4/CRTC1/CTBP2/DLL1/E2F1/E2F2/EAF2/ESRRB/ESRRG/FGF1/FGFR2/FOXD3/FOXJ1/FOXM1/GATA2/GATA3/GLI2/GLI3/GLIS1/GLMP/GSX1/GTF2F2/HDAC1/HDAC4/HELZ2/HES1/HIPK2/HMGB2/IGF2/IKBKB/IRF7/IRF9/IRX3/JAG1/KAT2B/KAT5/LDB2/LEF1/LITAF/LMO1/LMX1A/LMX1B/LRP5/LRP6/MAP2K5/MC1R/MEIS1/MIR9-1HG/MUC1/MYBL2/MYCN/…	140
1549	3D Downregulated	GO:Canonical Wnt Signaling Pathway	GO:Canonical Wnt Signaling Pathway	17/1956	65/16866	0.000920733	0.0319122	0.0297305	FRAT2/FZD7/FZD10/GATA3/LEF1/LRP5/LRP6/SFRP2/SFRP4/TCF7L1/TCF7L2/WNT3/WNT5A/WNT7A/WNT7B/WNT8B/WNT9B	17
1550	3D Downregulated	Reactome:EPH-ephrin Mediated Repulsion Of Cells	Reactome:EPH-ephrin Mediated Repulsion Of Cells	14/1956	49/16866	0.00100171	0.0343534	0.0320048	APH1B/EFNA1/EFNA4/EFNB1/EPHA3/EPHA5/EPHA7/EPHA10/EPHB2/EPHB4/EPHB6/NCSTN/TIAM1/VAV3	14
1551	3D Downregulated	Reactome:Signaling By NOTCH3	Reactome:Signaling By NOTCH3	14/1956	49/16866	0.00100171	0.0343534	0.0320048	APH1B/DLGAP5/DLL1/HES5/JAG1/KAT2B/MIB1/NCSTN/NOTCH1/NOTCH3/RPS27A/TACC3/UBA52/WWC1	14
1552	3D Downregulated	Reactome:Separation Of Sister Chromatids	Reactome:Separation Of Sister Chromatids	34/1956	170/16866	0.00101076	0.0344822	0.0321248	AURKB/BIRC5/BUB1B/BUB3/CDC20/CDCA5/CDCA8/CENPE/CENPF/CENPH/CENPI/CENPL/CENPU/CLIP1/ESPL1/INCENP/KIF2C/KNL1/KNTC1/MAD2L1/NDC80/NDE1/NUF2/NUP107/PLK1/RCC2/RPS27/RPS27A/SKA2/SPC24/UBA52/UBE2C/ZWILCH/ZWINT	34
1553	3D Downregulated	GO:Embryonic Organ Development	GO:Embryonic Organ Development	19/1956	77/16866	0.00102344	0.034733	0.0323584	COBL/COL27A1/ESRRB/FGFR2/GATA3/GLI2/GLI3/IGF2/KIT/MFSD2A/NES/PBX3/PCSK5/RPL10/SALL1/STIL/TEAD2/TEAD3/WNT7B	19
1554	3D Downregulated	Reactome:Collagen Chain Trimerization	Reactome:Collagen Chain Trimerization	13/1956	44/16866	0.00106653	0.0360076	0.0335459	COL1A2/COL3A1/COL5A1/COL6A1/COL6A2/COL6A3/COL7A1/COL11A1/COL12A1/COL21A1/COL24A1/COL27A1/COL28A1	13
1555	3D Downregulated	Reactome:Adherens Junctions Interactions	Reactome:Adherens Junctions Interactions	1956-10-01	29/16866	0.00107239	0.0360191	0.0335566	AFDN/CDH5/CDH8/CDH9/CDH11/CDH12/CDH13/CTNNA1/NECTIN2/NECTIN3	10
1556	3D Downregulated	GO:Regulation Of Protein Phosphorylation	GO:Regulation Of Protein Phosphorylation	48/1956	265/16866	0.00111159	0.0371443	0.0346049	ACVR2A/AGER/ANGPT1/ATG14/AURKB/AXIN2/BIRC5/CADM4/CCNA2/CCND1/CDCA8/CDH5/CDK5RAP3/CHRNA7/CLDN19/ECT2/EFNA1/EIF2AK3/EPHA7/EPHB2/ERBB2/ERBB4/ERP29/FAXDC2/FGF1/HRC/IGF2/IGFBP3/INCENP/INSM1/LIMCH1/LRP6/MOB1B/NOP53/NRG1/NTRK1/NTRK2/PAK1/PELI2/PGF/PID1/PLCE1/PLPP3/PRR5L/RACK1/SORD/SOX9/VEGFC	48
1557	3D Downregulated	GO:Positive Regulation Of Phosphorylation	GO:Positive Regulation Of Phosphorylation	43/1956	231/16866	0.00112598	0.0374332	0.034874	ACVR2A/AGER/AMH/ANGPT1/ATG14/AURKB/AXIN2/BIRC5/CCNA2/CCND1/CDCA8/CHRNA7/CLDN19/DDR1/EFNA1/EPHB4/ERBB2/ERBB4/ERP29/FAXDC2/FGF1/FGFR1/FGFR2/FGFR3/FZD7/GLMN/IGF1R/IGF2/INCENP/LIMCH1/MOB1B/NTRK1/NTRK2/PAK1/PDGFRB/PELI2/PGF/RACK1/ROR1/SOX9/THBS1/TYRO3/VEGFC	43
1558	3D Downregulated	GO:Neuron Migration	GO:Neuron Migration	15/1956	55/16866	0.00113746	0.0376228	0.0350507	AUTS2/CELSR1/DNER/FGFR1/KIAA0319L/NDNF/NEO1/NTRK2/PHOX2B/RAPGEF2/SDCCAG8/SEMA3A/SEMA3E/SH3RF1/TUBB2B	15
1559	3D Downregulated	GO:Negative Regulation Of Canonical Wnt Signaling Pathway	GO:Negative Regulation Of Canonical Wnt Signaling Pathway	25/1956	114/16866	0.00117889	0.0387963	0.0361439	ANKRD6/AXIN2/CTNND1/DKK3/DKKL1/GLI3/HDAC1/HECW1/KREMEN1/LATS2/LMBR1L/LRP4/NKD1/NPHP3/RBMS3/SFRP2/SFRP4/SOX9/SOX13/STK3/TCF7L2/TLE1/TMEM88/WNT5A/ZNRF3	25
1560	3D Downregulated	GO:Attachment Of Mitotic Spindle Microtubules To Kinetochore	GO:Attachment Of Mitotic Spindle Microtubules To Kinetochore	1956-06-01	12/16866	0.00119804	0.038838	0.0361828	CDT1/CENPE/KIF2C/NDC80/NUF2/RMDN1	6
1561	3D Downregulated	GO:Histone Monoubiquitination	GO:Histone Monoubiquitination	1956-06-01	12/16866	0.00119804	0.038838	0.0361828	BARD1/BRCA1/DEPDC1B/RAD51/RNF2/UHRF1	6
1562	3D Downregulated	GO:Negative Regulation Of Stem Cell Differentiation	GO:Negative Regulation Of Stem Cell Differentiation	1956-06-01	12/16866	0.00119804	0.038838	0.0361828	HES1/HES5/JAG1/NOTCH1/REST/ZFP36L2	6
1563	3D Downregulated	IPA:Axonal Guidance Signaling	IPA:Axonal Guidance Signaling	20/1956	84/16866	0.00123241	0.0394007	0.0367071	CXCR4/DOCK1/ERBB2/GDF7/LINGO1/LRRC4C/MKNK1/MLC1/NGFR/NTNG1/PXN/RGS3/RND1/ROBO3/RTN4R/SDC2/SEMA3F/SEMA5A/SMO/WNT5A	20
1564	3D Downregulated	GO:Autonomic Nervous System Development	GO:Autonomic Nervous System Development	1956-07-01	16/16866	0.00123354	0.0394007	0.0367071	EDNRB/GATA3/NF1/NTRK1/PHOX2B/SEMA3A/TFAP2B	7
1565	3D Downregulated	Reactome:Polo-like Kinase Mediated Events	Reactome:Polo-like Kinase Mediated Events	1956-07-01	16/16866	0.00123354	0.0394007	0.0367071	CCNB1/CCNB2/CDC25C/CENPF/FOXM1/MYBL2/PLK1	7
1566	3D Downregulated	GO:Negative Regulation Of Wnt Signaling Pathway	GO:Negative Regulation Of Wnt Signaling Pathway	29/1956	140/16866	0.00130364	0.0414366	0.0386038	ANKRD6/APCDD1/AXIN2/CTNND1/DKK3/DKKL1/GLI3/HDAC1/HECW1/KREMEN1/LATS2/LMBR1L/LRP4/NKD1/NPHP3/NXN/RACK1/RBMS3/RNF43/SFRP2/SFRP4/SOX9/SOX13/STK3/TCF7L2/TLE1/TMEM88/WNT5A/ZNRF3	29
1567	3D Downregulated	KEGG:Wnt signaling pathway	KEGG:Wnt signaling pathway	33/1956	166/16866	0.00132211	0.0417738	0.0389179	AXIN2/CCND1/CSNK2A2/CTBP2/FRAT2/FZD7/FZD10/GPC4/LEF1/LGR4/LGR5/LRP5/LRP6/MAPK10/NKD1/PRICKLE2/RNF43/ROR1/RSPO2/SFRP2/SFRP4/SMAD3/TCF7L1/TCF7L2/TLE1/VANGL2/WNT3/WNT5A/WNT7A/WNT7B/WNT8B/WNT9B/ZNRF3	33
1568	3D Downregulated	Reactome:HDR Thru Homologous Recombination (HRR)	Reactome:HDR Thru Homologous Recombination (HRR)	17/1956	67/16866	0.00132737	0.0417738	0.0389179	BARD1/BRCA1/EME1/EXO1/GEN1/KAT5/POLE/RAD51/RAD51AP1/RFC3/RFC4/RFC5/RHNO1/RMI2/RPS27A/UBA52/XRCC2	17
1569	3D Downregulated	GO:Proteoglycan Metabolic Process	GO:Proteoglycan Metabolic Process	1956-09-01	25/16866	0.00133989	0.0417738	0.0389179	B4GALT7/BMPR1B/CHST8/CHST13/CHST14/CNMD/CSGALNACT1/GAL3ST4/XYLT1	9
1570	3D Downregulated	Reactome:NOTCH3 Activation And Transmission Of Signal To Nucleus	Reactome:NOTCH3 Activation And Transmission Of Signal To Nucleus	1956-09-01	25/16866	0.00133989	0.0417738	0.0389179	APH1B/DLL1/JAG1/MIB1/NCSTN/NOTCH3/RPS27A/TACC3/UBA52	9
1571	3D Downregulated	GO:Regulation Of Osteoblast Differentiation	GO:Regulation Of Osteoblast Differentiation	20/1956	85/16866	0.00143915	0.0443654	0.0413323	ACVR2A/ACVR2B/ATRAID/BMPR1B/CCNA2/CDK6/CHRD/FGFR2/IFITM1/LRP5/NOTCH1/PTCH1/RANBP3L/REST/SCUBE3/SMOC1/SOX9/TENT5A/WNT7B/YAP1	20
1572	3D Downregulated	GO:rRNA Metabolic Process	GO:rRNA Metabolic Process	21/1956	91/16866	0.00144148	0.0443654	0.0413323	EXOSC9/EXOSC10/NOP53/NVL/RPL5/RPL7/RPL11/RPL14/RPL27/RPL35A/RPS6/RPS7/RPS15/RPS16/RPS19/RPS24/RPS25/RPS27/RPS28/SPPL2B/ZFP36L1	21
1573	3D Downregulated	MSigDB:Hypoxia	MSigDB:Hypoxia	38/1956	200/16866	0.00144344	0.0443654	0.0413323	ACKR3/ADORA2B/AK4/BCL2/BTG1/CCN1/CCN2/CDKN1C/CHST3/COL5A1/CP/CSRP2/CXCR4/DPYSL4/EFNA1/GAA/GLRX/GPC1/GPC3/GPC4/GYS1/IGFBP3/ILVBL/IRS2/KLHL24/LDHA/NCAN/PGF/PNRC1/RORA/RRAGD/SDC2/SLC2A1/TES/TGFBI/TGM2/TPD52/WSB1	38
1574	3D Downregulated	GO:Metaphase Plate Congression	GO:Metaphase Plate Congression	14/1956	51/16866	0.00153565	0.0469779	0.0437662	CCNB1/CDCA5/CDCA8/CENPE/CENPF/CEP55/CHMP2B/INCENP/KIF2C/KIF22/KIFC1/NDC80/PDCD6IP/PSRC1	14
1575	3D Downregulated	GO:Gland Development	GO:Gland Development	18/1956	74/16866	0.00163532	0.0497933	0.0463891	CDK5RAP3/COBL/DKK3/EZR/FGFR2/GLI2/HES1/MSN/NF1/NOTCH4/NRG1/PCSK9/PTF1A/SALL1/SOX3/SOX9/TGFBR1/TGFBR3	18
828	3D Upregulated	Reactome:Neuronal System	Reactome:Neuronal System	139/2373	386/16866	7.61e-28	5.32e-24	4.53e-24	ACHE/ACTN2/ADCY4/ADCY5/ADCY8/AKAP5/APBA1/ARHGEF9/BEGAIN/CACNA1B/CACNA1E/CACNA2D2/CACNG8/CALM1/CAMK2A/CAMK2B/CAMK2D/CAMK4/CAMKK1/CAMKK2/CASK/CHRNA2/CHRNA3/CPLX1/DLG1/DLGAP1/DLGAP2/DLGAP3/EPB41L1/GABBR2/GABRA1/GABRA2/GABRA3/GABRA4/GABRA5/GABRB1/GABRB2/GABRB3/GABRG2/GAD2/GIT1/GJD2/GJD3/GNAI1/GNAL/GNB1/GNB5/GNG4/GNG8/GPRIN1/GRIA1/GRIA2/GRIN2B/GRIP2/GRM5/HCN1/HCN2/HRAS/IL1RAP/IL1RAPL1/KCNA1/KCNA3/KCNA…	139
829	3D Upregulated	Reactome:Transmission Across Chemical Synapses	Reactome:Transmission Across Chemical Synapses	92/2373	246/16866	4.22e-20	1.48e-16	1.26e-16	ACHE/ACTN2/ADCY4/ADCY5/ADCY8/AKAP5/APBA1/ARHGEF9/CACNA1B/CACNA1E/CACNA2D2/CACNG8/CALM1/CAMK2A/CAMK2B/CAMK2D/CAMK4/CAMKK1/CAMKK2/CASK/CHRNA2/CHRNA3/CPLX1/DLG1/EPB41L1/GABBR2/GABRA1/GABRA2/GABRA3/GABRA4/GABRA5/GABRB1/GABRB2/GABRB3/GABRG2/GAD2/GIT1/GNAI1/GNAL/GNB1/GNB5/GNG4/GNG8/GPRIN1/GRIA1/GRIA2/GRIN2B/GRIP2/HRAS/KCNJ2/KCNJ3/KCNJ4/KCNJ6/KCNJ9/KCNJ12/KCNJ16/KIF17/LRRC7/MAOA/MAPT/MPP2/NAAA/NEFL/NPTN…	92
830	3D Upregulated	Reactome:Signal Transduction	Reactome:Signal Transduction	494/2373	2465/16866	5.49e-19	1.28e-15	1.09e-15	ABCD3/ABHD6/ABI2/ABL2/ABR/ACTN1/ACTN2/ACVR1C/ADAM12/ADCY4/ADCY5/ADCY8/ADM/ADRA2A/ADRA2C/AKAP12/ALDH1A2/ALDH3A2/ALK/AMIGO2/AMOTL2/ANXA1/APOD/APOE/ARAP1/ARAP2/ARC/ARHGAP8/ARHGAP20/ARHGAP24/ARHGAP26/ARHGAP28/ARHGAP31/ARHGAP35/ARHGAP42/ARHGAP44/ARHGDIA/ARHGEF3/ARHGEF9/ARHGEF12/ARHGEF16/ARHGEF17/ARL4C/ARPC5/ATP6V1A/ATP6V1B2/ATP6V1E1/ATP6V0B/ATP6V0D1/ATP6V0E2/B4GALT1/BAIAP2L1/BAIAP2L2/BAMBI/BCAR1/BCL2L…	494
831	3D Upregulated	GO:Chemical Synaptic Transmission	GO:Chemical Synaptic Transmission	89/2373	273/16866	3.47e-15	6.07e-12	5.16e-12	APBA1/APOE/BSN/CACNA1B/CACNA1E/CBLN2/CHRM4/CHRNA2/CHRNA3/CPLX1/DLG1/DLG2/DLG4/DLGAP1/DLGAP2/DOC2A/DRD2/DTNA/ERC1/ERC2/GABBR2/GABRA1/GABRA2/GABRA3/GABRA4/GABRA5/GABRB1/GABRB2/GABRB3/GABRD/GABRE/GABRG1/GABRG2/GAD2/GPR176/GRIA1/GRIA2/GRID1/GRIN1/GRIN2B/GRM3/GRM4/GRM7/HCRTR2/HRH2/HRH3/HTR1A/HTR1B/HTR1E/HTR2A/HTR2C/HTR7/KCNA1/KCND2/KCNIP2/KCNQ3/NLGN1/NPTX1/NPY5R/NQO1/NRXN2/NTSR1/PCDHB2/PDE7B/PDLIM4/PD…	89
832	3D Upregulated	MSigDB:TNF-alpha Signaling via NF-kB	MSigDB:TNF-alpha Signaling via NF-kB	72/2373	200/16866	5.13e-15	7.17e-12	6.11e-12	ATF3/ATP2B1/B4GALT1/B4GALT5/BCL3/BIRC3/BMP2/CCL2/CD83/CDKN1A/CEBPB/DUSP1/DUSP4/DUSP5/EGR1/EGR2/EGR3/ETS2/F3/FJX1/FOSB/FOSL2/GADD45A/GADD45B/GCH1/GEM/GPR183/HBEGF/ICAM1/IER3/IFIT2/IL6ST/IL7R/INHBA/JUNB/KLF9/KYNU/LAMB3/MAFF/MAP2K3/MYC/NAMPT/NFE2L2/NFIL3/NFKBIA/NINJ1/NR4A2/PHLDA1/PMEPA1/PTGER4/PTPRE/RCAN1/RELB/RHOB/RNF19B/SERPINE1/SGK1/SIK1/SLC16A6/SOD2/SPHK1/SPSB1/SQSTM1/STAT5A/TGIF1/TIPARP/TNC/TNF…	72
833	3D Upregulated	Reactome:Neurotransmitter Receptors And Postsynaptic Signal Transmission	Reactome:Neurotransmitter Receptors And Postsynaptic Signal Transmission	67/2373	182/16866	1.29e-14	1.5e-11	1.28e-11	ACTN2/ADCY4/ADCY5/ADCY8/AKAP5/APBA1/ARHGEF9/CACNG8/CALM1/CAMK2A/CAMK2B/CAMK2D/CAMK4/CAMKK1/CAMKK2/CASK/CHRNA2/CHRNA3/DLG1/EPB41L1/GABBR2/GABRA1/GABRA2/GABRA3/GABRA4/GABRA5/GABRB1/GABRB2/GABRB3/GABRG2/GIT1/GNAI1/GNAL/GNB1/GNB5/GNG4/GNG8/GPRIN1/GRIA1/GRIA2/GRIN2B/GRIP2/HRAS/KCNJ2/KCNJ3/KCNJ4/KCNJ6/KCNJ9/KCNJ12/KCNJ16/KIF17/LRRC7/MAPT/MPP2/NEFL/NPTN/NSF/PLCB2/PLCB3/PPM1E/PRKACB/PRKAR2A/PRKCA/PRKCB/P…	67
834	3D Upregulated	GO:Nervous System Development	GO:Nervous System Development	121/2373	433/16866	1.86e-14	1.86e-11	1.58e-11	ACVR1C/ADAM22/ADAM23/ADGRA2/ADGRB1/ADGRB2/ALDH1A2/ALDH3A2/APBA1/ARHGAP26/ATXN1/BRINP2/BTBD1/BTBD3/CABLES1/CDH1/CDON/CHRNA3/CRIM1/CYP46A1/DCLK1/DLG4/DLX5/DLX6/DOC2A/DPF1/DPYSL5/DRD2/DSCAM/DSCAML1/EFNA5/EFNB3/EGFR/EGR2/EMX1/EMX2/ERBB3/FBXL17/FGF13/FGF14/FGF17/FGF19/FN1/GDF11/GDNF/GFRA2/HPCAL4/INHBA/IRF2BPL/KALRN/LGI1/MAMDC2/MDGA2/MDK/MEF2C/MELTF/MESP1/MYLIP/NAGLU/NAV1/NAV3/NCKAP1/NEURL1/NEUROD1/NEU…	121
835	3D Upregulated	GO:Modulation Of Chemical Synaptic Transmission	GO:Modulation Of Chemical Synaptic Transmission	51/2373	123/16866	8.28e-14	7.24e-11	6.16e-11	BAIAP3/BEGAIN/CACNA1B/CACNG5/CAMK2A/CASK/CDKL5/CLSTN2/CLSTN3/CPLX1/CPLX2/DGKI/DGKZ/DLG4/DLGAP1/DLGAP2/DLGAP3/DRD2/FER1L4/GRIA1/GRIA2/GRID1/GRM3/GRM4/GRM5/GRM7/GRM8/IQSEC2/LGI1/LRP8/LRRK2/MEF2C/MYOF/NLGN1/NMU/NPAS4/NPTX1/NRG3/OTOF/PLPPR4/PPP3CA/RELN/RIMS1/RIMS2/RIMS4/SLC8A3/SLC38A1/SYN1/TPRG1L/TRIO/UNC13A	51
836	3D Upregulated	KEGG:GABAergic synapse	KEGG:GABAergic synapse	40/2373	89/16866	1.74e-12	1.35e-09	1.15e-09	ADCY4/ADCY5/ADCY8/CACNA1B/CACNA1C/CACNA1D/CACNA1S/GABBR2/GABRA1/GABRA2/GABRA3/GABRA4/GABRA5/GABRB1/GABRB2/GABRB3/GABRD/GABRE/GABRG1/GABRG2/GAD2/GLS/GNAI1/GNB1/GNB5/GNG4/GNG8/HAP1/KCNJ6/NSF/PLCL1/PRKACA/PRKACB/PRKCA/PRKCB/PRKCG/SLC6A11/SLC12A5/SLC32A1/SLC38A1	40
837	3D Upregulated	KEGG:Glutamatergic synapse	KEGG:Glutamatergic synapse	46/2373	114/16866	4.31e-12	3.01e-09	2.57e-09	ADCY4/ADCY5/ADCY8/CACNA1C/CACNA1D/DLG4/DLGAP1/GLS/GNAI1/GNAQ/GNAS/GNB1/GNB5/GNG4/GNG8/GRIA1/GRIA2/GRIN1/GRIN2B/GRK2/GRM3/GRM4/GRM5/GRM7/GRM8/ITPR2/KCNJ3/PLCB2/PLCB3/PLCB4/PLD1/PPP3CA/PPP3CC/PPP3R1/PRKACA/PRKACB/PRKCA/PRKCB/PRKCG/SHANK3/SLC1A1/SLC1A2/SLC1A6/SLC17A6/SLC17A7/SLC38A1	46
838	3D Upregulated	KEGG:Calcium signaling pathway	KEGG:Calcium signaling pathway	75/2373	240/16866	5.51e-12	3.5e-09	2.98e-09	ADCY4/ADCY8/ASPH/ATP2B1/CACNA1B/CACNA1C/CACNA1D/CACNA1E/CACNA1G/CACNA1I/CACNA1S/CALM1/CAMK1G/CAMK2A/CAMK2B/CAMK2D/CAMK4/CASQ1/CCKBR/EGFR/ERBB3/FGF3/FGF7/FGF17/FGF19/GDNF/GNA14/GNAL/GNAQ/GNAS/GRIN1/GRM5/HGF/HRH2/HTR2A/HTR2C/HTR7/ITPR2/NOS1/NOS2/NTSR1/P2RX2/P2RX5/P2RX6/P2RX7/PDE1C/PDGFA/PDGFB/PDGFC/PDGFRA/PHKA1/PLCB2/PLCB3/PLCB4/PLCD3/PPP3CA/PPP3CC/PPP3R1/PRKACA/PRKACB/PRKCA/PRKCB/PRKCG/PTAFR/RET/R…	75
839	3D Upregulated	GO:Anterograde Trans-Synaptic Signaling	GO:Anterograde Trans-Synaptic Signaling	65/2373	199/16866	1.66e-11	9.68e-09	8.24e-09	APBA1/BSN/CACNA1B/CACNA1E/CHRM4/CHRNA2/CHRNA3/CPLX1/DLG1/DLG2/DLG4/DLGAP1/DOC2A/DTNA/GABBR2/GABRB1/GABRB2/GABRB3/GABRD/GAD2/GPR176/GRIA1/GRIA2/GRIN1/GRIN2B/GRM3/GRM4/GRM7/HCRTR2/HRH2/HRH3/HTR1A/HTR1B/HTR1E/HTR2A/HTR2C/HTR7/KCNA1/KCND2/KCNIP2/KCNQ3/NLGN1/NPTX1/NPY5R/NRXN2/NTSR1/PCDHB2/PDE7B/PDYN/PNOC/PTCHD1/RIT2/RPS6KA2/SCN2B/SLC1A1/SLC1A2/SLC1A6/SLC12A5/SLC12A7/SNAP25/SNCA/SNCB/SYN1/SYN2/SYT10	65
840	3D Upregulated	Reactome:Signaling By Receptor Tyrosine Kinases	Reactome:Signaling By Receptor Tyrosine Kinases	125/2373	496/16866	1.87e-11	1.01e-08	8.56e-09	ABI2/ADAM12/ALK/APOE/ARC/ATP6V1A/ATP6V1B2/ATP6V1E1/ATP6V0B/ATP6V0D1/ATP6V0E2/BCAR1/CALM1/CAV1/CD274/CDK5R1/CDK5R2/CLTC/COL4A1/COL9A2/COL9A3/CXCL12/CYBA/CYBB/CYFIP2/DUSP4/DUSP6/DUSP7/EGFR/EGR1/EGR2/EGR3/ERBB3/F3/FGF3/FGF7/FGF13/FGF17/FGF19/FOSB/FRS3/GABRA1/GABRB1/GABRB2/GABRB3/GABRG2/GDNF/GFAP/GRB10/GRIN2B/HBEGF/HRAS/HSP90AA1/HSPB1/ID1/ID3/IRS1/IRS4/ITGA2/ITGA3/ITPR2/KITLG/LAMA5/LAMB1/LAMB3/LAMC1/…	125
841	3D Upregulated	KEGG:MAPK signaling pathway	KEGG:MAPK signaling pathway	84/2373	294/16866	5.65e-11	2.82e-08	2.4e-08	ANGPT4/CACNA1B/CACNA1C/CACNA1D/CACNA1E/CACNA1G/CACNA1I/CACNA1S/CACNA2D2/CACNG5/CACNG8/DDIT3/DUSP1/DUSP4/DUSP5/DUSP6/DUSP7/DUSP8/DUSP9/EFNA3/EFNA5/EGFR/EPHA2/ERBB3/FGF3/FGF7/FGF17/FGF19/FLNB/GADD45A/GADD45B/HGF/HRAS/HSPA1A/HSPA1B/HSPA1L/HSPA6/HSPB1/IL1RAP/IRAK1/KITLG/MAP2K1/MAP2K3/MAP2K4/MAP2K6/MAP3K6/MAP3K20/MAP4K1/MAP4K2/MAPK9/MAPKAPK2/MAPT/MECOM/MEF2C/MRAS/MYC/NFATC1/PDGFA/PDGFB/PDGFC/PDGFRA/PP…	84
842	3D Upregulated	MSigDB:Epithelial Mesenchymal Transition	MSigDB:Epithelial Mesenchymal Transition	64/2373	200/16866	6.4e-11	2.98e-08	2.54e-08	ADAM12/ANPEP/CALD1/CAP2/CDH6/COL1A1/COL4A1/COL5A3/COL8A2/CTHRC1/CXCL8/CXCL12/DAB2/DCN/DKK1/ECM1/ELN/ENO2/FBLN1/FBLN2/FBN1/FBN2/FN1/FUCA1/FZD8/GADD45A/GADD45B/GEM/GJA1/HTRA1/INHBA/ITGA2/LAMC1/LAMC2/LGALS1/LOX/LOXL1/MAGEE1/MEST/MMP2/MSX1/NID2/NOTCH2/PCOLCE/PDLIM4/PMEPA1/PRRX1/PVR/RHOB/SCG2/SDC1/SERPINE1/SERPINE2/SFRP1/SGCD/SLIT2/SLIT3/SNTB1/SPOCK1/SPP1/TIMP3/TNC/TNFRSF12A/VEGFA	64
843	3D Upregulated	GO:Regulation Of Cell Migration	GO:Regulation Of Cell Migration	111/2373	434/16866	9.95e-11	4.35e-08	3.7e-08	ACE/ACVR1/ADRA2A/AMOTL2/ANXA1/BCAR1/BMP2/BST2/CAMK2A/CAMK2B/CAV1/CD74/CDH1/CEMIP/CLDN3/CLDN4/CNTN1/COL1A1/CPNE3/CTNNA2/CTSH/CXCL12/CYP1B1/CYRIB/DAB2/DRD2/DUSP22/EGFR/EMILIN1/EPHA2/EPPK1/F7/FAM83H/FAM107A/FAM110C/FGF3/FGF7/FGF17/FGF19/FRMD5/FZD4/GPNMB/GTPBP4/HBEGF/HGF/HRAS/IGFBP5/IGSF10/ING2/ITGA6/ITGAX/KANK1/KIF2A/KIF26A/LAMB1/LAMC2/LGR6/MACF1/MAPK15/MDK/MGAT5/MYADM/NAV3/NOG/NTNG2/OSGIN1/PDGFA/PD…	111
844	3D Upregulated	Reactome:Signaling By GPCR	Reactome:Signaling By GPCR	158/2373	689/16866	1.15e-10	4.71e-08	4.01e-08	ABHD6/ABR/ADCY4/ADCY5/ADCY8/ADM/ADRA2A/ADRA2C/ANXA1/ARHGEF3/ARHGEF9/ARHGEF12/ARHGEF16/ARHGEF17/C1QTNF1/C3/C5AR1/CALM1/CAMK2A/CAMK2B/CAMK2D/CAMK4/CAMKK1/CAMKK2/CCKBR/CCL2/CCL22/CCR7/CD55/CHGA/CHRM4/CRHR1/CRHR2/CXCL8/CXCL12/DGKB/DGKD/DGKE/DGKG/DGKI/DGKK/DGKZ/DHH/DRD2/EGFR/F2RL2/FZD1/FZD4/FZD6/FZD8/GABBR2/GAL/GALR1/GHRH/GNA14/GNAI1/GNAL/GNAQ/GNAS/GNAZ/GNB1/GNB5/GNG4/GNG8/GNRH1/GPNMB/GPR17/GPR27/GPR5…	158
845	3D Upregulated	GO:Neurotransmitter Secretion	GO:Neurotransmitter Secretion	24/2373	43/16866	1.72e-10	6.67e-08	5.68e-08	CPLX1/CPLX2/DOC2A/DOC2B/GRM4/HRH3/NRXN2/OTOF/PCLO/RAB3A/RIMS1/RIMS2/RPH3A/RPH3AL/SLC32A1/SNAP25/SNCA/STX1A/STXBP1/SYN1/SYN2/SYT10/UNC13A/VAMP2	24
846	3D Upregulated	KEGG:Serotonergic synapse	KEGG:Serotonergic synapse	43/2373	113/16866	2.03e-10	7.46e-08	6.35e-08	ADCY5/ALOX15/CACNA1B/CACNA1C/CACNA1D/CACNA1S/CYP4X1/DDC/DUSP1/GABRB1/GABRB2/GABRB3/GNAI1/GNAQ/GNAS/GNB1/GNB5/GNG4/GNG8/HRAS/HTR1A/HTR1B/HTR1E/HTR2A/HTR2C/HTR7/ITPR2/KCND2/KCNJ3/KCNJ6/KCNJ9/MAOA/MAP2K1/PLCB2/PLCB3/PLCB4/PRKACA/PRKACB/PRKCA/PRKCB/PRKCG/RAPGEF3/SLC18A1	43
847	3D Upregulated	GO:Axon Guidance	GO:Axon Guidance	51/2373	149/16866	3.86e-10	1.35e-07	1.15e-07	ALCAM/ARHGAP35/CDK5R1/CHN1/CNTN1/CNTN5/CXCL12/CYFIP2/DPYSL5/DSCAM/DSCAML1/EFNA3/EFNA5/EFNB2/EFNB3/EMB/EPHA6/EPHA8/GAP43/GDNF/KALRN/KIAA1755/LGI1/LGR6/LRTM2/MYCBP2/NFIB/NOTCH2/NRXN3/NTN1/OTX2/PALLD/PLXNA1/PLXNC1/PLXND1/PTPRM/PTPRO/RELN/RET/ROBO2/SEMA3C/SEMA4D/SEMA6D/SHH/SLIT1/SLIT2/TNR/TRIO/UNC5A/UNC5B/VEGFA	51
848	3D Upregulated	KEGG:Morphine addiction	KEGG:Morphine addiction	37/2373	91/16866	4.09e-10	1.36e-07	1.16e-07	ADCY4/ADCY5/ADCY8/CACNA1B/GABBR2/GABRA1/GABRA2/GABRA3/GABRA4/GABRA5/GABRB1/GABRB2/GABRB3/GABRD/GABRE/GABRG1/GABRG2/GNAI1/GNAS/GNB1/GNB5/GNG4/GNG8/GRK2/KCNJ3/KCNJ6/KCNJ9/PDE1C/PDE2A/PDE4A/PDE7B/PRKACA/PRKACB/PRKCA/PRKCB/PRKCG/SLC32A1	37
849	3D Upregulated	KEGG:Oxytocin signaling pathway	KEGG:Oxytocin signaling pathway	52/2373	154/16866	4.55e-10	1.45e-07	1.23e-07	ADCY4/ADCY5/ADCY8/CACNA1C/CACNA1D/CACNA1S/CACNA2D2/CACNG5/CACNG8/CALM1/CAMK1G/CAMK2A/CAMK2B/CAMK2D/CAMK4/CAMKK2/CDKN1A/EGFR/GNAI1/GNAQ/GNAS/GUCY1B1/HRAS/ITPR2/KCNJ2/KCNJ3/KCNJ4/KCNJ6/KCNJ9/KCNJ12/MAP2K1/MEF2C/NFATC1/NPR1/PIK3R5/PLCB2/PLCB3/PLCB4/PPP1CB/PPP1R12B/PPP3CA/PPP3CC/PPP3R1/PRKACA/PRKACB/PRKCA/PRKCB/PRKCG/RCAN1/RGS2/RYR1/RYR3	52
850	3D Upregulated	KEGG:Pathways in cancer	KEGG:Pathways in cancer	127/2373	531/16866	5.1e-10	1.55e-07	1.32e-07	ADCY4/ADCY5/ADCY8/AGT/ALK/AR/ARHGEF12/BCL2L1/BIRC3/BMP2/BMP4/CALM1/CAMK2A/CAMK2B/CAMK2D/CASP8/CCDC6/CCNA1/CCND3/CDH1/CDKN1A/CDKN2B/COL4A1/COL4A6/CSF2RA/CSF2RB/CTNNA2/CTNNA3/CXCL8/CXCL12/EGFR/EGLN3/EPAS1/ETS1/FGF3/FGF7/FGF17/FGF19/FN1/FZD1/FZD4/FZD6/FZD8/GADD45A/GADD45B/GNAI1/GNAQ/GNAS/GNB1/GNB5/GNG4/GNG8/GSTM3/GSTO2/HEY1/HGF/HMOX1/HRAS/HSP90AA1/IL4R/IL6R/IL6ST/IL7R/IL13RA1/ITGA2/ITGA3/ITGA6/JAG2/…	127
851	3D Upregulated	KEGG:Amphetamine addiction	KEGG:Amphetamine addiction	31/2373	69/16866	5.49e-10	1.6e-07	1.36e-07	ADCY5/ARC/CACNA1C/CACNA1D/CALM1/CAMK2A/CAMK2B/CAMK2D/CAMK4/CREB3L1/DDC/FOSB/GNAS/GRIA1/GRIA2/GRIN1/GRIN2B/MAOA/PDYN/PPP1CB/PPP1R1B/PPP3CA/PPP3CC/PPP3R1/PRKACA/PRKACB/PRKCA/PRKCB/PRKCG/SLC18A1/STX1A	31
852	3D Upregulated	Reactome:Regulation Of Insulin Secretion	Reactome:Regulation Of Insulin Secretion	33/2373	77/16866	7e-10	1.96e-07	1.67e-07	ACSL3/ACSL4/ADCY5/ADCY8/ADRA2A/ADRA2C/AKAP5/CACNA1C/CACNA1D/CACNA1E/CACNA2D2/GNA14/GNAI1/GNAQ/GNAS/GNB1/GNB5/GNG4/GNG8/ITPR2/KCNB1/KCNC2/PLCB2/PLCB3/PRKACB/PRKAR2A/PRKCA/RAPGEF3/RAPGEF4/SNAP25/STX1A/STXBP1/VAMP2	33
853	3D Upregulated	KEGG:Cholinergic synapse	KEGG:Cholinergic synapse	42/2373	113/16866	7.7e-10	2.04e-07	1.73e-07	ACHE/ADCY4/ADCY5/ADCY8/CACNA1B/CACNA1C/CACNA1D/CACNA1S/CAMK2A/CAMK2B/CAMK2D/CAMK4/CHRM4/CHRNA3/CREB3L1/GNAI1/GNAQ/GNB1/GNB5/GNG4/GNG8/HRAS/ITPR2/KCNJ2/KCNJ3/KCNJ4/KCNJ6/KCNJ12/KCNQ3/KCNQ4/KCNQ5/MAP2K1/PIK3CB/PIK3R5/PLCB2/PLCB3/PLCB4/PRKACA/PRKACB/PRKCA/PRKCB/PRKCG	42
854	3D Upregulated	Reactome:GABA Receptor Activation	Reactome:GABA Receptor Activation	28/2373	59/16866	7.86e-10	2.04e-07	1.73e-07	ADCY4/ADCY5/ADCY8/ARHGEF9/GABBR2/GABRA1/GABRA2/GABRA3/GABRA4/GABRA5/GABRB1/GABRB2/GABRB3/GABRG2/GNAI1/GNAL/GNB1/GNB5/GNG4/GNG8/KCNJ2/KCNJ3/KCNJ4/KCNJ6/KCNJ9/KCNJ12/KCNJ16/NPTN	28
855	3D Upregulated	KEGG:Circadian entrainment	KEGG:Circadian entrainment	38/2373	97/16866	8.54e-10	2.13e-07	1.82e-07	ADCY4/ADCY5/ADCY8/CACNA1C/CACNA1D/CACNA1G/CACNA1I/CALM1/CAMK2A/CAMK2B/CAMK2D/GNAI1/GNAQ/GNAS/GNB1/GNB5/GNG4/GNG8/GRIA1/GRIA2/GRIN1/GRIN2B/GUCY1B1/KCNJ3/KCNJ6/KCNJ9/NOS1/PLCB2/PLCB3/PLCB4/PRKACA/PRKACB/PRKCA/PRKCB/PRKCG/RASD1/RYR1/RYR3	38
856	3D Upregulated	GO:Cardiac Conduction	GO:Cardiac Conduction	24/2373	46/16866	1.1e-09	2.66e-07	2.26e-07	BIN1/CACNA1C/CACNA1D/CACNA1G/CAMK2D/CAV1/CTNNA3/DSC2/DSP/HCN1/HCN2/ISL1/KCNA5/KCND3/KCNE4/KCNH2/KCNJ2/KCNJ3/MEF2A/PKP2/SCN2B/SCN3B/SCN5A/SPTBN4	24
857	3D Upregulated	KEGG:Long-term potentiation	KEGG:Long-term potentiation	30/2373	67/16866	1.15e-09	2.68e-07	2.28e-07	ADCY8/CACNA1C/CALM1/CAMK2A/CAMK2B/CAMK2D/CAMK4/GNAQ/GRIA1/GRIA2/GRIN1/GRIN2B/GRM5/HRAS/ITPR2/MAP2K1/PLCB2/PLCB3/PLCB4/PPP1CB/PPP3CA/PPP3CC/PPP3R1/PRKACA/PRKACB/PRKCA/PRKCB/PRKCG/RAPGEF3/RPS6KA2	30
858	3D Upregulated	KEGG:Aldosterone synthesis and secretion	KEGG:Aldosterone synthesis and secretion	38/2373	98/16866	1.21e-09	2.72e-07	2.32e-07	ADCY4/ADCY5/ADCY8/AGT/ATP1A1/ATP1B1/ATP2B1/CACNA1C/CACNA1D/CACNA1G/CACNA1I/CACNA1S/CALM1/CAMK1G/CAMK2A/CAMK2B/CAMK2D/CAMK4/CREB3L1/CYP11A1/CYP21A2/GNAQ/GNAS/ITPR2/KCNK9/NPR1/NR4A2/PDE2A/PLCB2/PLCB3/PLCB4/PRKACA/PRKACB/PRKCA/PRKCB/PRKCG/PRKD1/SCARB1	38
859	3D Upregulated	GO:Regulation Of Heart Rate By Cardiac Conduction	GO:Regulation Of Heart Rate By Cardiac Conduction	22/2373	41/16866	2.72e-09	5.94e-07	5.06e-07	BIN1/CACNA1C/CACNA1D/CACNA1G/CAMK2D/CAV1/CTNNA3/DSC2/DSP/HCN1/HCN2/ISL1/KCNA5/KCND3/KCNE4/KCNH2/KCNJ2/KCNJ3/PKP2/SCN2B/SCN3B/SCN5A	22
860	3D Upregulated	GO:Positive Regulation Of Synaptic Transmission	GO:Positive Regulation Of Synaptic Transmission	32/2373	77/16866	3.21e-09	6.8e-07	5.79e-07	ADCY8/AKAP5/BAIAP3/CACNG5/CACNG8/CCL2/CLSTN2/CLSTN3/CRHR2/DLG4/DTNBP1/GRIN1/GRIN2B/LGI1/LGMN/NALCN/NLGN1/NMU/NPTN/PRKCZ/RELN/RGS14/RIMS1/RIMS2/RIMS4/SHANK3/SHISA7/SLC8A3/SLC24A2/SQSTM1/STX4/VAMP2	32
861	3D Upregulated	GO:Potassium Ion Transmembrane Transport	GO:Potassium Ion Transmembrane Transport	46/2373	137/16866	5.55e-09	1.14e-06	9.71e-07	ATP1A1/ATP1B1/GHITM/HCN1/HCN2/KCNA1/KCNA3/KCNA5/KCNA6/KCNB1/KCNC1/KCNC2/KCNC3/KCND2/KCND3/KCNE4/KCNF1/KCNG1/KCNH2/KCNH4/KCNH7/KCNIP2/KCNJ2/KCNJ3/KCNJ4/KCNJ6/KCNJ9/KCNJ12/KCNJ16/KCNK1/KCNK9/KCNK12/KCNQ3/KCNQ4/KCNQ5/KCNT2/KCNV1/NALCN/SLC9A5/SLC9A7/SLC12A1/SLC12A5/SLC12A7/SLC24A2/SLC24A3/SLC24A4	46
862	3D Upregulated	GO:Axonogenesis	GO:Axonogenesis	57/2373	188/16866	6.57e-09	1.26e-06	1.08e-06	APBB1/ARHGAP35/B4GALT5/B4GALT6/CDK5R1/CNTN1/CNTN5/CTNNA2/CXCL12/CYFIP2/DPYSL5/DRD2/DSCAM/DSCAML1/EFNA3/EFNA5/EFNB2/EFNB3/EMB/EPHA6/EPHA8/HSP90AA1/ISL1/KALRN/KIAA1755/LGI1/LGR6/LRTM2/MAP1A/MAP1B/MYCBP2/NEFH/NOTCH2/NRXN3/NTNG2/OTX2/PAK3/PALLD/PLPPR4/PTPRO/RAB3A/RELN/RET/ROBO2/S100A6/SEMA3C/SEMA4D/SEMA6D/SHH/SHTN1/SLIT1/SLIT2/SLITRK4/SLITRK6/SPTBN4/TNR/TRIO	57
863	3D Upregulated	GO:Regulation Of Neuron Projection Development	GO:Regulation Of Neuron Projection Development	54/2373	174/16866	6.6e-09	1.26e-06	1.08e-06	ABL2/APOE/ARHGAP35/ARHGAP44/BAG5/CAMK2B/CCDC88A/CDK5R1/CDKL5/CHN1/CTNNA2/DDR2/EFNB2/FKBP4/FUT9/FZD1/IL1RAPL1/ITGA6/KANK1/KIF26A/KNDC1/LRRC7/LRRK2/LYN/MDK/MT3/MYCBP2/MYLIP/NCS1/NLGN1/NPTN/NTNG2/PAK3/PLPPR5/PPFIA2/PRKD1/PTPN9/PTPRO/RAB29/RELN/RET/RIT2/SERPINI1/SEZ6/SHANK3/SIPA1L1/SPOCK1/SRCIN1/STMN2/TANC2/TBR1/TENM3/TNR/TSKU	54
864	3D Upregulated	Reactome:Extracellular Matrix Organization	Reactome:Extracellular Matrix Organization	78/2373	291/16866	6.7e-09	1.26e-06	1.08e-06	ACTN1/ADAM12/ADAM19/ADAMTS1/ADAMTS8/ADAMTS16/BMP2/BMP4/CAPN6/CASK/CD47/COL1A1/COL4A1/COL4A6/COL5A3/COL8A2/COL9A2/COL9A3/COL11A2/COL13A1/COL15A1/COL18A1/COL20A1/COL23A1/COL25A1/COL26A1/COLGALT2/DCN/DDR2/EFEMP1/ERC2/FBLN1/FBLN2/FBN1/FBN2/FGF13/FN1/GDF5/HAPLN1/HTRA1/ICAM1/ICAM5/ITGA2/ITGA3/ITGA6/ITGA7/ITGAM/ITGAX/LAMA5/LAMB1/LAMB3/LAMC1/LAMC2/LOX/LOXL1/MADCAM1/MATN1/MFAP2/MMP2/MMP9/MMP16/MMP24/MMP28…	78
865	3D Upregulated	KEGG:GnRH secretion	KEGG:GnRH secretion	28/2373	64/16866	7.76e-09	1.43e-06	1.21e-06	CACNA1C/CACNA1D/CACNA1G/CACNA1I/CACNA1S/GABBR2/GNAQ/GNRH1/HCN1/HCN2/HRAS/ITPR2/KCNJ3/KCNJ6/KCNJ9/KISS1/KISS1R/MAP2K1/PIK3CB/PLCB2/PLCB3/PLCB4/PRKCA/PRKCB/PRKCG/SPP1/TRPC4/TRPC5	28
866	3D Upregulated	KEGG:Retrograde endocannabinoid signaling	KEGG:Retrograde endocannabinoid signaling	48/2373	148/16866	9.36e-09	1.67e-06	1.42e-06	ABHD6/ADCY4/ADCY5/ADCY8/CACNA1B/CACNA1C/CACNA1D/CACNA1S/GABRA1/GABRA2/GABRA3/GABRA4/GABRA5/GABRB1/GABRB2/GABRB3/GABRD/GABRE/GABRG1/GABRG2/GNAI1/GNAQ/GNB1/GNB5/GNG4/GNG8/GRIA1/GRIA2/GRM5/ITPR2/KCNJ3/KCNJ6/KCNJ9/MAPK9/MGLL/NDUFB6/PLCB2/PLCB3/PLCB4/PRKACA/PRKACB/PRKCA/PRKCB/PRKCG/RIMS1/SLC17A6/SLC17A7/SLC32A1	48
867	3D Upregulated	GO:Central Nervous System Development	GO:Central Nervous System Development	76/2373	283/16866	9.54e-09	1.67e-06	1.42e-06	ADAM22/ADAM23/ADGRA2/AFF2/ALDH3A2/AMIGO2/APOD/ATXN1/C3/CADM2/CDK5R1/CDK5R2/CNTN1/CNTN5/CNTNAP2/COL4A1/DCLK1/DLX2/DSCAML1/EGR2/EML1/EMX1/EMX2/EOMES/FLNB/FOXG1/GIT1/GRIN1/GRIN2B/HPCAL4/ITGAM/LSR/MEIS2/MELTF/NCKAP1/NFIB/NNAT/NPAS1/NPAS2/NPTX1/NR4A2/PAX6/PDGFC/PITPNM1/PPP1R17/PROX1/PTPRZ1/RELN/ROBO2/RTN1/SCIN/SERPINI1/SH3GL2/SH3GL3/SHC3/SHH/SIX3/SLC6A17/SLC8A3/SMARCA1/SNTG2/SOX6/SOX10/SPOCK1/SPTBN1/S…	76
868	3D Upregulated	Reactome:Opioid Signaling	Reactome:Opioid Signaling	34/2373	88/16866	9.91e-09	1.69e-06	1.44e-06	ADCY4/ADCY5/ADCY8/CALM1/CAMK2A/CAMK2B/CAMK2D/CAMK4/CAMKK1/CAMKK2/GNA14/GNAI1/GNAL/GNAQ/GNB1/GNB5/GNG4/GNG8/GRK2/ITPR2/PDE1C/PDE4A/PDYN/PLCB2/PLCB3/PLCB4/PPP1R1B/PPP3CA/PPP3CC/PPP3R1/PRKACB/PRKAR2A/PRKCA/PRKCG	34
869	3D Upregulated	MSigDB:Estrogen Response Early	MSigDB:Estrogen Response Early	59/2373	200/16866	1.11e-08	1.85e-06	1.57e-06	ABLIM1/AFF1/AQP3/AR/B4GALT1/BLVRB/CALB2/CHPT1/CXCL12/DYNLT3/EGR3/ELOVL2/FHL2/FKBP4/FLNB/GJA1/GREB1/HR/IL6ST/KLK10/KRT8/KRT18/KRT19/MAPT/MPPED2/MYC/MYOF/NCOR2/NRIP1/OLFM1/PAPSS2/PLAAT3/PMAIP1/RASGRP1/RET/RPS6KA2/SCARB1/SH3BP5/SIAH2/SLC1A1/SLC7A5/SLC24A3/SLC26A2/SLC27A2/SLC37A1/STC2/SVIL/SYBU/SYNGR1/SYT12/TFAP2C/TIPARP/TJP3/TPBG/TPD52L1/TSKU/TTC39A/UGCG/XBP1	59
870	3D Upregulated	Reactome:GPCR Downstream Signaling	Reactome:GPCR Downstream Signaling	138/2373	619/16866	1.21e-08	1.96e-06	1.67e-06	ABHD6/ABR/ADCY4/ADCY5/ADCY8/ADM/ADRA2A/ADRA2C/ANXA1/ARHGEF3/ARHGEF9/ARHGEF12/ARHGEF16/ARHGEF17/C1QTNF1/C3/C5AR1/CALM1/CAMK2A/CAMK2B/CAMK2D/CAMK4/CAMKK1/CAMKK2/CCKBR/CCR7/CHGA/CHRM4/CRHR1/CRHR2/CXCL8/CXCL12/DGKB/DGKD/DGKE/DGKG/DGKI/DGKK/DGKZ/EGFR/F2RL2/GABBR2/GAL/GALR1/GHRH/GNA14/GNAI1/GNAL/GNAQ/GNAS/GNAZ/GNB1/GNB5/GNG4/GNG8/GNRH1/GPNMB/GPR17/GPR27/GPR55/GPR83/GPR143/GPR176/GPR183/GRK2/GRM3/GRM4/G…	138
871	3D Upregulated	KEGG:Dopaminergic synapse	KEGG:Dopaminergic synapse	44/2373	132/16866	1.52e-08	2.41e-06	2.05e-06	ADCY5/CACNA1B/CACNA1C/CACNA1D/CALM1/CALY/CAMK2A/CAMK2B/CAMK2D/CREB3L1/DDC/DRD2/GNAI1/GNAL/GNAQ/GNAS/GNB1/GNB5/GNG4/GNG8/GRIA1/GRIA2/GRIN2B/ITPR2/KCNJ3/KCNJ6/KCNJ9/MAOA/MAPK9/PLCB2/PLCB3/PLCB4/PPP1CB/PPP1R1B/PPP2R2B/PPP2R2C/PPP3CA/PPP3CC/PRKACA/PRKACB/PRKCA/PRKCB/PRKCG/SLC18A1	44
872	3D Upregulated	GO:Regulated Exocytosis	GO:Regulated Exocytosis	24/2373	51/16866	1.57e-08	2.44e-06	2.08e-06	CPLX1/CPLX2/LYN/MYH9/OTOF/PCLO/RAB3A/RAB11FIP1/RAB11FIP2/RAB26/RIMS1/RIMS2/SCIN/SNAP25/SNCA/STEAP2/STX1A/STXBP1/SYNGR1/SYNGR2/SYNGR3/SYT6/SYT10/VAMP2	24
873	3D Upregulated	Reactome:G-protein Mediated Events	Reactome:G-protein Mediated Events	24/2373	52/16866	2.53e-08	3.84e-06	3.27e-06	ADCY4/ADCY5/ADCY8/CALM1/CAMK2A/CAMK2B/CAMK2D/CAMK4/CAMKK1/CAMKK2/GNA14/GNAI1/GNAL/GNAQ/GRK2/ITPR2/PDE1C/PLCB2/PLCB3/PLCB4/PRKACB/PRKAR2A/PRKCA/PRKCG	24
874	3D Upregulated	Reactome:Sensory Processing Of Sound By Inner Hair Cells Of Cochlea	Reactome:Sensory Processing Of Sound By Inner Hair Cells Of Cochlea	28/2373	67/16866	2.64e-08	3.93e-06	3.35e-06	ATP2B1/BSN/CABP1/CACNA1D/CACNA2D2/CASK/CDH23/CIB2/CLIC5/EPB41L1/KCNQ4/MYH9/MYO3A/OTOF/PCDH15/PCLO/PLS1/RAB3A/RIPOR2/SNAP25/SPTBN1/STX1A/SYN1/SYP/TMC2/USH1G/VAMP2/WHRN	28
875	3D Upregulated	MSigDB:KRAS Signaling Up	MSigDB:KRAS Signaling Up	58/2373	200/16866	2.9e-08	4.22e-06	3.59e-06	ABCB1/ACE/ADAMDEC1/ADGRA2/ADGRL4/AKAP12/ALDH1A2/AMMECR1/ANO1/APOD/BIRC3/BMP2/BTBD3/CSF2RA/DUSP6/ERO1A/ETS1/ETV1/ETV4/ETV5/FUCA1/GABRA3/GPNMB/HBEGF/HDAC9/IL7R/IL33/INHBA/ITGA2/LCP1/MAFB/MAP4K1/MMD/MMP9/MPZL2/NAP1L2/NRP1/PCP4/PRRX1/PSMB8/PTPRR/RELN/RGS16/SNAP25/SNAP91/SPARCL1/SPP1/ST6GAL1/TFPI/TMEM100/TMEM158/TMEM176B/TNFRSF1B/TRAF1/TRIB1/USP12/VWA5A/ZNF639	58
876	3D Upregulated	MSigDB:UV Response Dn	MSigDB:UV Response Dn	46/2373	144/16866	3.2e-08	4.54e-06	3.86e-06	ANXA2/ARHGEF9/ATP2B1/ATXN1/CAP2/CAV1/CDC42BPA/CDON/COL1A1/DAB2/DBP/DLG1/DUSP1/EFEMP1/F3/FHL2/GCNT1/GJA1/ID1/IGFBP5/INPP4B/IRS1/KALRN/LAMC1/MAP1B/MGLL/MMP16/MT1E/MYC/NFIB/NOTCH2/NR1D2/NR3C1/NRP1/PLCB4/PRKCA/PTPRM/RUNX1/SERPINE1/SIPA1L1/SLC7A1/SMAD7/SRI/SYNJ2/TFPI/TGFBR2	46
877	3D Upregulated	GO:Cellular Response To Metal Ion	GO:Cellular Response To Metal Ion	44/2373	135/16866	3.25e-08	4.54e-06	3.86e-06	ADCY8/ALOX15/AOC1/AQP1/B2M/BMP6/CAMK2D/CDH1/CPNE2/CPNE3/CPNE4/CPNE5/CPNE6/CPNE7/CPNE8/CPNE9/DLG2/DLG4/EGFR/F3/FBP1/KCNA1/LGMN/LRRK2/MAPK9/MEF2A/MEF2C/MMP9/MT1E/MT2A/MT3/NEUROD2/NLGN1/PRNP/RASGRP2/RYR1/RYR3/SCN5A/SLC13A5/SNCA/SYT4/SYT6/SYT7/SYT10	44
878	3D Upregulated	MSigDB:UV Response Up	MSigDB:UV Response Up	49/2373	158/16866	3.34e-08	4.58e-06	3.9e-06	ABCB1/AMD1/AQP3/ATF3/BMP2/CCND3/CDKN2B/CLTB/DLG4/DNAJB1/ENO2/EPCAM/EPHX1/FKBP4/FOSB/GAL/GCH1/GGH/GLS/GPX3/GRPEL1/HLA-F/HMOX1/HTR7/ICAM1/IL6ST/JUNB/KCNH2/LHX2/LYN/MAOA/MSX1/NFKBIA/OLFM1/ONECUT1/PLCL1/PPAT/PRKACA/RASGRP1/RET/RHOB/RRAD/SLC25A4/SOD2/SQSTM1/STIP1/TCHH/TFRC/TUBA4A	49
879	3D Upregulated	Reactome:Protein-protein Interactions At Synapses	Reactome:Protein-protein Interactions At Synapses	33/2373	88/16866	3.84e-08	5.16e-06	4.39e-06	APBA1/BEGAIN/CASK/DLG1/DLGAP1/DLGAP2/DLGAP3/EPB41L1/GPRIN1/GRIA1/GRIN2B/GRM5/IL1RAP/IL1RAPL1/LRFN2/LRRTM3/LRRTM4/MPP2/NLGN1/NRXN2/NRXN3/PPFIA2/PPFIA4/PPFIBP2/SHANK3/SIPA1L1/SLITRK4/SLITRK6/STX1A/STXBP1/SYT7/SYT10/SYT12	33
880	3D Upregulated	GO:Neuron Projection Development	GO:Neuron Projection Development	56/2373	192/16866	4.02e-08	5.3e-06	4.51e-06	APOE/ARHGAP35/BICDL1/CDK5R1/CNTNAP2/DCLK1/DLG4/DTNBP1/EPHA8/FRY/GAS7/GDNF/GPRIN1/GPRIN2/GRM7/IFT88/LAMB1/LGI1/LRRK2/LYN/MAP1B/MAPT/MYO16/NCDN/NCKAP1/NCKAP1L/NEFH/NEUROD1/NEUROD2/NEUROG1/NEUROG2/NLGN1/NMNAT2/NPY/NYAP1/NYAP2/OLIG1/OLIG2/PACSIN1/PAK3/PRDM12/PRMT1/PTPRM/RAB11A/RASGRF1/SGK1/SH3GL2/SHANK3/SHTN1/STMN2/STX3/TRIO/TSKU/TUNAR/UNC5A/WHRN	56
881	3D Upregulated	Reactome:MAPK Family Signaling Cascades	Reactome:MAPK Family Signaling Cascades	81/2373	318/16866	4.1e-08	5.31e-06	4.52e-06	ACTN2/BCL2L1/CALM1/CAMK2A/CAMK2B/CAMK2D/CCND3/CDC42EP3/CDC42EP5/CNKSR2/CSF2RA/CSF2RB/DLG1/DNAJB1/DUSP4/DUSP5/DUSP6/DUSP7/DUSP8/DUSP9/EGFR/ERBB3/ETV4/FGF3/FGF7/FGF13/FGF17/FGF19/FN1/FRS3/GDNF/GFRA2/GPRIN1/GRIN2B/HBEGF/HRAS/HSPB1/IL6R/IL6ST/IL17RD/IRS1/KALRN/KITLG/KSR2/LRRC7/MAP2K1/MMP2/MPP2/MRAS/MYC/NEFL/NRG2/NRG3/PDGFA/PDGFB/PDGFRA/PIK3CB/PKN1/PPP1CB/PRKACB/PRKCA/PSMB8/PSMB9/PTPN3/RASAL1/RASGEF1A…	81
882	3D Upregulated	Reactome:Potassium Channels	Reactome:Potassium Channels	36/2373	102/16866	5.84e-08	7.42e-06	6.32e-06	GABBR2/GNB1/GNB5/GNG4/GNG8/HCN1/HCN2/KCNA1/KCNA3/KCNA5/KCNA6/KCNAB2/KCNB1/KCNC1/KCNC2/KCNC3/KCND2/KCND3/KCNF1/KCNG1/KCNH2/KCNH4/KCNH7/KCNJ2/KCNJ3/KCNJ4/KCNJ6/KCNJ9/KCNJ12/KCNJ16/KCNK1/KCNK9/KCNQ3/KCNQ4/KCNQ5/KCNV1	36
883	3D Upregulated	KEGG:Nicotine addiction	KEGG:Nicotine addiction	20/2373	40/16866	6.91e-08	8.61e-06	7.33e-06	CACNA1B/GABRA1/GABRA2/GABRA3/GABRA4/GABRA5/GABRB1/GABRB2/GABRB3/GABRD/GABRE/GABRG1/GABRG2/GRIA1/GRIA2/GRIN1/GRIN2B/SLC17A6/SLC17A7/SLC32A1	20
884	3D Upregulated	Reactome:PLC Beta Mediated Events	Reactome:PLC Beta Mediated Events	22/2373	47/16866	7.02e-08	8.61e-06	7.33e-06	ADCY4/ADCY5/ADCY8/CALM1/CAMK2A/CAMK2B/CAMK2D/CAMK4/CAMKK1/CAMKK2/GNA14/GNAQ/GRK2/ITPR2/PDE1C/PLCB2/PLCB3/PLCB4/PRKACB/PRKAR2A/PRKCA/PRKCG	22
885	3D Upregulated	Reactome:Activation Of NMDA Receptors And Postsynaptic Events	Reactome:Activation Of NMDA Receptors And Postsynaptic Events	29/2373	74/16866	8.25e-08	9.93e-06	8.46e-06	ACTN2/ADCY8/APBA1/CALM1/CAMK2A/CAMK2B/CAMK2D/CAMK4/CAMKK1/CAMKK2/CASK/DLG1/GIT1/GPRIN1/GRIA1/GRIA2/GRIN2B/HRAS/KIF17/LRRC7/MAPT/MPP2/NEFL/PPM1E/PRKACB/PRKAR2A/PRKCA/RASGRF1/RPS6KA2	29
886	3D Upregulated	Reactome:Muscle Contraction	Reactome:Muscle Contraction	56/2373	196/16866	8.75e-08	1.04e-05	8.82e-06	ACTN2/ANXA1/ANXA2/ASPH/ATP1B1/ATP2B1/CACNA1C/CACNA1G/CACNA2D2/CACNG8/CALD1/CALM1/CAMK2A/CAMK2B/CAMK2D/CES1/FGF13/FGF14/GUCY1B1/ITPR2/KCNA5/KCND2/KCND3/KCNE4/KCNH2/KCNIP2/KCNIP4/KCNJ2/KCNJ4/KCNJ12/KCNK1/KCNK9/KCNK12/MYH6/MYL7/MYL12B/NANOS1/NPR1/PKN1/PRKCA/RYR1/RYR3/SCN2A/SCN2B/SCN3B/SCN5A/SCN9A/SLC8A1/SLC8A3/SRI/TMOD1/TMOD2/TNNI1/TNNT1/TRIM72/WWTR1	56
887	3D Upregulated	Reactome:Ras Activation Upon Ca2+ Influx Thru NMDA Receptor	Reactome:Ras Activation Upon Ca2+ Influx Thru NMDA Receptor	13/2373	19/16866	9.7e-08	1.13e-05	9.62e-06	ACTN2/CALM1/CAMK2A/CAMK2B/CAMK2D/DLG1/GPRIN1/GRIN2B/HRAS/LRRC7/MPP2/NEFL/RASGRF1	13
888	3D Upregulated	Reactome:Cardiac Conduction	Reactome:Cardiac Conduction	41/2373	126/16866	9.93e-08	1.14e-05	9.69e-06	ASPH/ATP1B1/ATP2B1/CACNA1C/CACNA2D2/CACNG8/CALM1/CAMK2A/CAMK2B/CAMK2D/CES1/FGF13/FGF14/ITPR2/KCNA5/KCND2/KCND3/KCNE4/KCNH2/KCNIP2/KCNIP4/KCNJ2/KCNJ4/KCNJ12/KCNK1/KCNK9/KCNK12/NANOS1/NPR1/PRKCA/RYR1/RYR3/SCN2A/SCN2B/SCN3B/SCN5A/SCN9A/SLC8A1/SLC8A3/SRI/WWTR1	41
889	3D Upregulated	GO:Synaptic Transmission, GABAergic	GO:Synaptic Transmission, GABAergic	1973-11-01	14/16866	1.01e-07	1.14e-05	9.7e-06	GABBR2/GABRA1/GABRA2/GABRA3/GABRA4/GABRA5/GABRB2/GABRB3/GABRE/GABRG1/GABRG2	11
890	3D Upregulated	GO:Calcium Ion Transmembrane Import Into Cytosol	GO:Calcium Ion Transmembrane Import Into Cytosol	31/2373	83/16866	1.1e-07	1.22e-05	1.03e-05	CACNA1B/CACNA1C/CACNA1D/CACNA1E/CACNA1G/CACNA1I/CACNA1S/CCR7/DRD2/ERO1A/GRIN1/GRIN2B/HTR2A/HTR2C/ITPR2/JPH3/JPH4/NALF1/NALF2/PLCB2/PLCB3/PLCB4/PLCH2/RYR1/SCN2A/SCN5A/SCN9A/SLC8A1/SLC8A3/SLC24A2/SLC24A4	31
891	3D Upregulated	GO:Potassium Ion Transport	GO:Potassium Ion Transport	40/2373	122/16866	1.12e-07	1.23e-05	1.05e-05	AQP1/HCN1/HCN2/KCNA1/KCNA3/KCNA5/KCNA6/KCNB1/KCNC1/KCNC2/KCNC3/KCND2/KCND3/KCNF1/KCNG1/KCNH2/KCNH4/KCNH7/KCNIP2/KCNJ2/KCNJ3/KCNJ4/KCNJ6/KCNJ12/KCNJ16/KCNK1/KCNK9/KCNK12/KCNQ3/KCNQ4/KCNQ5/KCNV1/NALCN/SLC9A5/SLC9A7/SLC12A7/SLC17A7/SLC24A2/SLC24A3/SLC24A4	40
892	3D Upregulated	Reactome:Sensory Processing Of Sound	Reactome:Sensory Processing Of Sound	29/2373	75/16866	1.16e-07	1.25e-05	1.07e-05	ATP2B1/BSN/CABP1/CACNA1D/CACNA2D2/CASK/CDH23/CIB2/CLIC5/EPB41L1/KCNQ4/MYH9/MYO3A/OTOF/OTOGL/PCDH15/PCLO/PLS1/RAB3A/RIPOR2/SNAP25/SPTBN1/STX1A/SYN1/SYP/TMC2/USH1G/VAMP2/WHRN	29
893	3D Upregulated	Reactome:Integration Of Energy Metabolism	Reactome:Integration Of Energy Metabolism	36/2373	105/16866	1.36e-07	1.44e-05	1.22e-05	ACACA/ACSL3/ACSL4/ADCY4/ADCY5/ADCY8/ADRA2A/ADRA2C/AKAP5/CACNA1C/CACNA1D/CACNA1E/CACNA2D2/GNA14/GNAI1/GNAQ/GNAS/GNB1/GNB5/GNG4/GNG8/ITPR2/KCNB1/KCNC2/MLXIPL/PLCB2/PLCB3/PRKACB/PRKAR2A/PRKCA/RAPGEF3/RAPGEF4/SNAP25/STX1A/STXBP1/VAMP2	36
894	3D Upregulated	GO:Signal Release From Synapse	GO:Signal Release From Synapse	19/2373	38/16866	1.47e-07	1.53e-05	1.31e-05	CPLX1/CPLX2/GRM4/HRH3/NRXN2/OTOF/PCLO/RAB3A/RIMS1/SLC32A1/SNAP25/SNCA/STX1A/STXBP1/SYN1/SYN2/SYT10/UNC13A/VAMP2	19
895	3D Upregulated	MSigDB:Estrogen Response Late	MSigDB:Estrogen Response Late	56/2373	200/16866	1.84e-07	1.89e-05	1.61e-05	ACOX2/AFF1/ALDH3A2/ASS1/BLVRB/CACNA2D2/CAV1/CCNA1/CD9/CDH1/CHPT1/CXCL12/CXCL14/DNAJC12/DYNLT3/EGR3/FKBP4/FLNB/GAL/HPRT1/HR/HSPA4L/IGSF1/IL6ST/KLK10/KRT19/LAMC2/LSR/MAPT/MDK/MEST/MYOF/NCOR2/NMU/NRIP1/OLFM1/PAPSS2/PCP4/PLAAT3/PRLR/RET/RPS6KA2/SCARB1/SERPINA5/SGK1/SIAH2/SLC7A5/SLC24A3/SLC26A2/SLC27A2/SLC29A1/TFAP2C/TJP3/TPBG/TPD52L1/XBP1	56
896	3D Upregulated	Reactome:Nuclear Events (Kinase And Transcription Factor Activation)	Reactome:Nuclear Events (Kinase And Transcription Factor Activation)	25/2373	61/16866	2.3e-07	2.3e-05	1.96e-05	ARC/CDK5R1/CDK5R2/DUSP4/DUSP6/DUSP7/EGR1/EGR2/EGR3/F3/FOSB/GDNF/ID1/ID3/MAPKAPK2/MEF2A/MEF2C/MEF2D/NAB1/RPS6KA2/RRAD/SGK1/SH3GL3/TRIB1/VGF	25
897	3D Upregulated	Reactome:Post NMDA Receptor Activation Events	Reactome:Post NMDA Receptor Activation Events	25/2373	61/16866	2.3e-07	2.3e-05	1.96e-05	ACTN2/ADCY8/CALM1/CAMK2A/CAMK2B/CAMK2D/CAMK4/CAMKK1/CAMKK2/DLG1/GIT1/GPRIN1/GRIA1/GRIA2/GRIN2B/HRAS/LRRC7/MAPT/MPP2/NEFL/PRKACB/PRKAR2A/PRKCA/RASGRF1/RPS6KA2	25
898	3D Upregulated	GO:Gamma-Aminobutyric Acid Signaling Pathway	GO:Gamma-Aminobutyric Acid Signaling Pathway	13/2373	20/16866	2.41e-07	2.37e-05	2.02e-05	GABBR2/GABRA1/GABRA2/GABRA3/GABRA4/GABRA5/GABRB1/GABRB2/GABRB3/GABRE/GABRG1/GABRG2/SHISA7	13
899	3D Upregulated	KEGG:Axon guidance	KEGG:Axon guidance	52/2373	182/16866	2.49e-07	2.42e-05	2.06e-05	ABLIM1/ABLIM2/ARHGEF12/CAMK2A/CAMK2B/CAMK2D/CFL2/CXCL12/DPYSL5/EFNA3/EFNA5/EFNB2/EFNB3/EPHA2/EPHA6/EPHA8/GNAI1/HRAS/MYL12B/NGEF/NRP1/NTN1/NTN4/NTNG2/PAK3/PAK5/PAK6/PIK3CB/PLXNA1/PLXNC1/PPP3CA/PPP3CC/PPP3R1/PRKCA/PRKCZ/ROBO2/SEMA3C/SEMA4D/SEMA6D/SHH/SLIT1/SLIT2/SLIT3/SRGAP2/SSH3/TRPC4/TRPC5/UNC5A/UNC5B/UNC5D/WNT4/WNT5B	52
900	3D Upregulated	Reactome:Neurotransmitter Release Cycle	Reactome:Neurotransmitter Release Cycle	22/2373	50/16866	2.74e-07	2.63e-05	2.24e-05	APBA1/CASK/CPLX1/GAD2/MAOA/NAAA/PPFIA2/PPFIA4/RAB3A/RIMS1/SLC1A1/SLC1A2/SLC1A6/SLC6A11/SLC17A7/SLC32A1/SNAP25/STX1A/STXBP1/SYN1/SYN2/VAMP2	22
901	3D Upregulated	KEGG:Synaptic vesicle cycle	KEGG:Synaptic vesicle cycle	29/2373	78/16866	3.13e-07	2.93e-05	2.5e-05	ATP6V1A/ATP6V1B2/ATP6V1E1/ATP6V0B/ATP6V0D1/ATP6V0E2/CACNA1B/CLTB/CLTC/CPLX1/CPLX2/NSF/RAB3A/RIMS1/SLC1A1/SLC1A2/SLC1A6/SLC6A7/SLC6A11/SLC17A6/SLC17A7/SLC18A1/SLC32A1/SNAP25/STX1A/STX3/STXBP1/UNC13A/VAMP2	29
902	3D Upregulated	Reactome:Voltage Gated Potassium Channels	Reactome:Voltage Gated Potassium Channels	20/2373	43/16866	3.15e-07	2.93e-05	2.5e-05	KCNA1/KCNA3/KCNA5/KCNA6/KCNAB2/KCNB1/KCNC1/KCNC2/KCNC3/KCND2/KCND3/KCNF1/KCNG1/KCNH2/KCNH4/KCNH7/KCNQ3/KCNQ4/KCNQ5/KCNV1	20
903	3D Upregulated	GO:Negative Regulation Of MAPK Cascade	GO:Negative Regulation Of MAPK Cascade	35/2373	105/16866	4.38e-07	4.03e-05	3.43e-05	AGT/APOE/BMP2/BMP4/CAV1/DLG1/DUSP1/DUSP4/DUSP5/DUSP6/DUSP7/DUSP8/DUSP9/EMILIN1/FBLN1/LMO3/LYN/MYC/P2RX7/PIK3CB/PTPRJ/PTPRR/RGS2/RGS14/SH2B3/SIRPA/SORL1/SPRED1/SPRED2/SPRED3/SPRY1/SPRY4/TIMP3/TLR4/WNK2	35
904	3D Upregulated	MSigDB:Xenobiotic Metabolism	MSigDB:Xenobiotic Metabolism	55/2373	200/16866	4.48e-07	4.07e-05	3.46e-05	ABCC3/ABCD2/ABHD6/ACOX2/AKR1C2/ALDH3A1/APOE/ARG2/ASL/ATOH8/BCAR1/BCAT1/BLVRB/CBR1/CES1/CYFIP2/CYP2S1/CYP27A1/DDC/EPHA2/EPHX1/ETS2/FBLN1/FBP1/GCH1/GCLC/GSR/HMOX1/HPRT1/HSD17B2/KYNU/LPIN2/MAN1A1/MAOA/MPP2/MT2A/MTHFD1/NINJ1/NQO1/PAPSS2/PGD/PGRMC1/PTGDS/PTGR1/PYCR1/RAP1GAP/SERPINE1/SHMT2/SLC1A5/SPINT2/TDO2/TMEM176B/TNFRSF1A/TPST1/XDH	55
905	3D Upregulated	KEGG:Gap junction	KEGG:Gap junction	31/2373	88/16866	5e-07	4.48e-05	3.81e-05	ADCY4/ADCY5/ADCY8/DRD2/EGFR/GJA1/GJD2/GNAI1/GNAQ/GNAS/GRM5/GUCY1B1/HRAS/HTR2A/HTR2C/ITPR2/MAP2K1/PDGFA/PDGFB/PDGFC/PDGFRA/PLCB2/PLCB3/PLCB4/PRKACA/PRKACB/PRKCA/PRKCB/PRKCG/TUBA4A/TUBB4A	31
906	3D Upregulated	GO:Cellular Response To Organic Cyclic Compound	GO:Cellular Response To Organic Cyclic Compound	45/2373	152/16866	5.27e-07	4.63e-05	3.95e-05	ABCB4/ADCY5/ADCY8/AOC1/AQP1/ATP1A1/CCL2/CDH1/CIB2/CYP1B1/EGFR/EGR1/FOLR1/GABRB1/GABRB2/GABRB3/GABRG2/GNAI1/GNB1/HCN1/HCN2/HSPA1A/HSPA1B/IGFBP5/LARP1/MEF2C/NR3C1/NRIP1/P2RX7/PDE2A/PDE12/PDGFB/PDXP/RAPGEF3/RYR3/SFRP1/SLC1A1/SLC5A5/SPIDR/SPP1/SSTR2/STING1/TFPI/TIPARP/ZNF703	45
907	3D Upregulated	GO:Synaptic Vesicle Cycle	GO:Synaptic Vesicle Cycle	18/2373	37/16866	5.31e-07	4.63e-05	3.95e-05	AP3M2/CPLX1/CPLX2/GIT1/NLGN1/OTOF/PCLO/RAB3A/RIMS1/SLC17A6/SLC17A7/SLC32A1/SNAP25/SNCA/STX1A/SYT7/SYT10/VAMP2	18
908	3D Upregulated	Reactome:Negative Regulation Of NMDA Receptor-Mediated Neuronal Transmission	Reactome:Negative Regulation Of NMDA Receptor-Mediated Neuronal Transmission	13/2373	21/16866	5.51e-07	4.7e-05	4e-05	ACTN2/CALM1/CAMK2A/CAMK2B/CAMK2D/CAMK4/DLG1/GPRIN1/GRIN2B/LRRC7/MPP2/NEFL/PPM1E	13
909	3D Upregulated	Reactome:Unblocking Of NMDA Receptors, Glutamate Binding And Activation	Reactome:Unblocking Of NMDA Receptors, Glutamate Binding And Activation	13/2373	21/16866	5.51e-07	4.7e-05	4e-05	ACTN2/CALM1/CAMK2A/CAMK2B/CAMK2D/DLG1/GPRIN1/GRIA1/GRIA2/GRIN2B/LRRC7/MPP2/NEFL	13
910	3D Upregulated	KEGG:GnRH signaling pathway	KEGG:GnRH signaling pathway	32/2373	93/16866	6.04e-07	5.09e-05	4.33e-05	ADCY4/ADCY5/ADCY8/CACNA1C/CACNA1D/CACNA1S/CALM1/CAMK2A/CAMK2B/CAMK2D/EGFR/EGR1/GNAQ/GNAS/GNRH1/HBEGF/HRAS/ITPR2/MAP2K1/MAP2K3/MAP2K4/MAP2K6/MAPK9/MMP2/PLCB2/PLCB3/PLCB4/PLD1/PRKACA/PRKACB/PRKCA/PRKCB	32
911	3D Upregulated	GO:Regulation Of Cell Adhesion	GO:Regulation Of Cell Adhesion	43/2373	144/16866	7.23e-07	6.01e-05	5.12e-05	ABL2/ADAM22/ADAMDEC1/CCR7/CD164/CXCL8/CXCL12/DSCAM/DUSP1/EFNA5/EPHA2/EPHA8/ERBB3/FBLN1/FRMD5/FUT1/LAMB1/LAMC1/LYN/MDK/MYADM/NID1/NUAK1/PKP2/PKP4/PLXNA1/PLXNC1/PLXND1/PPP1CB/PPP3CA/PRKCA/PTPRJ/RET/RIPOR2/SEMA4D/SIPA1/STX3/STX4/TNC/TNFRSF18/TNR/VEGFA/ZFHX3	43
912	3D Upregulated	GO:Inorganic Cation Import Across Plasma Membrane	GO:Inorganic Cation Import Across Plasma Membrane	34/2373	103/16866	8.23e-07	6.77e-05	5.76e-05	ATP1A1/ATP1B1/CACNA1B/CACNA1C/CACNA1D/CACNA1E/CACNA1G/CACNA1I/CACNA1S/HCN2/KCNH2/KCNJ2/KCNJ3/KCNJ4/KCNJ6/KCNJ9/KCNJ12/KCNJ16/KCNK9/NALF1/NALF2/SCN2A/SCN5A/SCN9A/SLC8A1/SLC8A3/SLC9A5/SLC9A7/SLC12A1/SLC12A5/SLC12A7/SLC24A2/SLC24A4/SLC39A14	34
913	3D Upregulated	KEGG:Insulin secretion	KEGG:Insulin secretion	30/2373	86/16866	9.66e-07	7.77e-05	6.62e-05	ADCY4/ADCY5/ADCY8/ATP1A1/ATP1B1/CACNA1C/CACNA1D/CACNA1S/CAMK2A/CAMK2B/CAMK2D/CREB3L1/GCK/GNAQ/GNAS/PCLO/PLCB2/PLCB3/PLCB4/PRKACA/PRKACB/PRKCA/PRKCB/PRKCG/RAB3A/RAPGEF4/RIMS2/SNAP25/STX1A/VAMP2	30
914	3D Upregulated	Reactome:Neurexins And Neuroligins	Reactome:Neurexins And Neuroligins	23/2373	57/16866	9.67e-07	7.77e-05	6.62e-05	APBA1/BEGAIN/CASK/DLGAP1/DLGAP2/DLGAP3/EPB41L1/GPRIN1/GRIN2B/GRM5/LRRTM3/LRRTM4/MPP2/NLGN1/NRXN2/NRXN3/SHANK3/SIPA1L1/STX1A/STXBP1/SYT7/SYT10/SYT12	23
915	3D Upregulated	MSigDB:Apoptosis	MSigDB:Apoptosis	46/2373	161/16866	1.2e-06	9.56e-05	8.14e-05	ANXA1/ATF3/BCL2L1/BIRC3/BMP2/CASP8/CAV1/CCNA1/CDKN1A/CTH/CYLD/DCN/DDIT3/DPYD/EGR3/ENO2/ERBB3/GADD45A/GADD45B/GCH1/GPX1/GPX3/GSR/H1-0/HGF/HMOX1/HSPB1/IER3/IGF2R/IGFBP6/KRT18/LGALS3/MMP2/NEFH/PLCB2/PLPPR4/PMAIP1/PPP3R1/RHOB/SLC20A1/SMAD7/SOD2/SQSTM1/TIMP2/TIMP3/TNFRSF12A	46
916	3D Upregulated	GO:Regulation Of Exocytosis	GO:Regulation Of Exocytosis	22/2373	54/16866	1.37e-06	0.000107345	9.14e-05	ANXA2/CADPS/CPLANE2/CPLX1/CPLX2/IL1RAPL1/LGI3/NSF/RAB3A/RAB3B/RAB12/RAB26/RAB27B/RALA/RIMS2/S100A10/SEPTIN4/SNCA/STX4/STXBP5L/STXBP6/VAMP2	22
917	3D Upregulated	Reactome:NGF-stimulated Transcription	Reactome:NGF-stimulated Transcription	18/2373	39/16866	1.41e-06	0.000109695	9.34e-05	ARC/CDK5R1/CDK5R2/EGR1/EGR2/EGR3/F3/FOSB/GDNF/ID1/ID3/MEF2D/NAB1/RRAD/SGK1/SH3GL3/TRIB1/VGF	18
918	3D Upregulated	KEGG:Melanogenesis	KEGG:Melanogenesis	33/2373	101/16866	1.54e-06	0.000118114	0.00010056	ADCY4/ADCY5/ADCY8/CALM1/CAMK2A/CAMK2B/CAMK2D/CREB3L1/DCT/FZD1/FZD4/FZD6/FZD8/GNAI1/GNAQ/GNAS/HRAS/KITLG/MAP2K1/PLCB2/PLCB3/PLCB4/PRKACA/PRKACB/PRKCA/PRKCB/PRKCG/TCF7/WNT4/WNT5B/WNT9A/WNT10B/WNT11	33
919	3D Upregulated	GO:Neuron Projection Guidance	GO:Neuron Projection Guidance	38/2373	124/16866	1.56e-06	0.000118114	0.00010056	ARHGAP35/CDK5R1/CNTN1/CNTN5/CXCL12/CYFIP2/DPYSL5/DSCAM/DSCAML1/EFNA3/EFNA5/EFNB2/EFNB3/EMB/EPHA6/EPHA8/KALRN/KIAA1755/LGI1/LGR6/LRTM2/MYCBP2/NOTCH2/NRXN3/OTX2/PALLD/PTPRO/RELN/RET/ROBO2/SEMA3C/SEMA4D/SEMA6D/SHH/SLIT1/SLIT2/TNR/TRIO	38
920	3D Upregulated	KEGG:Phospholipase D signaling pathway	KEGG:Phospholipase D signaling pathway	43/2373	148/16866	1.63e-06	0.000122385	0.000104196	ADCY4/ADCY5/ADCY8/AGT/CXCL8/DGKB/DGKD/DGKE/DGKG/DGKI/DGKK/DGKZ/EGFR/GNAS/GRM3/GRM4/GRM5/GRM7/GRM8/HRAS/KITLG/MAP2K1/MRAS/PDGFA/PDGFB/PDGFC/PDGFRA/PIK3CB/PIK3R5/PIP5K1B/PLCB2/PLCB3/PLCB4/PLD1/PLPP2/PRKCA/RALA/RAPGEF3/RAPGEF4/RHEB/RRAS2/SHC3/SPHK1	43
921	3D Upregulated	GO:Cardiac Muscle Cell Action Potential	GO:Cardiac Muscle Cell Action Potential	15/2373	29/16866	1.76e-06	0.000130918	0.000111461	ATP1A1/ATP1B1/CACNA1C/CACNA1D/CACNA1G/HCN2/KCND3/KCNH2/KCNIP2/KCNJ2/PKP2/SCN2B/SCN3B/SCN5A/SLC8A1	15
922	3D Upregulated	KEGG:Neuroactive ligand-receptor interaction	KEGG:Neuroactive ligand-receptor interaction	80/2373	341/16866	1.85e-06	0.000135803	0.00011562	ADM/ADRA2A/ADRA2C/AGT/C3/C5AR1/CCKBR/CHRM4/CHRNA2/CHRNA3/CRHR1/CRHR2/DRD2/F2RL2/GABBR2/GABRA1/GABRA2/GABRA3/GABRA4/GABRA5/GABRB1/GABRB2/GABRB3/GABRD/GABRE/GABRG1/GABRG2/GAL/GALR1/GCGR/GHRH/GNRH1/GPR50/GPR83/GRIA1/GRIA2/GRID1/GRIN1/GRIN2B/GRM3/GRM4/GRM5/GRM7/GRM8/HCRTR2/HRH2/HRH3/HTR1A/HTR1B/HTR1E/HTR2A/HTR2C/HTR7/KISS1/KISS1R/MC4R/NMBR/NMU/NPY/NPY5R/NR3C1/NTS/NTSR1/P2RX2/P2RX5/P2RX6/P2RX7/PDYN/PR…	80
923	3D Upregulated	KEGG:Amoebiasis	KEGG:Amoebiasis	33/2373	102/16866	1.97e-06	0.000142448	0.000121278	ACTN1/ARG2/CD1E/COL1A1/COL4A1/COL4A6/CXCL8/FN1/GNA14/GNAL/GNAQ/GNAS/HSPB1/ITGAM/LAMA5/LAMB1/LAMB3/LAMC1/LAMC2/NOS2/PIK3CB/PLCB2/PLCB3/PLCB4/PRKACA/PRKACB/PRKCA/PRKCB/PRKCG/SERPINB6/SERPINB9/TGFB3/TLR4	33
924	3D Upregulated	GO:Regulation Of Synaptic Transmission, Glutamatergic	GO:Regulation Of Synaptic Transmission, Glutamatergic	22/2373	55/16866	1.98e-06	0.000142448	0.000121278	CACNG5/CACNG8/CCL2/DGKI/DGKZ/DRD2/GRIN1/GRIN2B/GRM3/GRM4/GRM5/GRM7/GRM8/HCN1/LRRK2/MEF2C/NLGN1/PLPPR4/RELN/SHANK3/TPRG1L/UNC13A	22
925	3D Upregulated	Reactome:MAPK1/MAPK3 Signaling	Reactome:MAPK1/MAPK3 Signaling	68/2373	277/16866	2.04e-06	0.000145458	0.00012384	ACTN2/BCL2L1/CALM1/CAMK2A/CAMK2B/CAMK2D/CNKSR2/CSF2RA/CSF2RB/DLG1/DUSP4/DUSP5/DUSP6/DUSP7/DUSP8/DUSP9/EGFR/ERBB3/FGF3/FGF7/FGF13/FGF17/FGF19/FN1/FRS3/GDNF/GFRA2/GPRIN1/GRIN2B/HBEGF/HRAS/IL6R/IL6ST/IL17RD/IRS1/KITLG/KSR2/LRRC7/MAP2K1/MPP2/MRAS/NEFL/NRG2/NRG3/PDGFA/PDGFB/PDGFRA/PIK3CB/PPP1CB/PSMB8/PSMB9/PTPN3/RASAL1/RASGEF1A/RASGRF1/RASGRP1/RASGRP3/RET/RGL3/SHC3/SPRED1/SPRED2/SPRED3/SPTB/SPTBN1/SPT…	68
926	3D Upregulated	KEGG:Gastric acid secretion	KEGG:Gastric acid secretion	27/2373	76/16866	2.22e-06	0.000156833	0.000133525	ADCY4/ADCY5/ADCY8/ATP1A1/ATP1B1/CALM1/CAMK2A/CAMK2B/CAMK2D/CCKBR/GNAI1/GNAQ/GNAS/HRH2/ITPR2/KCNJ2/KCNJ16/PLCB2/PLCB3/PLCB4/PRKACA/PRKACB/PRKCA/PRKCB/PRKCG/SLC26A7/SSTR2	27
927	3D Upregulated	Reactome:Dopamine Neurotransmitter Release Cycle	Reactome:Dopamine Neurotransmitter Release Cycle	13/2373	23/16866	2.35e-06	0.000160767	0.000136874	APBA1/CASK/CPLX1/PPFIA2/PPFIA4/RAB3A/RIMS1/SNAP25/STX1A/STXBP1/SYN1/SYN2/VAMP2	13
928	3D Upregulated	Reactome:Glutamate Neurotransmitter Release Cycle	Reactome:Glutamate Neurotransmitter Release Cycle	13/2373	23/16866	2.35e-06	0.000160767	0.000136874	CPLX1/PPFIA2/PPFIA4/RAB3A/RIMS1/SLC1A1/SLC1A2/SLC1A6/SLC17A7/SNAP25/STX1A/STXBP1/VAMP2	13
929	3D Upregulated	Reactome:Long-term Potentiation	Reactome:Long-term Potentiation	13/2373	23/16866	2.35e-06	0.000160767	0.000136874	ACTN2/CALM1/CAMK2A/CAMK2B/CAMK2D/DLG1/GPRIN1/GRIA1/GRIA2/GRIN2B/LRRC7/MPP2/NEFL	13
930	3D Upregulated	KEGG:Rap1 signaling pathway	KEGG:Rap1 signaling pathway	55/2373	210/16866	2.37e-06	0.000160767	0.000136874	ADCY4/ADCY5/ADCY8/ANGPT4/BCAR1/CALM1/CDH1/DRD2/EFNA3/EFNA5/EGFR/EPHA2/FGF3/FGF7/FGF17/FGF19/GNAI1/GNAQ/GNAS/GRIN1/GRIN2B/HGF/HRAS/ID1/ITGAM/KITLG/MAP2K1/MAP2K3/MAP2K6/MRAS/PDGFA/PDGFB/PDGFC/PDGFRA/PIK3CB/PLCB2/PLCB3/PLCB4/PRKCA/PRKCB/PRKCG/PRKCZ/PRKD1/RALA/RAP1GAP/RAPGEF3/RAPGEF4/RASGRP2/RASGRP3/RASSF5/RGS14/SIPA1/SIPA1L1/TLN2/VEGFA	55
931	3D Upregulated	GO:Small GTPase Mediated Signal Transduction	GO:Small GTPase Mediated Signal Transduction	35/2373	112/16866	2.41e-06	0.000160767	0.000136874	ADRA2A/ARHGAP8/ARHGAP31/CCDC88A/CDKN1A/CNKSR2/DOK5/DOK6/GNB1/HRAS/MRAS/NTN1/PLD1/RAB38/RALA/RAPGEF3/RAPGEF4/RASGEF1A/RASGEF1C/RASGRF1/RASGRP1/RASGRP2/RASGRP3/RASL10A/RGL3/RGS19/RHEBL1/RIT2/RRAD/RRAS2/RUNDC3A/SHTN1/SIAH2/TIAM2/TNK2	35
932	3D Upregulated	Reactome:CaM Pathway	Reactome:CaM Pathway	16/2373	33/16866	2.42e-06	0.000160767	0.000136874	ADCY4/ADCY5/ADCY8/CALM1/CAMK2A/CAMK2B/CAMK2D/CAMK4/CAMKK1/CAMKK2/GRK2/PDE1C/PRKACB/PRKAR2A/PRKCA/PRKCG	16
933	3D Upregulated	MSigDB:Hypoxia	MSigDB:Hypoxia	53/2373	200/16866	2.46e-06	0.000162101	0.00013801	ADM/AKAP12/AMPD3/ANXA2/ATF3/CAV1/CAVIN1/CDKN1A/CHST2/DCN/DDIT3/DTNA/DUSP1/EFNA3/EGFR/ENO2/ENO3/ERO1A/ERRFI1/ETS1/F3/FBP1/FOSL2/GALK1/GCK/HK1/HK2/HMOX1/IER3/JMJD6/LOX/MAFF/MT1E/MT2A/MYH9/NFIL3/NR3C1/P4HA2/PDGFB/PFKP/PPFIA4/PRKCA/PYGM/SCARB1/SERPINE1/SIAH2/STC1/STC2/TGFB3/TIPARP/TPBG/TPI1/VEGFA	53
934	3D Upregulated	GO:Regulation Of Secretion By Cell	GO:Regulation Of Secretion By Cell	24/2373	64/16866	2.69e-06	0.000175512	0.000149428	CAMK2A/CASK/CPLANE2/CPLX1/CPLX2/FER1L4/HTR1A/LGI3/MEF2C/MYOF/NSF/OTOF/RAB3A/RAB3B/RAB12/RAB26/RALA/RIMS1/RIMS2/SEPTIN4/STX4/STXBP5L/SYN1/VAMP2	24
935	3D Upregulated	GO:Metal Ion Transport	GO:Metal Ion Transport	47/2373	171/16866	3.04e-06	0.000196431	0.000167238	AQP1/CACNA1D/CACNA1S/CACNG8/CAMK2A/CAV1/CDH23/CNNM4/FGF13/KCNA1/KCNA3/KCNA5/KCNA6/KCNC1/KCND3/KCNF1/KCNG1/KCNH4/KCNIP2/KCNJ2/KCNJ3/KCNJ4/KCNJ6/KCNJ12/KCNJ16/KCNK1/KCNK9/KCNQ4/KCNV1/NIPAL1/NIPAL3/RYR1/RYR3/SCN2A/SCN3B/SCN5A/SCN9A/SGK1/SLC3A2/SLC4A4/SLC5A5/SLC5A6/SLC17A4/SLC17A7/SLC41A2/TRPC4/TRPC5	47
936	3D Upregulated	GO:Cardiac Muscle Cell Action Potential Involved In Contraction	GO:Cardiac Muscle Cell Action Potential Involved In Contraction	15/2373	30/16866	3.06e-06	0.000196431	0.000167238	ATP1A1/CACNA1C/CACNA1D/CACNA1G/GJA1/GPD1L/KCNA5/KCNE4/KCNH2/KCNJ2/PKP2/SCN2B/SCN3B/SCN5A/SNTA1	15
937	3D Upregulated	GO:Synaptic Vesicle Exocytosis	GO:Synaptic Vesicle Exocytosis	18/2373	41/16866	3.46e-06	0.000218192	0.000185765	CPLX1/CPLX2/DOC2B/OTOF/PCLO/RAB3A/RIMS1/RIMS2/RIMS4/SNAP25/SNCA/STX1A/STX3/SYT4/SYT7/SYT10/UNC13A/VAMP2	18
938	3D Upregulated	KEGG:Renin secretion	KEGG:Renin secretion	25/2373	69/16866	3.47e-06	0.000218192	0.000185765	ACE/ADCY5/AGT/AQP1/CACNA1C/CACNA1D/CACNA1S/CALM1/GNAI1/GNAQ/GNAS/GUCY1B1/ITPR2/KCNJ2/NPR1/PDE1C/PLCB2/PLCB3/PLCB4/PPP3CA/PPP3CC/PPP3R1/PRKACA/PRKACB/PTGER4	25
939	3D Upregulated	GO:Cellular Response To Salt	GO:Cellular Response To Salt	34/2373	109/16866	3.5e-06	0.000218192	0.000185765	ADCY8/ALOX15/AOC1/CAMK2D/CDH1/CIB2/CPNE2/CPNE3/CPNE4/CPNE5/CPNE6/CPNE7/CPNE8/CPNE9/DLG2/DLG4/EGR1/LGMN/MEF2A/MEF2C/NEUROD2/NLGN1/P2RX7/PDGFB/PDXP/RASGRP2/RYR1/RYR3/SCN5A/SLC13A5/SYT4/SYT6/SYT7/SYT10	34
940	3D Upregulated	Reactome:CREB1 Phosphorylation Thru NMDA Receptor-Mediated Activation Of RAS Signaling	Reactome:CREB1 Phosphorylation Thru NMDA Receptor-Mediated Activation Of RAS Signaling	14/2373	27/16866	3.77e-06	0.000229786	0.000195636	ACTN2/CALM1/CAMK2A/CAMK2B/CAMK2D/DLG1/GPRIN1/GRIN2B/HRAS/LRRC7/MPP2/NEFL/RASGRF1/RPS6KA2	14
941	3D Upregulated	GO:Regulation Of MAP Kinase Activity	GO:Regulation Of MAP Kinase Activity	35/2373	114/16866	3.78e-06	0.000229786	0.000195636	ADRA2A/AGT/APOE/BMP2/BMP4/CD40/DUSP1/DUSP7/EGFR/HRAS/IL34/IRAK1/LRRK2/LYN/MEF2C/PDGFA/PDGFB/PDGFC/PIK3CB/PIK3R5/PTPRJ/RASGRP1/RGS2/RGS14/SH2B3/SORL1/SPRY1/SPRY4/TENM1/TGFA/TLR4/TPD52L1/TRIB1/TRIB3/VEGFA	35
942	3D Upregulated	Reactome:Signaling By NTRK1 (TRKA)	Reactome:Signaling By NTRK1 (TRKA)	35/2373	114/16866	3.78e-06	0.000229786	0.000195636	ARC/CDK5R1/CDK5R2/CLTC/DUSP4/DUSP6/DUSP7/EGR1/EGR2/EGR3/F3/FOSB/GDNF/HRAS/ID1/ID3/IRS1/MAP2K1/MAPKAPK2/MEF2A/MEF2C/MEF2D/NAB1/PIK3CB/RALA/RIT2/RPS6KA2/RRAD/SGK1/SH3GL2/SH3GL3/SHC3/TRIB1/VGF/YWHAB	35
943	3D Upregulated	Reactome:RAF/MAP Kinase Cascade	Reactome:RAF/MAP Kinase Cascade	66/2373	271/16866	3.83e-06	0.000230577	0.000196309	ACTN2/BCL2L1/CALM1/CAMK2A/CAMK2B/CAMK2D/CNKSR2/CSF2RA/CSF2RB/DLG1/DUSP4/DUSP5/DUSP6/DUSP7/DUSP8/DUSP9/EGFR/ERBB3/FGF3/FGF7/FGF13/FGF17/FGF19/FN1/FRS3/GDNF/GFRA2/GPRIN1/GRIN2B/HBEGF/HRAS/IL17RD/IRS1/KITLG/KSR2/LRRC7/MAP2K1/MPP2/MRAS/NEFL/NRG2/NRG3/PDGFA/PDGFB/PDGFRA/PIK3CB/PPP1CB/PSMB8/PSMB9/PTPN3/RASAL1/RASGEF1A/RASGRF1/RASGRP1/RASGRP3/RET/RGL3/SHC3/SPRED1/SPRED2/SPRED3/SPTB/SPTBN1/SPTBN4/TGFA/YW…	66
944	3D Upregulated	KEGG:Cocaine addiction	KEGG:Cocaine addiction	20/2373	49/16866	3.97e-06	0.000236955	0.00020174	ADCY5/CDK5R1/CREB3L1/DDC/DLG4/DRD2/FOSB/GNAI1/GNAS/GRIA2/GRIN1/GRIN2B/GRM3/MAOA/PDYN/PPP1R1B/PRKACA/PRKACB/RGS9/SLC18A1	20
945	3D Upregulated	Reactome:RAC1 GTPase Cycle	Reactome:RAC1 GTPase Cycle	48/2373	178/16866	4.28e-06	0.000253565	0.000215882	ABI2/ABL2/ABR/AMIGO2/ARAP1/ARAP2/ARHGAP20/ARHGAP24/ARHGAP26/ARHGAP31/ARHGAP35/ARHGAP42/ARHGAP44/ARHGDIA/BAIAP2L1/CAV1/CDC42BPA/CYBA/CYBB/CYFIP2/DOCK9/EGR2/EPHA2/FAM13B/FGD5/FMNL1/GIT1/KALRN/MPP7/NCKAP1/NCKAP1L/NGEF/NHS/NOXA1/PKN1/PLEKHG3/PREX2/REPS1/SLC1A5/SRGAP2/SWAP70/SYDE2/TFRC/TIAM2/TRIO/VANGL1/WASF1/WIPF3	48
946	3D Upregulated	GO:Regulation Of Neurotransmitter Secretion	GO:Regulation Of Neurotransmitter Secretion	17/2373	38/16866	4.71e-06	0.000276697	0.000235576	CAMK2A/CASK/CHRNA3/CPLX1/CPLX2/DTNBP1/FER1L4/LRRK2/MEF2C/MYOF/OTOF/PREPL/RIMS1/RIMS2/RIMS4/SLC30A1/SYN1	17
947	3D Upregulated	GO:Positive Regulation Of Protein Phosphorylation	GO:Positive Regulation Of Protein Phosphorylation	85/2373	377/16866	4.85e-06	0.000282198	0.000240259	ACVR1/AGAP2/AGT/ANGPT4/BMP2/BMP4/BMP6/C3/CAB39/CALM1/CAMKK1/CAMKK2/CARTPT/CAV1/CCND3/CCR7/CD40/CD74/CDKN1A/CEMIP/CHI3L1/CLDN3/CREBL2/CSPG4/DAB2/DDR2/EFNA5/EGFR/EIF4G1/FGF3/FGF7/FGF17/FGF19/FNIP2/GDF5/GDF10/GDF11/GDF15/GPNMB/HGF/HLA-DRB1/HRAS/HSP90AA1/IL6R/IL34/INHBA/KNDC1/LRP8/LRRK2/LYN/MAP2K3/MAPRE3/MMD/MMP9/MOB3B/MOB3C/MT3/NBN/NIBAN1/NOS1/NPTN/PDGFA/PDGFB/PDGFC/PRKD1/PRNP/PTPRJ/RARRES2/RASGRP1/…	85
948	3D Upregulated	GO:Vesicle-Mediated Transport In Synapse	GO:Vesicle-Mediated Transport In Synapse	1973-11-01	18/16866	5.11e-06	0.00029282	0.000249302	CPLX1/CPLX2/OTOF/PCLO/RAB3A/RIMS1/SNAP25/SNCA/STX1A/SYT10/VAMP2	11
949	3D Upregulated	Reactome:Serotonin Neurotransmitter Release Cycle	Reactome:Serotonin Neurotransmitter Release Cycle	1973-11-01	18/16866	5.11e-06	0.00029282	0.000249302	CPLX1/PPFIA2/PPFIA4/RAB3A/RIMS1/SNAP25/STX1A/STXBP1/SYN1/SYN2/VAMP2	11
950	3D Upregulated	GO:Regulation Of Long-Term Neuronal Synaptic Plasticity	GO:Regulation Of Long-Term Neuronal Synaptic Plasticity	1973-08-01	10/16866	5.24e-06	0.000297821	0.00025356	CAMK2B/DLG4/DRD2/NEURL1/NPTN/SHANK3/SYNGR1/SYP	8
951	3D Upregulated	Reactome:SLC-mediated Transmembrane Transport	Reactome:SLC-mediated Transmembrane Transport	61/2373	247/16866	5.48e-06	0.000308611	0.000262747	APOD/CALM1/EMB/LCN9/LCN15/RUNX1/SLC1A1/SLC1A2/SLC1A5/SLC1A6/SLC2A4/SLC2A12/SLC2A13/SLC2A14/SLC3A2/SLC4A4/SLC4A10/SLC5A3/SLC5A5/SLC5A6/SLC6A7/SLC6A11/SLC7A1/SLC7A5/SLC7A8/SLC7A11/SLC8A1/SLC8A3/SLC9A5/SLC9A7/SLC12A1/SLC12A5/SLC12A7/SLC13A5/SLC16A3/SLC16A7/SLC17A6/SLC17A7/SLC18A1/SLC20A1/SLC24A3/SLC24A4/SLC25A4/SLC25A22/SLC26A2/SLC26A7/SLC26A11/SLC27A6/SLC29A1/SLC30A1/SLC32A1/SLC38A1/SLC39A14/SLC41A…	61
952	3D Upregulated	GO:Positive Regulation Of Cell Motility	GO:Positive Regulation Of Cell Motility	56/2373	221/16866	5.75e-06	0.000321425	0.000273656	ACVR1/ADRA2A/BCAR1/BMP2/CAV1/CAVIN1/CCR7/CEMIP/CLDN3/CLDN4/CNTN1/COL1A1/CPNE3/CTSH/CXCL12/DAB2/DUOX2/EGFR/EPHA2/F7/FAM83H/FAM107A/FAM110C/FZD4/GPNMB/HBEGF/HGF/HRAS/ITGA6/ITGAX/LAMB1/LAMC2/LGR6/MDK/MGAT5/MYADM/NTN1/PDGFA/PDGFB/PDGFC/PDGFRA/PPP3CA/PRKCA/RET/SEMA3C/SEMA4D/SEMA6D/SOD2/SPHK1/SPOCK2/STX4/SYNE2/VEGFA/WNT5B/XBP1/ZNF703	56
953	3D Upregulated	KEGG:Cushing syndrome	KEGG:Cushing syndrome	43/2373	155/16866	6.09e-06	0.000337574	0.000287405	ADCY4/ADCY5/ADCY8/AGT/CACNA1C/CACNA1D/CACNA1G/CACNA1I/CACNA1S/CAMK2A/CAMK2B/CAMK2D/CDKN1A/CDKN2B/CREB3L1/CRHR1/CRHR2/CYP11A1/CYP21A2/EGFR/FZD1/FZD4/FZD6/FZD8/GNAI1/GNAQ/GNAS/ITPR2/MAP2K1/NCEH1/PLCB2/PLCB3/PLCB4/PRKACA/PRKACB/RASD1/SCARB1/TCF7/WNT4/WNT5B/WNT9A/WNT10B/WNT11	43
954	3D Upregulated	Reactome:Ca-dependent Events	Reactome:Ca-dependent Events	16/2373	35/16866	6.36e-06	0.000349737	0.000297761	ADCY4/ADCY5/ADCY8/CALM1/CAMK2A/CAMK2B/CAMK2D/CAMK4/CAMKK1/CAMKK2/GRK2/PDE1C/PRKACB/PRKAR2A/PRKCA/PRKCG	16
955	3D Upregulated	GO:Regulation Of Intracellular Signal Transduction	GO:Regulation Of Intracellular Signal Transduction	70/2373	297/16866	6.73e-06	0.000367153	0.000312589	AKAP5/AKAP12/ARAP1/ARHGAP8/ARHGAP20/ARHGAP26/ARHGAP28/ARHGAP31/ARHGAP35/ARHGAP44/ARHGEF3/ARHGEF9/ARHGEF12/ARHGEF17/BCL3/CHN1/CYLD/DIPK2A/DLG1/DYRK2/EGFR/FAM13B/FGD5/GDF5/GNAI1/GPR143/HSPB1/KALRN/LRRK2/LYN/MAP2K6/MAPT/MOB3B/NFKBIA/NGEF/NLGN1/NUAK1/OBSCN/PAK3/PAK6/PDE2A/PEX5L/PIP5K1B/PJA2/PLEKHG3/PPP1R16B/PREX2/RAPGEF3/RASD2/RCAN3/RFFL/RHOU/RIT2/RRAGB/SEZ6/SEZ6L/SEZ6L2/SGK1/SLA/SPRED1/SQSTM1/SWAP70…	70
956	3D Upregulated	GO:Monoatomic Cation Transmembrane Transport	GO:Monoatomic Cation Transmembrane Transport	67/2373	281/16866	6.98e-06	0.000377949	0.00032178	ATP1A1/ATP1B1/ATP6V1A/ATP6V1B2/ATP6V1E1/ATP6V0B/ATP6V0D1/ATP6V0E2/CACNA1C/CACNA1D/CACNA1G/CACNA1S/CNGB1/GRIN1/GRIN2B/HCN1/HCN2/KCNA1/KCNA3/KCNA5/KCNA6/KCNB1/KCNC1/KCNC2/KCNC3/KCND2/KCNF1/KCNG1/KCNH2/KCNH4/KCNH7/KCNJ2/KCNK1/KCNK9/KCNK12/KCNQ3/KCNQ4/KCNQ5/KCNV1/NALCN/P2RX7/RYR3/SCN2A/SCN2B/SCN3B/SCN5A/SCN9A/SLC4A4/SLC6A7/SLC6A11/SLC6A17/SLC8A1/SLC8A3/SLC9A5/SLC9A7/SLC12A1/SLC12A7/SLC24A2/SLC24A3/SL…	67
957	3D Upregulated	GO:Neuron Projection Morphogenesis	GO:Neuron Projection Morphogenesis	41/2373	146/16866	7.16e-06	0.000383915	0.000326859	ADGRB1/ALCAM/APBB1/ARHGAP35/BTBD3/CNTNAP2/CTNNA2/DCLK1/DLG4/DRD2/DSCAML1/DTNBP1/GAS7/ISL1/LRRK2/MAP1A/MAP1B/MEF2A/MYO16/NCKAP1/NCKAP1L/NEFH/NLGN1/NRN1/NTNG2/NYAP1/NYAP2/PACSIN1/PAK3/PLPPR4/RAB3A/S100A6/SGK1/SHANK3/SHTN1/SLITRK4/SLITRK6/SPAG6/SPTBN4/TRIO/TUNAR	41
958	3D Upregulated	KEGG:Wnt signaling pathway	KEGG:Wnt signaling pathway	45/2373	166/16866	7.26e-06	0.000383915	0.000326859	BAMBI/CACYBP/CAMK2A/CAMK2B/CAMK2D/CCND3/CTNNBIP1/DKK1/FBXW11/FZD1/FZD4/FZD6/FZD8/LGR6/MAPK9/MYC/NFATC1/PLCB2/PLCB3/PLCB4/PPP3CA/PPP3CC/PPP3R1/PRKACA/PRKACB/PRKCA/PRKCB/PRKCG/RSPO1/RSPO4/RUVBL1/SERPINF1/SFRP1/TBL1X/TCF7/TLE2/TLE4/TLE6/VANGL1/WIF1/WNT4/WNT5B/WNT9A/WNT10B/WNT11	45
959	3D Upregulated	Reactome:DAG And IP3 Signaling	Reactome:DAG And IP3 Signaling	17/2373	39/16866	7.26e-06	0.000383915	0.000326859	ADCY4/ADCY5/ADCY8/CALM1/CAMK2A/CAMK2B/CAMK2D/CAMK4/CAMKK1/CAMKK2/GRK2/ITPR2/PDE1C/PRKACB/PRKAR2A/PRKCA/PRKCG	17
960	3D Upregulated	GO:Inorganic Anion Transmembrane Transport	GO:Inorganic Anion Transmembrane Transport	23/2373	63/16866	7.31e-06	0.000383915	0.000326859	ANO4/APOL1/GABRA1/GABRA2/GABRA3/GABRA4/GABRA5/GABRB1/GABRB2/GABRB3/GABRE/GABRG1/GABRG2/SLC1A1/SLC5A5/SLC5A6/SLC12A1/SLC12A5/SLC12A7/SLC20A1/SLC26A2/SLC37A1/XPR1	23
961	3D Upregulated	GO:Regulation Of Vesicle Fusion	GO:Regulation Of Vesicle Fusion	1973-07-01	8/16866	7.6e-06	0.000396398	0.000337487	ANXA1/ANXA2/CPLANE2/DOC2B/RAB3A/SPHK1/STXBP1	7
962	3D Upregulated	Reactome:Assembly And Cell Surface Presentation Of NMDA Receptors	Reactome:Assembly And Cell Surface Presentation Of NMDA Receptors	13/2373	25/16866	8.1e-06	0.000417946	0.000355833	ACTN2/APBA1/CAMK2A/CAMK2B/CAMK2D/CASK/DLG1/GPRIN1/GRIN2B/KIF17/LRRC7/MPP2/NEFL	13
963	3D Upregulated	Reactome:Signaling By NTRKs	Reactome:Signaling By NTRKs	38/2373	132/16866	8.13e-06	0.000417946	0.000355833	ARC/CDK5R1/CDK5R2/CLTC/DUSP4/DUSP6/DUSP7/EGR1/EGR2/EGR3/F3/FOSB/FRS3/GDNF/GRIN2B/HRAS/ID1/ID3/IRS1/MAP2K1/MAPKAPK2/MEF2A/MEF2C/MEF2D/NAB1/PIK3CB/PTPRU/RALA/RIT2/RPS6KA2/RRAD/SGK1/SH3GL2/SH3GL3/SHC3/TRIB1/VGF/YWHAB	38
964	3D Upregulated	GO:Axon Development	GO:Axon Development	31/2373	99/16866	8.5e-06	0.000433601	0.000369161	APBB1/ARHGAP35/CDK5R1/CRTAC1/CTNNA2/DRD2/DSCAML1/FOLR1/GAP43/GRM7/ISL1/MAP1A/MAP1B/MAPT/NEFH/NEUROD1/NEUROD2/NEUROG1/NEUROG2/NMNAT2/NTNG2/OLIG1/OLIG2/PAK3/PLPPR4/RAB3A/S100A6/SHTN1/SLITRK4/SLITRK6/SPTBN4	31
965	3D Upregulated	GO:Membrane Depolarization During Action Potential	GO:Membrane Depolarization During Action Potential	1973-09-01	13/16866	8.9e-06	0.000450648	0.000383675	CACNA1C/CACNA1D/HCN2/KCNH2/KCNJ2/SCN2B/SCN3B/SCN5A/SLC8A1	9
966	3D Upregulated	GO:Positive Regulation Of Cell Differentiation	GO:Positive Regulation Of Cell Differentiation	67/2373	283/16866	8.97e-06	0.000450929	0.000383914	ACVR1/ADRA2C/AGT/BAMBI/BCL9L/BMP2/BMP4/BMP6/BRINP2/CEBPB/COL1A1/CREBL2/CTNNBIP1/DAB2/DDR2/DLX1/DLX2/DPF1/DPF3/FBN2/FRZB/GDF5/GDNF/GDPD5/GJA1/HGF/IL6R/IL6ST/ISL1/KCTD11/KITLG/LAMB1/LAMC1/LCP1/LMO3/MAPK9/MDK/MEF2C/MMD/NEUROD1/NEUROD2/NEUROG1/NID1/NPNT/OLFM1/PCP4/PPP1R13L/PPP3CA/PRKD1/RARRES2/RBM24/RIPOR2/RUNX2/SFRP1/SMARCD3/SOX6/SP7/TCF4/TGFB3/TGFBR2/TMEM64/TMEM100/WNT4/WWTR1/XBP1/ZHX3/ZNF703	67
967	3D Upregulated	Reactome:Transport Of Inorganic Cations/Anions And Amino Acids/Oligopeptides	Reactome:Transport Of Inorganic Cations/Anions And Amino Acids/Oligopeptides	32/2373	104/16866	9.21e-06	0.000459784	0.000391453	CALM1/SLC1A1/SLC1A2/SLC1A5/SLC1A6/SLC3A2/SLC4A4/SLC4A10/SLC5A5/SLC7A1/SLC7A5/SLC7A8/SLC7A11/SLC8A1/SLC8A3/SLC9A5/SLC9A7/SLC12A1/SLC12A5/SLC12A7/SLC17A6/SLC17A7/SLC20A1/SLC24A3/SLC24A4/SLC25A22/SLC26A2/SLC26A7/SLC26A11/SLC32A1/SLC38A1/SRI	32
968	3D Upregulated	Reactome:Laminin Interactions	Reactome:Laminin Interactions	1973-12-01	22/16866	9.57e-06	0.000472203	0.000402026	COL18A1/ITGA2/ITGA3/ITGA6/ITGA7/LAMA5/LAMB1/LAMB3/LAMC1/LAMC2/NID1/NID2	12
969	3D Upregulated	GO:Cellular Response To Oxygen-Containing Compound	GO:Cellular Response To Oxygen-Containing Compound	89/2373	406/16866	9.6e-06	0.000472203	0.000402026	ABCB4/ABL2/ADCY8/AGAP3/ALOX15/AOC1/AQP1/CAMK2D/CAMKK2/CCL2/CD86/CD274/CDH1/CIB2/CPNE2/CPNE3/CPNE4/CPNE5/CPNE6/CPNE7/CPNE8/CPNE9/CXCL8/DLG2/DLG4/EGFR/EGR1/FOLR1/FZD4/GBP3/GIT1/GNB1/GUCY1B1/HCN1/HCN2/IGFBP5/IRS1/KCNC2/LCP1/LGMN/LYN/MAPK9/MAPT/MEF2A/MEF2C/MMP9/MPV17L/MT3/NEURL1/NEUROD2/NLGN1/NR1D1/NRIP1/P2RX7/PDE2A/PDGFB/PDGFRA/PDXP/PPM1E/PRKD1/RAPGEF3/RASGRP2/RET/RORB/RRAGB/RYR1/RYR3/SCN5A/SERPINE1…	89
970	3D Upregulated	Reactome:Nervous System Development	Reactome:Nervous System Development	113/2373	545/16866	1.01e-05	0.000491429	0.000418395	ABL2/ABLIM1/ABLIM2/AGAP2/AKAP5/ALCAM/ARHGAP35/ARHGEF12/ARPC5/CACNA1C/CACNA1D/CACNA1G/CACNA1S/CDK5R1/CLTB/CLTC/CNTN1/COL4A1/COL9A2/COL9A3/CXCL12/DLG1/DOK5/DOK6/DPYSL5/DSCAM/DSCAML1/EFNA3/EFNA5/EFNB2/EFNB3/EGFR/EGR2/EIF4G1/EPHA2/EPHA6/EPHA8/GAP43/GDNF/GFRA2/GIT1/GPRIN1/GRB10/GRIN2B/HRAS/HSP90AA1/ISL1/ITGA2/KALRN/KCNQ3/LAMB1/LAMC1/LHX2/LHX9/LYN/MAP2K1/MMP2/MMP9/MYH9/MYH14/MYL12B/NAB1/NGEF/NRP1/NRP2/…	113
971	3D Upregulated	GO:Regulation Of Protein Kinase C Signaling	GO:Regulation Of Protein Kinase C Signaling	1973-10-01	16/16866	1.06e-05	0.000510715	0.000434815	CD40/DGKD/DGKG/GPD1L/MYADM/SEZ6/SEZ6L/SEZ6L2/VEGFA/WNT11	10
972	3D Upregulated	Reactome:Rap1 Signaling	Reactome:Rap1 Signaling	1973-10-01	16/16866	1.06e-05	0.000510715	0.000434815	PRKACB/PRKCA/RAP1GAP/RAP1GAP2/RAPGEF3/RAPGEF4/RASGRP1/RASGRP2/SIPA1/YWHAB	10
973	3D Upregulated	KEGG:Growth hormone synthesis, secretion and action	KEGG:Growth hormone synthesis, secretion and action	35/2373	119/16866	1.09e-05	0.000522299	0.000444678	ADCY4/ADCY5/ADCY8/BCAR1/CACNA1C/CACNA1D/CACNA1S/CREB3L1/GHRH/GNAI1/GNAQ/GNAS/HRAS/IRS1/IRS4/ITPR2/JUNB/MAP2K1/MAP2K3/MAP2K4/MAP2K6/MAPK9/PIK3CB/PLCB2/PLCB3/PLCB4/PRKACA/PRKACB/PRKCA/PRKCB/PRKCG/SHC3/SSTR2/SSTR3/STAT5A	35
974	3D Upregulated	Reactome:Hemostasis	Reactome:Hemostasis	118/2373	576/16866	1.15e-05	0.000548741	0.000467189	ABHD6/ACTN1/ACTN2/ADRA2A/ADRA2C/ANGPT4/ANXA2/ATP1B1/ATP2B1/BCAR1/CABLES1/CALM1/CAV1/CD9/CD47/CD74/CEACAM21/CYRIB/DGKB/DGKD/DGKE/DGKG/DGKI/DGKK/DGKZ/DOCK9/ECM1/EPCAM/F2RL2/F3/F7/F12/FN1/GNA14/GNAI1/GNAQ/GNAS/GNB1/GNB5/GNG4/GNG8/GUCY1B1/H3-3B/HABP4/HRAS/INPP5D/ISLR/ITGA2/ITGA3/ITGA6/ITGAM/ITGAX/ITPR2/KIF2A/KIF3A/KIF3B/KIF21B/KIF26A/KIFC2/LHFPL2/LRP8/LYN/MAFF/MAFG/MAFK/MGLL/MMRN1/NANOS1/OLA1/P2RX2/P…	118
975	3D Upregulated	GO:Brain Development	GO:Brain Development	45/2373	169/16866	1.2e-05	0.000566634	0.000482424	AFF2/AMIGO2/APOD/ATXN1/CADM2/CDK5R1/CDK5R2/CNTN1/CNTN5/CNTNAP2/COL4A1/CTNNA2/DLX2/DSCAML1/EGR2/EML1/EMX1/EMX2/EOMES/FBXW11/FLNB/FOXG1/GIT1/GRIN1/GRIN2B/MEIS2/NFIB/NNAT/PITPNM1/PROX1/RELN/ROBO2/RTN1/SHANK3/SIX3/SLC6A17/SMARCA1/SOX6/SYNJ2/TBR1/TGFBR2/VAX1/ZFHX3/ZIC1/ZIC2	45
976	3D Upregulated	GO:Cellular Response To Calcium Ion	GO:Cellular Response To Calcium Ion	24/2373	69/16866	1.22e-05	0.000568931	0.000484379	ADCY8/ALOX15/CAMK2D/CPNE2/CPNE3/CPNE4/CPNE5/CPNE6/CPNE7/CPNE8/CPNE9/LGMN/MEF2A/MEF2C/NEUROD2/NLGN1/RASGRP2/RYR1/RYR3/SCN5A/SYT4/SYT6/SYT7/SYT10	24
977	3D Upregulated	MSigDB:Inflammatory Response	MSigDB:Inflammatory Response	51/2373	200/16866	1.22e-05	0.000568931	0.000484379	ADM/ATP2B1/BST2/C5AR1/CCL2/CCL22/CCR7/CD40/CD55/CDKN1A/CHST2/CXCL8/CYBB/EBI3/F3/GCH1/GPR183/HBEGF/ICAM1/IL4R/IL7R/INHBA/IRAK2/KCNA3/KCNJ2/LAMP3/LYN/MYC/NAMPT/NFKBIA/OSMR/P2RX7/PIK3R5/PTAFR/PTGER4/PTPRE/PVR/RASGRP1/RGS16/SEMA4D/SERPINE1/SLC1A2/SLC4A4/SLC7A1/SPHK1/SRI/TACR1/TNFRSF1B/TNFSF9/TPBG/VIP	51
978	3D Upregulated	GO:Negative Regulation Of Protein Phosphorylation	GO:Negative Regulation Of Protein Phosphorylation	41/2373	149/16866	1.23e-05	0.000568931	0.000484379	CALM1/CAMK2N1/CAMK2N2/CAV1/CDKN1A/DKK1/DTNBP1/EIF4G1/EMILIN1/ERRFI1/FBLN1/GNAQ/GPD1L/HSPB1/LRRK2/LYN/MLXIPL/MYADM/NIBAN1/NOG/PIP5KL1/PMEPA1/PPM1E/PRKCZ/PRNP/PYDC1/SAMSN1/SEMA4D/SFRP1/SH3GL2/SIRPA/SLIT2/SMAD7/SNCA/SPRED1/SPRED2/TRIB1/TRIB3/WARS1/WWTR1/YWHAG	41
979	3D Upregulated	KEGG:Cortisol synthesis and secretion	KEGG:Cortisol synthesis and secretion	23/2373	65/16866	1.33e-05	0.000611213	0.000520377	ADCY4/ADCY5/ADCY8/AGT/CACNA1C/CACNA1D/CACNA1G/CACNA1I/CACNA1S/CREB3L1/CYP11A1/CYP21A2/GNAQ/GNAS/ITPR2/NCEH1/NR0B1/PLCB2/PLCB3/PLCB4/PRKACA/PRKACB/SCARB1	23
980	3D Upregulated	KEGG:Focal adhesion	KEGG:Focal adhesion	51/2373	201/16866	1.42e-05	0.000646767	0.000550648	ACTN1/ARHGAP35/BCAR1/BIRC3/CAV1/CCND3/COL1A1/COL4A1/COL4A6/COL9A2/COL9A3/EGFR/FLNB/FN1/HGF/HRAS/ITGA2/ITGA3/ITGA6/ITGA7/LAMA5/LAMB1/LAMB3/LAMC1/LAMC2/MAP2K1/MAPK9/MYL7/MYL12B/PAK3/PAK5/PAK6/PDGFA/PDGFB/PDGFC/PDGFRA/PIK3CB/PIP5K1B/PPP1CB/PPP1R12B/PRKCA/PRKCB/PRKCG/RASGRF1/RELN/SHC3/SPP1/TLN2/TNC/TNR/VEGFA	51
981	3D Upregulated	KEGG:Parathyroid hormone synthesis, secretion and action	KEGG:Parathyroid hormone synthesis, secretion and action	32/2373	106/16866	1.43e-05	0.000646767	0.000550648	ADCY4/ADCY5/ADCY8/CDKN1A/CREB3L1/EGFR/EGR1/GNAI1/GNAQ/GNAS/HBEGF/ITPR2/MAFB/MAP2K1/MEF2A/MEF2C/MEF2D/MMP16/MMP24/NR4A2/PDE4A/PLCB2/PLCB3/PLCB4/PLD1/PRKACA/PRKACB/PRKCA/PRKCB/PRKCG/RUNX2/RXRG	32
982	3D Upregulated	GO:Neuron Development	GO:Neuron Development	41/2373	150/16866	1.46e-05	0.000660456	0.000562301	ALK/APOE/ATP8A2/B4GALT5/B4GALT6/BICDL1/CDK5R1/CNTNAP2/DTNBP1/EPHA8/ETV1/FRY/GDNF/GPRIN1/GPRIN2/LAMB1/LGI1/LGI4/LYN/MAP1B/MAPT/MEF2C/NCDN/NLGN1/NPY/PRDM12/PRMT1/PTPRM/RAB11A/RASGRF1/ROBO2/RUNX1/SH3GL2/SRRM4/STMN2/STX3/TENM1/TENM3/UGCG/UNC5A/XBP1	41
983	3D Upregulated	Reactome:G Alpha (Q) Signaling Events	Reactome:G Alpha (Q) Signaling Events	53/2373	212/16866	1.52e-05	0.000678748	0.000577876	ABHD6/ANXA1/CCKBR/DGKB/DGKD/DGKE/DGKG/DGKI/DGKK/DGKZ/EGFR/F2RL2/GNA14/GNAQ/GNB1/GNB5/GNG4/GNG8/GNRH1/GPNMB/GPR17/GPR143/GRK2/GRM5/HBEGF/HRAS/HTR2A/HTR2C/ITPR2/KALRN/KISS1/KISS1R/MGLL/NMBR/NMS/NMU/NTS/NTSR1/PLCB2/PLCB3/PLCB4/PRKCA/PROKR2/PTAFR/QRFPR/RASGRP1/RASGRP2/RGS16/RGS19/RPS6KA2/TACR1/TRH/TRIO	53
984	3D Upregulated	GO:Calcium Ion Import Across Plasma Membrane	GO:Calcium Ion Import Across Plasma Membrane	16/2373	37/16866	1.52e-05	0.000678748	0.000577876	CACNA1B/CACNA1C/CACNA1D/CACNA1E/CACNA1G/CACNA1I/CACNA1S/NALF1/NALF2/SCN2A/SCN5A/SCN9A/SLC8A1/SLC8A3/SLC24A2/SLC24A4	16
985	3D Upregulated	Reactome:Transport Of Small Molecules	Reactome:Transport Of Small Molecules	139/2373	706/16866	1.68e-05	0.000741924	0.000631663	ABCB1/ABCB4/ABCB5/ABCB9/ABCC3/ABCD1/ABCD2/ABCD3/ABCG4/ADCY4/ADCY5/ADCY8/ANO1/ANO4/APOD/APOE/AQP3/AQP4/ASPH/ATP1B1/ATP2B1/ATP6V1A/ATP6V1B2/ATP6V1E1/ATP6V0B/ATP6V0D1/ATP6V0E2/ATP8A2/ATP10A/ATP11A/ATP13A4/BEST3/CALM1/CAMK2A/CAMK2B/CAMK2D/CLCN4/CLCNKA/CLTC/CYB5R2/CYBRD1/EMB/FTH1/GNAS/GNB1/GNB5/GNG4/GNG8/HMOX1/LCN9/LCN15/LPA/LSR/MCUB/MYLIP/MYO5B/NALCN/NCEH1/NIPAL1/NIPAL3/OSTM1/PRKACB/PRKAR2A/PRKCA/PSM…	139
986	3D Upregulated	GO:Generation Of Neurons	GO:Generation Of Neurons	45/2373	172/16866	1.95e-05	0.000855389	0.000728265	ACSL4/ASCL2/ASTN1/ASTN2/CDK5R1/CDKL5/CIT/EML1/EMX1/EMX2/FGF13/FUT9/FZD1/FZD4/FZD8/IL1RAPL1/INSM2/KIAA0319/LHX2/LHX8/LHX9/MAP1B/MAP2K1/MAPT/MEF2C/NAV1/NR4A2/RELN/RNF112/RTN1/RUNX1/RUNX2/SEPTIN4/SHH/SIX3/SIX4/SMARCA1/SPOCK1/TAFA1/VAX1/WNT4/WNT5B/WNT9A/WNT10B/WNT11	45
987	3D Upregulated	GO:Regulation Of Anatomical Structure Morphogenesis	GO:Regulation Of Anatomical Structure Morphogenesis	36/2373	127/16866	2.02e-05	0.000882433	0.00075129	ADGRA2/ARHGAP35/ARHGAP44/BCL9L/CDK5R1/CHN1/CHRNA3/CLDN3/CLDN4/CYRIB/EFNA5/EPHA2/ETS1/FITM2/GDNF/GPNMB/HMOX1/HTATIP2/KNDC1/LRRK2/LZTS1/MAPT/MEF2C/PAK3/PLXND1/PPFIA2/RAPGEF3/SEMA4D/SFRP1/SH3D19/SHANK3/SIPA1L1/SRCIN1/TANC2/TSPAN12/WARS1	36
988	3D Upregulated	Reactome:G Alpha (I) Signaling Events	Reactome:G Alpha (I) Signaling Events	71/2373	312/16866	2.06e-05	0.000893107	0.000760378	ADCY4/ADCY5/ADCY8/ADRA2A/ADRA2C/ANXA1/C3/C5AR1/CALM1/CAMK2A/CAMK2B/CAMK2D/CAMK4/CAMKK1/CAMKK2/CCR7/CHRM4/CXCL8/CXCL12/GABBR2/GAL/GALR1/GNA14/GNAI1/GNAL/GNAQ/GNAS/GNAZ/GNB1/GNB5/GNG4/GNG8/GPR17/GPR55/GPR183/GRK2/GRM3/GRM4/GRM7/GRM8/HTR1B/HTR1E/ITPR2/NMS/NMU/NPY/NPY5R/PCDHA4/PDE1C/PDE4A/PDYN/PLCB2/PLCB3/PLCB4/PNOC/PPP1R1B/PPP3CA/PPP3CC/PPP3R1/PRKACB/PRKAR2A/PRKCA/PRKCG/RGS7/RGS8/RGS11/RGS14/RGS16/R…	71
989	3D Upregulated	GO:Regulation Of Neuronal Synaptic Plasticity	GO:Regulation Of Neuronal Synaptic Plasticity	15/2373	34/16866	2.1e-05	0.000906583	0.000771851	APOE/CAMK2A/CAMK2B/DLG4/DRD2/GRIN1/GRIN2B/NCDN/RAB3A/SHISA7/SHISA8/SHISA9/SLC4A10/SYNGR1/SYP	15
990	3D Upregulated	Reactome:Axon Guidance	Reactome:Axon Guidance	107/2373	519/16866	2.21e-05	0.000947851	0.000806985	ABL2/ABLIM1/ABLIM2/AGAP2/AKAP5/ALCAM/ARHGAP35/ARHGEF12/ARPC5/CACNA1C/CACNA1D/CACNA1G/CACNA1S/CDK5R1/CLTB/CLTC/CNTN1/COL4A1/COL9A2/COL9A3/CXCL12/DLG1/DOK5/DOK6/DPYSL5/DSCAM/DSCAML1/EFNA3/EFNA5/EFNB2/EFNB3/EGFR/EIF4G1/EPHA2/EPHA6/EPHA8/GAP43/GDNF/GFRA2/GIT1/GPRIN1/GRB10/GRIN2B/HRAS/HSP90AA1/ISL1/ITGA2/KALRN/KCNQ3/LAMB1/LAMC1/LHX2/LHX9/LYN/MAP2K1/MMP2/MMP9/MYH9/MYH14/MYL12B/NGEF/NRP1/NRP2/NTN1/NTN4/…	107
991	3D Upregulated	Reactome:Activation Of GABAB Receptors	Reactome:Activation Of GABAB Receptors	17/2373	42/16866	2.38e-05	0.00101505	0.000864198	ADCY4/ADCY5/ADCY8/GABBR2/GNAI1/GNAL/GNB1/GNB5/GNG4/GNG8/KCNJ2/KCNJ3/KCNJ4/KCNJ6/KCNJ9/KCNJ12/KCNJ16	17
992	3D Upregulated	MSigDB:Apical Junction	MSigDB:Apical Junction	50/2373	200/16866	2.62e-05	0.001103	0.000939078	ACTN1/ACTN2/ADAM23/AMIGO2/B4GALT1/CADM2/CALB2/CD86/CD274/CDH1/CDH3/CDH6/CDK8/CLDN4/CLDN6/CLDN9/CNTN1/DLG1/DMP1/EGFR/FBN1/GNAI1/HRAS/ICAM1/ICAM5/IRS1/ITGA2/ITGA3/KCNH2/LAMB3/LAMC2/LIMA1/MADCAM1/MAP3K20/MAP4K2/MDK/MMP2/MMP9/MPZL2/MYH9/MYL12B/NRXN2/PCDH1/PIK3CB/PPP2R2C/SIRPA/SLIT2/STX4/TRAF1/TSPAN4	50
993	3D Upregulated	MSigDB:p53 Pathway	MSigDB:p53 Pathway	50/2373	200/16866	2.62e-05	0.001103	0.000939078	AEN/ATF3/BLCAP/BMP2/CCND3/CDK5R1/CDKN1A/CDKN2B/CYFIP2/DDIT3/EPHA2/EPHX1/FGF13/FUCA1/GADD45A/H2AJ/HBEGF/HEXIM1/HMOX1/HRAS/HSPA4L/IER3/IRAK1/JAG2/NINJ1/NUPR1/OSGIN1/PDGFA/PHLDA3/PROCR/PTPRE/RAD9A/RAD51C/RGS16/RNF19B/RRAD/S100A10/SDC1/SLC3A2/SLC7A11/SPHK1/STEAP3/TCHH/TGFA/TM4SF1/TNFSF9/TNNI1/TPD52L1/TRIB3/VWA5A	50
994	3D Upregulated	Reactome:Glutamate Binding, Activation Of AMPA Receptors And Synaptic Plasticity	Reactome:Glutamate Binding, Activation Of AMPA Receptors And Synaptic Plasticity	14/2373	31/16866	2.87e-05	0.00119986	0.00102155	AKAP5/CACNG8/CAMK2A/CAMK2B/CAMK2D/DLG1/EPB41L1/GRIA1/GRIA2/GRIP2/NSF/PRKCA/PRKCB/PRKCG	14
995	3D Upregulated	GO:Lipid Phosphorylation	GO:Lipid Phosphorylation	1973-07-01	9/16866	3e-05	0.00124507	0.00106003	DGKB/DGKD/DGKE/DGKG/DGKI/DGKK/DGKZ	7
996	3D Upregulated	GO:Exocytosis	GO:Exocytosis	27/2373	86/16866	3.01e-05	0.00124507	0.00106003	CADPS/CPLX1/DOC2A/DOC2B/MYH9/NSF/RAB3A/RAB3IL1/RAB11A/RAB11FIP1/RAB11FIP2/RAB26/RIMS1/RPH3A/RPH3AL/SNAP25/STEAP2/STX1A/STX3/STX4/SYNGR1/SYNGR2/SYNGR3/SYTL5/TNFAIP2/VAMP2/WIPF3	27
997	3D Upregulated	GO:Regulation Of Postsynaptic Membrane Potential	GO:Regulation Of Postsynaptic Membrane Potential	15/2373	35/16866	3.2e-05	0.00130821	0.00111379	CHRNA3/DRD2/GABRA1/GABRA2/GABRA3/GABRA4/GABRA5/GABRE/GABRG1/GABRG2/GRIN1/GRIN2B/LRRK2/MEF2C/NPAS4	15
998	3D Upregulated	GO:Regulation Of Regulated Secretory Pathway	GO:Regulation Of Regulated Secretory Pathway	15/2373	35/16866	3.2e-05	0.00130821	0.00111379	DOC2B/DTNBP1/LRRK2/PREPL/RAB3A/RIMS1/RIMS2/RIMS4/RPH3A/RPH3AL/SYN1/SYT4/SYT6/SYT7/SYT10	15
999	3D Upregulated	GO:Inorganic Cation Transmembrane Transport	GO:Inorganic Cation Transmembrane Transport	65/2373	284/16866	3.75e-05	0.00152227	0.00129604	AQP1/ATP1A1/ATP1B1/ATP6V1A/ATP6V1B2/ATP6V1E1/ATP6V0B/ATP6V0D1/ATP6V0E2/CACNA1C/CACNA1D/CACNA1G/CACNA1S/HCN1/HCN2/KCNA1/KCNA3/KCNA5/KCNA6/KCNB1/KCNC1/KCNC2/KCNC3/KCND2/KCNF1/KCNG1/KCNH2/KCNH4/KCNH7/KCNJ2/KCNK1/KCNK9/KCNK12/KCNQ3/KCNQ4/KCNQ5/KCNV1/NALCN/P2RX7/RYR3/SCN2A/SCN2B/SCN3B/SCN5A/SCN9A/SLC4A4/SLC6A7/SLC6A11/SLC6A17/SLC8A1/SLC8A3/SLC9A5/SLC9A7/SLC12A1/SLC12A7/SLC24A2/SLC24A3/SLC24A4/SLC30A1/…	65
1000	3D Upregulated	KEGG:Long-term depression	KEGG:Long-term depression	21/2373	60/16866	3.77e-05	0.00152227	0.00129604	CRHR1/GNAI1/GNAQ/GNAS/GNAZ/GRIA1/GRIA2/GUCY1B1/HRAS/ITPR2/LYN/MAP2K1/NOS1/PLCB2/PLCB3/PLCB4/PPP1R17/PRKCA/PRKCB/PRKCG/RYR1	21
1001	3D Upregulated	GO:Response To Calcium Ion	GO:Response To Calcium Ion	31/2373	106/16866	3.84e-05	0.00154095	0.00131194	ADCY8/ALOX15/AQP3/CALM1/CAMK2D/CAV1/CPNE2/CPNE3/CPNE4/CPNE5/CPNE6/CPNE7/CPNE8/CPNE9/KCNIP2/LGMN/MEF2A/MEF2C/NEUROD2/NLGN1/PPP3CA/RASGRP2/RYR1/RYR3/SCN5A/SLC25A13/SYT4/SYT6/SYT7/SYT10/TTN	31
1002	3D Upregulated	GO:Positive Regulation Of Fibroblast Proliferation	GO:Positive Regulation Of Fibroblast Proliferation	13/2373	28/16866	3.86e-05	0.0015414	0.00131232	AQP1/BMI1/CD74/CDKN1A/DDR2/FN1/MYC/PDGFA/PDGFB/PDGFC/PDGFRA/S100A6/SPHK1	13
1003	3D Upregulated	Reactome:Norepinephrine Neurotransmitter Release Cycle	Reactome:Norepinephrine Neurotransmitter Release Cycle	1973-10-01	18/16866	4.42e-05	0.00175283	0.00149233	CPLX1/MAOA/PPFIA2/PPFIA4/RAB3A/RIMS1/SNAP25/STX1A/STXBP1/VAMP2	10
1004	3D Upregulated	Reactome:Phase 0 - Rapid Depolarisation	Reactome:Phase 0 - Rapid Depolarisation	14/2373	32/16866	4.44e-05	0.00175283	0.00149233	CACNA1C/CACNA2D2/CACNG8/CALM1/CAMK2A/CAMK2B/CAMK2D/FGF13/FGF14/SCN2A/SCN2B/SCN3B/SCN5A/SCN9A	14
1005	3D Upregulated	GO:Ganglioside Biosynthetic Process	GO:Ganglioside Biosynthetic Process	1973-09-01	15/16866	4.77e-05	0.00185515	0.00157945	B4GALNT1/B4GALT5/B4GALT6/ST3GAL5/ST6GALNAC3/ST6GALNAC4/ST6GALNAC5/ST8SIA3/ST8SIA6	9
1006	3D Upregulated	Reactome:N-Glycan Antennae Elongation	Reactome:N-Glycan Antennae Elongation	1973-09-01	15/16866	4.77e-05	0.00185515	0.00157945	B4GALT1/B4GALT5/B4GALT6/MGAT4A/MGAT5/ST3GAL4/ST6GAL1/ST8SIA3/ST8SIA6	9
1007	3D Upregulated	MSigDB:IL-2/STAT5 Signaling	MSigDB:IL-2/STAT5 Signaling	49/2373	199/16866	4.78e-05	0.00185515	0.00157945	ABCB1/ADAM19/ALCAM/BCL2L1/BMP2/CCND3/CD83/CD86/ECM1/ENO3/EOMES/ETV4/F2RL2/GADD45B/GPR83/GUCY1B1/HK2/HOPX/IGF2R/IL4R/ITGA6/MAFF/MAPKAPK2/MYC/NCS1/NFIL3/NFKBIZ/NRP1/PHLDA1/PRNP/RGS16/RHOB/RHOH/SCN9A/SERPINB6/SH3BGRL2/SHE/SLC1A5/SMPDL3A/SPP1/SPRED2/SPRY4/ST3GAL4/SWAP70/SYNGR2/TNFRSF1B/TNFRSF18/TRAF1/XBP1	49
1008	3D Upregulated	KEGG:Toxoplasmosis	KEGG:Toxoplasmosis	32/2373	112/16866	4.81e-05	0.00185745	0.0015814	BCL2L1/BIRC3/CASP8/CD40/GNAI1/HLA-DPA1/HLA-DPB1/HLA-DQA1/HLA-DQB1/HLA-DRA/HLA-DRB1/HSPA1A/HSPA1B/HSPA1L/HSPA6/IRAK1/ITGA6/LAMA5/LAMB1/LAMB3/LAMC1/LAMC2/MAP2K3/MAP2K6/MAPK9/NFKBIA/NOS2/PIK3R5/TAB2/TGFB3/TLR4/TNFRSF1A	32
1009	3D Upregulated	GO:Negative Regulation Of Secretion By Cell	GO:Negative Regulation Of Secretion By Cell	16/2373	40/16866	4.9e-05	0.00188202	0.00160232	ANXA1/APOE/CHGA/DRD2/GRM7/HRH3/HTR1B/IL1RAPL1/SERGEF/SLC30A1/SNCA/STXBP6/SYT4/TNFRSF1A/TNFRSF1B/TRH	16
1010	3D Upregulated	KEGG:Apelin signaling pathway	KEGG:Apelin signaling pathway	37/2373	137/16866	4.97e-05	0.00189675	0.00161486	ADCY4/ADCY5/ADCY8/CALM1/CAMK4/CDH1/EGR1/GNAI1/GNAQ/GNB1/GNB5/GNG4/GNG8/HDAC5/HRAS/ITPR2/MAP2K1/MEF2A/MEF2C/MEF2D/MRAS/NOS1/NOS2/PIK3R5/PLCB2/PLCB3/PLCB4/PRKACA/PRKACB/RRAS2/RYR1/RYR3/SERPINE1/SLC8A1/SLC8A3/SPHK1/SPP1	37
1011	3D Upregulated	Reactome:RAC3 GTPase Cycle	Reactome:RAC3 GTPase Cycle	28/2373	93/16866	5.05e-05	0.00191793	0.0016329	ABI2/ABL2/ABR/AMIGO2/ARAP2/ARHGAP26/ARHGAP35/ARHGAP42/BAIAP2L1/CAV1/CYBA/CYBB/EPHA2/GIT1/MPP7/NCKAP1/NCKAP1L/NHS/NOXA1/OCRL/PKN1/SLC1A5/SRGAP2/SWAP70/TFRC/TRIO/VANGL1/WASF1	28
1012	3D Upregulated	KEGG:Ras signaling pathway	KEGG:Ras signaling pathway	55/2373	232/16866	5.28e-05	0.0019935	0.00169723	ABL2/ANGPT4/BCL2L1/CALM1/EFNA3/EFNA5/EGFR/EPHA2/ETS1/ETS2/FGF3/FGF7/FGF17/FGF19/GNB1/GNB5/GNG4/GNG8/GRIN1/GRIN2B/HGF/HRAS/HTR7/KITLG/KSR2/MAP2K1/MAPK9/MRAS/PAK3/PAK5/PAK6/PDGFA/PDGFB/PDGFC/PDGFRA/PIK3CB/PLA2G12A/PLAAT3/PLD1/PRKACA/PRKACB/PRKCA/PRKCB/PRKCG/RALA/RASAL1/RASGRF1/RASGRP1/RASGRP2/RASGRP3/RASSF5/RRAS2/SHC3/TGFA/VEGFA	55
1013	3D Upregulated	MSigDB:Myogenesis	MSigDB:Myogenesis	49/2373	200/16866	5.48e-05	0.00205289	0.0017478	ABLIM1/ACHE/ACTN2/ADAM12/APOD/BIN1/CAMK2B/CASQ1/CDKN1A/COL1A1/COL15A1/CRYAB/DTNA/ENO3/ERBB3/FABP3/GADD45B/GPX3/HBEGF/HDAC5/ITGA7/KCNH2/KLF5/LSP1/MAPRE3/MEF2A/MEF2C/MEF2D/MRAS/MYH7/MYH9/MYL7/NOS1/NQO1/PDE4DIP/PPFIA4/PRNP/PTP4A3/PYGM/RYR1/SGCD/SPHK1/STC2/SVIL/SYNGR2/TNNI1/TNNT1/TPD52L1/WWTR1	49
1014	3D Upregulated	GO:Presynaptic Active Zone Organization	GO:Presynaptic Active Zone Organization	1973-05-01	5/16866	5.49e-05	0.00205289	0.0017478	CAST/ERC1/ERC2/PCLO/RAB3A	5
1015	3D Upregulated	GO:Peptidyl-Tyrosine Dephosphorylation	GO:Peptidyl-Tyrosine Dephosphorylation	13/2373	29/16866	6.1e-05	0.00225457	0.00191951	DUSP1/DUSP5/DUSP6/DUSP7/DUSP22/PTPN5/PTPN9/PTPRB/PTPRJ/PTPRO/PTPRR/PTPRT/PTPRZ1	13
1016	3D Upregulated	Reactome:Uptake And Actions Of Bacterial Toxins	Reactome:Uptake And Actions Of Bacterial Toxins	13/2373	29/16866	6.1e-05	0.00225457	0.00191951	CALM1/CD9/HBEGF/HSP90AA1/MAP2K1/MAP2K3/MAP2K4/MAP2K6/SNAP25/STX1A/SV2B/TXNRD1/VAMP2	13
1017	3D Upregulated	MSigDB:Reactive Oxygen Species Pathway	MSigDB:Reactive Oxygen Species Pathway	18/2373	49/16866	6.44e-05	0.00235494	0.00200496	ATOX1/CDKN2D/G6PD/GCLC/GCLM/GPX3/GSR/IPCEF1/JUNB/LSP1/MSRA/NQO1/PFKP/PRNP/SOD2/SRXN1/TXN/TXNRD1	18
[truncated: 344 more rows]
