# Supplementary material for: Investigating Connectivity Deficits in Alzheimer’s Disease Using a Novel 3D Bioprinted Model Designed to Quantify Neurite Outgrowth
Source: Bioengineering (Basel). 2025 Feb 28;12(3):245. doi: 10.3390/bioengineering12030245 (PMC11939190; doi:10.3390/bioengineering12030245)
Supplement: Supplementary file 1 [file bioengineering-12-00245-s001.zip › Pathways2.xlsx]

## Sheet: oraTable
	Cluster	ID	Description	GeneRatio	BgRatio	pvalue	p.adjust	qvalue	geneID	Count
2017	WT_3D_vs_WT_2D_DN	MSigDB:Epithelial Mesenchymal Transition	MSigDB:Epithelial Mesenchymal Transition	146/2010	200/16866	5.74392759539921e-91	3.89725487347836e-87	2.9989348287558e-87	ABI3BP/ACTA2/ADAM12/ANPEP/BDNF/BGN/BMP1/CADM1/CALD1/CALU/CAPG/CCN1/CCN2/CD44/CD59/CDH11/COL1A1/COL1A2/COL3A1/COL4A1/COL4A2/COL5A1/COL5A2/COL5A3/COL6A2/COL6A3/COL8A2/COL11A1/COL12A1/COL16A1/COLGALT1/COMP/CTHRC1/CXCL1/CXCL6/CXCL12/DAB2/DCN/DKK1/ECM1/ECM2/EDIL3/EFEMP2/ELN/EMP3/FAP/FAS/FBLN1/FBLN2/FBLN5/FBN1/FBN2/FERMT2/FLNA/FMOD/FN1/FOXC2/FSTL1/FSTL3/GADD45A/GADD45B/GEM/GJA1/GLIPR1/GREM1/HTRA1/IGFBP…	146
2018	WT_3D_vs_WT_2D_DN	Reactome:Extracellular Matrix Organization	Reactome:Extracellular Matrix Organization	147/2010	291/16866	9.92094960815893e-60	3.36568215456792e-56	2.58989000297201e-56	ACTN1/ADAM9/ADAM12/ADAM19/ADAMTS1/ADAMTS5/ADAMTS9/ADAMTS14/ADAMTS16/ASPN/BGN/BMP1/BMP4/CAPN2/CAPN5/CAPN6/CD44/CD47/CD151/CEACAM1/COL1A1/COL1A2/COL2A1/COL3A1/COL4A1/COL4A2/COL5A1/COL5A2/COL5A3/COL6A1/COL6A2/COL6A3/COL8A1/COL8A2/COL9A3/COL10A1/COL11A1/COL12A1/COL13A1/COL14A1/COL15A1/COL16A1/COL18A1/COL21A1/COL25A1/COL26A1/COL27A1/COLGALT1/COMP/CRTAP/CTSD/CTSK/CTSL/CTSS/DCN/DDR2/DMD/EFEMP1/EFEMP2/F1…	147
514	APP_2D_vs_WT_2D_DN	Reactome:Neuronal System	Reactome:Neuronal System	147/1908	386/16866	1.28044248287624e-43	7.85679507492863e-40	7.18126057764697e-40	ABAT/ABCC8/ABCC9/ACTN2/ADCY2/ADCY5/ADCY7/ALDH5A1/AP2B1/APBA2/ARHGEF7/CACNA1A/CACNA1B/CACNA1E/CACNA2D1/CACNA2D3/CACNB1/CACNB3/CACNG2/CACNG3/CAMK2A/CAMK4/CAMKK2/CASK/CHRNA1/CHRNA4/CHRNB2/COMT/DLGAP3/DLGAP4/EPB41/ERBB4/GABBR2/GABRA3/GABRB2/GABRB3/GABRG2/GAD1/GAD2/GJD2/GLRA2/GLRA3/GNG2/GNG3/GNG4/GPRIN1/GRIA2/GRIA4/GRIK1/GRIK3/GRIK5/GRIN2B/GRIN2D/GRIP2/GRM1/GRM5/HCN2/HCN3/HCN4/IL1RAPL1/KCNA2/KCNA3/KCN…	147
1362	APP_3D_vs_WT_3D_DN	GO:Cytoplasmic Translation	GO:Cytoplasmic Translation	68/1956	93/16866	1.33759604856382e-43	8.71577585244185e-40	8.11991201270268e-40	DRG2/FAU/RACK1/RPL3/RPL4/RPL5/RPL6/RPL7/RPL7A/RPL9/RPL10/RPL10A/RPL11/RPL12/RPL13/RPL13A/RPL14/RPL18/RPL18A/RPL19/RPL22/RPL24/RPL27/RPL27A/RPL28/RPL29/RPL30/RPL31/RPL32/RPL34/RPL35/RPL35A/RPL36/RPL37A/RPL38/RPL39/RPL41/RPLP0/RPLP1/RPLP2/RPS3/RPS3A/RPS4X/RPS5/RPS6/RPS7/RPS8/RPS9/RPS11/RPS13/RPS14/RPS15/RPS15A/RPS16/RPS18/RPS19/RPS20/RPS21/RPS23/RPS24/RPS25/RPS26/RPS27/RPS27A/RPS28/RPS29/RPSA/UBA52	68
1363	APP_3D_vs_WT_3D_DN	Reactome:Peptide Chain Elongation	Reactome:Peptide Chain Elongation	65/1956	86/16866	2.86830550786763e-43	9.34493934463275e-40	8.70606203361718e-40	EEF1A1/EEF2/FAU/RPL3/RPL4/RPL5/RPL6/RPL7/RPL7A/RPL9/RPL10A/RPL11/RPL12/RPL13A/RPL14/RPL18/RPL18A/RPL19/RPL22/RPL23/RPL27/RPL27A/RPL28/RPL29/RPL30/RPL31/RPL32/RPL34/RPL35/RPL35A/RPL36/RPL37A/RPL38/RPL39/RPL41/RPLP0/RPLP1/RPLP2/RPS3/RPS3A/RPS4X/RPS5/RPS6/RPS7/RPS8/RPS9/RPS11/RPS12/RPS13/RPS14/RPS15/RPS15A/RPS16/RPS19/RPS20/RPS21/RPS23/RPS24/RPS25/RPS27/RPS27A/RPS28/RPS29/RPSA/UBA52	65
1364	APP_3D_vs_WT_3D_DN	Reactome:Formation Of A Pool Of Free 40S Subunits	Reactome:Formation Of A Pool Of Free 40S Subunits	68/1956	98/16866	3.54230051743973e-41	5.89718007303963e-38	5.49401271061024e-38	EIF3D/EIF3E/EIF3F/EIF3G/EIF3H/FAU/RPL3/RPL4/RPL5/RPL6/RPL7/RPL7A/RPL9/RPL10A/RPL11/RPL12/RPL13A/RPL14/RPL18/RPL18A/RPL19/RPL22/RPL23/RPL27/RPL27A/RPL28/RPL29/RPL30/RPL31/RPL32/RPL34/RPL35/RPL35A/RPL36/RPL37A/RPL38/RPL39/RPL41/RPLP0/RPLP1/RPLP2/RPS3/RPS3A/RPS4X/RPS5/RPS6/RPS7/RPS8/RPS9/RPS11/RPS12/RPS13/RPS14/RPS15/RPS15A/RPS16/RPS19/RPS20/RPS21/RPS23/RPS24/RPS25/RPS27/RPS27A/RPS28/RPS29/RPSA/UBA52	68
1365	APP_3D_vs_WT_3D_DN	Reactome:Eukaryotic Translation Elongation	Reactome:Eukaryotic Translation Elongation	65/1956	90/16866	3.6201228195455e-41	5.89718007303963e-38	5.49401271061024e-38	EEF1A1/EEF2/FAU/RPL3/RPL4/RPL5/RPL6/RPL7/RPL7A/RPL9/RPL10A/RPL11/RPL12/RPL13A/RPL14/RPL18/RPL18A/RPL19/RPL22/RPL23/RPL27/RPL27A/RPL28/RPL29/RPL30/RPL31/RPL32/RPL34/RPL35/RPL35A/RPL36/RPL37A/RPL38/RPL39/RPL41/RPLP0/RPLP1/RPLP2/RPS3/RPS3A/RPS4X/RPS5/RPS6/RPS7/RPS8/RPS9/RPS11/RPS12/RPS13/RPS14/RPS15/RPS15A/RPS16/RPS19/RPS20/RPS21/RPS23/RPS24/RPS25/RPS27/RPS27A/RPS28/RPS29/RPSA/UBA52	65
1576	WT_3D_vs_WT_2D_UP	Reactome:Neuronal System	Reactome:Neuronal System	141/1884	386/16866	4.54827229858735e-40	2.80673883545825e-36	2.48718679906961e-36	ABAT/ADCY1/ADCY5/ALDH2/ALDH5A1/APBA1/APBA2/ARHGEF7/CACNA1A/CACNA1B/CACNA1E/CACNA2D2/CACNA2D3/CACNG2/CACNG8/CALM1/CAMK2B/CAMK4/CAMKK2/CASK/CHRNA3/CHRNA4/CHRNB2/CHRNB4/CPLX1/CREB1/DLGAP1/DLGAP2/DLGAP3/DLGAP4/DNAJC5/EPB41/EPB41L1/ERBB4/GABRA3/GABRB2/GABRB3/GABRG2/GABRG3/GAD1/GAD2/GIT1/GLRA2/GNAL/GNG2/GNG3/GNG4/GNG7/GNG11/GPRIN1/GRIA1/GRIA2/GRIA4/GRIK3/GRIN2A/GRIN2B/GRIN2C/GRM1/HCN2/HCN3/HCN4/HOMER1/…	141
1366	APP_3D_vs_WT_3D_DN	Reactome:L13a-mediated Translational Silencing Of Ceruloplasmin Expression	Reactome:L13a-mediated Translational Silencing Of Ceruloplasmin Expression	70/1956	108/16866	2.58344260304189e-39	3.36674240028419e-36	3.13657126141949e-36	EIF2S3/EIF3D/EIF3E/EIF3F/EIF3G/EIF3H/FAU/PABPC1/RPL3/RPL4/RPL5/RPL6/RPL7/RPL7A/RPL9/RPL10A/RPL11/RPL12/RPL13A/RPL14/RPL18/RPL18A/RPL19/RPL22/RPL23/RPL27/RPL27A/RPL28/RPL29/RPL30/RPL31/RPL32/RPL34/RPL35/RPL35A/RPL36/RPL37A/RPL38/RPL39/RPL41/RPLP0/RPLP1/RPLP2/RPS3/RPS3A/RPS4X/RPS5/RPS6/RPS7/RPS8/RPS9/RPS11/RPS12/RPS13/RPS14/RPS15/RPS15A/RPS16/RPS19/RPS20/RPS21/RPS23/RPS24/RPS25/RPS27/RPS27A/RPS28/R…	70
1367	APP_3D_vs_WT_3D_DN	Reactome:Nonsense Mediated Decay (NMD) Independent Of Exon Junction Complex (EJC)	Reactome:Nonsense Mediated Decay (NMD) Independent Of Exon Junction Complex (EJC)	64/1956	92/16866	6.25008801169406e-39	6.78759558069975e-36	6.32355395849818e-36	FAU/PABPC1/RPL3/RPL4/RPL5/RPL6/RPL7/RPL7A/RPL9/RPL10A/RPL11/RPL12/RPL13A/RPL14/RPL18/RPL18A/RPL19/RPL22/RPL23/RPL27/RPL27A/RPL28/RPL29/RPL30/RPL31/RPL32/RPL34/RPL35/RPL35A/RPL36/RPL37A/RPL38/RPL39/RPL41/RPLP0/RPLP1/RPLP2/RPS3/RPS3A/RPS4X/RPS5/RPS6/RPS7/RPS8/RPS9/RPS11/RPS12/RPS13/RPS14/RPS15/RPS15A/RPS16/RPS19/RPS20/RPS21/RPS23/RPS24/RPS25/RPS27/RPS27A/RPS28/RPS29/RPSA/UBA52	64
1368	APP_3D_vs_WT_3D_DN	Reactome:Eukaryotic Translation Termination	Reactome:Eukaryotic Translation Termination	63/1956	90/16866	1.33474386642374e-38	9.66354559290786e-36	9.00288640662654e-36	FAU/RPL3/RPL4/RPL5/RPL6/RPL7/RPL7A/RPL9/RPL10A/RPL11/RPL12/RPL13A/RPL14/RPL18/RPL18A/RPL19/RPL22/RPL23/RPL27/RPL27A/RPL28/RPL29/RPL30/RPL31/RPL32/RPL34/RPL35/RPL35A/RPL36/RPL37A/RPL38/RPL39/RPL41/RPLP0/RPLP1/RPLP2/RPS3/RPS3A/RPS4X/RPS5/RPS6/RPS7/RPS8/RPS9/RPS11/RPS12/RPS13/RPS14/RPS15/RPS15A/RPS16/RPS19/RPS20/RPS21/RPS23/RPS24/RPS25/RPS27/RPS27A/RPS28/RPS29/RPSA/UBA52	63
1369	APP_3D_vs_WT_3D_DN	Reactome:Selenocysteine Synthesis	Reactome:Selenocysteine Synthesis	63/1956	90/16866	1.33474386642374e-38	9.66354559290786e-36	9.00288640662654e-36	FAU/RPL3/RPL4/RPL5/RPL6/RPL7/RPL7A/RPL9/RPL10A/RPL11/RPL12/RPL13A/RPL14/RPL18/RPL18A/RPL19/RPL22/RPL23/RPL27/RPL27A/RPL28/RPL29/RPL30/RPL31/RPL32/RPL34/RPL35/RPL35A/RPL36/RPL37A/RPL38/RPL39/RPL41/RPLP0/RPLP1/RPLP2/RPS3/RPS3A/RPS4X/RPS5/RPS6/RPS7/RPS8/RPS9/RPS11/RPS12/RPS13/RPS14/RPS15/RPS15A/RPS16/RPS19/RPS20/RPS21/RPS23/RPS24/RPS25/RPS27/RPS27A/RPS28/RPS29/RPSA/UBA52	63
1370	APP_3D_vs_WT_3D_DN	Reactome:Viral mRNA Translation	Reactome:Viral mRNA Translation	63/1956	90/16866	1.33474386642374e-38	9.66354559290786e-36	9.00288640662654e-36	FAU/RPL3/RPL4/RPL5/RPL6/RPL7/RPL7A/RPL9/RPL10A/RPL11/RPL12/RPL13A/RPL14/RPL18/RPL18A/RPL19/RPL22/RPL23/RPL27/RPL27A/RPL28/RPL29/RPL30/RPL31/RPL32/RPL34/RPL35/RPL35A/RPL36/RPL37A/RPL38/RPL39/RPL41/RPLP0/RPLP1/RPLP2/RPS3/RPS3A/RPS4X/RPS5/RPS6/RPS7/RPS8/RPS9/RPS11/RPS12/RPS13/RPS14/RPS15/RPS15A/RPS16/RPS19/RPS20/RPS21/RPS23/RPS24/RPS25/RPS27/RPS27A/RPS28/RPS29/RPSA/UBA52	63
1371	APP_3D_vs_WT_3D_DN	Reactome:GTP Hydrolysis And Joining Of 60S Ribosomal Subunit	Reactome:GTP Hydrolysis And Joining Of 60S Ribosomal Subunit	69/1956	109/16866	8.88118030242657e-38	5.78697708506115e-35	5.39134387411516e-35	EIF2S3/EIF3D/EIF3E/EIF3F/EIF3G/EIF3H/FAU/RPL3/RPL4/RPL5/RPL6/RPL7/RPL7A/RPL9/RPL10A/RPL11/RPL12/RPL13A/RPL14/RPL18/RPL18A/RPL19/RPL22/RPL23/RPL27/RPL27A/RPL28/RPL29/RPL30/RPL31/RPL32/RPL34/RPL35/RPL35A/RPL36/RPL37A/RPL38/RPL39/RPL41/RPLP0/RPLP1/RPLP2/RPS3/RPS3A/RPS4X/RPS5/RPS6/RPS7/RPS8/RPS9/RPS11/RPS12/RPS13/RPS14/RPS15/RPS15A/RPS16/RPS19/RPS20/RPS21/RPS23/RPS24/RPS25/RPS27/RPS27A/RPS28/RPS29/RP…	69
1372	APP_3D_vs_WT_3D_DN	Reactome:Response Of EIF2AK4 (GCN2) To Amino Acid Deficiency	Reactome:Response Of EIF2AK4 (GCN2) To Amino Acid Deficiency	64/1956	98/16866	2.41533870158983e-36	1.33423431659219e-33	1.24301788371735e-33	EIF2S3/FAU/RPL3/RPL4/RPL5/RPL6/RPL7/RPL7A/RPL9/RPL10A/RPL11/RPL12/RPL13A/RPL14/RPL18/RPL18A/RPL19/RPL22/RPL23/RPL27/RPL27A/RPL28/RPL29/RPL30/RPL31/RPL32/RPL34/RPL35/RPL35A/RPL36/RPL37A/RPL38/RPL39/RPL41/RPLP0/RPLP1/RPLP2/RPS3/RPS3A/RPS4X/RPS5/RPS6/RPS7/RPS8/RPS9/RPS11/RPS12/RPS13/RPS14/RPS15/RPS15A/RPS16/RPS19/RPS20/RPS21/RPS23/RPS24/RPS25/RPS27/RPS27A/RPS28/RPS29/RPSA/UBA52	64
1373	APP_3D_vs_WT_3D_DN	Reactome:Cap-dependent Translation Initiation	Reactome:Cap-dependent Translation Initiation	70/1956	116/16866	2.45715343755467e-36	1.33423431659219e-33	1.24301788371735e-33	EIF2S3/EIF3D/EIF3E/EIF3F/EIF3G/EIF3H/FAU/PABPC1/RPL3/RPL4/RPL5/RPL6/RPL7/RPL7A/RPL9/RPL10A/RPL11/RPL12/RPL13A/RPL14/RPL18/RPL18A/RPL19/RPL22/RPL23/RPL27/RPL27A/RPL28/RPL29/RPL30/RPL31/RPL32/RPL34/RPL35/RPL35A/RPL36/RPL37A/RPL38/RPL39/RPL41/RPLP0/RPLP1/RPLP2/RPS3/RPS3A/RPS4X/RPS5/RPS6/RPS7/RPS8/RPS9/RPS11/RPS12/RPS13/RPS14/RPS15/RPS15A/RPS16/RPS19/RPS20/RPS21/RPS23/RPS24/RPS25/RPS27/RPS27A/RPS28/R…	70
2019	WT_3D_vs_WT_2D_DN	MSigDB:TNF-alpha Signaling via NF-kB	MSigDB:TNF-alpha Signaling via NF-kB	96/2010	200/16866	7.78037990284946e-37	1.75966258802779e-33	1.35405909888187e-33	ATF3/B4GALT1/BCL3/BCL6/BHLHE40/CCL2/CCN1/CCND1/CCNL1/CD44/CDKN1A/CEBPB/CEBPD/CLCF1/CSF1/CXCL1/CXCL2/CXCL6/DNAJB4/DRAM1/EDN1/EFNA1/F2RL1/F3/FOSL1/FOSL2/GADD45A/GADD45B/GEM/HBEGF/ICAM1/ICOSLG/IER3/IFIT2/IFNGR2/IL6/IL6ST/INHBA/IRF1/JUNB/KLF2/KLF4/KLF6/KLF9/KLF10/LAMB3/LDLR/LIF/LITAF/MAFF/MYC/NAMPT/NFE2L2/NFKB2/NR4A3/PDLIM5/PFKFB3/PHLDA1/PHLDA2/PLAU/PLAUR/PLK2/PMEPA1/PTGER4/PTPRE/PTX3/RCAN1/RELB/SDC4…	96
1374	APP_3D_vs_WT_3D_DN	Reactome:Selenoamino Acid Metabolism	Reactome:Selenoamino Acid Metabolism	67/1956	114/16866	8.02653479137956e-34	4.02314620774071e-31	3.7480992827438e-31	AHCY/DARS1/FAU/QARS1/RPL3/RPL4/RPL5/RPL6/RPL7/RPL7A/RPL9/RPL10A/RPL11/RPL12/RPL13A/RPL14/RPL18/RPL18A/RPL19/RPL22/RPL23/RPL27/RPL27A/RPL28/RPL29/RPL30/RPL31/RPL32/RPL34/RPL35/RPL35A/RPL36/RPL37A/RPL38/RPL39/RPL41/RPLP0/RPLP1/RPLP2/RPS3/RPS3A/RPS4X/RPS5/RPS6/RPS7/RPS8/RPS9/RPS11/RPS12/RPS13/RPS14/RPS15/RPS15A/RPS16/RPS19/RPS20/RPS21/RPS23/RPS24/RPS25/RPS27/RPS27A/RPS28/RPS29/RPSA/UBA52/VSIG2	67
1375	APP_3D_vs_WT_3D_DN	Reactome:SRP-dependent Cotranslational Protein Targeting To Membrane	Reactome:SRP-dependent Cotranslational Protein Targeting To Membrane	65/1956	108/16866	9.97800603648577e-34	4.64404909526723e-31	4.32655344454236e-31	FAU/RPL3/RPL4/RPL5/RPL6/RPL7/RPL7A/RPL9/RPL10A/RPL11/RPL12/RPL13A/RPL14/RPL18/RPL18A/RPL19/RPL22/RPL23/RPL27/RPL27A/RPL28/RPL29/RPL30/RPL31/RPL32/RPL34/RPL35/RPL35A/RPL36/RPL37A/RPL38/RPL39/RPL41/RPLP0/RPLP1/RPLP2/RPS3/RPS3A/RPS4X/RPS5/RPS6/RPS7/RPS8/RPS9/RPS11/RPS12/RPS13/RPS14/RPS15/RPS15A/RPS16/RPS19/RPS20/RPS21/RPS23/RPS24/RPS25/RPS27/RPS27A/RPS28/RPS29/RPSA/SPCS2/SSR2/UBA52	65
2020	WT_3D_vs_WT_2D_DN	Reactome:Neutrophil Degranulation	Reactome:Neutrophil Degranulation	153/2010	468/16866	1.89127103415198e-33	3.2080684916803e-30	2.46860640247206e-30	ACLY/ADGRE5/AGA/AGPAT2/AIFM2/ALDH3B1/ALDOC/ALOX5/AMPD3/ANO6/ANPEP/ANXA2/APRT/ARHGAP9/B2M/B4GALT1/BIN2/BST1/C3/C3AR1/C5AR1/CAP1/CD44/CD47/CD53/CD55/CD58/CD59/CD63/CD93/CD300A/CEACAM1/CHI3L1/CKAP4/CLEC5A/CMTM6/COPB1/CRISPLD2/CST3/CTSA/CTSC/CTSD/CTSH/CTSS/CTSZ/CXCL1/CYBB/DEGS1/DLC1/DNAJC3/DNASE1L1/DOCK2/DPP7/EGFL7/FCER1G/FCN1/FGL2/FGR/FPR1/FTH1/FTL/FUCA2/GGH/GLB1/GLIPR1/GM2A/GNS/GRN/GSDMD/GSN/HEXB/H…	153
2021	WT_3D_vs_WT_2D_DN	Reactome:Collagen Formation	Reactome:Collagen Formation	59/2010	90/16866	4.44808528763673e-33	6.03605173532304e-30	4.64473747930067e-30	ADAMTS14/BMP1/CD151/COL1A1/COL1A2/COL2A1/COL3A1/COL4A1/COL4A2/COL5A1/COL5A2/COL5A3/COL6A1/COL6A2/COL6A3/COL8A1/COL8A2/COL9A3/COL10A1/COL11A1/COL12A1/COL13A1/COL14A1/COL15A1/COL16A1/COL18A1/COL21A1/COL25A1/COL26A1/COL27A1/COLGALT1/CRTAP/CTSL/CTSS/ITGA6/ITGB4/LAMA4/LAMB3/LAMC2/LOX/LOXL1/LOXL2/LOXL4/MMP9/P3H1/P3H2/P3H3/P4HA1/P4HA2/P4HA3/P4HB/PCOLCE/PLEC/PLOD1/PLOD2/PLOD3/PXDN/SERPINH1/TLL1	59
1376	APP_3D_vs_WT_3D_DN	Reactome:Nonsense Mediated Decay (NMD) Enhanced By Exon Junction Complex (EJC)	Reactome:Nonsense Mediated Decay (NMD) Enhanced By Exon Junction Complex (EJC)	65/1956	112/16866	2.17032323200414e-32	9.42788411982597e-30	8.78333619576692e-30	FAU/PABPC1/PNRC2/RPL3/RPL4/RPL5/RPL6/RPL7/RPL7A/RPL9/RPL10A/RPL11/RPL12/RPL13A/RPL14/RPL18/RPL18A/RPL19/RPL22/RPL23/RPL27/RPL27A/RPL28/RPL29/RPL30/RPL31/RPL32/RPL34/RPL35/RPL35A/RPL36/RPL37A/RPL38/RPL39/RPL41/RPLP0/RPLP1/RPLP2/RPS3/RPS3A/RPS4X/RPS5/RPS6/RPS7/RPS8/RPS9/RPS11/RPS12/RPS13/RPS14/RPS15/RPS15A/RPS16/RPS19/RPS20/RPS21/RPS23/RPS24/RPS25/RPS27/RPS27A/RPS28/RPS29/RPSA/UBA52	65
1577	WT_3D_vs_WT_2D_UP	GO:Nervous System Development	GO:Nervous System Development	137/1884	433/16866	2.63476854828795e-31	8.12957835574246e-28	7.20401189913467e-28	ACTL6B/ACVR1B/ADAM22/ADGRV1/ALDH5A1/APAF1/APBA1/APBA2/APC2/ASCL1/ASIC2/BOC/BRINP2/BTBD2/BTBD3/CBLN1/CDK5/CDON/CHAC1/CHD7/CHRM2/CHRM3/CHRNA3/CNTFR/CNTN4/CRMP1/CSPG5/CXCR4/DCHS1/DCX/DLG4/DMBX1/DNER/DNM3/DPF1/DPYSL4/DPYSL5/DRD2/DSCAM/DSCAML1/DYRK1A/EGR2/EMX1/EMX2/EPHB1/EPHB2/ERBB4/EVL/FAT4/FEZ1/FGF12/FGF13/FGF14/FGF19/GDF11/GFRA2/GPM6A/GSX1/HES1/HES5/HPCAL4/INTU/JAG1/JARID2/KALRN/KCNQ2/KIRREL3/L1CAM…	137
1578	WT_3D_vs_WT_2D_UP	GO:Modulation Of Chemical Synaptic Transmission	GO:Modulation Of Chemical Synaptic Transmission	66/1884	123/16866	4.73732420707279e-31	9.74467589394873e-28	8.63522780903268e-28	BCR/BTBD9/CACNA1A/CACNA1B/CASK/CDK5/CDKL5/CHRNB2/CHRNB4/CNTNAP4/CPLX1/CPLX2/CPLX4/DGKI/DLG4/DLGAP1/DLGAP2/DLGAP3/DLGAP4/DRD2/EIF4EBP2/GRIA1/GRIA2/GRIA4/GRID1/GRID2/GRIK2/GRIK3/GRM1/GRM2/GRM3/GRM4/GRM7/GSK3B/HOMER1/IL1B/IQSEC2/KCTD13/LRRC4/LRRC4C/MAPK8IP2/MEF2C/NLGN1/NLGN3/NPAS4/NPTX1/NPTXR/NRG3/PLPPR4/RELN/RIMS1/RIMS2/RIMS3/RIMS4/SLC4A8/SLC8A2/SLC8A3/SLC38A1/SNCAIP/SYN1/SYN3/SYT1/TMEM108/TNF/TRIO…	66
1579	WT_3D_vs_WT_2D_UP	GO:Chemical Synaptic Transmission	GO:Chemical Synaptic Transmission	103/1884	273/16866	7.60395573834281e-31	1.17310027153284e-27	1.03954079107081e-27	AMPH/APBA1/APBA2/ASIC2/BRSK1/BSN/CACNA1A/CACNA1B/CACNA1E/CBLN1/CDHR3/CDK5/CHRM2/CHRM3/CHRNA3/CHRNA4/CHRNB2/CHRNB4/CPLX1/CRH/DLG2/DLG3/DLG4/DLGAP1/DLGAP2/DRD2/DRD4/DTNA/ERC2/FCHSD2/GABBR1/GABRA3/GABRB2/GABRB3/GABRG2/GABRG3/GAD1/GAD2/GLRA2/GRIA1/GRIA2/GRIA4/GRID1/GRID2/GRIK2/GRIK3/GRIN1/GRIN2A/GRIN2B/GRIN2C/GRM2/GRM3/GRM4/GRM7/HOMER1/HTR3B/KCNC4/KCNN1/KCNQ2/KCNQ3/KIF1B/KIF5A/LIN7A/LIN7B/LRP6/NLGN1/…	103
1580	WT_3D_vs_WT_2D_UP	Reactome:Transmission Across Chemical Synapses	Reactome:Transmission Across Chemical Synapses	94/1884	246/16866	9.71595186872543e-29	1.19914277963809e-25	1.06261831490587e-25	ABAT/ADCY1/ADCY5/ALDH2/ALDH5A1/APBA1/ARHGEF7/CACNA1A/CACNA1B/CACNA1E/CACNA2D2/CACNA2D3/CACNG2/CACNG8/CALM1/CAMK2B/CAMK4/CAMKK2/CASK/CHRNA3/CHRNA4/CHRNB2/CHRNB4/CPLX1/CREB1/DNAJC5/EPB41L1/ERBB4/GABRA3/GABRB2/GABRB3/GABRG2/GABRG3/GAD1/GAD2/GIT1/GLRA2/GNAL/GNG2/GNG3/GNG4/GNG7/GNG11/GPRIN1/GRIA1/GRIA2/GRIA4/GRIK3/GRIN2A/GRIN2B/GRIN2C/HTR3B/KCNJ5/KCNJ9/LIN7A/LIN7B/LRRC7/MAPT/MPP2/NBEA/NCALD/NRGN/PPFIA…	94
1377	APP_3D_vs_WT_3D_DN	Reactome:Influenza Viral RNA Transcription And Replication	Reactome:Influenza Viral RNA Transcription And Replication	67/1956	137/16866	2.28266907802634e-27	9.29616982026226e-25	8.66062669274861e-25	AAAS/FAU/GTF2F2/NUP107/NUP214/RPL3/RPL4/RPL5/RPL6/RPL7/RPL7A/RPL9/RPL10A/RPL11/RPL12/RPL13A/RPL14/RPL18/RPL18A/RPL19/RPL22/RPL23/RPL27/RPL27A/RPL28/RPL29/RPL30/RPL31/RPL32/RPL34/RPL35/RPL35A/RPL36/RPL37A/RPL38/RPL39/RPL41/RPLP0/RPLP1/RPLP2/RPS3/RPS3A/RPS4X/RPS5/RPS6/RPS7/RPS8/RPS9/RPS11/RPS12/RPS13/RPS14/RPS15/RPS15A/RPS16/RPS19/RPS20/RPS21/RPS23/RPS24/RPS25/RPS27/RPS27A/RPS28/RPS29/RPSA/UBA52	67
515	APP_2D_vs_WT_2D_DN	GO:Nervous System Development	GO:Nervous System Development	132/1908	433/16866	7.31781733918189e-28	2.245106359661e-24	2.052070041219e-24	ACTL6B/ACVR1B/ADAM22/ADGRA2/ADGRB2/ADGRG6/ADGRL3/ADNP2/ALDH5A1/APBA2/APC/APC2/APLP1/ASCL1/B3GNT5/BRINP3/CBLN1/CHD7/CHERP/CHRM2/CHRM3/CHST8/CNTFR/CNTN4/CNTN6/CRMP1/CSPG5/CYP26C1/DACT1/DAGLB/DCHS1/DCX/DMBX1/DNER/DNM3/DOC2A/DPF1/DPYSL4/DPYSL5/DSCAM/DSCAML1/EDNRB/EFNA5/EPHB2/ERBB4/EVL/FABP7/FARP1/FAT4/FGF11/FGF13/GBX2/GFRA1/GPM6A/GPM6B/GRIK1/GSX1/HDAC4/HES5/HOXB2/HPCAL4/JAG1/JARID2/KALRN/KAT8/KCNQ2/L…	132
828	APP_3D_vs_WT_3D_UP	Reactome:Neuronal System	Reactome:Neuronal System	139/2373	386/16866	7.60803422932604e-28	5.31649431945304e-24	4.52637994359482e-24	ACHE/ACTN2/ADCY4/ADCY5/ADCY8/AKAP5/APBA1/ARHGEF9/BEGAIN/CACNA1B/CACNA1E/CACNA2D2/CACNG8/CALM1/CAMK2A/CAMK2B/CAMK2D/CAMK4/CAMKK1/CAMKK2/CASK/CHRNA2/CHRNA3/CPLX1/DLG1/DLGAP1/DLGAP2/DLGAP3/EPB41L1/GABBR2/GABRA1/GABRA2/GABRA3/GABRA4/GABRA5/GABRB1/GABRB2/GABRB3/GABRG2/GAD2/GIT1/GJD2/GJD3/GNAI1/GNAL/GNB1/GNB5/GNG4/GNG8/GPRIN1/GRIA1/GRIA2/GRIN2B/GRIP2/GRM5/HCN1/HCN2/HRAS/IL1RAP/IL1RAPL1/KCNA1/KCNA3/KCNA…	139
1378	APP_3D_vs_WT_3D_DN	Reactome:Cellular Response To Starvation	Reactome:Cellular Response To Starvation	70/1956	153/16866	2.61470574678675e-26	1.00220133212132e-23	9.33684708465586e-24	ATP6V0D2/EIF2S3/FAU/ITFG2/KPTN/RPL3/RPL4/RPL5/RPL6/RPL7/RPL7A/RPL9/RPL10A/RPL11/RPL12/RPL13A/RPL14/RPL18/RPL18A/RPL19/RPL22/RPL23/RPL27/RPL27A/RPL28/RPL29/RPL30/RPL31/RPL32/RPL34/RPL35/RPL35A/RPL36/RPL37A/RPL38/RPL39/RPL41/RPLP0/RPLP1/RPLP2/RPS3/RPS3A/RPS4X/RPS5/RPS6/RPS7/RPS8/RPS9/RPS11/RPS12/RPS13/RPS14/RPS15/RPS15A/RPS16/RPS19/RPS20/RPS21/RPS23/RPS24/RPS25/RPS27/RPS27A/RPS28/RPS29/RPSA/RRAGD/S…	70
1379	APP_3D_vs_WT_3D_DN	Reactome:Influenza Infection	Reactome:Influenza Infection	71/1956	157/16866	2.77341498509654e-26	1.00397622460495e-23	9.3533825842408e-24	AAAS/FAU/GTF2F2/ISG15/KPNA2/NUP107/NUP214/PABPN1/RPL3/RPL4/RPL5/RPL6/RPL7/RPL7A/RPL9/RPL10A/RPL11/RPL12/RPL13A/RPL14/RPL18/RPL18A/RPL19/RPL22/RPL23/RPL27/RPL27A/RPL28/RPL29/RPL30/RPL31/RPL32/RPL34/RPL35/RPL35A/RPL36/RPL37A/RPL38/RPL39/RPL41/RPLP0/RPLP1/RPLP2/RPS3/RPS3A/RPS4X/RPS5/RPS6/RPS7/RPS8/RPS9/RPS11/RPS12/RPS13/RPS14/RPS15/RPS15A/RPS16/RPS19/RPS20/RPS21/RPS23/RPS24/RPS25/RPS27/RPS27A/RPS28/…	71
1380	APP_3D_vs_WT_3D_DN	GO:Peptide Biosynthetic Process	GO:Peptide Biosynthetic Process	71/1956	158/16866	4.47785771953084e-26	1.535669521077e-23	1.43068174340911e-23	DARS1/EEF1A1/EEF1A1P5/FAU/GGT7/MRPL11/PCSK5/RPL3/RPL4/RPL5/RPL6/RPL7/RPL7A/RPL9/RPL10/RPL10A/RPL11/RPL12/RPL13/RPL13A/RPL14/RPL18/RPL18A/RPL19/RPL22/RPL24/RPL27/RPL27A/RPL28/RPL29/RPL30/RPL31/RPL32/RPL34/RPL35/RPL35A/RPL36/RPL37A/RPL38/RPL39/RPL41/RPLP0/RPLP1/RPLP2/RPS3/RPS3A/RPS4X/RPS5/RPS6/RPS7/RPS8/RPS9/RPS11/RPS13/RPS14/RPS15/RPS15A/RPS16/RPS18/RPS19/RPS20/RPS21/RPS23/RPS24/RPS25/RPS26/RPS27/…	71
2022	WT_3D_vs_WT_2D_DN	GO:Extracellular Matrix Organization	GO:Extracellular Matrix Organization	77/2010	176/16866	1.85680815639012e-26	2.09974055685117e-23	1.61574885187632e-23	ADAMTS1/ADAMTS5/ADAMTS9/ADAMTS14/ADAMTS15/ADAMTS16/BMP1/CAPG/CCDC80/COL1A1/COL1A2/COL2A1/COL3A1/COL4A1/COL4A2/COL5A1/COL5A2/COL5A3/COL8A1/COL8A2/COL9A3/COL10A1/COL11A1/COL12A1/COL13A1/COL14A1/COL15A1/COL16A1/COL18A1/COL27A1/COLGALT1/CREB3L1/CRTAP/CTSK/CTSS/CYP1B1/DDR2/ECM2/ELN/FURIN/GAS6/GREM1/GSN/HAS2/HMCN1/LAMC1/LCP1/LOX/LOXL1/LOXL2/LOXL4/LUM/MATN2/MATN3/MMP1/MMP2/MMP9/MMP14/MMP16/MMP17/MMP19/N…	77
1	APP_2D_vs_WT_2D_UP	MSigDB:Epithelial Mesenchymal Transition	MSigDB:Epithelial Mesenchymal Transition	89/2305	200/16866	1.25166653276638e-26	8.85428905278938e-23	7.53371498353492e-23	ACTA2/BMP1/CALD1/CD44/CD59/CDH6/COL1A1/COL4A1/COL4A2/COL8A2/COL11A1/COL12A1/CXCL6/CXCL8/CXCL12/DAB2/DKK1/ECM2/ELN/EMP3/FBLN1/FBLN2/FBN2/FGF2/FMOD/FN1/FOXC2/FSTL1/FSTL3/FUCA1/FZD8/GEM/GJA1/GPX7/HTRA1/IGFBP2/IGFBP4/ITGB5/LAMC1/LGALS1/LOX/LOXL1/LOXL2/MATN2/MEST/MFAP5/MGP/MMP2/MMP14/MSX1/MXRA5/MYL9/NID2/NOTCH2/P3H1/PCOLCE2/PDGFRB/PDLIM4/PLAUR/PLOD1/PLOD3/PMEPA1/PMP22/PPIB/PRRX1/QSOX1/RHOB/SAT1/SCG2/S…	89
1381	APP_3D_vs_WT_3D_DN	KEGG:Ribosome	KEGG:Ribosome	70/1956	158/16866	2.85298607267242e-25	9.29502862476674e-23	8.65956351636938e-23	FAU/MRPL11/MRPL16/RPL3/RPL4/RPL5/RPL6/RPL7/RPL7A/RPL9/RPL10/RPL10A/RPL11/RPL12/RPL13/RPL13A/RPL14/RPL18/RPL18A/RPL19/RPL22/RPL23/RPL24/RPL27/RPL27A/RPL28/RPL29/RPL30/RPL31/RPL32/RPL34/RPL35/RPL35A/RPL36/RPL37A/RPL38/RPL39/RPL41/RPLP0/RPLP1/RPLP2/RPS3/RPS3A/RPS4X/RPS5/RPS6/RPS7/RPS8/RPS9/RPS11/RPS12/RPS13/RPS14/RPS15/RPS15A/RPS16/RPS18/RPS19/RPS20/RPS21/RPS23/RPS24/RPS25/RPS26/RPS27/RPS27A/RPS28/R…	70
2023	WT_3D_vs_WT_2D_DN	Reactome:Immune System	Reactome:Immune System	381/2010	1943/16866	1.29226081708748e-25	1.25256994913408e-22	9.63851677105848e-23	ACLY/ADGRE5/AGA/AGPAT2/AIFM2/ALDH3B1/ALDOC/ALOX5/AMPD3/ANO6/ANPEP/ANXA1/ANXA2/AP1S2/APRT/ARHGAP9/ATP6V1B2/ATP6V0E1/B2M/B4GALT1/BCL6/BCL10/BIN2/BST1/BTN3A2/BTN3A3/C1QB/C1QC/C1R/C1S/C3/C3AR1/C4A/C4B/C5AR1/CAP1/CARD11/CASP1/CASP4/CASP8/CCL2/CCND1/CCR1/CCR5/CD1C/CD4/CD44/CD47/CD53/CD55/CD58/CD59/CD63/CD74/CD86/CD93/CD99/CD274/CD300A/CD300E/CDKN1A/CEACAM1/CEBPD/CFI/CHI3L1/CIITA/CISH/CKAP4/CLCF1/CLEC5A…	381
2024	WT_3D_vs_WT_2D_DN	Reactome:Collagen Biosynthesis And Modifying Enzymes	Reactome:Collagen Biosynthesis And Modifying Enzymes	44/2010	67/16866	4.82445733425901e-25	3.69497668289101e-22	2.8432819062389e-22	ADAMTS14/BMP1/COL1A1/COL1A2/COL2A1/COL3A1/COL4A1/COL4A2/COL5A1/COL5A2/COL5A3/COL6A1/COL6A2/COL6A3/COL8A1/COL8A2/COL9A3/COL10A1/COL11A1/COL12A1/COL13A1/COL14A1/COL15A1/COL16A1/COL18A1/COL21A1/COL25A1/COL26A1/COL27A1/COLGALT1/CRTAP/P3H1/P3H2/P3H3/P4HA1/P4HA2/P4HA3/P4HB/PCOLCE/PLOD1/PLOD2/PLOD3/SERPINH1/TLL1	44
2025	WT_3D_vs_WT_2D_DN	MSigDB:Hypoxia	MSigDB:Hypoxia	81/2010	200/16866	4.90122183434327e-25	3.69497668289101e-22	2.8432819062389e-22	ADM/ADORA2B/AKAP12/ALDOA/ALDOC/AMPD3/ANXA2/ATF3/BGN/BHLHE40/CAV1/CAVIN1/CAVIN3/CCN1/CCN2/CDKN1A/CHST2/COL5A1/CP/CSRP2/DCN/EFNA1/ENO1/ENO3/ERO1A/ETS1/F3/FAM162A/FOSL2/GAPDH/GBE1/HK2/HMOX1/IER3/IGFBP3/IL6/KDELR3/KDM3A/KLF6/LDHA/LOX/MAFF/MT1E/MT2A/MYH9/NR3C1/P4HA1/P4HA2/PDGFB/PDK1/PFKFB3/PFKL/PFKP/PGK1/PGM1/PHKG1/PIM1/PLAUR/PLIN2/PPP1R3C/S100A4/SCARB1/SDC2/SDC4/SELENBP1/SERPINE1/SLC2A3/SLC2A5/SLC6A6…	81
516	APP_2D_vs_WT_2D_DN	GO:Chemical Synaptic Transmission	GO:Chemical Synaptic Transmission	95/1908	273/16866	5.08698011207394e-25	9.51781264071067e-22	8.69946231896426e-22	AMPH/APBA2/BRSK1/BSN/CACNA1A/CACNA1B/CACNA1E/CACNB1/CACNB3/CBLN1/CDH8/CHAT/CHRM2/CHRM3/CHRNA1/CHRNA4/CHRNA7/CHRNB2/CRHBP/DLG3/DOC2A/ERC2/FCHSD2/GABBR1/GABBR2/GABRA3/GABRB2/GABRB3/GABRG2/GAD1/GAD2/GLRA2/GLRA3/GRIA2/GRIA4/GRID1/GRID2/GRIK1/GRIK2/GRIK3/GRIK5/GRIN1/GRIN2B/GRIN2D/GRM3/GRM7/HRH2/HTR1B/KCNC4/KCNK3/KCNN1/KCNQ2/KIF1B/KIF5A/LRP6/NLGN1/NLGN4X/NPTX2/NRXN1/NRXN2/NSG1/OPRK1/PAFAH1B1/PCDHB5/PCD…	95
517	APP_2D_vs_WT_2D_DN	GO:Axonogenesis	GO:Axonogenesis	76/1908	188/16866	6.20457147373577e-25	9.51781264071067e-22	8.69946231896426e-22	ANK3/ANOS1/APLP1/ATL1/AUTS2/BRSK1/BRSK2/CDK5R1/CNTN1/CNTN2/CNTN4/CNTN6/CTNNA2/DCC/DPYSL5/DRAXIN/DSCAM/DSCAML1/EFNA1/EFNA3/EFNA5/EFNB1/EPHA3/EPHA5/EPHA7/EPHA10/EPHB2/EPHB3/EPHB6/FGFR2/GLI2/IGSF9/KALRN/KIF5A/KIF5C/KLF7/L1CAM/LLGL1/NELL1/NELL2/NEO1/NFASC/NOTCH1/NRXN1/NRXN3/NTNG1/OPHN1/PAK3/PAX2/POU4F1/POU4F2/PTPRO/RAB3A/ROBO2/ROBO3/ROBO4/SEMA3A/SEMA3D/SEMA3E/SEMA4A/SEMA4C/SEMA5B/SEMA6C/SEMA7A/SLC9A6…	76
2026	WT_3D_vs_WT_2D_DN	Reactome:Innate Immune System	Reactome:Innate Immune System	235/2010	1035/16866	4.84524233525805e-24	3.28749692447258e-21	2.52972652451367e-21	ACLY/ADGRE5/AGA/AGPAT2/AIFM2/ALDH3B1/ALDOC/ALOX5/AMPD3/ANO6/ANPEP/ANXA2/APRT/ARHGAP9/ATP6V1B2/ATP6V0E1/B2M/B4GALT1/BCL10/BIN2/BST1/C1QB/C1QC/C1R/C1S/C3/C3AR1/C4A/C4B/C5AR1/CAP1/CARD11/CASP1/CASP4/CASP8/CD4/CD44/CD47/CD53/CD55/CD58/CD59/CD63/CD93/CD300A/CD300E/CEACAM1/CFI/CHI3L1/CKAP4/CLEC5A/CLEC7A/CLU/CMTM6/COPB1/CRISPLD2/CST3/CTSA/CTSC/CTSD/CTSH/CTSK/CTSL/CTSS/CTSZ/CXCL1/CYBB/DEGS1/DLC1/DNAJC3/D…	235
2027	WT_3D_vs_WT_2D_DN	MSigDB:p53 Pathway	MSigDB:p53 Pathway	79/2010	200/16866	1.28751169192188e-23	7.94160620880906e-21	6.11106027936128e-21	ABHD4/ADA/AEN/ATF3/BAK1/BAX/CASP1/CCND3/CDKN1A/CDKN2A/CDKN2B/CTSD/DDB2/DGKA/DNTTIP2/DRAM1/EPHA2/EPHX1/EPS8L2/FAM162A/FAS/FDXR/GADD45A/GM2A/H1-2/H2AJ/HBEGF/HEXIM1/HMOX1/IER3/INHBB/IRAK1/ISCU/ITGB4/KLF4/KRT17/LIF/MDM2/NUPR1/OSGIN1/PDGFA/PERP/PHLDA3/PIDD1/PLK2/PLK3/POLH/PROCR/PTPN14/PTPRE/PVT1/RETSAT/RHBDF2/RPS27L/RRAD/S100A4/S100A10/SDC1/SERTAD3/SLC7A11/SPHK1/STEAP3/STOM/TAP1/TCHH/TCN2/TGFA/TGFB1/T…	79
518	APP_2D_vs_WT_2D_DN	Reactome:Transmission Across Chemical Synapses	Reactome:Transmission Across Chemical Synapses	87/1908	246/16866	1.45553101872282e-23	1.78622766617665e-20	1.63264616163268e-20	ABAT/ACTN2/ADCY2/ADCY5/ADCY7/ALDH5A1/AP2B1/ARHGEF7/CACNA1A/CACNA1B/CACNA1E/CACNA2D1/CACNA2D3/CACNB1/CACNB3/CACNG2/CACNG3/CAMK2A/CAMK4/CAMKK2/CASK/CHRNA1/CHRNA4/CHRNB2/COMT/ERBB4/GABBR2/GABRA3/GABRB2/GABRB3/GABRG2/GAD1/GAD2/GLRA2/GLRA3/GNG2/GNG3/GNG4/GPRIN1/GRIA2/GRIA4/GRIK1/GRIK3/GRIK5/GRIN2B/GRIN2D/GRIP2/KCNJ3/KCNJ9/LLGL1/LRRC7/MAPT/MPP2/MPP3/MYO6/NBEA/NCALD/NEFL/NRGN/PLCB1/PPFIA2/PPFIA3/PPM1E/P…	87
1382	APP_3D_vs_WT_3D_DN	Reactome:Regulation Of Expression Of SLITs And ROBOs	Reactome:Regulation Of Expression Of SLITs And ROBOs	69/1956	167/16866	8.72546178467654e-23	2.70738614233106e-20	2.52229263720449e-20	DAG1/FAU/LDB2/MSI1/PABPC1/ROBO1/ROBO3/RPL3/RPL4/RPL5/RPL6/RPL7/RPL7A/RPL9/RPL10A/RPL11/RPL12/RPL13A/RPL14/RPL18/RPL18A/RPL19/RPL22/RPL23/RPL27/RPL27A/RPL28/RPL29/RPL30/RPL31/RPL32/RPL34/RPL35/RPL35A/RPL36/RPL37A/RPL38/RPL39/RPL41/RPLP0/RPLP1/RPLP2/RPS3/RPS3A/RPS4X/RPS5/RPS6/RPS7/RPS8/RPS9/RPS11/RPS12/RPS13/RPS14/RPS15/RPS15A/RPS16/RPS19/RPS20/RPS21/RPS23/RPS24/RPS25/RPS27/RPS27A/RPS28/RPS29/RPSA/…	69
1581	WT_3D_vs_WT_2D_UP	GO:Axonogenesis	GO:Axonogenesis	73/1884	188/16866	4.44710365154614e-23	4.5738461056152e-20	4.05310587189161e-20	ANK3/ANOS1/APBB1/ARHGAP35/ATL1/AUTS2/BOC/BRSK1/BRSK2/CDK5/CDK5R1/CNTN2/CNTN4/CTNNA2/DCC/DPYSL5/DRAXIN/DRD2/DSCAM/DSCAML1/EFNA2/EFNB1/EPHA3/EPHA4/EPHA5/EPHA7/EPHA8/EPHA10/EPHB1/EPHB2/EPHB6/FEZ1/FGFR2/KALRN/KIF5A/KLF7/L1CAM/MAP1S/MYCBP2/NELL1/NFASC/NLGN3/NRXN1/NRXN3/NTNG1/PAK3/PAX2/PLPPR4/PPP3CB/PTPRO/RAB3A/RELN/ROBO2/SEMA3E/SEMA3F/SEMA4D/SEMA6A/SEMA6B/SEMA6C/SEMA6D/SHTN1/SIAH1/SLC9A6/SLIT1/SLITRK1…	73
1383	APP_3D_vs_WT_3D_DN	GO:Macromolecule Biosynthetic Process	GO:Macromolecule Biosynthetic Process	72/1956	183/16866	3.2486621438523e-22	9.62194660424617e-20	8.9641313797111e-20	COL5A1/DARS1/EEF1A1/EEF1A1P5/EEF2/FAU/GAL3ST4/MRPL11/RPL3/RPL4/RPL5/RPL6/RPL7/RPL7A/RPL9/RPL10/RPL10A/RPL11/RPL12/RPL13/RPL13A/RPL14/RPL18/RPL18A/RPL19/RPL22/RPL24/RPL27/RPL27A/RPL28/RPL29/RPL30/RPL31/RPL32/RPL34/RPL35/RPL35A/RPL36/RPL37A/RPL38/RPL39/RPL41/RPLP0/RPLP1/RPLP2/RPS3/RPS3A/RPS4X/RPS5/RPS6/RPS7/RPS8/RPS9/RPS11/RPS13/RPS14/RPS15/RPS15A/RPS16/RPS18/RPS19/RPS20/RPS21/RPS23/RPS24/RPS25/RPS…	72
2028	WT_3D_vs_WT_2D_DN	Reactome:Assembly Of Collagen Fibrils And Other Multimeric Structures	Reactome:Assembly Of Collagen Fibrils And Other Multimeric Structures	38/2010	57/16866	3.66632817341484e-22	2.07300305471831e-19	1.59517436316997e-19	BMP1/CD151/COL1A1/COL1A2/COL2A1/COL3A1/COL4A1/COL4A2/COL5A1/COL5A2/COL5A3/COL6A1/COL6A2/COL6A3/COL8A1/COL8A2/COL9A3/COL10A1/COL11A1/COL15A1/COL18A1/COL27A1/CTSL/CTSS/ITGA6/ITGB4/LAMA4/LAMB3/LAMC2/LOX/LOXL1/LOXL2/LOXL4/MMP9/PCOLCE/PLEC/PXDN/TLL1	38
519	APP_2D_vs_WT_2D_DN	GO:Synapse Organization	GO:Synapse Organization	58/1908	131/16866	1.10304157844112e-21	1.12804385421911e-18	1.03105360174285e-18	ADGRL3/AGRN/ANK3/APBB2/CACNB1/CACNB3/CBLN1/CDC42/CHRNA1/CHRNA7/CNTN2/CTNND2/DNER/DNM3/DSCAM/ELFN1/F2R/FARP1/GPHN/GPM6A/GRM5/KY/L1CAM/LRP4/LRRC4C/MAPT/NLGN1/NLGN4X/NRXN1/NRXN2/NTNG1/PAK3/PCDHB5/PCDHB9/PCDHB10/PCDHB13/PCDHB14/PDZRN3/POU4F1/PPFIA2/PPFIA3/PPFIBP1/PTPRD/PTPRF/PTPRS/SEMA3E/SHANK2/SLC6A1/SLC8A2/SLC8A3/SLITRK1/SLITRK3/SNCG/TNC/UNC13A/UNC13B/WNT7B/ZC4H2	58
2029	WT_3D_vs_WT_2D_DN	IPA:Hepatic Fibrosis Hepatic Stellate Cell Activation	IPA:Hepatic Fibrosis Hepatic Stellate Cell Activation	46/2010	85/16866	4.46862365522971e-21	2.33227780774874e-18	1.79468609959023e-18	A2M/AGT/BAMBI/BAX/CCL2/CCN2/CCR5/CD14/COL1A1/COL1A2/COL3A1/CSF1/ECE1/EDN1/EDNRA/FAS/FN1/HGF/ICAM1/IFNAR2/IFNGR2/IGFBP3/IGFBP4/IGFBP5/IL4R/IL6/IL6R/LEPR/MET/MMP1/MMP2/MMP9/PDGFA/PDGFB/PDGFRA/PDGFRB/SERPINE1/SMAD7/STAT1/TGFA/TGFB1/TGFBR2/TIMP1/TIMP2/TLR4/VEGFA	46
2030	WT_3D_vs_WT_2D_DN	MSigDB:Inflammatory Response	MSigDB:Inflammatory Response	74/2010	200/16866	3.13525870914426e-20	1.5194807386817e-17	1.16923933814703e-17	ADM/ADORA2B/AHR/AQP9/AXL/C3AR1/C5AR1/CCL2/CD14/CD55/CDKN1A/CHST2/CLEC5A/CMKLR1/CSF1/CSF3R/CXCL6/CYBB/DCBLD2/EDN1/EMP3/EREG/F3/FPR1/FZD5/HAS2/HBEGF/HRH1/ICAM1/ICOSLG/IFITM1/IFNGR2/IL1R1/IL4R/IL6/INHBA/IRF1/ITGA5/ITGB3/KCNJ2/KLF6/LDLR/LIF/LPAR1/MET/MMP14/MYC/NAMPT/NDP/NMI/OSMR/PLAUR/PTAFR/PTGER4/PTPRE/PVR/RASGRP1/RHOG/RNF144B/SERPINE1/SGMS2/SPHK1/SRI/STAB1/TAPBP/TIMP1/TLR1/TLR2/TLR3/TNFAIP6/TNFRSF1…	74
2031	WT_3D_vs_WT_2D_DN	GO:Positive Regulation Of Cell Migration	GO:Positive Regulation Of Cell Migration	89/2010	272/16866	6.69072200679991e-20	3.02643658774249e-17	2.32884078271772e-17	ACTN4/ADAM9/AIF1/BCAR1/CAV1/CCR1/CD151/CEMIP/CIB1/CLDN1/CLDN4/CLEC7A/COL1A1/CSF1/CSF1R/CTSH/CXCL12/CXCL16/DAB2/DDR2/DOCK5/EDN1/EPHA2/F2RL1/FAM110C/FERMT2/FGF10/FGR/FN1/FZD4/GAB1/GLIPR2/GPER1/GPNMB/GRN/HAS2/HBEGF/HGF/ITGA6/ITGAX/ITGB1/KDR/LAMB1/LAMC2/LRRC15/MDK/MMP14/MYADM/MYLK/MYO1C/NCKAP1L/NEDD9/PDCD10/PDGFA/PDGFB/PDGFC/PDGFD/PDGFRA/PDGFRB/PECAM1/PFN1/PLAU/PODXL/PTPRC/RHOC/RHOD/ROR2/S100A11/SEMA…	89
2032	WT_3D_vs_WT_2D_DN	GO:Positive Regulation Of Cell Motility	GO:Positive Regulation Of Cell Motility	78/2010	221/16866	8.2286847782415e-20	3.48947663877304e-17	2.68514976974196e-17	ACTN4/ADAM9/AIF1/BCAR1/CAV1/CAVIN1/CCR1/CD151/CEMIP/CIB1/CLDN1/CLDN4/CLEC7A/COL1A1/CSF1/CSF1R/CTSH/CXCL12/CXCL16/DAB2/DUOX2/EDN1/EPHA2/F2RL1/FAM110C/FERMT2/FGR/FZD4/GPER1/GPNMB/GRN/HAS2/HBEGF/HGF/ITGA6/ITGAX/ITGB1/KDR/LAMB1/LAMC2/LRRC15/MDK/MMP14/MYADM/MYLK/MYO1C/NEDD9/NTN1/PDCD10/PDGFA/PDGFB/PDGFC/PDGFD/PDGFRA/PDGFRB/PECAM1/PLAU/PODXL/RHOC/RHOD/ROR2/SEMA3B/SEMA3C/SH3RF2/SNAI1/SNAI2/SOD2/SPHK1/ST…	78
2033	WT_3D_vs_WT_2D_DN	MSigDB:IL-2/STAT5 Signaling	MSigDB:IL-2/STAT5 Signaling	73/2010	199/16866	1.00207755374532e-19	3.99946835421295e-17	3.07758802884012e-17	ABCB1/ADAM19/AHNAK/AHR/ALCAM/ANXA4/BATF3/BHLHE40/CAPG/CCND3/CD44/CD86/CDCP1/CISH/CKAP4/COL6A1/CSF1/CST7/CTSZ/DRC1/ECM1/EMP1/ENO3/ENPP1/F2RL2/FGL2/FURIN/GADD45B/GLIPR2/GSTO1/HK2/IFITM3/IL4R/ITGA6/ITGAV/KLF6/LIF/MAFF/MUC1/MYC/MYO1C/MYO1E/NFKBIZ/NRP1/NT5E/P4HA1/PHLDA1/PIM1/PLEC/PLIN2/PLSCR1/PNP/PRKCH/PRNP/PTH1R/SCN9A/SERPINB6/SHE/SLC1A5/SLC2A3/SLC39A8/SOCS2/SPP1/SPRY4/SWAP70/SYNGR2/TGM2/TNFRSF1B/TNF…	73
2	APP_2D_vs_WT_2D_UP	Reactome:Extracellular Matrix Organization	Reactome:Extracellular Matrix Organization	102/2305	291/16866	1.11497686736236e-20	3.94367317986066e-17	3.35549354083051e-17	ACTN1/ADAM15/ADAMTS1/ADAMTS4/ADAMTS5/ADAMTS9/ADAMTS14/ADAMTS16/BMP1/BMP2/BMP4/BMP7/BSG/CAPN5/CAPN12/CAPN15/CAPNS1/CD44/CD151/COL1A1/COL2A1/COL4A1/COL4A2/COL4A3/COL4A4/COL4A5/COL4A6/COL8A2/COL9A1/COL9A2/COL9A3/COL11A1/COL11A2/COL12A1/COL13A1/COL15A1/COL18A1/COL23A1/COL26A1/COLGALT2/CRTAP/CTSD/CTSL/CTSS/CTSV/DDR2/DMD/EFEMP1/FBLN1/FBLN2/FBN2/FMOD/FN1/FURIN/HAPLN1/HSPG2/HTRA1/ICAM1/ICAM5/ITGA2B/ITGA7…	102
1384	APP_3D_vs_WT_3D_DN	Reactome:Formation Of Ternary Complex, And Subsequently, 43S Complex	Reactome:Formation Of Ternary Complex, And Subsequently, 43S Complex	33/1956	50/16866	1.39810078720358e-19	3.96088031713849e-17	3.69009026993274e-17	EIF2S3/EIF3D/EIF3E/EIF3F/EIF3G/EIF3H/FAU/RPS3/RPS3A/RPS4X/RPS5/RPS6/RPS7/RPS8/RPS9/RPS11/RPS12/RPS13/RPS14/RPS15/RPS15A/RPS16/RPS19/RPS20/RPS21/RPS23/RPS24/RPS25/RPS27/RPS27A/RPS28/RPS29/RPSA	33
1582	WT_3D_vs_WT_2D_UP	GO:Anterograde Trans-Synaptic Signaling	GO:Anterograde Trans-Synaptic Signaling	71/1884	199/16866	5.0898670863299e-20	4.48708139853454e-17	3.97621947571185e-17	AMPH/APBA1/APBA2/ASIC2/BSN/CACNA1A/CACNA1B/CACNA1E/CBLN1/CDK5/CHRM2/CHRM3/CHRNA3/CHRNA4/CHRNB2/CHRNB4/CPLX1/CRH/DLG2/DLG3/DLG4/DLGAP1/DRD4/DTNA/GABRB2/GABRB3/GAD1/GAD2/GLRA2/GRIA1/GRIA2/GRIK2/GRIN1/GRIN2A/GRIN2B/GRM2/GRM3/GRM4/GRM7/HOMER1/HTR3B/KCNC4/KCNN1/KCNQ2/KCNQ3/KIF5A/LRP6/NLGN1/NLGN3/NPTX1/NRXN1/NRXN2/OPRK1/PCDHB3/PDYN/PLP1/RIT2/RPS6KA2/SLC1A1/SLC1A2/SLC1A3/SLC1A6/SLC6A1/SLC12A5/SNAP25/SNC…	71
2034	WT_3D_vs_WT_2D_DN	MSigDB:Apoptosis	MSigDB:Apoptosis	64/2010	161/16866	1.49400169705344e-19	5.63155639694867e-17	4.33347860665794e-17	ANXA1/ATF3/AVPR1A/BAX/BCAP31/BCL10/BGN/CASP1/CASP4/CASP7/CASP8/CAV1/CCND1/CD14/CD38/CD44/CDKN1A/CLU/DAP/DCN/DNAJC3/DPYD/EMP1/ERBB3/EREG/FAS/FDXR/GADD45A/GADD45B/GPX1/GPX3/GSN/GSR/HGF/HMOX1/HSPB1/IER3/IFITM3/IGFBP6/IL6/IRF1/KRT18/LGALS3/LMNA/LUM/MMP2/NEDD9/NEFH/PDGFRB/PLAT/PLCB2/PMAIP1/RETSAT/SLC20A1/SMAD7/SOD2/SQSTM1/TAP1/TGFB2/TIMP1/TIMP2/TIMP3/TNFRSF12A/TXNIP	64
1385	APP_3D_vs_WT_3D_DN	Reactome:Major Pathway Of rRNA Processing In Nucleolus And Cytosol	Reactome:Major Pathway Of rRNA Processing In Nucleolus And Cytosol	67/1956	179/16866	2.19639567042818e-19	5.9632142452125e-17	5.55553238217513e-17	EXOSC9/EXOSC10/FAU/LAS1L/RPL3/RPL4/RPL5/RPL6/RPL7/RPL7A/RPL9/RPL10A/RPL11/RPL12/RPL13A/RPL14/RPL18/RPL18A/RPL19/RPL22/RPL23/RPL27/RPL27A/RPL28/RPL29/RPL30/RPL31/RPL32/RPL34/RPL35/RPL35A/RPL36/RPL37A/RPL38/RPL39/RPL41/RPLP0/RPLP1/RPLP2/RPS3/RPS3A/RPS4X/RPS5/RPS6/RPS7/RPS8/RPS9/RPS11/RPS12/RPS13/RPS14/RPS15/RPS15A/RPS16/RPS19/RPS20/RPS21/RPS23/RPS24/RPS25/RPS27/RPS27A/RPS28/RPS29/RPSA/SPPL2A/UBA52	67
520	APP_2D_vs_WT_2D_DN	GO:Neuron Projection Guidance	GO:Neuron Projection Guidance	54/1908	124/16866	7.10038081066154e-20	6.22399095060274e-17	5.68884646003078e-17	CDK5R1/CNTN1/CNTN2/CNTN4/CNTN6/DCC/DPYSL5/DRAXIN/DSCAM/DSCAML1/EFNA1/EFNA3/EFNA5/EFNB1/EPHA3/EPHA5/EPHA7/EPHA10/EPHB2/EPHB3/EPHB6/GLI2/IGSF9/KALRN/KIF5A/KIF5C/KLF7/L1CAM/NELL1/NELL2/NEO1/NFASC/NOTCH1/NRXN1/NRXN3/OPHN1/POU4F2/PTPRO/ROBO2/ROBO3/ROBO4/SEMA3A/SEMA3D/SEMA3E/SEMA4A/SEMA4C/SEMA5B/SEMA6C/SEMA7A/SLIT1/TNR/TUBB3/UNC5C/WNT5A	54
1583	WT_3D_vs_WT_2D_UP	Reactome:Protein-protein Interactions At Synapses	Reactome:Protein-protein Interactions At Synapses	44/1884	88/16866	1.50511287667326e-19	1.16100644524384e-16	1.02882386767337e-16	APBA1/APBA2/CASK/DLGAP1/DLGAP2/DLGAP3/DLGAP4/EPB41/EPB41L1/GPRIN1/GRIA1/GRIA4/GRIN2A/GRIN2B/GRIN2C/GRM1/HOMER1/HOMER2/LIN7A/LIN7B/LRFN1/LRRC4B/LRRTM4/MPP2/NLGN1/NLGN3/NRXN1/NRXN2/NRXN3/NTRK3/PPFIA2/PPFIA3/PTPRD/PTPRS/RTN3/SHANK1/SHANK2/SLITRK1/SLITRK5/SLITRK6/STXBP1/SYT1/SYT2/SYT9	44
829	APP_3D_vs_WT_3D_UP	Reactome:Transmission Across Chemical Synapses	Reactome:Transmission Across Chemical Synapses	92/2373	246/16866	4.22235797530619e-20	1.47529187657198e-16	1.25604038297003e-16	ACHE/ACTN2/ADCY4/ADCY5/ADCY8/AKAP5/APBA1/ARHGEF9/CACNA1B/CACNA1E/CACNA2D2/CACNG8/CALM1/CAMK2A/CAMK2B/CAMK2D/CAMK4/CAMKK1/CAMKK2/CASK/CHRNA2/CHRNA3/CPLX1/DLG1/EPB41L1/GABBR2/GABRA1/GABRA2/GABRA3/GABRA4/GABRA5/GABRB1/GABRB2/GABRB3/GABRG2/GAD2/GIT1/GNAI1/GNAL/GNB1/GNB5/GNG4/GNG8/GPRIN1/GRIA1/GRIA2/GRIN2B/GRIP2/HRAS/KCNJ2/KCNJ3/KCNJ4/KCNJ6/KCNJ9/KCNJ12/KCNJ16/KIF17/LRRC7/MAOA/MAPT/MPP2/NAAA/NEFL/NPTN…	92
2035	WT_3D_vs_WT_2D_DN	GO:Regulation Of Cell Migration	GO:Regulation Of Cell Migration	119/2010	434/16866	4.65434085508384e-19	1.66208961588126e-16	1.27897676682636e-16	ACTN4/ADAM9/AIF1/AMOTL2/ANXA1/APLP2/BCAR1/CAV1/CCR1/CD74/CD151/CDH1/CDH11/CEACAM1/CEMIP/CIB1/CLDN1/CLDN4/CLEC7A/COL1A1/CSF1/CSF1R/CTSH/CXCL12/CXCL16/CYP1B1/DAB2/EDN1/EMILIN1/EMILIN2/ENG/EPHA2/EPPK1/F2RL1/FAM110C/FERMT2/FGR/FLNA/FZD4/GPER1/GPNMB/GRN/GTPBP4/HAS2/HBEGF/HGF/IFITM1/IGFBP5/IGSF10/ITGA6/ITGAX/ITGB1/KDR/KIF26A/LAMB1/LAMC2/LMNA/LRRC15/MAPK15/MCTP1/MDK/MMP14/MYADM/MYLK/MYO1C/NEDD9/NEXN/NTN…	119
521	APP_2D_vs_WT_2D_DN	GO:Axon Guidance	GO:Axon Guidance	59/1908	149/16866	3.96788507124603e-19	3.0433678496457e-16	2.78169627099985e-16	ANOS1/CDK5R1/CNTN1/CNTN2/CNTN4/CNTN6/DCC/DPYSL5/DRAXIN/DSCAM/DSCAML1/EFNA1/EFNA3/EFNA5/EFNB1/EPHA3/EPHA5/EPHA7/EPHA10/EPHB2/EPHB3/EPHB6/GLI2/IGSF9/KALRN/KIF5A/KIF5C/KLF7/L1CAM/LHX1/NCAM1/NELL1/NELL2/NEO1/NFASC/NOTCH1/NRXN1/NRXN3/OPHN1/PLXNA2/PLXNC1/POU4F2/PTPRO/ROBO2/ROBO3/ROBO4/SEMA3A/SEMA3D/SEMA3E/SEMA4A/SEMA4C/SEMA5B/SEMA6C/SEMA7A/SLIT1/TNR/TUBB3/UNC5C/WNT5A	59
1386	APP_3D_vs_WT_3D_DN	Reactome:rRNA Processing In Nucleus And Cytosol	Reactome:rRNA Processing In Nucleus And Cytosol	68/1956	189/16866	1.40530738044859e-18	3.6627931564012e-16	3.41238217391453e-16	EXOSC9/EXOSC10/FAU/LAS1L/NOP2/RPL3/RPL4/RPL5/RPL6/RPL7/RPL7A/RPL9/RPL10A/RPL11/RPL12/RPL13A/RPL14/RPL18/RPL18A/RPL19/RPL22/RPL23/RPL27/RPL27A/RPL28/RPL29/RPL30/RPL31/RPL32/RPL34/RPL35/RPL35A/RPL36/RPL37A/RPL38/RPL39/RPL41/RPLP0/RPLP1/RPLP2/RPS3/RPS3A/RPS4X/RPS5/RPS6/RPS7/RPS8/RPS9/RPS11/RPS12/RPS13/RPS14/RPS15/RPS15A/RPS16/RPS19/RPS20/RPS21/RPS23/RPS24/RPS25/RPS27/RPS27A/RPS28/RPS29/RPSA/SPPL2A/U…	68
1387	APP_3D_vs_WT_3D_DN	Reactome:rRNA Processing	Reactome:rRNA Processing	70/1956	199/16866	1.81494976362404e-18	4.54854333068239e-16	4.23757703919831e-16	EXOSC9/EXOSC10/FAU/LAS1L/MTERF4/NOP2/PRORP/RPL3/RPL4/RPL5/RPL6/RPL7/RPL7A/RPL9/RPL10A/RPL11/RPL12/RPL13A/RPL14/RPL18/RPL18A/RPL19/RPL22/RPL23/RPL27/RPL27A/RPL28/RPL29/RPL30/RPL31/RPL32/RPL34/RPL35/RPL35A/RPL36/RPL37A/RPL38/RPL39/RPL41/RPLP0/RPLP1/RPLP2/RPS3/RPS3A/RPS4X/RPS5/RPS6/RPS7/RPS8/RPS9/RPS11/RPS12/RPS13/RPS14/RPS15/RPS15A/RPS16/RPS19/RPS20/RPS21/RPS23/RPS24/RPS25/RPS27/RPS27A/RPS28/RPS29/…	70
1388	APP_3D_vs_WT_3D_DN	Reactome:Signaling By ROBO Receptors	Reactome:Signaling By ROBO Receptors	72/1956	209/16866	2.22804859059502e-18	5.37702393196931e-16	5.00941763039434e-16	CXCR4/DAG1/FAU/GPC1/LDB2/MSI1/NELL2/PABPC1/ROBO1/ROBO3/RPL3/RPL4/RPL5/RPL6/RPL7/RPL7A/RPL9/RPL10A/RPL11/RPL12/RPL13A/RPL14/RPL18/RPL18A/RPL19/RPL22/RPL23/RPL27/RPL27A/RPL28/RPL29/RPL30/RPL31/RPL32/RPL34/RPL35/RPL35A/RPL36/RPL37A/RPL38/RPL39/RPL41/RPLP0/RPLP1/RPLP2/RPS3/RPS3A/RPS4X/RPS5/RPS6/RPS7/RPS8/RPS9/RPS11/RPS12/RPS13/RPS14/RPS15/RPS15A/RPS16/RPS19/RPS20/RPS21/RPS23/RPS24/RPS25/RPS27/RPS27A/…	72
1389	APP_3D_vs_WT_3D_DN	GO:Translation	GO:Translation	77/1956	234/16866	3.10049291549781e-18	7.21528994192275e-16	6.7220085126601e-16	DARS1/DRG2/EEF1A1/EEF1A1P5/EEF2/FAU/MRPL11/MRPL16/MRPL45/MRPS25/QARS1/RACK1/RPL3/RPL4/RPL5/RPL6/RPL7/RPL7A/RPL9/RPL10/RPL10A/RPL11/RPL12/RPL13/RPL13A/RPL14/RPL18/RPL18A/RPL19/RPL22/RPL24/RPL27/RPL27A/RPL28/RPL29/RPL30/RPL31/RPL32/RPL34/RPL35/RPL35A/RPL36/RPL37A/RPL38/RPL39/RPL41/RPLP0/RPLP1/RPLP2/RPS3/RPS3A/RPS4X/RPS5/RPS6/RPS7/RPS8/RPS9/RPS11/RPS13/RPS14/RPS15/RPS15A/RPS16/RPS18/RPS19/RPS20/RPS2…	77
1584	WT_3D_vs_WT_2D_UP	GO:Generation Of Neurons	GO:Generation Of Neurons	63/1884	172/16866	1.40654820377695e-18	9.64423218389728e-16	8.54621978786111e-16	ANOS1/ASCL1/ASTN1/ASTN2/ATP2B2/AUTS2/BRSK1/BRSK2/CASP3/CDK5/CDK5R1/CDKL5/CIT/DCC/DCX/DISC1/DNER/DTNB/EMX1/EMX2/FGF13/FUT9/FZD8/FZD10/GPM6A/GSX1/INSM1/IRX3/IRX5/IRX6/LHX1/LHX2/LHX5/LHX9/LMX1B/MAPT/MARK1/MARK2/MDGA1/MEF2C/MYT1L/NAV1/NDNF/NELL1/NGRN/NOVA2/NTRK2/POU3F2/PTPRD/RAPGEF2/RELN/RTN1/RTN3/SH3RF1/SNPH/SOX11/TAFA1/TUBB2B/WNT2B/WNT3/WNT7A/WNT7B/WNT8B	63
1390	APP_3D_vs_WT_3D_DN	Reactome:Translation Initiation Complex Formation	Reactome:Translation Initiation Complex Formation	34/1956	57/16866	4.25261749885734e-18	9.55519159398428e-16	8.90194015096561e-16	EIF2S3/EIF3D/EIF3E/EIF3F/EIF3G/EIF3H/FAU/PABPC1/RPS3/RPS3A/RPS4X/RPS5/RPS6/RPS7/RPS8/RPS9/RPS11/RPS12/RPS13/RPS14/RPS15/RPS15A/RPS16/RPS19/RPS20/RPS21/RPS23/RPS24/RPS25/RPS27/RPS27A/RPS28/RPS29/RPSA	34
830	APP_3D_vs_WT_3D_UP	Reactome:Signal Transduction	Reactome:Signal Transduction	494/2373	2465/16866	5.49432616051825e-19	1.27981170699005e-15	1.08961163014909e-15	ABCD3/ABHD6/ABI2/ABL2/ABR/ACTN1/ACTN2/ACVR1C/ADAM12/ADCY4/ADCY5/ADCY8/ADM/ADRA2A/ADRA2C/AKAP12/ALDH1A2/ALDH3A2/ALK/AMIGO2/AMOTL2/ANXA1/APOD/APOE/ARAP1/ARAP2/ARC/ARHGAP8/ARHGAP20/ARHGAP24/ARHGAP26/ARHGAP28/ARHGAP31/ARHGAP35/ARHGAP42/ARHGAP44/ARHGDIA/ARHGEF3/ARHGEF9/ARHGEF12/ARHGEF16/ARHGEF17/ARL4C/ARPC5/ATP6V1A/ATP6V1B2/ATP6V1E1/ATP6V0B/ATP6V0D1/ATP6V0E2/B4GALT1/BAIAP2L1/BAIAP2L2/BAMBI/BCAR1/BCL2L…	494
1585	WT_3D_vs_WT_2D_UP	GO:Regulation Of Neuron Projection Development	GO:Regulation Of Neuron Projection Development	63/1884	174/16866	2.76565541571048e-18	1.70668595703494e-15	1.51237682995957e-15	ARHGAP35/ARHGAP44/BRSK1/BRSK2/CAMK1D/CAMK2B/CAMSAP2/CCDC88A/CDK5/CDK5R1/CDKL5/CRMP1/CSMD3/CTNNA2/DAB2IP/DCC/DPYSL3/EPHA3/EPHA4/FUT9/GPC2/GSK3B/HDAC2/KIDINS220/KIF1A/LRRC4C/LRRC7/LZTS3/MARK1/MARK2/MINAR1/MYCBP2/NCS1/NDNF/NDRG4/NLGN1/NOVA2/NTNG1/NTRK1/NTRK2/NTRK3/PAK1/PAK3/PPFIA2/PRAG1/PTN/PTPRO/PTPRS/RAPGEF2/RELN/RIT2/ROR1/RTN4RL1/RTN4RL2/RUFY3/SEZ6/SRCIN1/STMN2/STX1B/TBR1/TNR/TOX/ZNF804A	63
1391	APP_3D_vs_WT_3D_DN	Reactome:mRNA Activation Upon Binding Of Cap-Binding Complex And eIFs, Subsequent Binding To 43S	Reactome:mRNA Activation Upon Binding Of Cap-Binding Complex And eIFs, Subsequent Binding To 43S	34/1956	58/16866	9.13854571489099e-18	1.98489212927432e-15	1.84919274167636e-15	EIF2S3/EIF3D/EIF3E/EIF3F/EIF3G/EIF3H/FAU/PABPC1/RPS3/RPS3A/RPS4X/RPS5/RPS6/RPS7/RPS8/RPS9/RPS11/RPS12/RPS13/RPS14/RPS15/RPS15A/RPS16/RPS19/RPS20/RPS21/RPS23/RPS24/RPS25/RPS27/RPS27A/RPS28/RPS29/RPSA	34
2036	WT_3D_vs_WT_2D_DN	MSigDB:Estrogen Response Early	MSigDB:Estrogen Response Early	70/2010	200/16866	1.08632875755529e-17	3.68537031000633e-15	2.83588980919698e-15	ADD3/ALDH3B1/AR/B4GALT1/BHLHE40/BLVRB/CCND1/CD44/CELSR1/CHPT1/CISH/CLDN7/CXCL12/DHCR7/DLC1/DYNLT3/ELF1/ELOVL5/ENDOD1/FDFT1/FHL2/FKBP5/FLNB/FOXC1/GJA1/HSPB8/IGFBP4/IL6ST/INHBB/KLF4/KLF10/KRT8/KRT18/KRT19/MICB/MLPH/MUC1/MYBL1/MYC/MYOF/NAV2/OLFML3/PAPSS2/PLAAT3/PMAIP1/PODXL/PPIF/PRSS23/RAB31/RASGRP1/RETREG1/RHOBTB3/RHOD/RRP12/SCARB1/SEC14L2/SEMA3B/SLC26A2/STC2/SVIL/TFAP2C/TFF3/TGM2/TIPARP/TPBG/TPD52…	70
1586	WT_3D_vs_WT_2D_UP	GO:Axon Development	GO:Axon Development	45/1884	99/16866	6.83956605161301e-18	3.8369965549549e-15	3.40014790795498e-15	ANK3/APBB1/ARHGAP35/ATL1/BHLHE22/BRSK1/BRSK2/CAMSAP2/CDK5/CDK5R1/CNTN4/CTNNA2/DCC/DRD2/DSCAML1/EPHB2/FGFR2/GRM7/KLF7/L1CAM/MAP1S/MAPT/MARK2/NEUROD1/NEUROD2/NEUROD4/NEUROD6/NEUROG2/NMNAT2/NREP/NTNG1/PAK3/PAX2/PLP1/PLPPR4/RAB3A/RTN4RL1/RTN4RL2/SHTN1/SLITRK1/SLITRK5/SLITRK6/SPTBN4/VASH2/WNT7A	45
2037	WT_3D_vs_WT_2D_DN	Reactome:Hemostasis	Reactome:Hemostasis	141/2010	576/16866	1.37119518711603e-17	4.43026635456298e-15	3.40908678100025e-15	ABCC4/ACTN1/ACTN4/ADRA2C/ANXA2/ANXA5/APLP2/ATP1B2/BCAR1/CALU/CAP1/CAV1/CD9/CD44/CD47/CD58/CD63/CD74/CD84/CD99/CD109/CEACAM1/CLU/CYB5R1/DGKA/DOCK2/DOCK5/DOCK6/DOCK8/DOK2/ECM1/EHD2/ENDOD1/F2RL2/F3/F11R/F13A1/FCER1G/FGR/FLNA/FN1/GAS6/GATA2/GLG1/GNA14/GYPC/IGF2/INPP5D/IRF1/ISLR/ITGA1/ITGA3/ITGA4/ITGA5/ITGA6/ITGAL/ITGAM/ITGAV/ITGAX/ITGB1/ITGB2/ITGB3/ITPR1/ITPR3/JAML/KIF1C/KIF25/KIF26A/LAMP2/LGALS3BP/L…	141
2038	WT_3D_vs_WT_2D_DN	KEGG:Focal adhesion	KEGG:Focal adhesion	70/2010	201/16866	1.47637102057685e-17	4.55326244300633e-15	3.50373218280439e-15	ACTN1/ACTN4/BCAR1/CAPN2/CAV1/CAV2/CCND1/CCND3/COL1A1/COL1A2/COL2A1/COL4A1/COL4A2/COL6A1/COL6A2/COL6A3/COL9A3/COMP/FLNA/FLNB/FN1/HGF/ITGA1/ITGA3/ITGA4/ITGA5/ITGA6/ITGA7/ITGA8/ITGA11/ITGAV/ITGB1/ITGB3/ITGB4/KDR/LAMA2/LAMA4/LAMA5/LAMB1/LAMB2/LAMB3/LAMC1/LAMC2/LAMC3/MET/MYL5/MYL9/MYL12A/MYLK/PARVA/PARVB/PDGFA/PDGFB/PDGFC/PDGFD/PDGFRA/PDGFRB/PPP1CB/RAC2/RHOA/SHC1/SPP1/THBS1/THBS2/TLN1/TNC/VASP/VCL/VEG…	70
1392	APP_3D_vs_WT_3D_DN	GO:Gene Expression	GO:Gene Expression	88/1956	296/16866	1.79253014357479e-17	3.76778271468818e-15	3.51019400271505e-15	ABCC6/ANGPT2/CASP9/DARS1/DDX39B/EEF1A1/EEF1A1P5/ENPP1/EXOSC9/EXOSC10/FAU/MCM3AP/MRPL11/NOVA1/NUP107/NUP214/NXF1/PABPN1/RBMS2/RNASEL/RPL3/RPL4/RPL5/RPL6/RPL7/RPL7A/RPL9/RPL10/RPL10A/RPL11/RPL12/RPL13/RPL13A/RPL14/RPL18/RPL18A/RPL19/RPL22/RPL24/RPL27/RPL27A/RPL28/RPL29/RPL30/RPL31/RPL32/RPL34/RPL35/RPL35A/RPL36/RPL37A/RPL38/RPL39/RPL41/RPLP0/RPLP1/RPLP2/RPS3/RPS3A/RPS4X/RPS5/RPS6/RPS7/RPS8/RPS9/RPS…	88
1587	WT_3D_vs_WT_2D_UP	Reactome:Neurotransmitter Release Cycle	Reactome:Neurotransmitter Release Cycle	31/1884	50/16866	8.86084841091666e-18	4.55669129531389e-15	4.03790416620281e-15	ABAT/ALDH5A1/APBA1/CASK/CPLX1/DNAJC5/GAD1/GAD2/LIN7A/LIN7B/PPFIA2/PPFIA3/RAB3A/RIMS1/SH2D3C/SLC1A1/SLC1A2/SLC1A3/SLC1A6/SLC6A1/SLC6A11/SLC17A7/SLC32A1/SNAP25/STXBP1/SYN1/SYN2/SYN3/SYT1/TSPOAP1/UNC13B	31
1393	APP_3D_vs_WT_3D_DN	KEGG:Coronavirus disease	KEGG:Coronavirus disease	75/1956	232/16866	2.62794553556165e-17	5.35115409678741e-15	4.98531641565265e-15	FAU/IKBKB/IRF9/ISG15/MAPK10/MASP1/MYD88/OAS3/RPL3/RPL4/RPL5/RPL6/RPL7/RPL7A/RPL9/RPL10/RPL10A/RPL11/RPL12/RPL13/RPL13A/RPL14/RPL18/RPL18A/RPL19/RPL22/RPL23/RPL24/RPL27/RPL27A/RPL28/RPL29/RPL30/RPL31/RPL32/RPL34/RPL35/RPL35A/RPL36/RPL37A/RPL38/RPL39/RPL41/RPLP0/RPLP1/RPLP2/RPS3/RPS3A/RPS4X/RPS5/RPS6/RPS7/RPS8/RPS9/RPS11/RPS12/RPS13/RPS14/RPS15/RPS15A/RPS16/RPS18/RPS19/RPS20/RPS21/RPS23/RPS24/RPS25…	75
1394	APP_3D_vs_WT_3D_DN	Reactome:Ribosomal Scanning And Start Codon Recognition	Reactome:Ribosomal Scanning And Start Codon Recognition	33/1956	57/16866	4.69606608599127e-17	9.27259594433913e-15	8.63866447142318e-15	EIF2S3/EIF3D/EIF3E/EIF3F/EIF3G/EIF3H/FAU/RPS3/RPS3A/RPS4X/RPS5/RPS6/RPS7/RPS8/RPS9/RPS11/RPS12/RPS13/RPS14/RPS15/RPS15A/RPS16/RPS19/RPS20/RPS21/RPS23/RPS24/RPS25/RPS27/RPS27A/RPS28/RPS29/RPSA	33
2039	WT_3D_vs_WT_2D_DN	GO:Positive Regulation Of Intracellular Signal Transduction	GO:Positive Regulation Of Intracellular Signal Transduction	131/2010	525/16866	3.91308708418341e-17	1.15436068983411e-14	8.88279722542321e-15	ADRA2C/AGT/APOL2/ARRDC3/AXL/BAX/BCAP31/BCL10/BMP4/CARD11/CARD16/CASP1/CASP8/CAV1/CAV2/CD4/CD74/CD86/CHI3L1/CLEC7A/DAB2/DCN/DDR2/DDX21/DOK2/ECM1/EDA2R/ENG/ERBB3/F2RL1/FAM110C/FERMT2/FGF10/FGR/FLNA/FN1/FRMD6/GAPDH/GAS6/GDF15/GJA1/GPER1/HBEGF/HCLS1/HEXIM1/HGF/HLA-DRB1/HMOX1/IFI35/IGF2/IGFBP6/IKBKE/IL6/IL11/IQCJ-SCHIP1/IQGAP1/IRAK1/ITGAV/ITGB1/JCAD/KDR/LAPTM5/LGALS1/LIF/LIMS1/LIN28A/LITAF/LPAR1/LTBR/…	131
522	APP_2D_vs_WT_2D_DN	Reactome:Protein-protein Interactions At Synapses	Reactome:Protein-protein Interactions At Synapses	42/1908	88/16866	1.46105659353039e-17	9.96115917544716e-15	9.10468950915777e-15	APBA2/CASK/DLGAP3/DLGAP4/EPB41/GPRIN1/GRIA4/GRIN2B/GRIN2D/GRM1/GRM5/IL1RAPL1/LLGL1/LRFN2/LRFN3/LRRTM1/LRRTM2/LRRTM4/MPP2/MPP3/NLGN1/NLGN4X/NRXN1/NRXN2/NRXN3/PPFIA2/PPFIA3/PPFIBP1/PTPRD/PTPRF/PTPRS/RTN3/SHANK1/SHANK2/SLITRK1/SLITRK3/SLITRK5/STX1A/STXBP1/SYT1/SYT2/SYT7	42
2040	WT_3D_vs_WT_2D_DN	MSigDB:Interferon Gamma Response	MSigDB:Interferon Gamma Response	69/2010	200/16866	4.43534697265925e-17	1.25390955039554e-14	9.64882499315346e-15	APOL6/B2M/C1R/C1S/CASP1/CASP4/CASP7/CASP8/CCL2/CD38/CD74/CD86/CD274/CDKN1A/CIITA/CMKLR1/FAS/FGL2/FPR1/HLA-B/HLA-DRB1/ICAM1/IFI35/IFIT2/IFIT3/IFITM2/IFITM3/IFNAR2/IL4R/IL6/IRF1/LAP3/LATS2/LGALS3BP/MT2A/MVP/NAMPT/NLRC5/NMI/NOD1/OAS3/PARP12/PARP14/PFKP/PIM1/PLSCR1/PNP/PSMB8/PSMB9/PSMB10/PSME1/PTPN6/RNF213/SECTM1/SERPING1/SOCS3/SOD2/SRI/SSPN/STAT1/STAT3/TAP1/TAPBP/TNFAIP2/TNFAIP6/TRIM14/TXNIP/VAMP5/V…	69
2041	WT_3D_vs_WT_2D_DN	GO:Regulation Of Cell Population Proliferation	GO:Regulation Of Cell Population Proliferation	171/2010	766/16866	7.26563245588862e-17	1.97189264852817e-14	1.51736997815611e-14	ACER3/ADAMTS1/AGT/AIF1/ALK/AVPR1A/BAMBI/BCL6/BMP4/BST1/CD47/CD86/CDKN1A/CDKN2A/CDKN2B/CIB1/CLCF1/CLEC7A/CLEC11A/CLMN/CLU/COL18A1/CSF1/CSF1R/CTF1/CTSH/CXCL1/CXCL5/CYP1B1/ECRG4/EDN1/EGLN3/ELN/EMILIN1/EMILIN2/EMP2/ENG/EPGN/ERBB3/EREG/ETS1/FES/FN1/FOSL1/FRZB/FTH1/GDNF/GNL3/GPER1/GPNMB/GREM1/GTPBP4/HAS2/HBEGF/HCK/HCLS1/HHEX/HILPDA/HSPA1A/HSPA1B/IFI35/IFIT3/IFITM1/IGF2/IGFBP3/IGFBP6/IGFBP7/IL6/IL6R/IL6…	171
2042	WT_3D_vs_WT_2D_DN	Reactome:Regulation Of IGF Transport And Uptake By IGFBPs	Reactome:Regulation Of IGF Transport And Uptake By IGFBPs	51/2010	123/16866	8.96548261576372e-17	2.33964613645988e-14	1.80035602324648e-14	APLP2/APOE/APOL1/BMP4/C3/C4A/CALU/CKAP4/CP/CSF1/CST3/DNAJC3/EVA1A/FBN1/FN1/FSTL1/FSTL3/FUCA2/GAS6/IGF2/IGFBP2/IGFBP3/IGFBP4/IGFBP5/IGFBP6/IGFBP7/IL6/KTN1/LAMB1/LAMC1/LGALS1/MATN3/MELTF/MFGE8/MMP1/MMP2/MXRA8/NUCB1/P4HB/PAPPA/PDIA6/PNPLA2/PRSS23/QSOX1/SDC2/SPARCL1/STC2/TGOLN2/TIMP1/TTF2/WFS1	51
1395	APP_3D_vs_WT_3D_DN	Reactome:Nervous System Development	Reactome:Nervous System Development	131/1956	545/16866	1.07665707593141e-16	2.06338161963797e-14	1.92231620956547e-14	ADGRG6/AGRN/APH1B/CACNB1/CACNB4/CD24/CNTN2/CNTN6/COL6A1/COL6A2/COL6A3/CSNK2A2/CXCR4/DAG1/DNM3/DOCK1/DPYSL4/DRP2/EFNA1/EFNA4/EFNB1/EPHA3/EPHA5/EPHA7/EPHA10/EPHB2/EPHB4/EPHB6/ERBB2/EZR/FAU/FGFR1/GFRA1/GPC1/IRS2/KIF4A/LAMA2/LDB2/LLGL1/MSI1/MSN/MYL6/NCAN/NCSTN/NELL2/NEO1/PABPC1/PLXNA2/PLXNB1/POU3F1/POU3F2/RGMA/RGMB/RND1/ROBO1/ROBO3/RPL3/RPL4/RPL5/RPL6/RPL7/RPL7A/RPL9/RPL10A/RPL11/RPL12/RPL13A/RPL14/R…	131
2043	WT_3D_vs_WT_2D_DN	GO:Collagen Fibril Organization	GO:Collagen Fibril Organization	28/2010	42/16866	1.1244686406229e-16	2.82574804689865e-14	2.17441109453785e-14	BMP1/COL1A1/COL1A2/COL2A1/COL3A1/COL5A1/COL5A2/COL5A3/COL11A1/COL12A1/COL14A1/COL18A1/COL27A1/COLGALT1/CRTAP/CYP1B1/DDR2/GREM1/LOX/LOXL1/LOXL2/LOXL4/LUM/PLOD3/PXDN/SERPINH1/TGFB2/TLL1	28
523	APP_2D_vs_WT_2D_DN	GO:Generation Of Neurons	GO:Generation Of Neurons	61/1908	172/16866	5.59136021660442e-17	3.43085862890847e-14	3.13587023516509e-14	ADGRL3/ANOS1/ASCL1/ASTN1/ATP2B2/AUTS2/BRSK1/BRSK2/CDK5R1/DCC/DCX/DNER/FGF13/FUT9/FZD7/FZD10/GPM6A/GSX1/IL1RAPL1/INSM1/IRX1/IRX2/IRX3/IRX4/IRX5/IRX6/LHX1/LHX5/LMX1B/LRP4/MAPT/MYEF2/MYT1L/NDNF/NELL1/NEO1/NLGN4X/NOVA2/NTRK2/OPHN1/OTP/PAFAH1B1/PCSK9/PHOX2B/POU3F2/POU4F2/PTPRD/RAPGEF2/RTN1/RTN3/SEMA3A/SNPH/SOX11/SPOCK1/TGFB2/TRIM46/TUBB2B/WNT3/WNT5A/WNT7A/WNT7B	61
1396	APP_3D_vs_WT_3D_DN	Reactome:Translation	Reactome:Translation	83/1956	281/16866	2.27617813743904e-16	4.2375933553008e-14	3.94788550935668e-14	CARS2/DARS1/EEF1A1/EEF2/EIF2S3/EIF3D/EIF3E/EIF3F/EIF3G/EIF3H/FAU/MRPL11/MRPL16/MRPL45/MRPS25/MTIF2/PABPC1/PPA2/QARS1/RPL3/RPL4/RPL5/RPL6/RPL7/RPL7A/RPL9/RPL10A/RPL11/RPL12/RPL13A/RPL14/RPL18/RPL18A/RPL19/RPL22/RPL23/RPL27/RPL27A/RPL28/RPL29/RPL30/RPL31/RPL32/RPL34/RPL35/RPL35A/RPL36/RPL37A/RPL38/RPL39/RPL41/RPLP0/RPLP1/RPLP2/RPS3/RPS3A/RPS4X/RPS5/RPS6/RPS7/RPS8/RPS9/RPS11/RPS12/RPS13/RPS14/RPS15/…	83
1397	APP_3D_vs_WT_3D_DN	Reactome:Metabolism Of Amino Acids And Derivatives	Reactome:Metabolism Of Amino Acids And Derivatives	98/1956	364/16866	4.06382288113591e-16	7.35551941485599e-14	6.85265103962303e-14	AADAT/AASS/AHCY/ALDH18A1/BBOX1/BCKDHB/CKB/CRYM/CSAD/DARS1/DIO3/FAU/GATM/GCDH/GCSH/GLUD1/GPT/GSTZ1/HAAO/HIBADH/IVD/MPST/NAALAD2/PHYKPL/PPM1K/PRODH/QARS1/RIDA/RPL3/RPL4/RPL5/RPL6/RPL7/RPL7A/RPL9/RPL10A/RPL11/RPL12/RPL13A/RPL14/RPL18/RPL18A/RPL19/RPL22/RPL23/RPL27/RPL27A/RPL28/RPL29/RPL30/RPL31/RPL32/RPL34/RPL35/RPL35A/RPL36/RPL37A/RPL38/RPL39/RPL41/RPLP0/RPLP1/RPLP2/RPS3/RPS3A/RPS4X/RPS5/RPS6/RPS7/…	98
1588	WT_3D_vs_WT_2D_UP	GO:Neuron Projection Development	GO:Neuron Projection Development	64/1884	192/16866	1.73369369660547e-16	8.22971061673256e-14	7.29274393025538e-14	ADGRV1/ARHGAP35/ATCAY/BHLHE22/BICDL1/BTG2/CAMSAP1/CAMSAP2/CDK5/CDK5R1/CNTN4/CNTNAP2/CTNND2/DAB2IP/DLG4/EPHA4/EPHA8/EPHB1/EPHB2/FRY/GPM6A/GPRIN1/GPRIN2/GPRIN3/GRM7/GSK3B/HDGFL3/L1CAM/MAP1S/MAP2/MAPT/MARK2/NCDN/NEUROD1/NEUROD2/NEUROD4/NEUROD6/NEUROG2/NLGN1/NMNAT2/NYAP1/OMG/PAK1/PAK3/PLP1/RAPGEF2/RASGRF1/SAMD14/SH3GL2/SHANK1/SHTN1/SLC9A6/SRGAP3/STMN1/STMN2/STMN3/STMN4/TAOK3/TBC1D24/TMEM108/TNIK/TRIO…	64
2044	WT_3D_vs_WT_2D_DN	KEGG:ECM-receptor interaction	KEGG:ECM-receptor interaction	41/2010	88/16866	6.6478248222865e-16	1.61091040782907e-13	1.23959440295267e-13	CD44/CD47/COL1A1/COL1A2/COL2A1/COL4A1/COL4A2/COL6A1/COL6A2/COL6A3/COL9A3/COMP/FN1/HSPG2/ITGA1/ITGA3/ITGA4/ITGA5/ITGA6/ITGA7/ITGA8/ITGA11/ITGAV/ITGB1/ITGB3/ITGB4/LAMA2/LAMA4/LAMA5/LAMB1/LAMB2/LAMB3/LAMC1/LAMC2/LAMC3/SDC1/SDC4/SPP1/THBS1/THBS2/TNC	41
2045	WT_3D_vs_WT_2D_DN	MSigDB:mTORC1 Signaling	MSigDB:mTORC1 Signaling	67/2010	200/16866	6.91383654127285e-16	1.61759934250125e-13	1.24474153338342e-13	ACLY/ACSL3/ADD3/ALDOA/BCAT1/BHLHE40/CD9/CDKN1A/CTSC/DHCR7/DHCR24/EGLN3/ELOVL5/ENO1/EPRS1/ERO1A/FADS1/FADS2/FDXR/FGL2/G6PD/GAPDH/GBE1/GSR/HK2/HMGCS1/IDI1/IGFBP5/INSIG1/ITGB2/LDHA/LDLR/LGMN/LTA4H/ME1/NAMPT/NIBAN1/NUPR1/P4HA1/PDK1/PFKL/PGK1/PGM1/PLOD2/PNP/POLR3G/PRDX1/RIT1/RRP9/SCD/SDF2L1/SERPINH1/SKAP2/SLC1A5/SLC2A3/SLC6A6/SLC7A11/SQLE/SQSTM1/SSR1/STARD4/TES/TFRC/TMEM97/TPI1/TUBA4A/TXNRD1	67
524	APP_2D_vs_WT_2D_DN	GO:Neuron Differentiation	GO:Neuron Differentiation	60/1908	173/16866	3.36454325657831e-16	1.87680340203314e-13	1.71543411206213e-13	ANOS1/ASCL1/ATP2B2/ATP8A2/BHLHE22/BHLHE23/BRINP3/BRSK1/BRSK2/CDK5R1/EPHA5/ERBB4/FUT9/FZD7/FZD10/GLI2/GSX1/HS6ST1/IL1RAPL1/INSM1/IRX1/IRX2/IRX3/IRX4/IRX5/IRX6/LHX1/LHX5/LMX1B/LRP6/MYEF2/MYT1L/NLGN4X/NOVA2/NTRK2/OPHN1/OTP/PBX1/PBX3/PCSK9/PHOX2B/POU3F2/POU4F2/PTF1A/PTPRD/RTN1/RTN3/SNPH/SOX4/SOX11/SPINK5/SPOCK1/TENM2/TENM4/TGFB2/TGFBR1/WNT3/WNT5A/WNT7A/WNT7B	60
1589	WT_3D_vs_WT_2D_UP	GO:Central Nervous System Development	GO:Central Nervous System Development	81/1884	283/16866	4.43760763793641e-16	1.95603405240754e-13	1.73333621647215e-13	ADAM22/AFF2/AIM2/ALDH5A1/ASIC2/CA10/CADM2/CDK5/CDK5R1/CDK5R2/CHD7/CNTN4/CNTNAP2/CXCR4/DCX/DMBX1/DNER/DSCAML1/EGR2/EMX1/EMX2/EOMES/EPHA7/FOXG1/GIT1/GRIN1/GRIN2A/GRIN2B/GRIN2C/GSX1/HES5/HPCAL4/JARID2/MACROH2A2/MAP1S/MARCKSL1/MAST1/MATCAP1/MDGA1/MEIS1/MSI1/NCOA6/NDRG4/NF1/NFASC/NHLH1/NHLH2/NPTX1/PAFAH1B3/PAX6/PBX1/PBX3/PHGDH/PKD1/POU6F2/PTCH1/RELN/ROBO2/RTN1/RTN3/SEMA6B/SH3GL2/SH3GL3/SHC3/SHROOM2/SL…	81
1398	APP_3D_vs_WT_3D_DN	Reactome:Axon Guidance	Reactome:Axon Guidance	124/1956	519/16866	1.19794388004471e-15	2.10967630334361e-13	1.96544590504064e-13	AGRN/APH1B/CACNB1/CACNB4/CD24/CNTN2/CNTN6/COL6A1/COL6A2/COL6A3/CSNK2A2/CXCR4/DAG1/DNM3/DOCK1/DPYSL4/EFNA1/EFNA4/EFNB1/EPHA3/EPHA5/EPHA7/EPHA10/EPHB2/EPHB4/EPHB6/ERBB2/EZR/FAU/FGFR1/GFRA1/GPC1/IRS2/KIF4A/LDB2/LLGL1/MSI1/MSN/MYL6/NCAN/NCSTN/NELL2/NEO1/PABPC1/PLXNA2/PLXNB1/RGMA/RGMB/RND1/ROBO1/ROBO3/RPL3/RPL4/RPL5/RPL6/RPL7/RPL7A/RPL9/RPL10A/RPL11/RPL12/RPL13A/RPL14/RPL18/RPL18A/RPL19/RPL22/RPL23/RP…	124
1590	WT_3D_vs_WT_2D_UP	GO:Axon Guidance	GO:Axon Guidance	54/1884	149/16866	6.86842142274128e-16	2.82566857331576e-13	2.50396135376428e-13	ANOS1/ARHGAP35/BOC/CDK5R1/CNTN2/CNTN4/DCC/DPYSL5/DRAXIN/DSCAM/DSCAML1/EFNA2/EFNB1/EPHA3/EPHA4/EPHA5/EPHA7/EPHA8/EPHA10/EPHB1/EPHB2/EPHB6/FEZ1/KALRN/KIF5A/KLF7/L1CAM/LHX1/MYCBP2/NCAM1/NELL1/NFASC/NRXN1/NRXN3/PLXNA1/PLXNA4/PLXNC1/PTPRO/RAC3/RELN/ROBO2/SEMA3E/SEMA3F/SEMA4D/SEMA6A/SEMA6B/SEMA6C/SEMA6D/SIAH1/SLIT1/TNR/TRIO/UNC5C/USP33	54
1591	WT_3D_vs_WT_2D_UP	GO:Neurotransmitter Secretion	GO:Neurotransmitter Secretion	27/1884	43/16866	7.38794915864342e-16	2.84943964112428e-13	2.52502604468109e-13	CDK5/CPLX1/CPLX2/CPLX4/DNAJC5/DOC2B/GRM4/LIN7A/LIN7B/NRXN1/NRXN2/PCLO/PPFIA3/PTPRN2/RAB3A/RIMS1/RIMS2/RPH3A/SLC32A1/SNAP25/SNPH/STXBP1/SYN1/SYN2/SYN3/SYT1/UNC13A	27
2046	WT_3D_vs_WT_2D_DN	MSigDB:UV Response Dn	MSigDB:UV Response Dn	54/2010	144/16866	2.01750893373473e-15	4.56293270513005e-13	3.51117344256992e-13	ABCC1/ADD3/ADORA2B/ANXA2/ANXA4/BDNF/BHLHE40/CAV1/CCN1/COL1A1/COL1A2/COL3A1/COL5A2/COL11A1/DAB2/DLC1/DLG1/EFEMP1/F3/FBLN5/FHL2/FZD2/GJA1/HAS2/ID1/IGFBP5/INSIG1/IRS1/ITGB3/LAMC1/LDLR/LPAR1/MET/MMP16/MT1E/MYC/NEK7/NR3C1/NRP1/PDGFRB/PDLIM5/PMP22/RBPMS/RGS4/RUNX1/SDC2/SERPINE1/SIPA1L1/SMAD7/SNAI2/SRI/SYNJ2/TFPI/TGFBR2	54
1399	APP_3D_vs_WT_3D_DN	MSigDB:G2-M Checkpoint	MSigDB:G2-M Checkpoint	65/1956	200/16866	2.63377768316837e-15	4.51623562724345e-13	4.20747808831912e-13	AURKA/AURKB/BARD1/BIRC5/BUB3/CCNA2/CCNB2/CCND1/CCNF/CDC6/CDC7/CDC20/CDKN2C/CENPE/CENPF/CHAF1A/CKS2/E2F1/E2F2/ESPL1/EXO1/FANCC/GINS2/H2AX/HMGB3/INCENP/KIF2C/KIF4A/KIF11/KIF15/KIF20B/KIF22/KIF23/KNL1/KPNA2/LMNB1/MAD2L1/MARCKS/MCM5/MEIS1/MKI67/MYBL2/NDC80/NEK2/NUMA1/ODF2/ORC6/PBK/PLK1/PLK4/POLE/POLQ/RAD54L/RASAL2/SMAD3/SMC4/SS18/STIL/TACC3/TOP2A/TPX2/TRAIP/TROAP/TTK/UBE2C	65
2047	WT_3D_vs_WT_2D_DN	Reactome:Laminin Interactions	Reactome:Laminin Interactions	19/2010	22/16866	2.80054197874119e-15	6.12957333088998e-13	4.71670227998515e-13	COL18A1/HSPG2/ITGA1/ITGA3/ITGA6/ITGA7/ITGAV/ITGB1/ITGB4/LAMA2/LAMA4/LAMA5/LAMB1/LAMB3/LAMC1/LAMC2/LAMC3/NID1/NID2	19
1592	WT_3D_vs_WT_2D_UP	Reactome:Neurexins And Neuroligins	Reactome:Neurexins And Neuroligins	31/1884	57/16866	1.61953963373226e-15	5.87892887044812e-13	5.20960272274867e-13	APBA1/APBA2/CASK/DLGAP1/DLGAP2/DLGAP3/DLGAP4/EPB41/EPB41L1/GPRIN1/GRIN2A/GRIN2B/GRIN2C/GRM1/HOMER1/HOMER2/LIN7A/LIN7B/LRRTM4/MPP2/NLGN1/NLGN3/NRXN1/NRXN2/NRXN3/SHANK1/SHANK2/STXBP1/SYT1/SYT2/SYT9	31
1593	WT_3D_vs_WT_2D_UP	Reactome:Neurotransmitter Receptors And Postsynaptic Signal Transmission	Reactome:Neurotransmitter Receptors And Postsynaptic Signal Transmission	60/1884	182/16866	2.71725403671174e-15	9.3156525891934e-13	8.25504954427922e-13	ADCY1/ADCY5/APBA1/ARHGEF7/CACNG2/CACNG8/CALM1/CAMK2B/CAMK4/CAMKK2/CASK/CHRNA3/CHRNA4/CHRNB2/CHRNB4/CREB1/EPB41L1/ERBB4/GABRA3/GABRB2/GABRB3/GABRG2/GABRG3/GIT1/GLRA2/GNAL/GNG2/GNG3/GNG4/GNG7/GNG11/GPRIN1/GRIA1/GRIA2/GRIA4/GRIK3/GRIN2A/GRIN2B/GRIN2C/HTR3B/KCNJ5/KCNJ9/LIN7A/LIN7B/LRRC7/MAPT/MPP2/NBEA/NCALD/NRGN/PPM1E/PRKACB/PRKAR1B/PRKAR2B/PRKCB/PRKX/RASGRF1/RPS6KA2/SRC/TSPAN7	60
2048	WT_3D_vs_WT_2D_DN	Reactome:Platelet Degranulation	Reactome:Platelet Degranulation	49/2010	125/16866	5.21481700555086e-15	1.08741990731387e-12	8.36768838424822e-13	ABCC4/ACTN1/ACTN4/ANXA5/APLP2/CALU/CAP1/CD9/CD63/CD109/CLU/CYB5R1/ECM1/ENDOD1/F13A1/FLNA/FN1/GAS6/IGF2/ISLR/ITGB3/LAMP2/LGALS3BP/LHFPL2/PDGFA/PDGFB/PECAM1/PFN1/PHACTR2/PROS1/QSOX1/RARRES2/SERPINE1/SERPING1/SPARC/SRGN/TAGLN2/TGFB1/TGFB2/TGFB3/THBS1/TIMP1/TIMP3/TLN1/TUBA4A/VCL/VEGFA/VEGFC/WDR1	49
2049	WT_3D_vs_WT_2D_DN	MSigDB:Coagulation	MSigDB:Coagulation	52/2010	138/16866	5.28885142835044e-15	1.08741990731387e-12	8.36768838424822e-13	A2M/ACOX2/ADAM9/ANXA1/BMP1/C1R/C1S/C3/CAPN2/CAPN5/CD9/CFI/CLU/COMP/CPQ/CSRP1/CTSH/CTSK/CTSO/DUSP6/F2RL2/F3/FBN1/FN1/FURIN/GDA/GSN/HTRA1/ISCU/ITGB3/LAMP2/LGMN/LTA4H/MAFF/MMP1/MMP2/MMP9/MMP14/PDGFB/PECAM1/PLAT/PLAU/PROS1/PRSS23/SERPINE1/SERPING1/SPARC/THBD/THBS1/TIMP1/TIMP3/WDR1	52
1594	WT_3D_vs_WT_2D_UP	GO:Neuron Differentiation	GO:Neuron Differentiation	58/1884	173/16866	3.37955495753882e-15	1.0976438759459e-12	9.72675235701616e-13	ANOS1/ASCL1/ATP2B2/ATP8A2/BHLHE22/BRSK1/BRSK2/CASP3/CDK5/CDK5R1/DTNB/EMX1/EMX2/EPHA5/ERBB4/FUT9/FZD8/FZD10/GSX1/HS6ST1/INSM1/IRX3/IRX5/IRX6/LHX1/LHX2/LHX5/LHX9/LMX1B/LRP6/MEF2C/MYT1L/NEUROD1/NEUROD4/NGRN/NOVA2/NTRK2/PAX6/PBX1/PBX3/POU3F2/PTF1A/PTPRD/RORB/RTN1/RTN3/SALL1/SNPH/SOX4/SOX11/SRF/TENM2/TENM4/WNT2B/WNT3/WNT7A/WNT7B/WNT8B	58
2050	WT_3D_vs_WT_2D_DN	Reactome:Degradation Of Extracellular Matrix	Reactome:Degradation Of Extracellular Matrix	45/2010	109/16866	6.99561432343762e-15	1.39603656425071e-12	1.07424913449692e-12	ADAM9/ADAMTS1/ADAMTS5/ADAMTS9/ADAMTS16/BMP1/CAPN2/CAPN5/CAPN6/CD44/COL9A3/COL12A1/COL13A1/COL14A1/COL15A1/COL16A1/COL18A1/COL25A1/COL26A1/CTSD/CTSK/CTSL/CTSS/DCN/FURIN/HSPG2/HTRA1/LAMA4/LAMA5/LAMB1/LAMB3/LAMC1/LAMC2/MMP1/MMP2/MMP9/MMP14/MMP16/MMP17/MMP19/NID1/PHYKPL/TIMP1/TIMP2/TLL1	45
2051	WT_3D_vs_WT_2D_DN	Reactome:Collagen Chain Trimerization	Reactome:Collagen Chain Trimerization	27/2010	44/16866	8.65588418965208e-15	1.67800497790827e-12	1.29122362648644e-12	COL1A1/COL1A2/COL2A1/COL3A1/COL4A1/COL4A2/COL5A1/COL5A2/COL5A3/COL6A1/COL6A2/COL6A3/COL8A1/COL8A2/COL9A3/COL10A1/COL11A1/COL12A1/COL13A1/COL14A1/COL15A1/COL16A1/COL18A1/COL21A1/COL25A1/COL26A1/COL27A1	27
3	APP_2D_vs_WT_2D_UP	MSigDB:Apoptosis	MSigDB:Apoptosis	63/2305	161/16866	6.86503048095368e-16	1.56179282967114e-12	1.32885903903986e-12	ANXA1/ATF3/BCAP31/BCL2L11/BIRC3/BMF/BMP2/BTG3/CASP6/CASP8/CCNA1/CCND2/CD44/CDC25B/CFLAR/CLU/DAP/DDIT3/DNAJC3/DPYD/EGR3/EMP1/ERBB3/GPX1/GPX3/GPX4/GSN/GSR/HMGB2/HMOX1/HSPB1/IER3/IFITM3/IGFBP6/IL1B/IRF1/KRT18/LEF1/LGALS3/LMNA/MMP2/NEDD9/PDCD4/PDGFRB/PLAT/PLPPR4/PMAIP1/RARA/RHOB/SAT1/SLC20A1/SMAD7/SOD1/SOD2/SQSTM1/TIMP1/TIMP2/TIMP3/TNFRSF12A/TNFSF10/TOP2A/TSPO/WEE1	63
4	APP_2D_vs_WT_2D_UP	Reactome:Collagen Formation	Reactome:Collagen Formation	44/2305	90/16866	1.01786397489008e-15	1.56179282967114e-12	1.32885903903986e-12	ADAMTS14/BMP1/CD151/COL1A1/COL2A1/COL4A1/COL4A2/COL4A3/COL4A4/COL4A5/COL4A6/COL8A2/COL9A1/COL9A2/COL9A3/COL11A1/COL11A2/COL12A1/COL13A1/COL15A1/COL18A1/COL23A1/COL26A1/COLGALT2/CRTAP/CTSL/CTSS/CTSV/ITGB4/LAMB3/LOX/LOXL1/LOXL2/MMP28/P3H1/P3H3/P4HA2/P4HB/PCOLCE2/PLEC/PLOD1/PLOD3/PPIB/SERPINH1	44
5	APP_2D_vs_WT_2D_UP	MSigDB:TNF-alpha Signaling via NF-kB	MSigDB:TNF-alpha Signaling via NF-kB	72/2305	200/16866	1.10389654344864e-15	1.56179282967114e-12	1.32885903903986e-12	ATF3/ATP2B1/B4GALT1/BCL3/BIRC3/BMP2/BTG3/CCL2/CD44/CD83/CEBPB/CEBPD/CFLAR/CLCF1/CXCL6/DUSP1/DUSP4/DUSP5/EDN1/EGR1/EGR3/FOSL2/GEM/GFPT2/GPR183/G0S2/HES1/ICAM1/IER3/IFIT2/IL1B/IL6ST/IL7R/IRF1/KLF9/KYNU/LAMB3/LITAF/MAFF/MYC/NAMPT/NFE2L2/NFKB1/NFKB2/NFKBIA/NINJ1/NR4A1/OLR1/PDLIM5/PHLDA1/PLAUR/PMEPA1/PTPRE/RCAN1/RHOB/SAT1/SERPINE1/SIK1/SMAD3/SOD2/SPHK1/SPSB1/SQSTM1/STAT5A/TANK/TGIF1/TIPARP/TNFAIP3/TNI…	72
2052	WT_3D_vs_WT_2D_DN	GO:Regulation Of Angiogenesis	GO:Regulation Of Angiogenesis	66/2010	205/16866	1.0275481235581e-14	1.8843010860383e-12	1.44996833366947e-12	ADAMTS1/ADGRA2/ALOX5/ANXA3/AQP1/CD34/CEACAM1/CEMIP2/CHI3L1/COL4A2/CTSH/CYP1B1/DCN/ECM1/EMILIN1/EMILIN2/EMP2/EPHA2/ETS1/FOXC1/GAB1/GATA2/GLUL/GPNMB/GRN/HHEX/HK2/HMGA2/HMOX1/HSPB1/HSPB6/HSPG2/HTATIP2/IL6/ITGAX/ITGB1/KDR/KLF4/NIBAN2/PDCD10/PGK1/PIK3R6/PLXND1/PRKD1/PTGIS/RHOJ/RRAS/RUNX1/SERPINE1/SERPINF1/SMOC2/SP100/SPARC/SPHK1/STAB1/STAT1/SULF1/TGFB2/THBS1/THBS2/TNFSF12/TWIST1/VEGFA/VEGFC/WNT5A/ZC3H…	66
2053	WT_3D_vs_WT_2D_DN	KEGG:Proteoglycans in cancer	KEGG:Proteoglycans in cancer	66/2010	205/16866	1.0275481235581e-14	1.8843010860383e-12	1.44996833366947e-12	CAV1/CAV2/CCND1/CD44/CD63/CDKN1A/COL1A1/COL1A2/CTSL/CTTN/DCN/ERBB3/FAS/FLNA/FLNB/FN1/FZD1/FZD2/FZD4/FZD5/FZD6/FZD9/GAB1/HBEGF/HCLS1/HGF/HSPG2/IGF2/IQGAP1/ITGA5/ITGAV/ITGB1/ITGB3/ITPR1/ITPR3/KDR/LUM/MDM2/MET/MMP2/MMP9/MSN/MYC/PLAU/PLAUR/PPP1CB/PTPN6/RHOA/RRAS/SDC1/SDC2/SDC4/SHH/STAT3/TGFB1/TGFB2/THBS1/TIMP3/TLR2/TLR4/TP53/TWIST1/VEGFA/WNT5A/WNT5B/WNT11	66
2054	WT_3D_vs_WT_2D_DN	Reactome:Post-translational Protein Phosphorylation	Reactome:Post-translational Protein Phosphorylation	44/2010	106/16866	1.10007535767132e-14	1.96421350047367e-12	1.51146087923816e-12	APLP2/APOE/APOL1/BMP4/C3/C4A/CALU/CKAP4/CP/CSF1/CST3/DNAJC3/EVA1A/FBN1/FN1/FSTL1/FSTL3/FUCA2/GAS6/IGFBP3/IGFBP4/IGFBP5/IGFBP7/IL6/KTN1/LAMB1/LAMC1/LGALS1/MATN3/MELTF/MFGE8/MXRA8/NUCB1/P4HB/PDIA6/PNPLA2/PRSS23/QSOX1/SDC2/SPARCL1/STC2/TGOLN2/TIMP1/WFS1	44
1595	WT_3D_vs_WT_2D_UP	GO:Neuron Projection Guidance	GO:Neuron Projection Guidance	47/1884	124/16866	7.19245641969961e-15	2.21923242829831e-12	1.96656900528102e-12	ARHGAP35/BOC/CDK5R1/CNTN2/CNTN4/DCC/DPYSL5/DRAXIN/DSCAM/DSCAML1/EFNA2/EFNB1/EPHA3/EPHA4/EPHA5/EPHA7/EPHA8/EPHA10/EPHB1/EPHB2/EPHB6/FEZ1/KALRN/KIF5A/KLF7/L1CAM/MYCBP2/NELL1/NFASC/NRXN1/NRXN3/PTPRO/RELN/ROBO2/SEMA3E/SEMA3F/SEMA4D/SEMA6A/SEMA6B/SEMA6C/SEMA6D/SIAH1/SLIT1/TNR/TRIO/UNC5C/USP33	47
2055	WT_3D_vs_WT_2D_DN	GO:Positive Regulation Of Cytokine Production	GO:Positive Regulation Of Cytokine Production	88/2010	320/16866	1.71055498817034e-14	2.97592707557328e-12	2.28997374934545e-12	AGPAT2/AGT/AIF1/ANXA1/BCL10/BTN3A2/C3/CADM1/CARD11/CASP1/CCBE1/CCDC88B/CD4/CD14/CD58/CD74/CD86/CD274/CEBPB/CHI3L1/CLEC7A/CSF1R/CYP1B1/EREG/F2RL1/FCER1G/FCN1/FGR/FZD5/GAPDH/HILPDA/HLA-DPA1/HLA-E/HMOX1/HSPA1A/HSPA1B/IFI16/IKBKE/IL1R1/IL6/IL6R/IL6ST/IL16/IRAK1/IRF1/IRF3/ITK/LACC1/LAPTM5/LCP1/LILRB1/LILRB2/MALT1/MDK/NFAM1/NOD1/NR1H4/PLA2R1/PNP/PTGER4/PTPN22/PTPRC/RASGRP1/RFTN1/RUNX1/SCIMP/SERPINE1/SL…	88
2056	WT_3D_vs_WT_2D_DN	Reactome:Elastic Fibre Formation	Reactome:Elastic Fibre Formation	25/2010	39/16866	1.97297248673112e-14	3.34665458061766e-12	2.57524829847009e-12	BMP4/EFEMP1/EFEMP2/FBLN1/FBLN2/FBLN5/FBN1/FBN2/FURIN/GDF5/ITGA5/ITGA8/ITGAV/ITGB1/ITGB3/LOX/LOXL1/LOXL2/LOXL4/LTBP3/MFAP4/MFAP5/TGFB1/TGFB2/TGFB3	25
2057	WT_3D_vs_WT_2D_DN	Reactome:Cell Surface Interactions At Vascular Wall	Reactome:Cell Surface Interactions At Vascular Wall	50/2010	134/16866	2.77400936190636e-14	4.5906472001304e-12	3.53249972658679e-12	ATP1B2/CAV1/CD44/CD47/CD58/CD74/CD84/CD99/CEACAM1/DOK2/F11R/FCER1G/FN1/GAS6/GLG1/GYPC/INPP5D/ITGA3/ITGA4/ITGA5/ITGA6/ITGAL/ITGAM/ITGAV/ITGAX/ITGB1/ITGB2/ITGB3/JAML/MMP1/PECAM1/PROCR/PROS1/PTPN6/S100A9/SDC1/SDC2/SDC4/SHC1/SIRPA/SLC7A8/SLC7A10/SLC7A11/SLC16A3/TGFB1/THBD/TNFRSF10A/TNFRSF10B/TNFRSF10D/TTF2	50
525	APP_2D_vs_WT_2D_DN	GO:Modulation Of Chemical Synaptic Transmission	GO:Modulation Of Chemical Synaptic Transmission	47/1908	123/16866	8.1112104420681e-15	4.14753227271082e-12	3.79092361713499e-12	CACNA1A/CACNA1B/CAMK2A/CASK/CHRNA7/CHRNB2/CLSTN3/CNTNAP4/CPLX2/DGKI/DLGAP3/DLGAP4/GRIA2/GRIA4/GRID1/GRID2/GRIK1/GRIK2/GRIK3/GRIK5/GRM1/GRM3/GRM5/GRM7/GSK3B/KCTD13/LRP8/LRRC4C/MAPK8IP2/NLGN1/NLGN4X/NPTX2/NPTXR/OPHN1/PXK/RIMS1/RIMS3/RIMS4/SLC4A8/SLC8A2/SLC8A3/SLC38A1/SNCAIP/SYN1/SYN3/SYT1/UNC13A	47
2058	WT_3D_vs_WT_2D_DN	Reactome:Response To Elevated Platelet Cytosolic Ca2+	Reactome:Response To Elevated Platelet Cytosolic Ca2+	49/2010	130/16866	3.17679518091223e-14	5.13203697678322e-12	3.94909877125932e-12	ABCC4/ACTN1/ACTN4/ANXA5/APLP2/CALU/CAP1/CD9/CD63/CD109/CLU/CYB5R1/ECM1/ENDOD1/F13A1/FLNA/FN1/GAS6/IGF2/ISLR/ITGB3/LAMP2/LGALS3BP/LHFPL2/PDGFA/PDGFB/PECAM1/PFN1/PHACTR2/PROS1/QSOX1/RARRES2/SERPINE1/SERPING1/SPARC/SRGN/TAGLN2/TGFB1/TGFB2/TGFB3/THBS1/TIMP1/TIMP3/TLN1/TUBA4A/VCL/VEGFA/VEGFC/WDR1	49
2059	WT_3D_vs_WT_2D_DN	Reactome:Integrin Cell Surface Interactions	Reactome:Integrin Cell Surface Interactions	33/2010	66/16866	3.4573809467589e-14	5.41314075474269e-12	4.16540792669957e-12	CD44/CD47/COL4A1/COL4A2/COL9A3/COL13A1/COL16A1/COL18A1/COMP/F11R/FBN1/FN1/HSPG2/ICAM1/ITGA1/ITGA3/ITGA4/ITGA5/ITGA6/ITGA7/ITGA8/ITGA11/ITGAL/ITGAM/ITGAV/ITGAX/ITGB1/ITGB2/ITGB3/KDR/LUM/PECAM1/THBS1	33
2060	WT_3D_vs_WT_2D_DN	MSigDB:Allograft Rejection	MSigDB:Allograft Rejection	64/2010	200/16866	3.59014493682271e-14	5.41314075474269e-12	4.16540792669957e-12	B2M/BCAT1/BCL3/BCL10/CAPG/CCL2/CCND3/CCR1/CCR5/CD4/CD47/CD74/CD86/CDKN2A/CSF1/CTSS/DEGS1/ELF4/EREG/ETS1/FAS/FCGR2B/FGR/FLNA/FYB1/HCLS1/HLA-DRA/HLA-E/ICAM1/ICOSLG/IFNAR2/IFNGR2/IL4R/IL6/IL11/IL16/IL27RA/INHBA/INHBB/ITGAL/ITGB2/ITK/LIF/LY75/MMP9/NCF4/PSMB10/PTPN6/PTPRC/SPI1/SRGN/STAB1/STAT1/TAP1/TAP2/TAPBP/TGFB1/TGFB2/THY1/TIMP1/TLR1/TLR2/TLR3/TLR6	64
2061	WT_3D_vs_WT_2D_DN	MSigDB:Complement	MSigDB:Complement	64/2010	200/16866	3.59014493682271e-14	5.41314075474269e-12	4.16540792669957e-12	ADAM9/ANXA5/APOBEC3F/APOBEC3G/C1QC/C1R/C1S/C3/CASP1/CASP4/CASP7/CD55/CD59/CEBPB/CLU/COL4A2/CP/CPQ/CSRP1/CTSC/CTSD/CTSH/CTSL/CTSO/CTSS/CXCL1/DUSP6/ERAP2/F3/FCER1G/FCN1/FN1/HSPA1A/IL6/IRF1/ITGAM/LAMP2/LAP3/LGALS3/LGMN/LIPA/LTA4H/MAFF/ME1/MMP14/PDGFB/PDP1/PFN1/PIM1/PLA2G7/PLAT/PLAUR/PLSCR1/PRCP/PRKCD/PSMB9/RASGRP1/RHOG/S100A9/SERPINE1/SERPING1/SH2B3/TIMP1/TIMP2	64
2062	WT_3D_vs_WT_2D_DN	GO:Integrin-Mediated Signaling Pathway	GO:Integrin-Mediated Signaling Pathway	38/2010	85/16866	4.03898388121058e-14	5.93332408463685e-12	4.56568862580751e-12	ADAM9/ADAMTS1/BCAR1/CD47/CEACAM1/COL3A1/COL16A1/DAB2/ERBIN/FBLN1/FERMT2/FGR/FN1/FYB1/HCK/ITGA1/ITGA3/ITGA4/ITGA5/ITGA6/ITGA7/ITGA8/ITGA11/ITGAL/ITGAM/ITGAV/ITGAX/ITGB1/ITGB2/ITGB3/ITGB4/ITGBL1/LAMA5/MYH9/NEDD9/PRKD1/SYK/THY1	38
2063	WT_3D_vs_WT_2D_DN	GO:Negative Regulation Of Apoptotic Process	GO:Negative Regulation Of Apoptotic Process	116/2010	482/16866	4.11004026496583e-14	5.93332408463685e-12	4.56568862580751e-12	ANXA1/ANXA4/ANXA5/APOE/AQP1/AXL/BAG3/BARD1/BCL3/BDNF/BMP4/BNIP3/CARD16/CAV1/CCL2/CD38/CD44/CD74/CIB1/CLCF1/CLEC5A/CLU/COMP/CRYAA/CRYAB/CTSH/DAB2/DHCR24/DKK1/DNAJC3/ERBB3/FANK1/FAS/FHL2/FLNA/FMN2/FSTL1/FZD9/GAS6/GDNF/GPX1/GREM1/GRN/HCK/HCLS1/HGF/HMGA2/HSPA1A/HSPA1B/HSPB1/HTATIP2/IER3/IFIT3/IL6/IL6ST/IL27RA/IL31RA/ITGA5/ITGB1/KDR/KLF4/KRT18/LGMN/MALT1/MDK/MDM2/MMP9/MYC/NCKAP1L/NFATC4/NGF/NIBAN2/NR1…	116
2064	WT_3D_vs_WT_2D_DN	GO:Regulation Of Apoptotic Process	GO:Regulation Of Apoptotic Process	153/2010	705/16866	4.28219629868939e-14	6.05306289304323e-12	4.65782755296039e-12	ACTN1/ACTN4/AGT/AIFM2/ALK/ALPK2/ANKRD1/ANO6/ANXA1/ANXA4/ANXA5/AQP1/AXL/BAG3/BAK1/BARD1/BAX/BCAR1/BCL3/BCL6/BCL10/BMP4/BNIP3/CASP8/CD38/CD44/CD74/CIB1/CLEC5A/CLU/COMP/CRYAA/CRYAB/CTSD/CTSH/CYP1B1/DAB2/DHCR24/DKK1/DNAJC3/DUSP6/EGLN3/EMILIN1/EMILIN2/ERBB3/FAM162A/FANK1/FAS/FHL2/FLNA/FMN2/FRZB/FSTL1/FZD9/GADD45A/GADD45B/GADD45G/GAS6/GDNF/GPER1/GREM1/HCK/HGF/HMGA2/HSPA1A/HSPA1B/HSPB1/HTATIP2/HTRA1/IER…	153
831	APP_3D_vs_WT_3D_UP	GO:Chemical Synaptic Transmission	GO:Chemical Synaptic Transmission	89/2373	273/16866	3.47252814490777e-15	6.06650666915387e-12	5.16492870395229e-12	APBA1/APOE/BSN/CACNA1B/CACNA1E/CBLN2/CHRM4/CHRNA2/CHRNA3/CPLX1/DLG1/DLG2/DLG4/DLGAP1/DLGAP2/DOC2A/DRD2/DTNA/ERC1/ERC2/GABBR2/GABRA1/GABRA2/GABRA3/GABRA4/GABRA5/GABRB1/GABRB2/GABRB3/GABRD/GABRE/GABRG1/GABRG2/GAD2/GPR176/GRIA1/GRIA2/GRID1/GRIN1/GRIN2B/GRM3/GRM4/GRM7/HCRTR2/HRH2/HRH3/HTR1A/HTR1B/HTR1E/HTR2A/HTR2C/HTR7/KCNA1/KCND2/KCNIP2/KCNQ3/NLGN1/NPTX1/NPY5R/NQO1/NRXN2/NTSR1/PCDHB2/PDE7B/PDLIM4/PD…	89
2065	WT_3D_vs_WT_2D_DN	MSigDB:Cholesterol Homeostasis	MSigDB:Cholesterol Homeostasis	35/2010	74/16866	4.99615029206515e-14	6.91813872074736e-12	5.32350278166341e-12	ACAT2/ALCAM/ALDOC/ANTXR2/ANXA5/ATF3/AVPR1A/CD9/CLU/CPEB2/CXCL16/DHCR7/FABP5/FADS2/FDFT1/FDPS/GPX8/GSTM2/HMGCS1/IDI1/LDLR/LGALS3/LGMN/LSS/NIBAN1/NSDHL/PLAUR/PLSCR1/S100A11/SCD/SEMA3B/SQLE/STARD4/TMEM97/TNFRSF12A	35
832	APP_3D_vs_WT_3D_UP	MSigDB:TNF-alpha Signaling via NF-kB	MSigDB:TNF-alpha Signaling via NF-kB	72/2373	200/16866	5.13352126564469e-15	7.17460932086502e-12	6.10834993545764e-12	ATF3/ATP2B1/B4GALT1/B4GALT5/BCL3/BIRC3/BMP2/CCL2/CD83/CDKN1A/CEBPB/DUSP1/DUSP4/DUSP5/EGR1/EGR2/EGR3/ETS2/F3/FJX1/FOSB/FOSL2/GADD45A/GADD45B/GCH1/GEM/GPR183/HBEGF/ICAM1/IER3/IFIT2/IL6ST/IL7R/INHBA/JUNB/KLF9/KYNU/LAMB3/MAFF/MAP2K3/MYC/NAMPT/NFE2L2/NFIL3/NFKBIA/NINJ1/NR4A2/PHLDA1/PMEPA1/PTGER4/PTPRE/RCAN1/RELB/RHOB/RNF19B/SERPINE1/SGK1/SIK1/SLC16A6/SOD2/SPHK1/SPSB1/SQSTM1/STAT5A/TGIF1/TIPARP/TNC/TNF…	72
1596	WT_3D_vs_WT_2D_UP	GO:Signal Release From Synapse	GO:Signal Release From Synapse	24/1884	38/16866	2.52069420142803e-14	7.40723996048208e-12	6.5639129706359e-12	CDK5/CPLX1/CPLX2/CPLX4/DNAJC5/GRM4/LIN7A/LIN7B/NRXN1/NRXN2/PCLO/PPFIA3/PTPRN2/RAB3A/RIMS1/SLC32A1/SNAP25/SNPH/STXBP1/SYN1/SYN2/SYN3/SYT1/UNC13A	24
1400	APP_3D_vs_WT_3D_DN	Reactome:SARS-CoV-2 Modulates Host Translation Machinery	Reactome:SARS-CoV-2 Modulates Host Translation Machinery	27/1956	47/16866	4.3887497920517e-14	7.33258811410484e-12	6.8312874630937e-12	FAU/RPS3/RPS3A/RPS4X/RPS5/RPS6/RPS7/RPS8/RPS9/RPS11/RPS12/RPS13/RPS14/RPS15/RPS15A/RPS16/RPS19/RPS20/RPS21/RPS23/RPS24/RPS25/RPS27/RPS27A/RPS28/RPS29/RPSA	27
526	APP_2D_vs_WT_2D_DN	GO:Axon Development	GO:Axon Development	41/1908	99/16866	1.64990614101733e-14	7.78755698560181e-12	7.11797564319057e-12	AMIGO1/ANK3/APLP1/ATL1/BHLHE22/BHLHE23/BRSK1/BRSK2/CAMSAP2/CDK5R1/CNTN4/CTNNA2/DCC/DSCAML1/EPHB2/EPHB3/FGFR2/GPM6B/GRM7/KLF7/L1CAM/LLGL1/MAPT/NEUROD2/NEUROD6/NMNAT2/NREP/NTNG1/OLIG1/OLIG2/OLIG3/PAK3/PAX2/POU4F1/RAB3A/SLITRK1/SLITRK3/SLITRK5/TRIM46/VASH2/WNT7A	41
2066	WT_3D_vs_WT_2D_DN	Reactome:Non-integrin membrane-ECM Interactions	Reactome:Non-integrin membrane-ECM Interactions	25/2010	41/16866	1.06049061275521e-13	1.43908576150882e-11	1.10737546089808e-11	ACTN1/DDR2/DMD/HSPG2/ITGA6/ITGAV/ITGB1/ITGB3/ITGB4/LAMA2/LAMA4/LAMA5/LAMB1/LAMB3/LAMC1/LAMC2/LAMC3/NTN4/PDGFA/PDGFB/SDC1/SDC2/SDC4/TGFB1/THBS1	25
833	APP_3D_vs_WT_3D_UP	Reactome:Neurotransmitter Receptors And Postsynaptic Signal Transmission	Reactome:Neurotransmitter Receptors And Postsynaptic Signal Transmission	67/2373	182/16866	1.29075951072624e-14	1.50330457682583e-11	1.27988995695171e-11	ACTN2/ADCY4/ADCY5/ADCY8/AKAP5/APBA1/ARHGEF9/CACNG8/CALM1/CAMK2A/CAMK2B/CAMK2D/CAMK4/CAMKK1/CAMKK2/CASK/CHRNA2/CHRNA3/DLG1/EPB41L1/GABBR2/GABRA1/GABRA2/GABRA3/GABRA4/GABRA5/GABRB1/GABRB2/GABRB3/GABRG2/GIT1/GNAI1/GNAL/GNB1/GNB5/GNG4/GNG8/GPRIN1/GRIA1/GRIA2/GRIN2B/GRIP2/HRAS/KCNJ2/KCNJ3/KCNJ4/KCNJ6/KCNJ9/KCNJ12/KCNJ16/KIF17/LRRC7/MAPT/MPP2/NEFL/NPTN/NSF/PLCB2/PLCB3/PPM1E/PRKACB/PRKAR2A/PRKCA/PRKCB/P…	67
2067	WT_3D_vs_WT_2D_DN	MSigDB:Apical Junction	MSigDB:Apical Junction	63/2010	200/16866	1.2792662350918e-13	1.66625075742957e-11	1.28217876226206e-11	ACTC1/ACTG2/ACTN1/ACTN4/ADAM9/ADAMTS5/AMIGO2/ARHGEF6/B4GALT1/BMP1/CAP1/CD34/CD86/CD99/CD274/CDH1/CDH11/CERCAM/CLDN4/CLDN7/CLDN11/COL16A1/CTNNA1/DLG1/EPB41L2/FBN1/FYB1/ICAM1/INSIG1/IRS1/ITGA3/ITGB1/ITGB4/LAMB3/LAMC2/LAYN/LDLRAP1/LIMA1/MAP3K20/MDK/MMP2/MMP9/MSN/MYH9/MYL9/NEXN/PARVA/PECAM1/PFN1/PTPRC/RAC2/RRAS/SGCE/SHC1/SIRPA/SKAP2/SYK/TGFBI/THY1/TNFRSF11B/TSPAN4/VASP/VCL	63
2068	WT_3D_vs_WT_2D_DN	MSigDB:Myogenesis	MSigDB:Myogenesis	63/2010	200/16866	1.2792662350918e-13	1.66625075742957e-11	1.28217876226206e-11	ACTC1/ADAM12/AEBP1/BDKRB2/BHLHE40/CDKN1A/CHRNA1/CLU/CNN3/COL1A1/COL3A1/COL4A2/COL6A2/COL6A3/COL15A1/CRYAB/CTF1/DES/DMD/ENO3/ERBB3/FDPS/FST/GADD45B/GPX3/GSN/HBEGF/HSPB8/IGFBP3/IGFBP7/ITGA7/ITGB1/ITGB4/KCNH1/KIFC3/KLF5/LAMA2/MYH9/MYLK/MYO1C/NAV2/NQO1/PDLIM7/PPP1R3C/PRNP/PTGIS/PTP4A3/RIT1/SCD/SGCD/SOD3/SPARC/SPHK1/SSPN/STC2/SVIL/SYNGR2/TAGLN/TEAD4/TGFB1/TPD52L1/TPM2/WWTR1	63
2069	WT_3D_vs_WT_2D_DN	KEGG:Pathways in cancer	KEGG:Pathways in cancer	123/2010	531/16866	1.30156654596562e-13	1.66625075742957e-11	1.28217876226206e-11	ADCY4/AGT/ALK/AR/BAK1/BAX/BDKRB2/BMP4/CASP7/CASP8/CCND1/CCND3/CDH1/CDKN1A/CDKN2A/CDKN2B/COL4A1/COL4A2/CSF1R/CSF3R/CTNNA1/CXCL12/DDB2/EDN1/EDNRA/EGLN3/EPAS1/ETS1/FAS/FGF10/FN1/FZD1/FZD2/FZD4/FZD5/FZD6/FZD9/GADD45A/GADD45B/GADD45G/GSTM2/GSTM4/GSTO1/GSTT2/GSTT2B/HGF/HMOX1/IFNAR2/IFNGR2/IGF2/IL4R/IL6/IL6R/IL6ST/IL13RA1/ITGA3/ITGA6/ITGAV/ITGB1/JAK3/LAMA2/LAMA4/LAMA5/LAMB1/LAMB2/LAMB3/LAMC1/LAMC2/LAMC3…	123
527	APP_2D_vs_WT_2D_DN	GO:Anterograde Trans-Synaptic Signaling	GO:Anterograde Trans-Synaptic Signaling	62/1908	199/16866	3.27100584215922e-14	1.4336351319635e-11	1.31036985917476e-11	AMPH/APBA2/BSN/CACNA1A/CACNA1B/CACNA1E/CACNB1/CACNB3/CBLN1/CHRM2/CHRM3/CHRNA1/CHRNA4/CHRNB2/DLG3/DOC2A/GABBR2/GABRB2/GABRB3/GAD1/GAD2/GLRA2/GLRA3/GRIA2/GRIK1/GRIK2/GRIN1/GRIN2B/GRM3/GRM7/HRH2/HTR1B/KCNC4/KCNK3/KCNN1/KCNQ2/KIF5A/LRP6/NLGN1/NLGN4X/NPTX2/NRXN1/NRXN2/OPRK1/PAFAH1B1/PCDHB5/PCDHB9/PCDHB10/PCDHB13/PCDHB14/SLC1A1/SLC6A1/SLC12A5/SLC12A6/SLC18A3/SNAP25/SNCG/SST/SYN1/SYT1/SYT5/UNC13B	62
2070	WT_3D_vs_WT_2D_DN	Reactome:Cytokine Signaling In Immune System	Reactome:Cytokine Signaling In Immune System	151/2010	702/16866	1.36053664423018e-13	1.70948909835218e-11	1.31545063457733e-11	ALOX5/ANXA1/ANXA2/B2M/BCL6/CASP1/CASP8/CCL2/CCND1/CCR1/CCR5/CD4/CD44/CD86/CDKN1A/CEBPD/CIITA/CISH/CLCF1/COL1A2/CSF1/CSF1R/CSF3R/CTF1/CXCL1/CXCL2/DUSP6/EDA2R/EIF4A1/EIF4G1/F13A1/FLNA/FLNB/FN1/FPR1/GBP1/GDNF/GNL3/GSDMD/GSTO1/HCK/HLA-B/HLA-C/HLA-DPA1/HLA-DRA/HLA-DRB1/HLA-E/HMOX1/HSPA8/ICAM1/IFI35/IFIT2/IFIT3/IFITM1/IFITM2/IFITM3/IFNAR2/IFNGR2/IKBIP/IL1R1/IL1RAP/IL4R/IL6/IL6R/IL6ST/IL11/IL13RA1/IL13R…	151
6	APP_2D_vs_WT_2D_UP	MSigDB:Estrogen Response Late	MSigDB:Estrogen Response Late	70/2305	200/16866	1.42731199240525e-14	1.68280083904579e-11	1.4318192934339e-11	ACOX2/ADD3/AFF1/AGR2/ALDH3A2/ASS1/BLVRB/BTG3/CA2/CA12/CCNA1/CD9/CD44/CDC6/CDC20/CDH1/CHPT1/CXCL12/CXCL14/DCXR/DYNLT3/EGR3/EMP2/FLNB/FOXC1/HMGCS2/HR/HSPB8/IGFBP4/IL6ST/IL17RB/IMPA2/JAK1/KLK10/KRT19/LLGL2/LSR/MDK/MEST/NBL1/NCOR2/NPY1R/PCP4/PDCD4/PLAAT3/PRLR/PTGES/PTPN6/RBBP8/RPS6KA2/SCARB1/SCNN1A/SEMA3B/SERPINA3/SERPINA5/SLC2A8/SLC7A5/SLC26A2/SLC27A2/TFAP2C/TFPI2/TJP3/TNNC1/TOP2A/TPBG/TPD52L1/TST/X…	70
834	APP_3D_vs_WT_3D_UP	GO:Nervous System Development	GO:Nervous System Development	121/2373	433/16866	1.86016847143543e-14	1.85697961119869e-11	1.58100333842903e-11	ACVR1C/ADAM22/ADAM23/ADGRA2/ADGRB1/ADGRB2/ALDH1A2/ALDH3A2/APBA1/ARHGAP26/ATXN1/BRINP2/BTBD1/BTBD3/CABLES1/CDH1/CDON/CHRNA3/CRIM1/CYP46A1/DCLK1/DLG4/DLX5/DLX6/DOC2A/DPF1/DPYSL5/DRD2/DSCAM/DSCAML1/EFNA5/EFNB3/EGFR/EGR2/EMX1/EMX2/ERBB3/FBXL17/FGF13/FGF14/FGF17/FGF19/FN1/GDF11/GDNF/GFRA2/HPCAL4/INHBA/IRF2BPL/KALRN/LGI1/MAMDC2/MDGA2/MDK/MEF2C/MELTF/MESP1/MYLIP/NAGLU/NAV1/NAV3/NCKAP1/NEURL1/NEUROD1/NEU…	121
2071	WT_3D_vs_WT_2D_DN	GO:Supramolecular Fiber Organization	GO:Supramolecular Fiber Organization	85/2010	316/16866	1.85818435043014e-13	2.25290068959464e-11	1.73360546412588e-11	ACTN1/ADAMTS14/ALDOA/B2M/BAX/BCAR1/BFSP1/BMP1/CCDC88B/CGNL1/CIB1/CNN1/CNN3/COL1A1/COL1A2/COL2A1/COL3A1/COL5A1/COL5A2/COL5A3/COL11A1/COL12A1/COL14A1/COL18A1/COL27A1/COLGALT1/CRTAP/CST3/CYP1B1/DDR2/DES/DLG1/DSP/EFEMP2/EMILIN1/EMP2/EPPK1/FBLN5/FURIN/GFAP/GREM1/GSN/HCLS1/KRT7/KRT17/KRT19/KRT80/KRT81/LOX/LOXL1/LOXL2/LOXL4/LTBP2/LUM/MAP7D3/MDM2/MFAP4/MYL9/MYO1B/MYO1C/MYO1E/MYO1F/MYO5B/MYO5C/NEFL/PLK3/P…	85
2072	WT_3D_vs_WT_2D_DN	GO:Extracellular Structure Organization	GO:Extracellular Structure Organization	43/2010	109/16866	1.85943166716728e-13	2.25290068959464e-11	1.73360546412588e-11	ADAMTS1/ADAMTS5/ADAMTS9/ADAMTS14/ADAMTS15/ADAMTS16/CCDC80/COL1A1/COL1A2/COL3A1/COL4A1/COL4A2/COL5A1/COL5A2/COL5A3/COL8A1/COL8A2/COL9A3/COL10A1/COL11A1/COL13A1/COL14A1/COL15A1/COL16A1/ECM2/FURIN/MATN2/MATN3/MMP1/MMP2/MMP9/MMP14/MMP16/MMP17/MMP19/POSTN/PXDN/RECK/SLC39A8/SMOC2/SPINT1/TGFBI/VIT	43
7	APP_2D_vs_WT_2D_UP	GO:Extracellular Matrix Organization	GO:Extracellular Matrix Organization	64/2305	176/16866	2.47824664746573e-14	2.5044452548818e-11	2.13091944815174e-11	ADAM15/ADAMTS1/ADAMTS4/ADAMTS5/ADAMTS9/ADAMTS10/ADAMTS14/ADAMTS15/ADAMTS16/ADAMTS17/ADAMTSL4/BMP1/CCDC80/COL1A1/COL2A1/COL4A1/COL4A2/COL4A3/COL4A5/COL4A6/COL8A2/COL9A1/COL9A2/COL9A3/COL11A1/COL11A2/COL12A1/COL13A1/COL15A1/COL18A1/COL23A1/COLGALT2/CRTAP/CTSS/CTSV/CYP1B1/DDR2/ECM2/ELN/FURIN/GSN/HMCN1/KLK5/LAMC1/LOX/LOXL1/LOXL2/MATN2/MMP2/MMP14/MMP17/MMP19/MMP23B/MMP28/NID2/P3H4/PLOD3/QSOX1/SCX/SERP…	64
2073	WT_3D_vs_WT_2D_DN	GO:External Encapsulating Structure Organization	GO:External Encapsulating Structure Organization	43/2010	110/16866	2.70451302469631e-13	3.2193194513271e-11	2.47726400784741e-11	ADAMTS1/ADAMTS5/ADAMTS9/ADAMTS14/ADAMTS15/ADAMTS16/CCDC80/COL1A1/COL1A2/COL3A1/COL4A1/COL4A2/COL5A1/COL5A2/COL5A3/COL8A1/COL8A2/COL9A3/COL10A1/COL11A1/COL13A1/COL14A1/COL15A1/COL16A1/ECM2/FURIN/MATN2/MATN3/MMP1/MMP2/MMP9/MMP14/MMP16/MMP17/MMP19/POSTN/PXDN/RECK/SLC39A8/SMOC2/SPINT1/TGFBI/VIT	43
1597	WT_3D_vs_WT_2D_UP	GO:Neuron Projection Morphogenesis	GO:Neuron Projection Morphogenesis	50/1884	146/16866	1.05923818685827e-13	2.97116311413746e-11	2.63289109125777e-11	ANK3/APBB1/ARHGAP35/ATL1/BRSK1/BRSK2/BTBD3/CDK5/CNTN4/CNTNAP2/CTNNA2/CTNND2/DAB2IP/DCC/DLG4/DRD2/DSCAML1/EPHA4/EPHB1/EPHB2/FGFR2/FLRT1/GPM6A/KLF7/LRP2/MAP1S/MAP2/MAP6/MAPK8IP2/NLGN1/NRN1/NTNG1/NYAP1/PAK1/PAK3/PAX2/PLPPR4/RAB3A/SHANK1/SHTN1/SLC9A6/SLITRK1/SLITRK5/SLITRK6/SPTBN4/SRGAP3/TAOK3/TNIK/TRIO/WNT7A	50
1598	WT_3D_vs_WT_2D_UP	Reactome:Signal Transduction	Reactome:Signal Transduction	385/1884	2465/16866	2.05075137097645e-13	5.50225509143289e-11	4.87581390033073e-11	ABHD6/ABHD17B/ABI2/ABR/ACKR1/ACKR3/ACVR1B/ACVR2A/ACVR2B/ADAP1/ADCY1/ADCY5/ADCYAP1R1/ADM2/ADRA1A/ADRA2A/AGO4/AKT3/AMER1/AMH/ANOS1/ARC/ARHGAP6/ARHGAP20/ARHGAP21/ARHGAP23/ARHGAP27/ARHGAP32/ARHGAP33/ARHGAP35/ARHGAP44/ARHGEF7/ARRB1/ASCL1/ATP6V1F/ATP6V1G2/ATP6V0D2/ATP6V0E2/AXIN2/BAG4/BASP1/BCL2/BCL9/BCL11B/BIRC3/BIRC5/BOC/BRAF/BTRC/BUB1B/CAB39L/CALM1/CAMK2B/CAMK4/CAMKK2/CASP3/CBX2/CBX4/CBX8/CCDC88A/CCD…	385
835	APP_3D_vs_WT_3D_UP	GO:Modulation Of Chemical Synaptic Transmission	GO:Modulation Of Chemical Synaptic Transmission	51/2373	123/16866	8.2838240132261e-14	7.235920275553e-11	6.16054912141499e-11	BAIAP3/BEGAIN/CACNA1B/CACNG5/CAMK2A/CASK/CDKL5/CLSTN2/CLSTN3/CPLX1/CPLX2/DGKI/DGKZ/DLG4/DLGAP1/DLGAP2/DLGAP3/DRD2/FER1L4/GRIA1/GRIA2/GRID1/GRM3/GRM4/GRM5/GRM7/GRM8/IQSEC2/LGI1/LRP8/LRRK2/MEF2C/MYOF/NLGN1/NMU/NPAS4/NPTX1/NRG3/OTOF/PLPPR4/PPP3CA/RELN/RIMS1/RIMS2/RIMS4/SLC8A3/SLC38A1/SYN1/TPRG1L/TRIO/UNC13A	51
1599	WT_3D_vs_WT_2D_UP	GO:Brain Development	GO:Brain Development	54/1884	169/16866	2.83019189542067e-13	7.27713091110039e-11	6.44861705996069e-11	AFF2/AIM2/CA10/CADM2/CDK5R1/CDK5R2/CENPF/CNTN4/CNTNAP2/CTNNA2/CXCR4/DMBX1/DSCAML1/EGR2/EMX1/EMX2/EOMES/EPHA7/FOXG1/GIT1/GRIN1/GRIN2A/GRIN2B/GRIN2C/HES5/MACROH2A2/MAP1S/MAST1/MATCAP1/MDGA1/MEIS1/NCOA6/NDRG4/NF1/NFASC/PAFAH1B3/PAX2/PBX1/PBX3/PHGDH/PTCH1/RAPGEF2/RELN/ROBO2/RTN1/RTN3/SHROOM2/SLC6A17/SLC23A2/SYNJ1/TBR1/ZFHX2/ZFHX3/ZIC1	54
1600	WT_3D_vs_WT_2D_UP	Reactome:Activation Of NMDA Receptors And Postsynaptic Events	Reactome:Activation Of NMDA Receptors And Postsynaptic Events	33/1884	74/16866	3.36195943975975e-13	8.26363873262154e-11	7.32280927188614e-11	ADCY1/APBA1/ARHGEF7/CALM1/CAMK2B/CAMK4/CAMKK2/CASK/CREB1/ERBB4/GIT1/GPRIN1/GRIA1/GRIA2/GRIA4/GRIN2A/GRIN2B/GRIN2C/LIN7A/LIN7B/LRRC7/MAPT/MPP2/NBEA/NRGN/PPM1E/PRKACB/PRKAR1B/PRKAR2B/PRKX/RASGRF1/RPS6KA2/SRC	33
1601	WT_3D_vs_WT_2D_UP	GO:Neuron Development	GO:Neuron Development	50/1884	150/16866	3.48168217546848e-13	8.26363873262154e-11	7.32280927188614e-11	ARL3/ASCL1/ATCAY/ATP8A2/BICDL1/BTG2/CAMSAP1/CDK5/CDK5R1/CNTN4/CNTNAP2/EPHA5/EPHA8/ETV1/FRY/GPM6A/GPRIN1/GPRIN2/GPRIN3/GSK3B/HDGFL3/HS6ST1/INSM1/L1CAM/MAP2/MAPT/MEF2C/MYT1L/NCDN/NLGN1/NOVA2/NTRK2/PBX1/PBX3/POU3F2/RAPGEF2/RASGRF1/ROBO2/SAMD14/SH3GL2/SRF/SRRM4/STMN1/STMN2/STMN3/STMN4/TBC1D24/TENM2/TENM4/TMEM108	50
2074	WT_3D_vs_WT_2D_DN	GO:Negative Regulation Of Programmed Cell Death	GO:Negative Regulation Of Programmed Cell Death	95/2010	381/16866	9.77260461616348e-13	1.14322624690809e-10	8.79711776700016e-11	AIFM2/AMIGO2/ANXA1/ANXA4/ANXA5/AQP1/AXL/BAG3/BARD1/BCL3/BMP4/BNIP3/CD38/CD44/CD74/CIB1/CLEC5A/COMP/CRYAA/CRYAB/CTSH/DAB2/DHCR24/DKK1/DNAJC3/ERBB3/FANK1/FAS/FHL2/FLNA/FMN2/FSTL1/GAS6/GDNF/GREM1/HCK/HGF/HMGA2/HSPA1A/HSPA1B/HSPB1/HTATIP2/IER3/IFIT3/IL6/IL6ST/IL31RA/KANK2/KDR/KRT18/LAPTM5/MALT1/MDM2/MECOM/MET/MMP9/MYC/NCKAP1L/NIBAN2/NR1H4/NUAK2/NUPR1/PDCD10/PIDD1/PIM1/PIM2/PLAUR/PLK2/PLK3/PPIF/RNF144…	95
1602	WT_3D_vs_WT_2D_UP	KEGG:Glutamatergic synapse	KEGG:Glutamatergic synapse	42/1884	114/16866	5.99058969943973e-13	1.36918255686084e-10	1.21329877148497e-10	ADCY1/ADCY5/CACNA1A/CACNA1D/DLG4/DLGAP1/GNAO1/GNAQ/GNG2/GNG3/GNG4/GNG7/GNG11/GRIA1/GRIA2/GRIA4/GRIK2/GRIK3/GRIN1/GRIN2A/GRIN2B/GRIN2C/GRK3/GRM1/GRM2/GRM3/GRM4/GRM7/HOMER1/HOMER2/PPP3CB/PRKACB/PRKCB/SHANK1/SHANK2/SLC1A1/SLC1A2/SLC1A3/SLC1A6/SLC17A6/SLC17A7/SLC38A1	42
2075	WT_3D_vs_WT_2D_DN	Reactome:Interleukin-4 And Interleukin-13 Signaling	Reactome:Interleukin-4 And Interleukin-13 Signaling	41/2010	107/16866	2.09217322276732e-12	2.40599920618242e-10	1.85141466278785e-10	ALOX5/ANXA1/BCL6/CCL2/CCND1/CDKN1A/CEBPD/COL1A2/F13A1/FN1/HMOX1/HSPA8/ICAM1/IL4R/IL6/IL6R/IL13RA1/IL13RA2/ITGAM/ITGAX/ITGB1/ITGB2/JAK3/LAMA5/LIF/MMP1/MMP2/MMP9/MUC1/MYC/OPRD1/SOCS3/STAT1/STAT3/STAT6/TGFB1/TIMP1/TNFRSF1B/TP53/TWIST1/VEGFA	41
1401	APP_3D_vs_WT_3D_DN	MSigDB:Mitotic Spindle	MSigDB:Mitotic Spindle	60/1956	199/16866	1.23993766810328e-12	2.01985846134024e-10	1.8817685610399e-10	AKAP13/ANLN/ARAP3/ARHGAP4/ARHGAP5/ARHGAP27/ARHGAP29/AURKA/BCR/BIRC5/CCNB2/CDC42EP4/CENPE/CENPF/CENPJ/CEP57/CEP192/CLIP1/CNTRL/CYTH2/DLGAP5/ECT2/EPB41/ESPL1/EZR/HDAC6/INCENP/KIF2C/KIF4A/KIF11/KIF15/KIF20B/KIF22/KIF23/KNTC1/KPTN/LLGL1/LMNB1/MARCKS/MID1/MYO1E/NDC80/NEDD9/NEK2/NF1/NIN/NUMA1/PIF1/PLEKHG2/PLK1/PXN/RAPGEF5/RAPGEF6/RASAL2/SMC4/SORBS2/TIAM1/TOP2A/TPX2/TTK	60
2076	WT_3D_vs_WT_2D_DN	GO:Cellular Response To Cytokine Stimulus	GO:Cellular Response To Cytokine Stimulus	81/2010	308/16866	2.50175956485594e-12	2.82907310792459e-10	2.17696972661148e-10	AIF1/ANKRD1/AQP4/AXL/CASP1/CCL2/CCR1/CD4/CD47/CD58/CHI3L1/CIB1/CLCF1/CRHBP/CSF1R/CSF3R/CXCL12/DCSTAMP/DOCK8/DUOX2/EPRS1/ERBIN/EREG/FOXC1/GAPDH/GAS6/GBA1/GBP1/GBP3/GPER1/HAS2/HCK/HCLS1/HLA-DPA1/IFI16/IFITM2/IFNAR2/IL4R/IL6/IL6R/IL6ST/IL13RA1/IL13RA2/IL27RA/IL31RA/IRAK3/IRF1/JAK3/LDLRAP1/LEPR/LILRB1/LILRB2/MME/MT2A/NFE2L2/NKX3-1/NPR2/OAS1/OSMR/PLP2/PTGIS/PTPN6/RHOA/SBNO2/SH2B3/SIRPA/SLC26A6/STAT1/S…	81
2077	WT_3D_vs_WT_2D_DN	MSigDB:Androgen Response	MSigDB:Androgen Response	39/2010	100/16866	3.75733151073786e-12	4.17926136071416e-10	3.21593861833646e-10	ABCC4/ACSL3/ACTN1/ADAMTS1/AKAP12/ALDH1A3/B2M/B4GALT1/CCND1/CCND3/DBI/DHCR24/ELL2/ELOVL5/FADS1/FKBP5/GSR/HMGCS1/HSD17B14/IDI1/INSIG1/IQGAP2/ITGAV/KRT8/KRT19/LMAN1/MAF/MAP7/MYL12A/NKX3-1/PDLIM5/PMEPA1/RRP12/SCD/SEC24D/SGK1/SLC26A2/SLC38A2/UAP1	39
528	APP_2D_vs_WT_2D_DN	GO:Cell-Cell Adhesion Via Plasma-Membrane Adhesion Molecules	GO:Cell-Cell Adhesion Via Plasma-Membrane Adhesion Molecules	54/1908	172/16866	1.0465460489557e-12	4.2810710375948e-10	3.91298059567438e-10	ADGRL3/AMIGO1/CADM2/CADM3/CBLN1/CDH7/CDH8/CDH9/CDH11/CDH12/CDH18/CDH22/CELSR2/CLDN12/CNTN2/CNTN4/CNTN6/CRB1/CRB2/CXADR/DCHS1/DSCAM/DSCAML1/ESAM/FAT4/GRID2/IGSF9/IL1RAPL1/L1CAM/LRRC4C/MMP24/NECTIN1/NECTIN3/NLGN1/NTNG1/PCDHB5/PCDHB9/PCDHB10/PCDHB13/PCDHB14/PCDHGB4/PTPRD/PTPRF/PTPRS/ROBO1/ROBO2/ROBO3/ROBO4/SLITRK1/SLITRK3/TENM2/TENM4/TGFB2/VCAM1	54
1603	WT_3D_vs_WT_2D_UP	GO:Modulation Of Excitatory Postsynaptic Potential	GO:Modulation Of Excitatory Postsynaptic Potential	20/1884	31/16866	2.08306135276431e-12	4.59091843139592e-10	4.06823448406414e-10	CBLN1/CUX2/DLG4/GRIN1/GRIN2A/GRIN2B/GRIN2C/NLGN1/NLGN3/NRXN1/PRKCZ/RELN/RIMS1/RIMS2/SHANK1/SLC8A2/SLC8A3/STX1B/TMEM108/WNT7A	20
8	APP_2D_vs_WT_2D_UP	MSigDB:Estrogen Response Early	MSigDB:Estrogen Response Early	67/2305	200/16866	5.62249232633219e-13	4.97168883955924e-10	4.23018567394308e-10	ABLIM1/ADCY9/ADD3/AFF1/AR/ASB13/B4GALT1/BLVRB/CA12/CD44/CHPT1/CXCL12/DEPTOR/DYNLT3/EGR3/ELOVL2/ESRP2/FHL2/FLNB/FOXC1/GJA1/HES1/HR/HSPB8/IGFBP4/IL6ST/IL17RB/KAZN/KLK10/KRT8/KRT18/KRT19/MYC/NBL1/NCOR2/NPY1R/PLAAT3/PMAIP1/PODXL/PTGES/RAB17/RARA/RASGRP1/RBBP8/RETREG1/RHOBTB3/RHOD/RPS6KA2/SCARB1/SCNN1A/SEC14L2/SEMA3B/SLC2A1/SLC7A2/SLC7A5/SLC26A2/SLC27A2/SYT12/TFAP2C/TIPARP/TJP3/TPBG/TPD52L1/TSKU/WWC1/…	67
529	APP_2D_vs_WT_2D_DN	Reactome:Neurexins And Neuroligins	Reactome:Neurexins And Neuroligins	28/1908	57/16866	1.46438058343693e-12	5.61589953748062e-10	5.13303930825787e-10	APBA2/CASK/DLGAP3/DLGAP4/EPB41/GPRIN1/GRIN2B/GRIN2D/GRM1/GRM5/LLGL1/LRRTM1/LRRTM2/LRRTM4/MPP2/MPP3/NLGN1/NLGN4X/NRXN1/NRXN2/NRXN3/SHANK1/SHANK2/STX1A/STXBP1/SYT1/SYT2/SYT7	28
9	APP_2D_vs_WT_2D_UP	Reactome:Neutrophil Degranulation	Reactome:Neutrophil Degranulation	121/2305	468/16866	8.83796112503137e-13	6.94663744427466e-10	5.91058031730168e-10	AGPAT2/AIFM2/AMPD3/ANXA2/AOC1/APRT/ARHGAP9/ARSA/ASAH1/ATP11A/B2M/B4GALT1/BST2/C3/C5AR1/CD44/CD55/CD59/CD63/CHI3L1/CKAP4/CLEC5A/CMTM6/COTL1/CPPED1/CREG1/CRISPLD2/CST3/CSTB/CTSA/CTSC/CTSD/CTSH/CTSS/CTSZ/CYBA/CYBB/CYSTM1/DNAJC3/DPP7/DSN1/DYNLL1/EGFL7/FCER1G/FCN1/FTH1/FTL/FUCA1/FUCA2/GALNS/GGH/GLB1/GRN/GSDMD/GSN/GSTP1/GUSB/HEXB/HLA-A/HMOX2/HVCN1/IQGAP1/IQGAP2/LAMP1/LGALS3/LILRB2/LPCAT1/LYZ/MANBA/MLEC…	121
1604	WT_3D_vs_WT_2D_UP	Reactome:Dopamine Neurotransmitter Release Cycle	Reactome:Dopamine Neurotransmitter Release Cycle	17/1884	23/16866	3.20267542700575e-12	6.81507243450085e-10	6.0391647344083e-10	APBA1/CASK/CPLX1/LIN7A/LIN7B/PPFIA2/PPFIA3/RAB3A/RIMS1/SNAP25/STXBP1/SYN1/SYN2/SYN3/SYT1/TSPOAP1/UNC13B	17
2078	WT_3D_vs_WT_2D_DN	Reactome:Platelet Activation, Signaling And Aggregation	Reactome:Platelet Activation, Signaling And Aggregation	70/2010	254/16866	7.48489346339144e-12	8.19112937888885e-10	6.30306817969805e-10	ABCC4/ACTN1/ACTN4/ADRA2C/ANXA5/APLP2/BCAR1/CALU/CAP1/CD9/CD63/CD109/CLU/CYB5R1/DGKA/ECM1/ENDOD1/F2RL2/F13A1/FCER1G/FLNA/FN1/GAS6/GNA14/IGF2/ISLR/ITGB3/ITPR1/ITPR3/LAMP2/LGALS3BP/LHFPL2/PDGFA/PDGFB/PECAM1/PFN1/PHACTR2/PIK3R6/PRKCD/PRKCH/PROS1/PTPN6/QSOX1/RAC2/RARRES2/RASGRP1/RASGRP2/RHOA/RHOG/RNASE1/SERPINE1/SERPING1/SHC1/SPARC/SRGN/SYK/TAGLN2/TGFB1/TGFB2/TGFB3/THBS1/TIMP1/TIMP3/TLN1/TTF2/TUBA4A/V…	70
2079	WT_3D_vs_WT_2D_DN	GO:Positive Regulation Of Cell Population Proliferation	GO:Positive Regulation Of Cell Population Proliferation	110/2010	483/16866	8.25649929002444e-12	8.89211867981203e-10	6.84247894377965e-10	ACER3/AGT/AIF1/AQP1/AVPR1A/BAMBI/BMP4/BST1/C5AR1/CD47/CD74/CD86/CDKN1A/CIB1/CLCF1/CLEC7A/CLEC11A/CSF1/CSF1R/CTF1/CTSH/CXCL5/DDR2/EDN1/EMP2/EPGN/ERBB3/EREG/FGF10/FN1/FOSL1/FZD9/GAS6/GDNF/GJA1/GPER1/GREM1/GRN/HAS2/HBEGF/HCK/HCLS1/HILPDA/HMGA2/HMOX1/IGF2/IL6/IL6R/IL6ST/IL11/IL31RA/IRS1/ITGAV/ITGAX/KDR/LAMB1/LAMC1/LAMC2/LGMN/LIF/MAPK15/MDK/MDM2/MEIS2/MYC/NAMPT/NKX3-1/NR4A3/OSMR/PDCD10/PDGFA/PDGFB/PDG…	110
530	APP_2D_vs_WT_2D_DN	GO:Neuron Projection Morphogenesis	GO:Neuron Projection Morphogenesis	48/1908	146/16866	2.90535019241338e-12	1.04866051650874e-09	9.58495716729319e-10	ANK3/APLP1/ATL1/BRSK1/BRSK2/CDC42/CELSR2/CNTN4/CTNNA2/CTNND2/DCC/DOCK10/DSCAML1/EPHB2/EPHB3/FARP1/FGFR2/GPM6A/KLF7/LLGL1/LRP2/LRP4/MAP2/MAP4K4/MAP6/MAPK8IP2/NLGN1/NTNG1/NYAP1/NYAP2/PACSIN1/PAK1/PAK3/PAX2/POU4F1/RAB3A/SHANK1/SLC9A6/SLITRK1/SLITRK3/SLITRK5/SRGAP3/TMEM106B/TNIK/TNN/TRIM46/TUNAR/WNT7A	48
531	APP_2D_vs_WT_2D_DN	KEGG:Axon guidance	KEGG:Axon guidance	55/1908	182/16866	3.60618818599519e-12	1.22930948384814e-09	1.12361231900482e-09	ABLIM3/BMPR1B/CAMK2A/CDC42/DCC/DPYSL2/DPYSL5/EFNA1/EFNA3/EFNA5/EFNB1/EPHA3/EPHA5/EPHA7/EPHB2/EPHB3/EPHB6/GDF7/GSK3B/L1CAM/LRRC4C/NEO1/NTNG1/PAK1/PAK3/PAK5/PIK3CA/PIK3R3/PLXNA2/PLXNC1/PTCH1/RAF1/RGMA/RGS3/RND1/ROBO1/ROBO2/ROBO3/SEMA3A/SEMA3D/SEMA3E/SEMA4A/SEMA4C/SEMA5B/SEMA6C/SEMA7A/SLIT1/SRGAP1/SRGAP3/SSH2/TRPC3/TRPC4/TRPC5/UNC5C/WNT5A	55
836	APP_3D_vs_WT_3D_UP	KEGG:GABAergic synapse	KEGG:GABAergic synapse	40/2373	89/16866	1.74098716200978e-12	1.35177980979159e-09	1.15088414499173e-09	ADCY4/ADCY5/ADCY8/CACNA1B/CACNA1C/CACNA1D/CACNA1S/GABBR2/GABRA1/GABRA2/GABRA3/GABRA4/GABRA5/GABRB1/GABRB2/GABRB3/GABRD/GABRE/GABRG1/GABRG2/GAD2/GLS/GNAI1/GNB1/GNB5/GNG4/GNG8/HAP1/KCNJ6/NSF/PLCL1/PRKACA/PRKACB/PRKCA/PRKCB/PRKCG/SLC6A11/SLC12A5/SLC32A1/SLC38A1	40
2080	WT_3D_vs_WT_2D_DN	MSigDB:KRAS Signaling Up	MSigDB:KRAS Signaling Up	59/2010	200/16866	1.63162086740656e-11	1.72977306021148e-09	1.33105912867377e-09	ABCB1/ADAMDEC1/ADGRA2/ADGRL4/AKAP12/ALDH1A3/C3AR1/CMKLR1/CTSS/DCBLD2/DNMBP/DOCK2/DUSP6/EMP1/ENG/EPB41L3/EREG/ERO1A/ETS1/F2RL1/F13A1/FCER1G/GADD45G/GPNMB/GYPC/HBEGF/IGF2/IGFBP3/INHBA/ITGB2/ITGBL1/KCNN4/KLF4/LAPTM5/LAT2/LCP1/LIF/MAFB/MALL/MAP7/MMP9/NGF/NR1H4/NRP1/PDCD1LG2/PECAM1/PLAT/PLAU/PLAUR/PRRX1/PSMB8/SEMA3B/SPARCL1/SPP1/TFPI/TMEM100/TMEM158/TNFRSF1B/VWA5A	59
2081	WT_3D_vs_WT_2D_DN	MSigDB:IL-6/JAK/STAT3 Signaling	MSigDB:IL-6/JAK/STAT3 Signaling	35/2010	87/16866	1.67451895418549e-11	1.74794016986901e-09	1.34503870651984e-09	A2M/BAK1/CCR1/CD9/CD14/CD38/CD44/CSF1/CSF3R/CXCL1/FAS/HMOX1/IFNGR2/IL1R1/IL4R/IL6/IL6ST/IL13RA1/IRF1/ITGA4/ITGB3/LEPR/LTBR/OSMR/PDGFC/PIM1/SOCS3/STAT1/STAT3/TGFB1/TLR2/TNFRSF1A/TNFRSF1B/TNFRSF12A/TNFRSF21	35
2082	WT_3D_vs_WT_2D_DN	GO:Cell-Matrix Adhesion	GO:Cell-Matrix Adhesion	40/2010	109/16866	1.91331724940917e-11	1.96694811170321e-09	1.51356516061714e-09	ADAM9/ADAMTS9/BCAT2/CD34/CD44/CD63/CDH11/COL3A1/COL13A1/CTTN/ECM2/EMILIN1/EMP2/FBLN5/FERMT2/FN1/ITGA1/ITGA3/ITGA4/ITGA5/ITGA6/ITGA7/ITGA8/ITGA11/ITGAL/ITGAM/ITGAV/ITGAX/ITGB1/ITGB2/ITGB3/ITGB4/ITGBL1/NID2/RHOD/SGCE/THSD1/THY1/TRIP6/VCL	40
1605	WT_3D_vs_WT_2D_UP	GO:Regulation Of Trans-Synaptic Signaling	GO:Regulation Of Trans-Synaptic Signaling	21/1884	36/16866	9.68786932713993e-12	1.99279472059268e-09	1.76591161945586e-09	BCR/BTBD9/CACNA1A/CACNA1B/CDKL5/EIF4EBP2/GRIA1/GRIA2/GRIA4/GRID1/GRID2/GRIK2/GRIK3/IQSEC2/LRRC4/LRRC4C/NLGN1/NLGN3/NRG3/RELN/SLC4A8	21
10	APP_2D_vs_WT_2D_UP	Reactome:Collagen Biosynthesis And Modifying Enzymes	Reactome:Collagen Biosynthesis And Modifying Enzymes	33/2305	67/16866	2.97347972867351e-12	2.10343956006364e-09	1.78972179879528e-09	ADAMTS14/BMP1/COL1A1/COL2A1/COL4A1/COL4A2/COL4A3/COL4A4/COL4A5/COL4A6/COL8A2/COL9A1/COL9A2/COL9A3/COL11A1/COL11A2/COL12A1/COL13A1/COL15A1/COL18A1/COL23A1/COL26A1/COLGALT2/CRTAP/P3H1/P3H3/P4HA2/P4HB/PCOLCE2/PLOD1/PLOD3/PPIB/SERPINH1	33
1606	WT_3D_vs_WT_2D_UP	GO:Positive Regulation Of Cell Projection Organization	GO:Positive Regulation Of Cell Projection Organization	41/1884	118/16866	1.0167670337609e-11	2.02402237591564e-09	1.7935839525935e-09	ARHGAP35/CAMK1D/CAMK2B/CARMIL1/CDKL5/CUX1/CUX2/DAB2IP/DLG4/DPYSL3/EPHA3/FUT9/GPC2/KIDINS220/LRRC7/MAP6/MARK2/NCOA2/NDNF/NDRG4/NLGN1/NTRK1/NTRK2/NTRK3/PLXNA1/PLXNA4/PLXNC1/PROM2/PTN/PTPRD/RAPGEF2/RELN/RIT2/ROBO2/ROR1/SLITRK1/SS18L1/STMN2/TIAM1/TOX/ZNF804A	41
532	APP_2D_vs_WT_2D_DN	GO:Regulation Of Neuron Projection Development	GO:Regulation Of Neuron Projection Development	53/1908	174/16866	6.32497696973703e-12	2.04263466770034e-09	1.86700705234121e-09	ALKAL2/ATP1B2/BRSK1/BRSK2/CAMSAP2/CDK5R1/CRMP1/CSMD3/CTNNA2/DCC/DDR1/DPYSL3/EPHA3/EPHB3/FUT9/GPC2/GSK3B/IL1RAPL1/KIDINS220/LRRC4C/LRRC7/MAGI2/MBOAT1/MFSD2A/MT3/NDNF/NDRG4/NLGN1/NOVA2/NTNG1/NTRK2/PAK1/PAK3/PAQR3/PPFIA2/PRAG1/PTK6/PTPRO/PTPRS/RAPGEF2/RTN4R/SEMA3A/SEZ6/SPOCK1/SRCIN1/STMN2/STX1B/TNN/TNR/TOX/WNT5A/ZDHHC15/ZNF804A	53
533	APP_2D_vs_WT_2D_DN	GO:Central Nervous System Development	GO:Central Nervous System Development	73/1908	283/16866	6.85064778783444e-12	2.10177874130761e-09	1.92106586387273e-09	ADAM22/ADGRA2/ADGRG1/ADGRL2/ADGRL3/ALDH5A1/AMIGO1/APLP1/B3GNT5/BRINP3/CA10/CADM2/CDK5R1/CDK5R2/CHD7/CHST8/CNTN1/CNTN4/CNTN6/CYP26C1/DCX/DLL1/DMBX1/DNER/DSCAML1/EPHA7/GRIK1/GRIN1/GRIN2B/GRIN2D/GSX1/HES5/HPCAL4/JARID2/LIG4/MACROH2A2/MARCKS/MARCKSL1/MAST1/MATCAP1/MEIS1/MFSD2A/MSI1/NCOA6/NDRG4/NF1/NFASC/NHLH1/NHLH2/PBX1/PBX3/PCDH18/POU3F3/POU6F1/POU6F2/PTCH1/ROBO2/RTN1/RTN3/SHROOM2/SLC6A17/SLC8A3/SOX…	73
2083	WT_3D_vs_WT_2D_DN	GO:Positive Regulation Of Angiogenesis	GO:Positive Regulation Of Angiogenesis	42/2010	119/16866	2.61749925249641e-11	2.65070633256539e-09	2.03971662095557e-09	ANXA3/AQP1/CD34/CHI3L1/CTSH/CYP1B1/ECM1/EMILIN1/EMILIN2/EMP2/ETS1/FOXC2/GAB1/GATA2/GRN/HK2/HMGA2/HMOX1/HSPB1/HSPB6/ITGA5/ITGAX/ITGB1/KDR/KLF4/MDK/PIK3R6/PKM/PRKD1/PTGIS/RRAS/RUNX1/SERPINE1/SMOC2/SPHK1/THBS1/TNFSF12/TWIST1/VEGFA/VEGFC/WNT5A/ZC3H12A	42
2084	WT_3D_vs_WT_2D_DN	MSigDB:Interferon Alpha Response	MSigDB:Interferon Alpha Response	37/2010	97/16866	2.89308200332223e-11	2.88670020478549e-09	2.22131373629694e-09	B2M/C1S/CASP1/CASP8/CD47/CD74/CSF1/ELF1/HLA-C/IFI35/IFIT2/IFIT3/IFITM1/IFITM2/IFITM3/IL4R/IRF1/LAP3/LGALS3BP/LPAR6/MOV10/NMI/OAS1/PARP9/PARP12/PARP14/PLSCR1/PROCR/PSMB8/PSMB9/PSME1/TAP1/TENT5A/TRIM5/TRIM14/TXNIP/UBA7	37
837	APP_3D_vs_WT_3D_UP	KEGG:Glutamatergic synapse	KEGG:Glutamatergic synapse	46/2373	114/16866	4.31270033343762e-12	3.01371499300621e-09	2.56582971416731e-09	ADCY4/ADCY5/ADCY8/CACNA1C/CACNA1D/DLG4/DLGAP1/GLS/GNAI1/GNAQ/GNAS/GNB1/GNB5/GNG4/GNG8/GRIA1/GRIA2/GRIN1/GRIN2B/GRK2/GRM3/GRM4/GRM5/GRM7/GRM8/ITPR2/KCNJ3/PLCB2/PLCB3/PLCB4/PLD1/PPP3CA/PPP3CC/PPP3R1/PRKACA/PRKACB/PRKCA/PRKCB/PRKCG/SHANK3/SLC1A1/SLC1A2/SLC1A6/SLC17A6/SLC17A7/SLC38A1	46
2085	WT_3D_vs_WT_2D_DN	KEGG:Amoebiasis	KEGG:Amoebiasis	38/2010	102/16866	3.59620198274312e-11	3.53626528303074e-09	2.72115359792615e-09	ACTN1/ACTN4/CD1C/CD14/COL1A1/COL1A2/COL3A1/COL4A1/COL4A2/CXCL1/CXCL2/FN1/GNA14/HSPB1/IL1R1/IL6/ITGAM/ITGB2/LAMA2/LAMA4/LAMA5/LAMB1/LAMB2/LAMB3/LAMC1/LAMC2/LAMC3/PLCB2/PLCB3/PRDX1/SERPINB6/SERPINB9/TGFB1/TGFB2/TGFB3/TLR2/TLR4/VCL	38
838	APP_3D_vs_WT_3D_UP	KEGG:Calcium signaling pathway	KEGG:Calcium signaling pathway	75/2373	240/16866	5.51230974075063e-12	3.50182004257867e-09	2.9813947038012e-09	ADCY4/ADCY8/ASPH/ATP2B1/CACNA1B/CACNA1C/CACNA1D/CACNA1E/CACNA1G/CACNA1I/CACNA1S/CALM1/CAMK1G/CAMK2A/CAMK2B/CAMK2D/CAMK4/CASQ1/CCKBR/EGFR/ERBB3/FGF3/FGF7/FGF17/FGF19/GDNF/GNA14/GNAL/GNAQ/GNAS/GRIN1/GRM5/HGF/HRH2/HTR2A/HTR2C/HTR7/ITPR2/NOS1/NOS2/NTSR1/P2RX2/P2RX5/P2RX6/P2RX7/PDE1C/PDGFA/PDGFB/PDGFC/PDGFRA/PHKA1/PLCB2/PLCB3/PLCB4/PLCD3/PPP3CA/PPP3CC/PPP3R1/PRKACA/PRKACB/PRKCA/PRKCB/PRKCG/PTAFR/RET/R…	75
534	APP_2D_vs_WT_2D_DN	GO:Neuron Projection Development	GO:Neuron Projection Development	56/1908	192/16866	1.11769733587971e-11	3.26580516807518e-09	2.98500822334189e-09	ATCAY/BHLHE22/BHLHE23/BICDL1/BTG2/CAMSAP1/CAMSAP2/CDC42/CDK5R1/CNTN4/CTNND2/DOCK10/EPHB2/EPHB3/FRY/GPM6A/GPM6B/GPRIN1/GPRIN3/GRM7/GSK3B/HDGFL3/L1CAM/MAP2/MAP4K4/MAPT/NEUROD2/NEUROD6/NLGN1/NMNAT2/NYAP1/NYAP2/OLIG1/OLIG2/OLIG3/OPHN1/PACSIN1/PAK1/PAK3/POU4F1/PPP1R9A/RAB6B/RAPGEF2/SAMD14/SHANK1/SLC9A6/SRGAP3/STMN2/STMN4/TBC1D24/TNIK/TUNAR/VASH2/VPS13B/WNT7A/ZFYVE27	56
11	APP_2D_vs_WT_2D_UP	MSigDB:Xenobiotic Metabolism	MSigDB:Xenobiotic Metabolism	65/2305	200/16866	5.81934126076875e-12	3.74236546169801e-09	3.18420988794983e-09	ABCC3/ABHD6/ACOX2/ALDH2/ALDH3A1/ALDH9A1/APOE/ATOH8/BCAR1/BLVRB/CA2/CASP6/CAT/CBR1/CDO1/CES1/CFB/CYP2S1/CYP27A1/DCXR/DDC/ECH1/EPHX1/FAH/FBLN1/FBP1/FMO1/GCLC/GSR/GSS/GSTO1/HMOX1/HSD17B2/IGFBP4/KYNU/LCAT/LPIN2/MAN1A1/MCCC2/NDRG2/NINJ1/NMT1/NQO1/PC/PDLIM5/PGD/PROS1/PTGDS/PTGES/PTGR1/PYCR1/RAP1GAP/RBP4/REG1A/SAR1B/SERPINE1/SERTAD1/SHMT2/SLC1A5/TMEM176B/TNFRSF1A/TPST1/TYR/UPP1/XDH	65
535	APP_2D_vs_WT_2D_DN	Reactome:Neurotransmitter Receptors And Postsynaptic Signal Transmission	Reactome:Neurotransmitter Receptors And Postsynaptic Signal Transmission	54/1908	182/16866	1.25241567419681e-11	3.49310117130528e-09	3.19276110627779e-09	ACTN2/ADCY2/ADCY5/ADCY7/AP2B1/ARHGEF7/CACNG2/CACNG3/CAMK2A/CAMK4/CAMKK2/CASK/CHRNA1/CHRNA4/CHRNB2/ERBB4/GABBR2/GABRA3/GABRB2/GABRB3/GABRG2/GLRA2/GLRA3/GNG2/GNG3/GNG4/GPRIN1/GRIA2/GRIA4/GRIK1/GRIK3/GRIK5/GRIN2B/GRIN2D/GRIP2/KCNJ3/KCNJ9/LLGL1/LRRC7/MAPT/MPP2/MPP3/MYO6/NBEA/NCALD/NEFL/NRGN/PLCB1/PPM1E/PRKAB1/PRKAB2/PRKAR2B/PRKCG/PRKX	54
536	APP_2D_vs_WT_2D_DN	Reactome:Neurotransmitter Release Cycle	Reactome:Neurotransmitter Release Cycle	25/1908	50/16866	1.40370528093454e-11	3.74484156687579e-09	3.42285663012321e-09	ABAT/ALDH5A1/CASK/GAD1/GAD2/PPFIA2/PPFIA3/RAB3A/RIMS1/SH2D3C/SLC1A1/SLC1A7/SLC6A1/SLC6A11/SLC18A3/SLC32A1/SNAP25/STX1A/STXBP1/SYN1/SYN3/SYT1/TSPOAP1/UNC13B/VAMP2	25
1607	WT_3D_vs_WT_2D_UP	GO:Regulation Of Synaptic Transmission, Glutamatergic	GO:Regulation Of Synaptic Transmission, Glutamatergic	26/1884	55/16866	2.10012118039689e-11	4.00166035833198e-09	3.54606445454283e-09	CACNG2/CACNG8/CDK5/DGKI/DRD2/GRIK3/GRIN1/GRIN2A/GRIN2B/GRIN2C/GRM1/GRM2/GRM3/GRM4/GRM7/HOMER1/MAPK8IP2/MEF2C/NLGN1/NLGN3/NRXN1/PLPPR4/RELN/SYT1/TNF/UNC13A	26
1608	WT_3D_vs_WT_2D_UP	GO:Positive Regulation Of Excitatory Postsynaptic Potential	GO:Positive Regulation Of Excitatory Postsynaptic Potential	16/1884	22/16866	2.13992532531122e-11	4.00166035833198e-09	3.54606445454283e-09	CUX2/DLG4/GRIN1/GRIN2A/GRIN2B/GRIN2C/NLGN1/NLGN3/NRXN1/PRKCZ/RELN/RIMS1/RIMS2/SHANK1/STX1B/WNT7A	16
1609	WT_3D_vs_WT_2D_UP	GO:Synapse Organization	GO:Synapse Organization	43/1884	131/16866	2.74948650199057e-11	4.99031800111289e-09	4.42216172688577e-09	ANK3/APBB2/CBLN1/CDK5/CNTN2/CTNND2/DNER/DNM3/DRD2/DSCAM/GPHN/GPM6A/KIRREL3/L1CAM/LRFN5/LRRC4/LRRC4B/LRRC4C/MAPT/NLGN1/NLGN3/NRXN1/NRXN2/NTNG1/PAK3/PCDHB3/PPFIA2/PPFIA3/PTPRD/PTPRS/RAB39B/SEMA3E/SHANK2/SLC6A1/SLC8A2/SLC8A3/SLITRK1/SLITRK6/SNCB/UNC13A/UNC13B/WNT7B/ZC4H2	43
1610	WT_3D_vs_WT_2D_UP	GO:Regulation Of DNA-templated Transcription	GO:Regulation Of DNA-templated Transcription	304/1884	1922/16866	3.18007927855808e-11	5.49209109232302e-09	4.866807089974e-09	ACTL6B/ACVR1B/ACVR2B/ADRA2A/APBB1/APBB2/ARID1A/ARID1B/ARID2/ARID3B/ARRB1/ASCL1/ASIC2/ATF2/ATF7IP/ATXN7L3/BACH2/BARHL2/BASP1/BAZ2B/BCL7A/BCL11A/BCOR/BEND5/BICRAL/BIRC5/BMAL1/BRD1/BRD3/BTG1/BTRC/CAMK4/CAMKK2/CAMTA1/CBFA2T3/CBX4/CBX5/CCNT2/CDK5/CDK5R1/CDK18/CDKN1B/CEBPG/CENPF/CHD3/CHD7/CITED2/COMMD7/CREB1/CREB5/CSRNP2/CSRNP3/CTBP2/CTCF/CUX1/DAB2IP/DACH1/DEPDC1/DMBX1/DMRTA2/DPF1/DPF3/DYRK1A/E2F1/E2F2…	304
1611	WT_3D_vs_WT_2D_UP	GO:Neurotransmitter Transport	GO:Neurotransmitter Transport	25/1884	52/16866	3.20394229984814e-11	5.49209109232302e-09	4.866807089974e-09	BRSK1/GRM4/LIN7A/LIN7B/NRXN1/NRXN2/PPFIA3/PTPRN2/SLC1A1/SLC1A2/SLC1A3/SLC1A6/SLC17A6/SLC17A7/SLC32A1/SLC38A1/SNAP25/SNPH/STXBP1/SYN1/SYN2/SYN3/SYNJ1/SYT1/UNC13A	25
1612	WT_3D_vs_WT_2D_UP	KEGG:Dopaminergic synapse	KEGG:Dopaminergic synapse	43/1884	132/16866	3.6426251129381e-11	5.91985464611183e-09	5.24586902857183e-09	ADCY5/AKT3/ARRB1/ATF2/CACNA1A/CACNA1B/CACNA1D/CALM1/CALM3/CAMK2B/CREB1/CREB5/DRD2/DRD4/FOS/GNAL/GNAO1/GNAQ/GNG2/GNG3/GNG4/GNG7/GNG11/GRIA1/GRIA2/GRIA4/GRIN2A/GRIN2B/GSK3B/KCNJ5/KCNJ9/KIF5A/MAPK8/MAPK9/MAPK10/PPP1R1B/PPP2R2B/PPP2R2C/PPP2R3A/PPP2R5B/PPP3CB/PRKACB/PRKCB	43
1613	WT_3D_vs_WT_2D_UP	Reactome:Transcriptional Regulation By MECP2	Reactome:Transcriptional Regulation By MECP2	27/1884	60/16866	3.645348834099e-11	5.91985464611183e-09	5.24586902857183e-09	AGO4/CALM1/CAMK2B/CAMK4/CREB1/CRH/DGCR8/FOXG1/GAD1/GAD2/GPRIN1/GRIA2/GRIN2A/GRIN2B/HDAC2/HIPK2/LBR/MECP2/MEF2C/OPRK1/OPRM1/PTPN4/RBFOX1/TNRC6A/TNRC6B/TNRC6C/TRPC3	27
2086	WT_3D_vs_WT_2D_DN	GO:Negative Regulation Of Cellular Process	GO:Negative Regulation Of Cellular Process	116/2010	537/16866	7.83397327786654e-11	7.59335838433206e-09	5.84308382830346e-09	ADAMDEC1/ADAMTS1/ALOX5/ANXA6/APLP2/APOBEC3B/APOBEC3C/APOBEC3F/APOBEC3G/BARD1/BCL6/BMP4/BRINP3/CCDC85B/CCN2/CD164/CDKN1A/CDKN2A/CDKN2B/CIB1/CLMN/CLU/COL18A1/CRYAA/CRYAB/CXCL1/CYP1B1/DACT2/DCBLD2/DCSTAMP/EMILIN1/ENO1/ENPP1/ERBB3/EREG/ETS1/FBLN1/FRZB/FTH1/GJA1/GPER1/GPNMB/GTPBP4/HSPA1A/HSPA1B/IFI35/IFIT3/IFITM1/IGFBP3/IGFBP6/IGFBP7/IL6/INHBA/IRF1/ITGA1/KANK2/KLF10/LILRB1/LMNA/LPCAT3/LPXN/MDK/MYBL1/M…	116
2087	WT_3D_vs_WT_2D_DN	Reactome:ECM Proteoglycans	Reactome:ECM Proteoglycans	26/2010	55/16866	9.04802020726277e-11	8.58467294941138e-09	6.60589967483698e-09	ASPN/BGN/COL9A3/COMP/DCN/FMOD/HAPLN1/HSPG2/ITGA7/ITGA8/ITGAV/ITGAX/ITGB1/ITGB3/LAMA2/LAMA4/LAMA5/LAMB1/LAMC1/LUM/MATN3/SERPINE1/SPARC/TGFB1/TGFB2/TGFB3	26
2088	WT_3D_vs_WT_2D_DN	GO:Positive Regulation Of Multicellular Organismal Process	GO:Positive Regulation Of Multicellular Organismal Process	91/2010	387/16866	9.10974874513809e-11	8.58467294941138e-09	6.60589967483698e-09	AGPAT2/AGT/APLP2/APOE/AVPR1A/BAMBI/BMP1/BMP4/CADM1/CAV1/CCDC88B/CEBPB/CMKLR1/COL1A1/DAB2/DCSTAMP/ENO1/EPAS1/EREG/F2RL1/FABP5/FERMT2/FGR/FOXC1/FOXD1/FOXJ1/FST/GADD45G/GAPDH/GAS6/GDNF/GJA1/GLIPR2/GRPR/HILPDA/IFI16/IL4R/IL6/INHBA/INHBB/ITGAX/ITK/KDM3A/LCP1/LEPR/LILRB2/LOXL2/MDK/MUC1/NFAM1/NIBAN2/NMB/OTX2/PAX8/PDGFB/PDGFC/PLA2R1/PLAAT4/PRKCH/PTGER4/SCD/SERPINE1/SHH/SIX1/SIX4/SLC11A1/SNAI1/SOX8/SPP1/S…	91
1614	WT_3D_vs_WT_2D_UP	GO:Glutamate Receptor Signaling Pathway	GO:Glutamate Receptor Signaling Pathway	20/1884	35/16866	5.12513033829111e-11	8.10953315835754e-09	7.18624888189536e-09	CDK5R1/CPEB4/GNAQ/GRIA2/GRIA4/GRID2/GRIK2/GRIK3/GRIN1/GRIN2A/GRIN2B/GRIN2C/GRM1/GRM2/GRM3/GRM4/GRM7/HOMER1/HOMER2/KCNB1	20
537	APP_2D_vs_WT_2D_DN	GO:Neuron Development	GO:Neuron Development	47/1908	150/16866	3.29399816637307e-11	8.42165531202715e-09	7.69755360984023e-09	ADCYAP1/ASCL1/ATCAY/ATP8A2/BICDL1/BTG2/CAMSAP1/CDK5R1/CNTN4/EPHA5/FRY/GLI2/GPM6A/GPRIN1/GPRIN3/GSK3B/HDGFL3/HS6ST1/INSM1/L1CAM/MAP2/MAPT/MYT1L/NLGN1/NOVA2/NTRK2/OPHN1/PBX1/PBX3/PHOX2B/POU3F2/POU4F1/PPP1R9A/RAB6B/RAPGEF2/ROBO2/SAMD14/SRRM4/STMN2/STMN4/TBC1D24/TENM2/TENM4/TGFB2/VPS13B/WNT5A/ZFYVE27	47
839	APP_3D_vs_WT_3D_UP	GO:Anterograde Trans-Synaptic Signaling	GO:Anterograde Trans-Synaptic Signaling	65/2373	199/16866	1.66265405895223e-11	9.68218880329846e-09	8.2432638080684e-09	APBA1/BSN/CACNA1B/CACNA1E/CHRM4/CHRNA2/CHRNA3/CPLX1/DLG1/DLG2/DLG4/DLGAP1/DOC2A/DTNA/GABBR2/GABRB1/GABRB2/GABRB3/GABRD/GAD2/GPR176/GRIA1/GRIA2/GRIN1/GRIN2B/GRM3/GRM4/GRM7/HCRTR2/HRH2/HRH3/HTR1A/HTR1B/HTR1E/HTR2A/HTR2C/HTR7/KCNA1/KCND2/KCNIP2/KCNQ3/NLGN1/NPTX1/NPY5R/NRXN2/NTSR1/PCDHB2/PDE7B/PDYN/PNOC/PTCHD1/RIT2/RPS6KA2/SCN2B/SLC1A1/SLC1A2/SLC1A6/SLC12A5/SLC12A7/SNAP25/SNCA/SNCB/SYN1/SYN2/SYT10	65
2089	WT_3D_vs_WT_2D_DN	GO:Negative Regulation Of Cytokine Production	GO:Negative Regulation Of Cytokine Production	53/2010	178/16866	1.18859637334811e-10	1.10474334152972e-08	8.50099208623883e-09	ANXA1/ANXA4/APLP2/AXL/BCL3/CD34/CD84/CD274/CEACAM1/CMKLR1/ELF4/F2RL1/FCGR2B/FN1/FOXJ1/GAS6/GBA1/GBP1/GPNMB/HLA-DRB1/IL6/INHBA/INHBB/IRAK3/JAK3/KLF4/LAPTM5/LILRB1/NCKAP1L/NMB/NR1H4/PDCD1LG2/PRNP/PTGER4/PTPN6/PTPN22/PTPRC/RPS6KA4/SIRPA/SLC2A10/SLC11A1/SRGN/SSC5D/THBS1/TLR4/TLR6/TNFRSF21/TNFSF4/TWSG1/TYROBP/VSIR/ZC3H12A/ZFP36	53
840	APP_3D_vs_WT_3D_UP	Reactome:Signaling By Receptor Tyrosine Kinases	Reactome:Signaling By Receptor Tyrosine Kinases	125/2373	496/16866	1.86991297390045e-11	1.00515014320126e-08	8.55769079229582e-09	ABI2/ADAM12/ALK/APOE/ARC/ATP6V1A/ATP6V1B2/ATP6V1E1/ATP6V0B/ATP6V0D1/ATP6V0E2/BCAR1/CALM1/CAV1/CD274/CDK5R1/CDK5R2/CLTC/COL4A1/COL9A2/COL9A3/CXCL12/CYBA/CYBB/CYFIP2/DUSP4/DUSP6/DUSP7/EGFR/EGR1/EGR2/EGR3/ERBB3/F3/FGF3/FGF7/FGF13/FGF17/FGF19/FOSB/FRS3/GABRA1/GABRB1/GABRB2/GABRB3/GABRG2/GDNF/GFAP/GRB10/GRIN2B/HBEGF/HRAS/HSP90AA1/HSPB1/ID1/ID3/IRS1/IRS4/ITGA2/ITGA3/ITPR2/KITLG/LAMA5/LAMB1/LAMB3/LAMC1/…	125
2090	WT_3D_vs_WT_2D_DN	GO:Positive Regulation Of Apoptotic Process	GO:Positive Regulation Of Apoptotic Process	70/2010	270/16866	1.53739169912612e-10	1.40962198359064e-08	1.08470310493109e-08	AIFM2/ANKRD1/ANO6/BAK1/BARD1/BAX/BCL6/BCL10/BMP4/BNIP3/CASP8/CLU/CTSD/CTSH/CTSK/CTSL/CTSS/CYP1B1/DUSP6/EMILIN1/EMILIN2/FAM162A/FANK1/FAS/FRZB/FZD9/GADD45A/GADD45B/GADD45G/GPER1/GRN/HTRA1/IFIT2/IGFBP3/IL6/ITGA6/ITGB1/LATS2/LGALS1/LILRB1/MAP3K5/MAP3K20/NKX3-1/NUPR1/PAWR/PHLDA1/PHLDA3/PIDD1/PMAIP1/PRNP/PTGIS/RARG/SFRP4/SIK1/SMPD1/SQSTM1/STK3/STK17A/STK17B/TGFB2/TGFB3/TGM2/TNFRSF10A/TNFRSF10B/TNFRSF1…	70
2091	WT_3D_vs_WT_2D_DN	MSigDB:Estrogen Response Late	MSigDB:Estrogen Response Late	57/2010	200/16866	1.59680082387199e-10	1.44457247866286e-08	1.11159748581124e-08	ACOX2/ADD3/ALDH3A2/ALDH3B1/ASS1/BLVRB/CAV1/CCND1/CD9/CD44/CDH1/CHPT1/CISH/CXCL12/CXCL14/DHCR7/DYNLT3/ELOVL5/EMP2/FABP5/FDFT1/FKBP5/FLNB/FOXC1/GPER1/HSPB8/IGFBP4/IL6ST/IMPA2/KLF4/KRT19/LAMC2/LSR/MDK/MEST/MICB/MYOF/PAPSS2/PERP/PLAAT3/PPIF/PRSS23/PTPN6/RAB31/S100A9/SCARB1/SEMA3B/SERPINA5/SGK1/SLC26A2/SLC29A1/TFAP2C/TFF3/TPBG/TPD52L1/WFS1/ZFP36	57
1615	WT_3D_vs_WT_2D_UP	KEGG:Axon guidance	KEGG:Axon guidance	52/1884	182/16866	8.7752192783212e-11	1.353796954163e-08	1.19966484607575e-08	ABLIM3/BOC/CAMK2B/CDK5/CXCR4/DCC/DPYSL5/EFNA2/EFNB1/EPHA3/EPHA4/EPHA5/EPHA7/EPHA8/EPHB1/EPHB2/EPHB6/GSK3B/L1CAM/LRRC4/LRRC4C/NCK2/NTNG1/PAK1/PAK3/PAK5/PAK6/PARD6A/PIK3R3/PLXNA1/PLXNA4/PLXNC1/PPP3CB/PRKCZ/PTCH1/RAC3/ROBO2/SEMA3E/SEMA3F/SEMA4D/SEMA6A/SEMA6B/SEMA6C/SEMA6D/SLIT1/SRC/SRGAP1/SRGAP3/SSH2/TRPC3/UNC5C/UNC5D	52
1402	APP_3D_vs_WT_3D_DN	Reactome:Mitotic Prometaphase	Reactome:Mitotic Prometaphase	54/1956	186/16866	8.15169080258191e-11	1.29552237242985e-08	1.20695252525006e-08	AURKB/BIRC5/BUB1B/BUB3/CCNB1/CCNB2/CDC20/CDCA5/CDCA8/CENPE/CENPF/CENPH/CENPI/CENPJ/CENPL/CENPU/CEP57/CEP152/CEP192/CEP290/CETN2/CLIP1/CNTRL/CSNK2A2/HAUS5/HAUS6/INCENP/KIF2C/KNL1/KNTC1/MAD2L1/NCAPD2/NCAPG/NCAPH/NDC80/NDE1/NEDD1/NEK2/NEK9/NINL/NUF2/NUMA1/NUP107/ODF2/PLK1/PLK4/RCC2/RPS27/SDCCAG8/SKA2/SMC4/SPC24/ZWILCH/ZWINT	54
1616	WT_3D_vs_WT_2D_UP	MSigDB:Mitotic Spindle	MSigDB:Mitotic Spindle	55/1884	199/16866	1.02680976187448e-10	1.52010401941029e-08	1.34703756634793e-08	ABR/ALMS1/ARHGAP27/ARHGEF7/ARL8A/AURKA/BCR/BIN1/BIRC5/CCDC88A/CCNB2/CDC42EP4/CENPF/CEP57/CLASP1/CLIP1/CLIP2/DOCK4/DYNLL2/EPB41/ESPL1/FGD4/FGD6/HOOK3/KIF1B/KIF2C/KIF3B/KIF3C/KIF4A/KIF11/KIF15/KLC1/LMNB1/MAP1S/MARK4/MID1/NCK2/NEK2/NF1/NIN/PIF1/PLK1/PREX1/RABGAP1/RAPGEF5/RAPGEF6/RASA2/RASAL2/SHROOM2/SSH2/TIAM1/TOP2A/TPX2/TRIO/WASF1	55
1617	WT_3D_vs_WT_2D_UP	GO:Learning	GO:Learning	22/1884	43/16866	1.03458708175712e-10	1.52010401941029e-08	1.34703756634793e-08	BRSK1/CHRNB2/CNTNAP2/DLG4/DRD2/EPHB2/FGF13/INSR/MAPK8IP2/NLGN3/NPAS4/NRXN1/NRXN3/NTRK2/PPP3CB/PTN/SHANK1/SHANK2/SLC6A1/SLC8A2/SLC8A3/SYNJ1	22
538	APP_2D_vs_WT_2D_DN	GO:Cell Morphogenesis Involved In Neuron Differentiation	GO:Cell Morphogenesis Involved In Neuron Differentiation	31/1908	77/16866	6.20999370245253e-11	1.52418085432995e-08	1.39313037670177e-08	ANK3/APLP1/ATL1/BRSK1/BRSK2/CELSR2/CNTN4/CTNNA2/DCC/DSCAML1/FARP1/FGFR2/KLF7/LLGL1/LRP4/MAP2/MAP6/MAPK8IP2/MFSD2A/NTNG1/OPHN1/PAK3/PAX2/POU4F1/RAB3A/SLITRK1/SLITRK3/SLITRK5/TMEM106B/TRIM46/WNT7A	31
2092	WT_3D_vs_WT_2D_DN	Reactome:Signaling By Interleukins	Reactome:Signaling By Interleukins	101/2010	453/16866	2.14352308857363e-10	1.91365844157527e-08	1.47255879769047e-08	ALOX5/ANXA1/ANXA2/BCL6/CASP1/CASP8/CCL2/CCND1/CCR1/CCR5/CD4/CD86/CDKN1A/CEBPD/CISH/CLCF1/COL1A2/CSF1/CSF1R/CSF3R/CTF1/CXCL1/CXCL2/DUSP6/F13A1/FN1/FPR1/GDNF/GSDMD/GSTO1/HCK/HMOX1/HSPA8/ICAM1/IKBIP/IL1R1/IL1RAP/IL4R/IL6/IL6R/IL6ST/IL11/IL13RA1/IL13RA2/IL16/IL27RA/IL31RA/IL32/INPP5D/IRAK1/IRAK3/IRS1/ITGAM/ITGAX/ITGB1/ITGB2/JAK3/LAMA5/LIF/MMP1/MMP2/MMP9/MSN/MUC1/MYC/NFKB2/NLRC5/NLRX1/NOD1/OPRD1/OSMR/…	101
1618	WT_3D_vs_WT_2D_UP	GO:Neuron Migration	GO:Neuron Migration	25/1884	55/16866	1.48067581159252e-10	2.12494196124127e-08	1.88301366982207e-08	ASTN1/ASTN2/AUTS2/CDK5/CDK5R1/CDKL5/DCC/DCX/DISC1/DNER/FGF13/GPM6A/MARK1/MARK2/MDGA1/MEF2C/NAV1/NDNF/NELL1/NTRK2/RAPGEF2/RELN/SEMA3E/SH3RF1/TUBB2B	25
2093	WT_3D_vs_WT_2D_DN	GO:Positive Regulation Of Vasculature Development	GO:Positive Regulation Of Vasculature Development	37/2010	104/16866	3.0344390912527e-10	2.67385314729215e-08	2.05752807827934e-08	ANXA3/AQP1/CD34/CHI3L1/CTSH/CYP1B1/ECM1/EMILIN1/EMILIN2/EMP2/ETS1/GAB1/GATA2/GRN/HK2/HMGA2/HMOX1/HSPB1/HSPB6/ITGAX/ITGB1/KDR/PIK3R6/PRKD1/PTGIS/RRAS/RUNX1/SERPINE1/SMOC2/SPHK1/THBS1/TNFSF12/TWIST1/VEGFA/VEGFC/WNT5A/ZC3H12A	37
1403	APP_3D_vs_WT_3D_DN	GO:Neuron Differentiation	GO:Neuron Differentiation	51/1956	173/16866	1.48110161605876e-10	2.29782336434259e-08	2.1407300801531e-08	ANOS1/ASCL1/ATP2B2/BHLHE23/BRINP3/BRSK2/EN1/EN2/EPHA5/ERBB2/ERBB4/FZD7/FZD10/GLI2/GSX1/HS6ST1/ID2/INSM1/IRX1/IRX2/IRX3/IRX4/IRX5/IRX6/LHX1/LHX5/LMX1A/LMX1B/LRP6/MYO7A/NEUROD4/NRBP2/NTRK2/OTP/PBX3/PCSK9/PHOX2B/POU3F2/POU4F2/PPT1/PTF1A/SALL1/SPINK5/TENM2/TGFBR1/WNT3/WNT5A/WNT7A/WNT7B/WNT8B/WNT9B	51
841	APP_3D_vs_WT_3D_UP	KEGG:MAPK signaling pathway	KEGG:MAPK signaling pathway	84/2373	294/16866	5.64579182990053e-11	2.81805666481035e-08	2.39924927989457e-08	ANGPT4/CACNA1B/CACNA1C/CACNA1D/CACNA1E/CACNA1G/CACNA1I/CACNA1S/CACNA2D2/CACNG5/CACNG8/DDIT3/DUSP1/DUSP4/DUSP5/DUSP6/DUSP7/DUSP8/DUSP9/EFNA3/EFNA5/EGFR/EPHA2/ERBB3/FGF3/FGF7/FGF17/FGF19/FLNB/GADD45A/GADD45B/HGF/HRAS/HSPA1A/HSPA1B/HSPA1L/HSPA6/HSPB1/IL1RAP/IRAK1/KITLG/MAP2K1/MAP2K3/MAP2K4/MAP2K6/MAP3K6/MAP3K20/MAP4K1/MAP4K2/MAPK9/MAPKAPK2/MAPT/MECOM/MEF2C/MRAS/MYC/NFATC1/PDGFA/PDGFB/PDGFC/PDGFRA/PP…	84
842	APP_3D_vs_WT_3D_UP	MSigDB:Epithelial Mesenchymal Transition	MSigDB:Epithelial Mesenchymal Transition	64/2373	200/16866	6.40014861169209e-11	2.98161589990029e-08	2.53850104935324e-08	ADAM12/ANPEP/CALD1/CAP2/CDH6/COL1A1/COL4A1/COL5A3/COL8A2/CTHRC1/CXCL8/CXCL12/DAB2/DCN/DKK1/ECM1/ELN/ENO2/FBLN1/FBLN2/FBN1/FBN2/FN1/FUCA1/FZD8/GADD45A/GADD45B/GEM/GJA1/HTRA1/INHBA/ITGA2/LAMC1/LAMC2/LGALS1/LOX/LOXL1/MAGEE1/MEST/MMP2/MSX1/NID2/NOTCH2/PCOLCE/PDLIM4/PMEPA1/PRRX1/PVR/RHOB/SCG2/SDC1/SERPINE1/SERPINE2/SFRP1/SGCD/SLIT2/SLIT3/SNTB1/SPOCK1/SPP1/TIMP3/TNC/TNFRSF12A/VEGFA	64
12	APP_2D_vs_WT_2D_UP	MSigDB:Inflammatory Response	MSigDB:Inflammatory Response	63/2305	200/16866	5.49914603122252e-11	3.24174658540567e-08	2.75825587776582e-08	ADM/AHR/APLNR/ATP2B1/AXL/BST2/C5AR1/CCL2/CCL22/CCR7/CD40/CD55/CHST2/CLEC5A/CXCL6/CXCL8/CYBB/EDN1/EMP3/FZD5/GPC3/GPR183/HIF1A/ICAM1/IFITM1/IL1B/IL4R/IL7R/IRAK2/IRF1/KCNJ2/LAMP3/LY6E/LYN/MARCO/MMP14/MYC/NAMPT/NDP/NFKB1/NFKBIA/OLR1/OSM/OSMR/P2RX4/PCDH7/PIK3R5/PLAUR/PTPRE/RASGRP1/RHOG/SELENOS/SERPINE1/SGMS2/SLC4A4/SLC7A1/SLC7A2/SPHK1/TAPBP/TIMP1/TNFRSF1B/TNFSF10/TPBG	63
2094	WT_3D_vs_WT_2D_DN	IPA:Pulmonary Fibrosis Idiopathic Signaling Pathway	IPA:Pulmonary Fibrosis Idiopathic Signaling Pathway	35/2010	96/16866	4.22606237874456e-10	3.6761324666387e-08	2.82878129535399e-08	ACTA2/ADAMTS1/AJUBA/AXL/BAX/CAV1/CCN2/CCND1/CDH1/COL1A1/COL3A1/EDN1/EDNRA/EPHB4/FN1/IL6/IL6ST/IL11/IL13RA1/ITGB1/LPAR1/MMP2/MMP9/MUC1/PDGFRB/PLAU/PMAIP1/RHOA/SERPINE1/SNAI1/STAT3/STAT6/TGFA/THBS1/TP53	35
1619	WT_3D_vs_WT_2D_UP	GO:Cell Morphogenesis Involved In Neuron Differentiation	GO:Cell Morphogenesis Involved In Neuron Differentiation	30/1884	77/16866	2.41283332141002e-10	3.38399873327756e-08	2.99872466620217e-08	ANK3/APBB1/ATL1/BRSK1/BRSK2/BTBD3/CDK5/CNTN4/CTNNA2/DCC/DRD2/DSCAML1/FGFR2/KLF7/MAP1S/MAP2/MAP6/MAPK8IP2/MEF2C/NTNG1/PAK3/PAX2/PLPPR4/RAB3A/SHTN1/SLITRK1/SLITRK5/SLITRK6/SPTBN4/WNT7A	30
1620	WT_3D_vs_WT_2D_UP	GO:Regulation Of Dendrite Development	GO:Regulation Of Dendrite Development	21/1884	41/16866	2.68619113156787e-10	3.60358379845768e-08	3.1933095946213e-08	BCL11A/CAMK1D/CAMSAP2/CDKL5/CHRNA3/CHRNB2/COBL/CSMD3/DAB2IP/DCC/GSK3B/HECW1/HECW2/LZTS1/MARK1/NEDD4L/PTN/SARM1/SEMA4D/SEZ6/TNIK	21
1621	WT_3D_vs_WT_2D_UP	GO:Synaptic Vesicle Exocytosis	GO:Synaptic Vesicle Exocytosis	21/1884	41/16866	2.68619113156787e-10	3.60358379845768e-08	3.1933095946213e-08	CDK5/CPLX1/CPLX2/CPLX4/DNAJC5/DOC2B/PCLO/RAB3A/RIMS1/RIMS2/RIMS3/RIMS4/SNAP25/SNPH/STX1B/SYT1/SYT2/SYT4/SYT5/UNC13A/UNC13B	21
13	APP_2D_vs_WT_2D_UP	MSigDB:Reactive Oxygen Species Pathway	MSigDB:Reactive Oxygen Species Pathway	26/2305	49/16866	7.04707670086016e-11	3.83469389091421e-08	3.26276798182335e-08	ATOX1/CAT/FES/FTL/G6PD/GCLC/GCLM/GLRX2/GPX3/GPX4/GSR/HMOX2/LSP1/MSRA/NDUFB4/NQO1/PDLIM1/PRDX1/PRDX4/PRDX6/PRNP/SELENOS/SOD1/SOD2/TXN/TXNRD1	26
1622	WT_3D_vs_WT_2D_UP	Reactome:GABA Synthesis, Release, Reuptake And Degradation	Reactome:GABA Synthesis, Release, Reuptake And Degradation	14/1884	19/16866	3.03812172417168e-10	3.98898918294966e-08	3.53483591423782e-08	ABAT/ALDH5A1/CPLX1/DNAJC5/GAD1/GAD2/RAB3A/RIMS1/SLC6A1/SLC6A11/SLC32A1/SNAP25/STXBP1/SYT1	14
1404	APP_3D_vs_WT_3D_DN	Reactome:Cell Cycle, Mitotic	Reactome:Cell Cycle, Mitotic	110/1956	523/16866	2.54186966246313e-10	3.85181923735111e-08	3.58848527378822e-08	AAAS/AJUBA/AURKA/AURKB/BIRC5/BUB1B/BUB3/CCNA2/CCNB1/CCNB2/CCND1/CDC6/CDC7/CDC14A/CDC20/CDC25C/CDCA5/CDCA8/CDK2/CDK6/CDKN1C/CDKN2C/CDT1/CENPE/CENPF/CENPH/CENPI/CENPJ/CENPL/CENPU/CEP57/CEP152/CEP192/CEP290/CETN2/CHMP2B/CLIP1/CNTRL/CSNK2A2/DHFR/E2F1/E2F2/E2F5/ESPL1/FEN1/FOXM1/GINS2/GTSE1/H2AC6/H2AX/H2BC21/HAUS5/HAUS6/HDAC1/INCENP/KIF2C/KIF20A/KIF23/KNL1/KNTC1/LMNA/LMNB1/LRIG1/MAD2L1/MAU2/MCM5/MCM7/M…	110
2095	WT_3D_vs_WT_2D_DN	GO:Positive Regulation Of Cell Differentiation	GO:Positive Regulation Of Cell Differentiation	71/2010	283/16866	5.502387019095e-10	4.72578429424804e-08	3.63648762354579e-08	ADRA2C/AGT/BAMBI/BMP4/BRINP3/CCN2/CD34/CEACAM1/CEBPB/CMKLR1/COL1A1/CSF1/DAB2/DDR2/DLX1/DLX2/FBN2/FERMT2/FES/FOXC1/FRZB/GDF5/GDF6/GDNF/GJA1/GLIPR2/HGF/HOXB4/IFITM1/IGFBP3/IL6/IL6R/IL6ST/KCTD11/KDR/LAMA2/LAMB1/LAMB2/LAMC1/LCP1/LOXL2/MDK/MEDAG/NGF/NID1/PAX8/PLA2G3/PPP1R13L/PRKCH/PRKD1/RARRES2/RBM24/RHOA/RRAS/RUNX2/SLC6A6/SNAI1/TENT5A/TGFB1/TGFB1I1/TGFB2/TGFB3/TGFBR2/TMEM64/TMEM100/TMEM119/TWIST1/WWT…	71
843	APP_3D_vs_WT_3D_UP	GO:Regulation Of Cell Migration	GO:Regulation Of Cell Migration	111/2373	434/16866	9.94958921234151e-11	4.34548308849015e-08	3.69967619922067e-08	ACE/ACVR1/ADRA2A/AMOTL2/ANXA1/BCAR1/BMP2/BST2/CAMK2A/CAMK2B/CAV1/CD74/CDH1/CEMIP/CLDN3/CLDN4/CNTN1/COL1A1/CPNE3/CTNNA2/CTSH/CXCL12/CYP1B1/CYRIB/DAB2/DRD2/DUSP22/EGFR/EMILIN1/EPHA2/EPPK1/F7/FAM83H/FAM107A/FAM110C/FGF3/FGF7/FGF17/FGF19/FRMD5/FZD4/GPNMB/GTPBP4/HBEGF/HGF/HRAS/IGFBP5/IGSF10/ING2/ITGA6/ITGAX/KANK1/KIF2A/KIF26A/LAMB1/LAMC2/LGR6/MACF1/MAPK15/MDK/MGAT5/MYADM/NAV3/NOG/NTNG2/OSGIN1/PDGFA/PD…	111
1623	WT_3D_vs_WT_2D_UP	GO:Regulation Of Dendrite Morphogenesis	GO:Regulation Of Dendrite Morphogenesis	18/1884	31/16866	3.33804539897607e-10	4.29147461605861e-08	3.80288286133348e-08	CDKL5/CHRNA3/CHRNB2/CUX1/CUX2/DPYSL5/GSK3B/HECW1/HECW2/LZTS1/NEDD4L/PTPRD/RAPGEF2/SARM1/SEMA4D/SS18L1/TNIK/YWHAH	18
1624	WT_3D_vs_WT_2D_UP	KEGG:Synaptic vesicle cycle	KEGG:Synaptic vesicle cycle	30/1884	78/16866	3.50480585862533e-10	4.41390958236264e-08	3.91137839646801e-08	ATP6V1F/ATP6V1G2/ATP6V0D2/ATP6V0E2/CACNA1A/CACNA1B/CLTB/CPLX1/CPLX2/CPLX4/DNM3/RAB3A/RIMS1/SLC1A1/SLC1A2/SLC1A3/SLC1A6/SLC6A1/SLC6A5/SLC6A7/SLC6A11/SLC17A6/SLC17A7/SLC32A1/SNAP25/STX1B/STXBP1/SYT1/UNC13A/UNC13B	30
844	APP_3D_vs_WT_3D_UP	Reactome:Signaling By GPCR	Reactome:Signaling By GPCR	158/2373	689/16866	1.14504868725957e-10	4.70682366268816e-08	4.00731590117095e-08	ABHD6/ABR/ADCY4/ADCY5/ADCY8/ADM/ADRA2A/ADRA2C/ANXA1/ARHGEF3/ARHGEF9/ARHGEF12/ARHGEF16/ARHGEF17/C1QTNF1/C3/C5AR1/CALM1/CAMK2A/CAMK2B/CAMK2D/CAMK4/CAMKK1/CAMKK2/CCKBR/CCL2/CCL22/CCR7/CD55/CHGA/CHRM4/CRHR1/CRHR2/CXCL8/CXCL12/DGKB/DGKD/DGKE/DGKG/DGKI/DGKK/DGKZ/DHH/DRD2/EGFR/F2RL2/FZD1/FZD4/FZD6/FZD8/GABBR2/GAL/GALR1/GHRH/GNA14/GNAI1/GNAL/GNAQ/GNAS/GNAZ/GNB1/GNB5/GNG4/GNG8/GNRH1/GPNMB/GPR17/GPR27/GPR5…	158
1625	WT_3D_vs_WT_2D_UP	Reactome:Post NMDA Receptor Activation Events	Reactome:Post NMDA Receptor Activation Events	26/1884	61/16866	3.67233145088935e-10	4.53239147668763e-08	4.01637092365688e-08	ADCY1/ARHGEF7/CALM1/CAMK2B/CAMK4/CAMKK2/CREB1/ERBB4/GIT1/GPRIN1/GRIA1/GRIA2/GRIN2A/GRIN2B/GRIN2C/LRRC7/MAPT/MPP2/NRGN/PRKACB/PRKAR1B/PRKAR2B/PRKX/RASGRF1/RPS6KA2/SRC	26
2096	WT_3D_vs_WT_2D_DN	GO:Positive Regulation Of Response To External Stimulus	GO:Positive Regulation Of Response To External Stimulus	47/2010	155/16866	6.76231738462265e-10	5.73529043183308e-08	4.41330187206952e-08	AGT/AIF1/CASP1/CASP4/CD47/EMILIN1/EMILIN2/EREG/ETS1/F2RL1/GRN/GSDMD/IFI35/IL16/LCP1/LGALS1/MDK/MGST2/MYO1C/NFKBIZ/NLRP6/PDGFB/PDGFRB/PLA2G7/PLAT/PLAU/PLSCR1/POLR3G/PTGER4/RARRES2/S100A8/S100A9/SCIMP/SERPINE1/SLC15A4/TGFB1/THBD/THBS1/TLR2/TLR3/TLR4/TNFRSF1A/TNFSF4/TNIP1/TRADD/TRIM56/WNT5A	47
2097	WT_3D_vs_WT_2D_DN	IPA:Hepatic Fibrosis Signaling Pathway	IPA:Hepatic Fibrosis Signaling Pathway	34/2010	93/16866	6.87671372431467e-10	5.76030896536728e-08	4.43255361567261e-08	ACTA2/AGT/BAMBI/CCL2/CCN2/CCND1/CEBPB/COL1A1/EDN1/EDNRA/ICAM1/IRAK1/ITGB3/KLF9/LEPR/MLC1/MMP1/MYC/PDGFRB/PDK1/RHOA/SERPINE1/SHH/SMAD7/SNAI1/SOD2/SPP1/STAT3/TFRC/TGFB1/TIMP1/TLR4/TRADD/VEGFA	34
1626	WT_3D_vs_WT_2D_UP	GO:Chemical Synaptic Transmission, Postsynaptic	GO:Chemical Synaptic Transmission, Postsynaptic	16/1884	25/16866	4.21370407163347e-10	5.0985819266765e-08	4.5180996186039e-08	CHRNA3/CHRNA4/DRD2/DRD4/FOXM1/GRID2/GRIN1/GRIN2A/GRIN2B/GRIN2C/GSK3B/INSYN1/MAPK8IP2/MEF2C/NLGN3/NPAS4	16
2098	WT_3D_vs_WT_2D_DN	KEGG:PI3K-Akt signaling pathway	KEGG:PI3K-Akt signaling pathway	83/2010	354/16866	7.12159807779785e-10	5.89268816559249e-08	4.53441931526025e-08	BDNF/CCND1/CCND3/CDKN1A/COL1A1/COL1A2/COL2A1/COL4A1/COL4A2/COL6A1/COL6A2/COL6A3/COL9A3/COMP/CREB3L1/CREB3L2/CSF1/CSF1R/CSF3R/EFNA1/EPHA2/ERBB3/EREG/FGF10/FN1/G6PC3/HGF/IFNAR2/IGF2/IL4R/IL6/IL6R/IRS1/ITGA1/ITGA3/ITGA4/ITGA5/ITGA6/ITGA7/ITGA8/ITGA11/ITGAV/ITGB1/ITGB3/ITGB4/JAK3/KDR/LAMA2/LAMA4/LAMA5/LAMB1/LAMB2/LAMB3/LAMC1/LAMC2/LAMC3/LPAR1/LPAR6/MDM2/MET/MYC/NGF/OSMR/PDGFA/PDGFB/PDGFC/PDGFD/PDGFRA…	83
1627	WT_3D_vs_WT_2D_UP	GO:Regulation Of Postsynaptic Membrane Potential	GO:Regulation Of Postsynaptic Membrane Potential	19/1884	35/16866	5.2012138286862e-10	6.05597934657028e-08	5.36649569811813e-08	CHRNA3/CHRNA4/DRD2/DRD4/FOXM1/GABRA3/GABRG2/GABRG3/GRID2/GRIN1/GRIN2A/GRIN2B/GRIN2C/GSK3B/INSYN1/MAPK8IP2/MEF2C/NLGN3/NPAS4	19
1628	WT_3D_vs_WT_2D_UP	GO:Regulation Of Regulated Secretory Pathway	GO:Regulation Of Regulated Secretory Pathway	19/1884	35/16866	5.2012138286862e-10	6.05597934657028e-08	5.36649569811813e-08	DOC2B/RAB3A/RAB3D/RAB15/RIMS1/RIMS2/RIMS3/RIMS4/RPH3A/SYN1/SYT1/SYT2/SYT3/SYT4/SYT5/SYT6/SYT9/SYT13/TRPV6	19
845	APP_3D_vs_WT_3D_UP	GO:Neurotransmitter Secretion	GO:Neurotransmitter Secretion	24/2373	43/16866	1.71739011818838e-10	6.66729008105577e-08	5.67642628538054e-08	CPLX1/CPLX2/DOC2A/DOC2B/GRM4/HRH3/NRXN2/OTOF/PCLO/RAB3A/RIMS1/RIMS2/RPH3A/RPH3AL/SLC32A1/SNAP25/SNCA/STX1A/STXBP1/SYN1/SYN2/SYT10/UNC13A/VAMP2	24
2099	WT_3D_vs_WT_2D_DN	GO:Endodermal Cell Differentiation	GO:Endodermal Cell Differentiation	18/2010	31/16866	9.70782499601821e-10	7.93585452987753e-08	6.10663436655045e-08	COL4A2/COL6A1/COL8A1/COL11A1/COL12A1/FN1/HMGA2/INHBA/ITGA4/ITGA5/ITGA7/ITGAV/ITGB2/LAMB1/LAMB3/MMP2/MMP9/MMP14	18
846	APP_3D_vs_WT_3D_UP	KEGG:Serotonergic synapse	KEGG:Serotonergic synapse	43/2373	113/16866	2.02888257620311e-10	7.46201654868808e-08	6.35304394498615e-08	ADCY5/ALOX15/CACNA1B/CACNA1C/CACNA1D/CACNA1S/CYP4X1/DDC/DUSP1/GABRB1/GABRB2/GABRB3/GNAI1/GNAQ/GNAS/GNB1/GNB5/GNG4/GNG8/HRAS/HTR1A/HTR1B/HTR1E/HTR2A/HTR2C/HTR7/ITPR2/KCND2/KCNJ3/KCNJ6/KCNJ9/MAOA/MAP2K1/PLCB2/PLCB3/PLCB4/PRKACA/PRKACB/PRKCA/PRKCB/PRKCG/RAPGEF3/SLC18A1	43
539	APP_2D_vs_WT_2D_DN	GO:Neurotransmitter Transport	GO:Neurotransmitter Transport	24/1908	52/16866	3.02668517861312e-10	7.14297702152697e-08	6.52881725977762e-08	BRSK1/CHAT/NRXN1/NRXN2/PPFIA3/PTPRN2/SLC1A1/SLC1A7/SLC6A15/SLC6A16/SLC17A6/SLC17A8/SLC18A3/SLC32A1/SLC38A1/SNAP25/SNPH/STXBP1/STXBP2/SYN1/SYN3/SYNJ1/SYT1/UNC13A	24
2100	WT_3D_vs_WT_2D_DN	Reactome:Molecules Associated With Elastic Fibres	Reactome:Molecules Associated With Elastic Fibres	17/2010	28/16866	1.08693851982865e-09	8.77961649647306e-08	6.75590859442367e-08	BMP4/EFEMP1/EFEMP2/FBLN1/FBLN2/FBLN5/GDF5/ITGA8/ITGAV/ITGB1/ITGB3/LTBP3/MFAP4/MFAP5/TGFB1/TGFB2/TGFB3	17
2101	WT_3D_vs_WT_2D_DN	KEGG:Phagosome	KEGG:Phagosome	46/2010	152/16866	1.09995052524942e-09	8.78019331037332e-08	6.75635245230604e-08	ATP6V1B2/ATP6V0E1/C1R/C3/CD14/CLEC7A/COLEC12/COMP/CTSL/CTSS/CYBB/FCGR2B/FCGR2C/FCGR3A/HLA-B/HLA-C/HLA-DPA1/HLA-DRA/HLA-DRB1/HLA-E/ITGA5/ITGAM/ITGAV/ITGB1/ITGB2/ITGB3/LAMP1/LAMP2/MRC2/NCF2/NCF4/PLA2R1/SCARB1/TAP1/TAP2/TCIRG1/TFRC/THBS1/THBS2/TLR2/TLR4/TLR6/TUBA1C/TUBA4A/TUBB6/VAMP3	46
540	APP_2D_vs_WT_2D_DN	GO:Synaptic Vesicle Exocytosis	GO:Synaptic Vesicle Exocytosis	21/1908	41/16866	3.40445639671034e-10	7.73694238896838e-08	7.07171293632463e-08	CPLX2/DOC2B/PCLO/PRRT2/RAB3A/RIMS1/RIMS3/RIMS4/SNAP25/SNPH/STX1A/STX1B/SYT1/SYT2/SYT4/SYT5/SYT7/SYT11/UNC13A/UNC13B/VAMP2	21
541	APP_2D_vs_WT_2D_DN	Reactome:GABA Synthesis, Release, Reuptake And Degradation	Reactome:GABA Synthesis, Release, Reuptake And Degradation	14/1908	19/16866	3.6026319662056e-10	7.89491062308484e-08	7.2160989157682e-08	ABAT/ALDH5A1/GAD1/GAD2/RAB3A/RIMS1/SLC6A1/SLC6A11/SLC32A1/SNAP25/STX1A/STXBP1/SYT1/VAMP2	14
2102	WT_3D_vs_WT_2D_DN	GO:Phagocytosis	GO:Phagocytosis	28/2010	69/16866	1.38858011947414e-09	1.09552512914326e-07	8.43005800806819e-08	AIF1/ANXA1/ANXA3/ANXA11/AXL/BIN2/CD14/CD93/CD302/FCGR2B/GAS6/GSN/ITGAM/ITGAV/ITGB1/ITGB2/ITGB3/LDLR/MET/MYH9/P2RY6/PECAM1/PLD4/SLC11A1/SRPX/TGM2/TLR4/TYROBP	28
2103	WT_3D_vs_WT_2D_DN	GO:Positive Regulation Of Cellular Process	GO:Positive Regulation Of Cellular Process	121/2010	594/16866	1.4345256322771e-09	1.11876510517243e-07	8.60888945685958e-08	ACER3/AIF1/AVPR1A/BAMBI/BMP4/BST1/CAV1/CAVIN1/CCN2/CD47/CD86/CIB1/CLCF1/CLEC7A/CLEC11A/CSF1/CSF1R/CST7/CTF1/CTSH/CXCL5/CXCL12/CXCL16/DLX1/DLX2/DUOX2/EDN1/EIF4G1/EMP2/EPGN/ERBB3/EREG/FCGR2B/FN1/FOSL1/GDNF/GPER1/GREM1/GRN/HAS2/HBEGF/HCK/HCLS1/HILPDA/IGF2/IL6/IL6R/IL6ST/IL11/IL31RA/IRS1/ITGAV/ITGAX/KDR/LAMA2/LAMB1/LAMB2/LAMC1/LAMC2/LGMN/LIF/MAPK15/MDK/MDM2/MEIS2/MMP14/MYC/NAMPT/NEDD9/NID1/NKX3-1/NTN…	121
2104	WT_3D_vs_WT_2D_DN	GO:Regulation Of Interleukin-6 Production	GO:Regulation Of Interleukin-6 Production	38/2010	114/16866	1.50258701217342e-09	1.15852873609053e-07	8.9148703114595e-08	AIF1/BCL10/CD47/CD74/CD84/CLEC7A/ELF4/EREG/F2RL1/FOXJ1/GAS6/GBA1/HLA-B/IL6/IL6R/IL16/IRAK3/LCP1/LILRB2/NCKAP1L/NMB/PTPN6/PTPN22/SCIMP/SIRPA/STAT3/SYK/TLR1/TLR2/TLR3/TLR4/TLR6/TMEM106A/TNFSF4/TWIST1/TYROBP/WNT5A/ZC3H12A	38
1629	WT_3D_vs_WT_2D_UP	GO:Positive Regulation Of Developmental Process	GO:Positive Regulation Of Developmental Process	59/1884	233/16866	9.40192220220035e-10	1.07443077610701e-07	9.52104987142901e-08	ACTL6B/ACVR1B/ADGRL1/ARHGEF7/ARID1A/ARID1B/ARID2/AURKA/BASP1/BCL7A/BICRAL/CAMK2B/CDC20/CLASP1/CLASP2/COBL/CPEB3/DAB2IP/DDHD1/DLG4/DNM1L/DPF1/DPF3/ENPP2/ESRRB/FOXO6/GSK3B/HDAC2/INSM1/INSR/KMT5B/LEF1/LHX1/MAD2L2/MIEF2/NCOA1/NCOA2/NEURL1/NEUROD1/NEUROD2/NEUROD4/NLGN1/NRXN1/PAX2/PBRM1/PTN/RELN/SHANK1/SMARCA4/SMARCB1/SMARCD1/SOX5/SOX9/SPIRE1/SRC/SRF/TNF/TP53BP1/VHL	59
1630	WT_3D_vs_WT_2D_UP	Reactome:Glutamate Neurotransmitter Release Cycle	Reactome:Glutamate Neurotransmitter Release Cycle	15/1884	23/16866	1.02108304892881e-09	1.14565518089813e-07	1.01522037113592e-07	CPLX1/PPFIA2/PPFIA3/RAB3A/RIMS1/SLC1A1/SLC1A2/SLC1A3/SLC1A6/SLC17A7/SNAP25/STXBP1/SYT1/TSPOAP1/UNC13B	15
2105	WT_3D_vs_WT_2D_DN	GO:Positive Regulation Of Programmed Cell Death	GO:Positive Regulation Of Programmed Cell Death	63/2010	245/16866	1.79864771748451e-09	1.3712162655205e-07	1.05514993243326e-07	AIFM2/ANKRD1/ANO6/BAK1/BARD1/BAX/BCL6/BCL10/BMP4/BNIP3/CASP8/CLEC7A/CLU/CTSD/CYP1B1/DUSP6/EMILIN1/EMILIN2/FAM162A/FANK1/FAS/FRZB/FZD9/GADD45A/GADD45B/GADD45G/GBP1/GBP3/GPER1/HTATIP2/HTRA1/IFIT2/IGFBP3/IL6/ITGA6/ITGB1/LAPTM5/LATS2/LGALS1/LILRB1/MAP3K5/MAP3K20/PAWR/PHLDA1/PHLDA3/PIDD1/PMAIP1/RARG/SFRP4/SMPD1/SQSTM1/STK3/STK17A/STK17B/SYK/TGFB3/TGM2/TNFRSF10A/TNFRSF10B/TNFRSF10C/TNFRSF12A/TP53/TRADD	63
14	APP_2D_vs_WT_2D_UP	GO:Positive Regulation Of Cell Motility	GO:Positive Regulation Of Cell Motility	66/2305	221/16866	2.52540278153029e-10	1.27604994832466e-07	1.08573331614964e-07	ACTN4/BCAR1/BMP2/CAVIN1/CCR7/CD151/CEMIP/CIB1/CLDN1/CLDN3/CLDN4/COL1A1/CSF1R/CTSH/CXCL12/CXCL16/DAAM2/DAB2/EDN1/EGFR/FAM83H/FAM110C/FLT1/FZD4/GPNMB/GRB7/GRN/HSPA5/IL1B/KDR/LAMB1/LEF1/LGR6/MDK/MMP14/MYADM/NEDD9/NTF3/NTN1/PDGFB/PDGFRA/PDGFRB/PODXL/RHOC/RHOD/ROR2/SDCBP/SEMA3B/SEMA3C/SEMA6D/SH3RF2/SMO/SOD2/SPHK1/SPOCK2/SPRY2/STX4/SYNE2/TGFB1/TJP1/TRADD/TRIP6/VEGFA/VSIR/WNT5B/XBP1	66
1631	WT_3D_vs_WT_2D_UP	GO:Negative Regulation Of DNA-templated Transcription	GO:Negative Regulation Of DNA-templated Transcription	177/1884	1025/16866	1.16277263227765e-09	1.28133391317596e-07	1.13545184674481e-07	ACVR2B/APBB1/APBB2/ASCL1/ATF2/ATF7IP/BACH2/BASP1/BCL7A/BCL11A/BCOR/BEND5/BIN1/BIRC5/BMAL1/BMI1/BTRC/CBFA2T3/CBX1/CBX2/CBX4/CBX5/CBX8/CDK5/CDK5R1/CDKN1B/CENPF/CHD3/CITED2/COMMD7/CPEB3/CREB1/CRYM/CTBP2/CTCF/CUX1/CUX2/DAB2IP/DACH1/DEPDC1/DMBX1/DNMT3B/DUSP26/E2F1/EOMES/EPC1/FGFR2/FNIP2/FOSB/FOXG1/FOXM1/FOXP1/FOXP2/GLI3/HDAC2/HES1/HES5/HIC2/HMGB2/IFI27/IKZF4/ILF3/INSM1/IRF2BP2/IRX3/JUND/KAT6A/KAT6B/KC…	177
847	APP_3D_vs_WT_3D_UP	GO:Axon Guidance	GO:Axon Guidance	51/2373	149/16866	3.8613537678175e-10	1.34915700647543e-07	1.14865113135287e-07	ALCAM/ARHGAP35/CDK5R1/CHN1/CNTN1/CNTN5/CXCL12/CYFIP2/DPYSL5/DSCAM/DSCAML1/EFNA3/EFNA5/EFNB2/EFNB3/EMB/EPHA6/EPHA8/GAP43/GDNF/KALRN/KIAA1755/LGI1/LGR6/LRTM2/MYCBP2/NFIB/NOTCH2/NRXN3/NTN1/OTX2/PALLD/PLXNA1/PLXNC1/PLXND1/PTPRM/PTPRO/RELN/RET/ROBO2/SEMA3C/SEMA4D/SEMA6D/SHH/SLIT1/SLIT2/TNR/TRIO/UNC5A/UNC5B/VEGFA	51
848	APP_3D_vs_WT_3D_UP	KEGG:Morphine addiction	KEGG:Morphine addiction	37/2373	91/16866	4.08681043044935e-10	1.35993482323715e-07	1.15782719563407e-07	ADCY4/ADCY5/ADCY8/CACNA1B/GABBR2/GABRA1/GABRA2/GABRA3/GABRA4/GABRA5/GABRB1/GABRB2/GABRB3/GABRD/GABRE/GABRG1/GABRG2/GNAI1/GNAS/GNB1/GNB5/GNG4/GNG8/GRK2/KCNJ3/KCNJ6/KCNJ9/PDE1C/PDE2A/PDE4A/PDE7B/PRKACA/PRKACB/PRKCA/PRKCB/PRKCG/SLC32A1	37
849	APP_3D_vs_WT_3D_UP	KEGG:Oxytocin signaling pathway	KEGG:Oxytocin signaling pathway	52/2373	154/16866	4.5522441801944e-10	1.44595828778175e-07	1.23106622518942e-07	ADCY4/ADCY5/ADCY8/CACNA1C/CACNA1D/CACNA1S/CACNA2D2/CACNG5/CACNG8/CALM1/CAMK1G/CAMK2A/CAMK2B/CAMK2D/CAMK4/CAMKK2/CDKN1A/EGFR/GNAI1/GNAQ/GNAS/GUCY1B1/HRAS/ITPR2/KCNJ2/KCNJ3/KCNJ4/KCNJ6/KCNJ9/KCNJ12/MAP2K1/MEF2C/NFATC1/NPR1/PIK3R5/PLCB2/PLCB3/PLCB4/PPP1CB/PPP1R12B/PPP3CA/PPP3CC/PPP3R1/PRKACA/PRKACB/PRKCA/PRKCB/PRKCG/RCAN1/RGS2/RYR1/RYR3	52
542	APP_2D_vs_WT_2D_DN	GO:Dendrite Morphogenesis	GO:Dendrite Morphogenesis	19/1908	35/16866	6.46531816738934e-10	1.36797214741727e-07	1.25035263868785e-07	CDC42/CELSR2/CHRNA7/CTNNA2/CTNND2/DOCK10/EPHB2/EPHB3/FARP1/KLF7/LRP4/MAP2/MAP6/MAPK8IP2/PAK3/PHACTR1/SHANK1/TMEM106B/WNT7A	19
543	APP_2D_vs_WT_2D_DN	Reactome:Potassium Channels	Reactome:Potassium Channels	35/1908	102/16866	6.83631757629569e-10	1.39825482160501e-07	1.27803158057907e-07	ABCC8/ABCC9/GABBR2/GNG2/GNG3/GNG4/HCN2/HCN3/HCN4/KCNA2/KCNA3/KCNA4/KCNA6/KCNAB2/KCNAB3/KCNB1/KCNB2/KCNC1/KCNC4/KCND3/KCNG1/KCNG2/KCNH2/KCNH3/KCNH8/KCNJ3/KCNJ9/KCNJ11/KCNK3/KCNK10/KCNMA1/KCNN1/KCNN2/KCNN3/KCNQ2	35
850	APP_3D_vs_WT_3D_UP	KEGG:Pathways in cancer	KEGG:Pathways in cancer	127/2373	531/16866	5.09647871777249e-10	1.54844318607801e-07	1.31832026145767e-07	ADCY4/ADCY5/ADCY8/AGT/ALK/AR/ARHGEF12/BCL2L1/BIRC3/BMP2/BMP4/CALM1/CAMK2A/CAMK2B/CAMK2D/CASP8/CCDC6/CCNA1/CCND3/CDH1/CDKN1A/CDKN2B/COL4A1/COL4A6/CSF2RA/CSF2RB/CTNNA2/CTNNA3/CXCL8/CXCL12/EGFR/EGLN3/EPAS1/ETS1/FGF3/FGF7/FGF17/FGF19/FN1/FZD1/FZD4/FZD6/FZD8/GADD45A/GADD45B/GNAI1/GNAQ/GNAS/GNB1/GNB5/GNG4/GNG8/GSTM3/GSTO2/HEY1/HGF/HMOX1/HRAS/HSP90AA1/IL4R/IL6R/IL6ST/IL7R/IL13RA1/ITGA2/ITGA3/ITGA6/JAG2/…	127
544	APP_2D_vs_WT_2D_DN	Reactome:Acetylcholine Neurotransmitter Release Cycle	Reactome:Acetylcholine Neurotransmitter Release Cycle	13/1908	17/16866	7.34100517245792e-10	1.45304541090974e-07	1.32811122440937e-07	PPFIA2/PPFIA3/RAB3A/RIMS1/SH2D3C/SLC18A3/SNAP25/STX1A/STXBP1/SYT1/TSPOAP1/UNC13B/VAMP2	13
2106	WT_3D_vs_WT_2D_DN	IPA:Leukocyte Extravasation Signaling	IPA:Leukocyte Extravasation Signaling	25/2010	58/16866	2.34218282341493e-09	1.76574560631892e-07	1.35873997709217e-07	BCAR1/CD44/CD99/CTTN/CXCL12/EDIL3/F11R/ICAM1/ITGA4/ITGAL/ITGAM/ITGB1/ITGB2/MMP9/NCF2/NCF4/PECAM1/RAC2/RASGRP1/RHOA/SPN/THY1/TIMP1/VASP/VCL	25
851	APP_3D_vs_WT_3D_UP	KEGG:Amphetamine addiction	KEGG:Amphetamine addiction	31/2373	69/16866	5.49013543876149e-10	1.59854443525272e-07	1.3609756798193e-07	ADCY5/ARC/CACNA1C/CACNA1D/CALM1/CAMK2A/CAMK2B/CAMK2D/CAMK4/CREB3L1/DDC/FOSB/GNAS/GRIA1/GRIA2/GRIN1/GRIN2B/MAOA/PDYN/PPP1CB/PPP1R1B/PPP3CA/PPP3CC/PPP3R1/PRKACA/PRKACB/PRKCA/PRKCB/PRKCG/SLC18A1/STX1A	31
1632	WT_3D_vs_WT_2D_UP	Reactome:Nervous System Development	Reactome:Nervous System Development	108/1884	545/16866	1.50839387413968e-09	1.63303484163438e-07	1.44711102052736e-07	ABLIM3/ADGRV1/AGAP2/ANK1/ANK3/ARHGAP35/ARHGEF7/CACNA1D/CACNA1G/CACNA1H/CD24/CDK5/CDK5R1/CLASP1/CLASP2/CLTB/CNTN2/CREB1/CRMP1/CXCR4/DCC/DCX/DNM3/DOK4/DOK6/DPYSL3/DPYSL4/DPYSL5/DRP2/DSCAM/DSCAML1/EFNA2/EFNB1/EGR2/EPHA3/EPHA4/EPHA5/EPHA7/EPHA8/EPHA10/EPHB1/EPHB2/EPHB6/EVL/GAB2/GFRA2/GIT1/GPRIN1/GRB10/GRIN2B/GSK3B/HDAC2/KALRN/KCNQ2/KCNQ3/KIF4A/L1CAM/LHX2/LHX9/MAPK8/MSI1/MYO10/NAB2/NCAM1/NCAN/NCK2/NFA…	108
545	APP_2D_vs_WT_2D_DN	GO:Synapse Assembly	GO:Synapse Assembly	28/1908	71/16866	9.16776537801132e-10	1.75791901123367e-07	1.6067715109883e-07	ADGRL3/DNER/DNM3/DSCAM/FARP1/FGF13/GABRB2/GABRB3/GABRG2/GPM6A/GRID2/LGI2/NLGN1/NLGN4X/NRXN1/NRXN2/PCDHB5/PCDHB9/PCDHB10/PCDHB13/PCDHB14/POU4F1/PTPRD/SHANK2/SLITRK1/SRGAP3/WNT5A/WNT7A	28
852	APP_3D_vs_WT_3D_UP	Reactome:Regulation Of Insulin Secretion	Reactome:Regulation Of Insulin Secretion	33/2373	77/16866	7.00070072412458e-10	1.9568358664073e-07	1.66601938916851e-07	ACSL3/ACSL4/ADCY5/ADCY8/ADRA2A/ADRA2C/AKAP5/CACNA1C/CACNA1D/CACNA1E/CACNA2D2/GNA14/GNAI1/GNAQ/GNAS/GNB1/GNB5/GNG4/GNG8/ITPR2/KCNB1/KCNC2/PLCB2/PLCB3/PRKACB/PRKAR2A/PRKCA/RAPGEF3/RAPGEF4/SNAP25/STX1A/STXBP1/VAMP2	33
1633	WT_3D_vs_WT_2D_UP	GO:Protein Phosphorylation	GO:Protein Phosphorylation	101/1884	500/16866	1.78682849688472e-09	1.90112390590959e-07	1.68467768444939e-07	ABI2/ACVR1B/ACVR2A/ACVR2B/ADM2/AKT3/AMH/ATF2/ATP13A2/AURKA/BIRC5/BIRC6/BRAF/BRSK1/BRSK2/CAMK1D/CAMK2B/CAMK4/CAMKK2/CAMKV/CDCA8/CDK5/CDK5R1/CDK18/CDK19/CDKL5/CLK1/CLK4/CREB1/DAB2IP/DAPK1/DYRK1A/EIF2AK3/EPHA3/EPHA4/EPHA5/EPHA7/EPHA8/EPHA10/EPHB1/EPHB2/EPHB6/ERBB4/FER/FGFR2/FGFR3/FNIP2/GRK3/GSK3B/HIPK2/ILF3/INSR/KIT/LIPE/LMTK3/MAP3K9/MAP3K10/MAP3K21/MAPK8/MAPK9/MAPK10/MARK1/MARK2/MARK4/MAST1/MYO3B/N…	101
1405	APP_3D_vs_WT_3D_DN	GO:Generation Of Neurons	GO:Generation Of Neurons	49/1956	172/16866	1.2309846904175e-09	1.82297641880919e-07	1.69834658125305e-07	ADGRL3/ANOS1/ASCL1/ATP2B2/AUTS2/BRSK2/CDK6/CELSR1/DNER/EN1/EN2/ERBB2/FGFR1/FZD7/FZD10/GSX1/INSM1/IRX1/IRX2/IRX3/IRX4/IRX5/IRX6/KIAA0319L/LHX1/LHX5/LMX1A/LMX1B/LRP4/NDNF/NEO1/NRBP2/NTRK2/OTP/PCSK9/PHOX2B/POU3F2/POU4F2/RAPGEF2/SDCCAG8/SEMA3A/SH3RF1/TUBB2B/WNT3/WNT5A/WNT7A/WNT7B/WNT8B/WNT9B	49
853	APP_3D_vs_WT_3D_UP	KEGG:Cholinergic synapse	KEGG:Cholinergic synapse	42/2373	113/16866	7.70160283233899e-10	2.03503870216015e-07	1.73260005793528e-07	ACHE/ADCY4/ADCY5/ADCY8/CACNA1B/CACNA1C/CACNA1D/CACNA1S/CAMK2A/CAMK2B/CAMK2D/CAMK4/CHRM4/CHRNA3/CREB3L1/GNAI1/GNAQ/GNB1/GNB5/GNG4/GNG8/HRAS/ITPR2/KCNJ2/KCNJ3/KCNJ4/KCNJ6/KCNJ12/KCNQ3/KCNQ4/KCNQ5/MAP2K1/PIK3CB/PIK3R5/PLCB2/PLCB3/PLCB4/PRKACA/PRKACB/PRKCA/PRKCB/PRKCG	42
854	APP_3D_vs_WT_3D_UP	Reactome:GABA Receptor Activation	Reactome:GABA Receptor Activation	28/2373	59/16866	7.8629142756617e-10	2.03503870216015e-07	1.73260005793528e-07	ADCY4/ADCY5/ADCY8/ARHGEF9/GABBR2/GABRA1/GABRA2/GABRA3/GABRA4/GABRA5/GABRB1/GABRB2/GABRB3/GABRG2/GNAI1/GNAL/GNB1/GNB5/GNG4/GNG8/KCNJ2/KCNJ3/KCNJ4/KCNJ6/KCNJ9/KCNJ12/KCNJ16/NPTN	28
546	APP_2D_vs_WT_2D_DN	IPA:Synaptogenesis Signaling Pathway	IPA:Synaptogenesis Signaling Pathway	27/1908	67/16866	1.03086838628021e-09	1.91679042976224e-07	1.75198301821403e-07	AFDN/ARHGEF7/CDC42/CLASP2/CRKL/CTNND1/DAB1/FARP1/GSK3B/KALRN/LRP8/LRRTM2/MAPT/MARCKS/NECTIN1/NECTIN3/NTRK2/PAFAH1B1/PAK1/RAB3A/RAF1/SNAP25/TIAM1/UNC13A/VAMP2/VLDLR/WASF1	27
547	APP_2D_vs_WT_2D_DN	GO:Neurotransmitter Secretion	GO:Neurotransmitter Secretion	21/1908	43/16866	1.06257045825544e-09	1.91762715642806e-07	1.7527478023483e-07	CPLX2/DOC2A/DOC2B/NRXN1/NRXN2/PCLO/PPFIA3/PTPRN2/RAB3A/RIMS1/SLC32A1/SNAP25/SNPH/STX1A/STXBP1/STXBP2/SYN1/SYN3/SYT1/UNC13A/VAMP2	21
855	APP_3D_vs_WT_3D_UP	KEGG:Circadian entrainment	KEGG:Circadian entrainment	38/2373	97/16866	8.54243862505414e-10	2.13194861113851e-07	1.8151076356694e-07	ADCY4/ADCY5/ADCY8/CACNA1C/CACNA1D/CACNA1G/CACNA1I/CALM1/CAMK2A/CAMK2B/CAMK2D/GNAI1/GNAQ/GNAS/GNB1/GNB5/GNG4/GNG8/GRIA1/GRIA2/GRIN1/GRIN2B/GUCY1B1/KCNJ3/KCNJ6/KCNJ9/NOS1/PLCB2/PLCB3/PLCB4/PRKACA/PRKACB/PRKCA/PRKCB/PRKCG/RASD1/RYR1/RYR3	38
1634	WT_3D_vs_WT_2D_UP	Reactome:Serotonin Neurotransmitter Release Cycle	Reactome:Serotonin Neurotransmitter Release Cycle	13/1884	18/16866	2.02199655944094e-09	2.09162675665742e-07	1.8534914584918e-07	CPLX1/PPFIA2/PPFIA3/RAB3A/RIMS1/SNAP25/STXBP1/SYN1/SYN2/SYN3/SYT1/TSPOAP1/UNC13B	13
1635	WT_3D_vs_WT_2D_UP	GO:Regulation Of Anatomical Structure Morphogenesis	GO:Regulation Of Anatomical Structure Morphogenesis	39/1884	127/16866	2.03366724030862e-09	2.09162675665742e-07	1.8534914584918e-07	ADGRB3/ARHGAP35/ARHGAP44/BRSK1/BRSK2/CAMSAP1/CDK5/CDK5R1/CHRNA3/CHRNB2/CLASP1/CLASP2/EPHA4/FGFR2/GSK3B/HECW1/HECW2/KIF1A/LRRC4C/LZTS1/LZTS3/MAPT/MARK2/MEF2C/NEDD4L/NF1/PAK1/PAK3/PID1/PPFIA2/RUFY3/SARM1/SEMA4D/SFRP1/SRCIN1/TNIK/VASH1/VASH2/ZMYM4	39
2107	WT_3D_vs_WT_2D_DN	KEGG:Toxoplasmosis	KEGG:Toxoplasmosis	37/2010	112/16866	3.25650898145259e-09	2.42806741089625e-07	1.86839613048061e-07	ALOX5/CASP8/CCR5/CIITA/HLA-DPA1/HLA-DRA/HLA-DRB1/HSPA1A/HSPA1B/HSPA2/HSPA6/HSPA8/IFNGR2/IRAK1/ITGA6/ITGB1/LAMA2/LAMA4/LAMA5/LAMB1/LAMB2/LAMB3/LAMC1/LAMC2/LAMC3/LDLR/PIK3R6/PPIF/STAT1/STAT3/TAB2/TGFB1/TGFB2/TGFB3/TLR2/TLR4/TNFRSF1A	37
1406	APP_3D_vs_WT_3D_DN	MSigDB:E2F Targets	MSigDB:E2F Targets	54/1956	200/16866	1.5352728946067e-09	2.2230751513905e-07	2.0710921130285e-07	ASF1B/AURKA/AURKB/BARD1/BIRC5/BRCA1/BUB1B/CCNB2/CDC20/CDCA3/CDCA8/CDKN2C/CENPE/CKS2/DEPDC1/DLGAP5/DONSON/ESPL1/H2AX/HELLS/HMGB2/HMGB3/KIF2C/KIF4A/KIF18B/KIF22/KPNA2/LIG1/LMNB1/MAD2L1/MCM5/MCM7/MKI67/MMS22L/MXD3/MYBL2/NCAPD2/NUP107/ORC6/PAN2/PLK1/PLK4/PMS2/POLE/PSMC3IP/RAD51AP1/RFC3/RRM2/SMC4/SPAG5/SPC24/TACC3/TK1/TOP2A	54
2108	WT_3D_vs_WT_2D_DN	KEGG:Protein digestion and absorption	KEGG:Protein digestion and absorption	35/2010	103/16866	3.71398425648209e-09	2.73906338915554e-07	2.10770731260311e-07	ATP1B2/COL1A1/COL1A2/COL2A1/COL3A1/COL4A1/COL4A2/COL5A1/COL5A2/COL5A3/COL6A1/COL6A2/COL6A3/COL8A1/COL8A2/COL9A3/COL10A1/COL11A1/COL12A1/COL13A1/COL14A1/COL15A1/COL16A1/COL18A1/COL21A1/COL25A1/COL26A1/COL27A1/ELN/KCNN4/MME/PRCP/SLC1A5/SLC7A8/SLC38A2	35
1636	WT_3D_vs_WT_2D_UP	GO:Regulation Of Transcription By RNA Polymerase II	GO:Regulation Of Transcription By RNA Polymerase II	308/1884	2028/16866	2.3745667133985e-09	2.40220511284953e-07	2.12870993547976e-07	ACTL6B/ACVR2A/ACVR2B/ADRA2A/APBB1/APBB2/ARID1A/ARID1B/ARID2/ARID3B/ARRB1/ASCL1/ASXL3/ATAD2B/ATF2/ATXN7L3/AUTS2/BACH2/BARHL2/BAZ2B/BCL7A/BCL9/BCL11A/BCL11B/BCLAF3/BCOR/BEX1/BHLHE22/BICRAL/BIN1/BMAL1/BMI1/BRD1/BRD3/CAMTA1/CBX1/CBX2/CBX4/CBX5/CBX8/CCNA2/CCNT2/CDK13/CEBPG/CHD3/CITED2/CPEB3/CREB1/CREB5/CRTC1/CRYM/CSRNP2/CSRNP3/CTBP2/CTCF/CUX1/CUX2/DAB2IP/DACH1/DMBX1/DMRTA2/DNMT3B/DOT1L/DPF1/DPF3/DUSP2…	308
2109	WT_3D_vs_WT_2D_DN	IPA:Tumor Microenvironment Pathway	IPA:Tumor Microenvironment Pathway	18/2010	33/16866	3.85351562208813e-09	2.81140897805032e-07	2.16337719134772e-07	CCND1/CD44/CD274/CXCL12/FAS/HGF/ICAM1/IL6/IL6R/LEPR/MMP2/MMP9/MYC/PLAU/SPP1/STAT3/TNFRSF1A/VEGFA	18
2110	WT_3D_vs_WT_2D_DN	Reactome:Collagen Degradation	Reactome:Collagen Degradation	20/2010	40/16866	3.91511251496364e-09	2.82596153340727e-07	2.17457537225304e-07	ADAM9/COL9A3/COL12A1/COL13A1/COL14A1/COL15A1/COL16A1/COL18A1/COL25A1/COL26A1/CTSD/CTSK/CTSL/FURIN/MMP1/MMP2/MMP9/MMP14/MMP19/PHYKPL	20
1407	APP_3D_vs_WT_3D_DN	IPA:Kinetochore Metaphase Signaling Pathway	IPA:Kinetochore Metaphase Signaling Pathway	21/1956	43/16866	1.67944874827923e-09	2.37897566169293e-07	2.21633430922799e-07	AURKB/BUB1B/BUB3/CCNB1/CDC20/CENPE/ESPL1/INCENP/KAT5/KIF2C/KNL1/KNTC1/NDC80/NEK2/NUF2/PLK1/SKA2/SPC24/TTK/ZWILCH/ZWINT	21
1637	WT_3D_vs_WT_2D_UP	GO:Regulation Of Neuronal Synaptic Plasticity	GO:Regulation Of Neuronal Synaptic Plasticity	18/1884	34/16866	2.56154050064659e-09	2.54955910153067e-07	2.25928741950069e-07	CAMK2B/DLG4/DRD2/EPHB2/GRIK2/GRIN1/GRIN2A/GRIN2B/GRIN2C/NCDN/PPFIA3/RAB3A/SHISA6/SHISA7/SLC4A10/SLC8A2/SYNGR1/SYP	18
856	APP_3D_vs_WT_3D_UP	GO:Cardiac Conduction	GO:Cardiac Conduction	24/2373	46/16866	1.10209695383141e-09	2.65567362530133e-07	2.26099890492018e-07	BIN1/CACNA1C/CACNA1D/CACNA1G/CAMK2D/CAV1/CTNNA3/DSC2/DSP/HCN1/HCN2/ISL1/KCNA5/KCND3/KCNE4/KCNH2/KCNJ2/KCNJ3/MEF2A/PKP2/SCN2B/SCN3B/SCN5A/SPTBN4	24
2111	WT_3D_vs_WT_2D_DN	KEGG:Complement and coagulation cascades	KEGG:Complement and coagulation cascades	31/2010	85/16866	4.12814510884618e-09	2.94836469089698e-07	2.2687645141138e-07	A2M/BDKRB2/C1QB/C1QC/C1R/C1S/C3/C3AR1/C4A/C4B/C5AR1/CD55/CD59/CFI/CLU/F2RL2/F3/F13A1/ITGAM/ITGAX/ITGB2/PLAT/PLAU/PLAUR/PROCR/PROS1/SERPINA5/SERPINE1/SERPING1/TFPI/THBD	31
857	APP_3D_vs_WT_3D_UP	KEGG:Long-term potentiation	KEGG:Long-term potentiation	30/2373	67/16866	1.14974408819782e-09	2.67813722944213e-07	2.28012406543653e-07	ADCY8/CACNA1C/CALM1/CAMK2A/CAMK2B/CAMK2D/CAMK4/GNAQ/GRIA1/GRIA2/GRIN1/GRIN2B/GRM5/HRAS/ITPR2/MAP2K1/PLCB2/PLCB3/PLCB4/PPP1CB/PPP3CA/PPP3CC/PPP3R1/PRKACA/PRKACB/PRKCA/PRKCB/PRKCG/RAPGEF3/RPS6KA2	30
858	APP_3D_vs_WT_3D_UP	KEGG:Aldosterone synthesis and secretion	KEGG:Aldosterone synthesis and secretion	38/2373	98/16866	1.20744885771789e-09	2.72182342507504e-07	2.31731780774924e-07	ADCY4/ADCY5/ADCY8/AGT/ATP1A1/ATP1B1/ATP2B1/CACNA1C/CACNA1D/CACNA1G/CACNA1I/CACNA1S/CALM1/CAMK1G/CAMK2A/CAMK2B/CAMK2D/CAMK4/CREB3L1/CYP11A1/CYP21A2/GNAQ/GNAS/ITPR2/KCNK9/NPR1/NR4A2/PDE2A/PLCB2/PLCB3/PLCB4/PRKACA/PRKACB/PRKCA/PRKCB/PRKCG/PRKD1/SCARB1	38
2112	WT_3D_vs_WT_2D_DN	KEGG:Human papillomavirus infection	KEGG:Human papillomavirus infection	77/2010	331/16866	4.26368159491177e-09	3.01344579390379e-07	2.31884437618008e-07	ATP6V1B2/ATP6V0E1/BAK1/BAX/BCAP31/CASP8/CCND1/CCND3/CDKN1A/COL1A1/COL1A2/COL2A1/COL4A1/COL4A2/COL6A1/COL6A2/COL6A3/COL9A3/COMP/CREB3L1/CREB3L2/DLG1/FAS/FN1/FZD1/FZD2/FZD4/FZD5/FZD6/FZD9/HLA-B/HLA-C/HLA-E/IFNAR2/IKBKE/IRF1/IRF3/ITGA1/ITGA3/ITGA4/ITGA5/ITGA6/ITGA7/ITGA8/ITGA11/ITGAV/ITGB1/ITGB3/ITGB4/LAMA2/LAMA4/LAMA5/LAMB1/LAMB2/LAMB3/LAMC1/LAMC2/LAMC3/MDM2/PDGFRB/PKM/PTGER4/SPP1/STAT1/TCF7L2/TCIR…	77
2113	WT_3D_vs_WT_2D_DN	GO:Cellular Response To Lipid	GO:Cellular Response To Lipid	59/2010	228/16866	4.5367636814086e-09	3.17339603900591e-07	2.44192597501754e-07	ADAM9/AHR/ANKRD1/AQP1/AXL/BCL10/BRINP3/CARD16/CASP1/CASP7/CCL2/CCR5/CD14/CD86/CD274/CRHBP/CXCL1/CXCL2/CXCL5/CXCL6/FES/FZD4/GBP3/GPER1/HSPA1A/HSPA1B/HSPA8/IL6/INSIG1/IRS1/LCP1/LILRB1/LILRB2/MGST1/MSN/NKX3-1/NR1H4/NR3C1/PDCD1LG2/PTK7/RHOA/SBNO2/SERPINE1/SIRPA/SPP1/SYK/TFPI/TLR4/TNFRSF1B/TNFSF4/TNIP1/TNIP2/TWF2/WNT5A/WNT5B/WNT11/ZC3H12A/ZFP36/ZNF703	59
2114	WT_3D_vs_WT_2D_DN	GO:Regulation Of Cell Migration Involved In Sprouting Angiogenesis	GO:Regulation Of Cell Migration Involved In Sprouting Angiogenesis	17/2010	30/16866	4.78802409597772e-09	3.31497382563356e-07	2.55086998024162e-07	ANXA1/CARD10/CIB1/FOXC2/GATA2/HMOX1/JCAD/KDR/KLF4/MEOX2/PDCD10/RHOA/RHOJ/SRPX2/STARD13/THBS1/VEGFA	17
2115	WT_3D_vs_WT_2D_DN	GO:Positive Regulation Of Inflammatory Response	GO:Positive Regulation Of Inflammatory Response	35/2010	104/16866	4.96232824371751e-09	3.4009492054165e-07	2.61702797329494e-07	AGT/CASP1/CASP4/CD47/ETS1/GRN/GSDMD/IFI35/IL6/IL6ST/IL16/LCP1/LGALS1/MDK/MGST2/MYO1C/NFKBIZ/NLRP6/NUPR1/OSMR/PLA2G3/PLA2G7/PTGER4/S100A8/S100A9/SERPINE1/TLR2/TLR3/TLR4/TNFRSF1A/TNFSF4/TNIP1/TRADD/VAMP8/WNT5A	35
1408	APP_3D_vs_WT_3D_DN	GO:Nervous System Development	GO:Nervous System Development	93/1956	433/16866	2.07756111972646e-09	2.88029537364629e-07	2.68338073403415e-07	ADGRG6/ADGRL3/ALDH5A1/APLP1/ASCL1/B3GNT5/BOC/BRINP3/CAPG/CBLN1/CELSR1/CHRM3/CHST8/CNTFR/CNTN4/CNTN6/CSPG5/CXCR4/CYP26C1/DMBX1/DNER/DNM3/DPYSL4/ECT2/EDNRB/ENC1/EPHB2/ERBB2/ERBB4/FAT4/FEZ2/GBX2/GFRA1/GPM6B/GRIK1/GSX1/HDAC4/HES1/HES5/IGF2BP1/INTU/JAG1/JARID2/LDB2/LHX1/LPAR1/LRCH4/LSAMP/MAB21L2/MARCKS/MARCKSL1/MSI1/MSI2/NES/NF1/NHLH1/NHLH2/NRG1/NRGN/NTN5/PCDHB5/PCDHB13/PCSK9/PHOX2B/PMP22/POU3F2/POU3F…	93
2116	WT_3D_vs_WT_2D_DN	GO:Positive Regulation Of Reactive Oxygen Species Metabolic Process	GO:Positive Regulation Of Reactive Oxygen Species Metabolic Process	22/2010	48/16866	5.25408148962169e-09	3.56489429070832e-07	2.74318359879196e-07	AGT/CBR1/CDKN1A/CLEC7A/F2RL1/GADD45A/ITGAM/ITGB2/PDGFB/PDGFRB/PRKCD/RAB27A/SLC5A3/SYK/TGFB1/TGFBR2/THBS1/TLR4/TLR6/TP53/TYROBP/ZC3H12A	22
2117	WT_3D_vs_WT_2D_DN	GO:Positive Regulation Of I-kappaB kinase/NF-kappaB Signaling	GO:Positive Regulation Of I-kappaB kinase/NF-kappaB Signaling	49/2010	175/16866	5.77769910946632e-09	3.88135529284446e-07	2.98670011286638e-07	APOL2/BCL10/CARD11/CARD16/CASP1/CASP8/CD4/CD74/CLEC7A/DDX21/ECM1/EDA2R/F2RL1/FLNA/GAPDH/GJA1/HLA-DRB1/HMOX1/IKBKE/IRAK1/LGALS1/LITAF/LPAR1/LTBR/MALT1/NEK6/NOD1/PIM2/PLK2/PRKD1/RHOA/RHOC/S100A4/S100B/SECTM1/SLC20A1/TAB2/TFRC/TLR6/TMEM106A/TNFRSF1A/TNFRSF10B/TNIP2/TRADD/TRAF5/TRIM5/TRIM22/TRIM38/WLS	49
1638	WT_3D_vs_WT_2D_UP	GO:Regulation Of Axonogenesis	GO:Regulation Of Axonogenesis	20/1884	42/16866	3.73142277413021e-09	3.65501745065992e-07	3.23888743719406e-07	ARHGAP35/BRSK1/BRSK2/EPHA4/GDI1/GSK3B/LRRC4C/MAP6/MARK2/MCF2/NTRK2/PAK1/PAK3/PLXNA1/PLXNA4/PLXNC1/ROBO2/RUFY3/SLITRK1/TIAM1	20
15	APP_2D_vs_WT_2D_UP	GO:Regulation Of Cell Migration	GO:Regulation Of Cell Migration	106/2305	434/16866	8.2252272935469e-10	3.81324494901009e-07	3.24451804509318e-07	ACE/ACTN4/ADAM15/ANXA1/APLP2/BCAR1/BMP2/BST2/CD74/CD151/CDH1/CEMIP/CIB1/CLDN1/CLDN3/CLDN4/CLDN5/CLDN19/COL1A1/CSF1R/CTSH/CXCL12/CXCL16/CYP1B1/DAAM2/DAB2/DYNLL1/EDN1/EGFR/EMILIN2/EPPK1/FAM83H/FAM110C/FGF2/FGF3/FGF7/FGF8/FGF17/FGF18/FGF19/FLT1/FZD4/GPNMB/GRB7/GRN/HSPA5/IFITM1/IL1B/KANK1/KDR/LAMB1/LDLRAD4/LEF1/LGR6/LMNA/MACF1/MDK/MITF/MMP14/MMRN2/MYADM/NEDD9/NEXN/NKD1/NOG/NTF3/PDGFB/PDGFRA/PDGFRB/PL…	106
16	APP_2D_vs_WT_2D_UP	Reactome:Assembly Of Collagen Fibrils And Other Multimeric Structures	Reactome:Assembly Of Collagen Fibrils And Other Multimeric Structures	27/2305	57/16866	8.62481187223091e-10	3.81324494901009e-07	3.24451804509318e-07	BMP1/CD151/COL1A1/COL2A1/COL4A1/COL4A2/COL4A3/COL4A4/COL4A5/COL8A2/COL9A1/COL9A2/COL9A3/COL11A1/COL11A2/COL15A1/COL18A1/CTSL/CTSS/CTSV/ITGB4/LAMB3/LOX/LOXL1/LOXL2/MMP28/PLEC	27
548	APP_2D_vs_WT_2D_DN	Reactome:Serotonin Neurotransmitter Release Cycle	Reactome:Serotonin Neurotransmitter Release Cycle	13/1908	18/16866	2.36744073892187e-09	4.15046182114989e-07	3.79360128029345e-07	PPFIA2/PPFIA3/RAB3A/RIMS1/SNAP25/STX1A/STXBP1/SYN1/SYN3/SYT1/TSPOAP1/UNC13B/VAMP2	13
2118	WT_3D_vs_WT_2D_DN	GO:Response To Cytokine	GO:Response To Cytokine	39/2010	125/16866	7.74254037418595e-09	5.15030749400507e-07	3.96315792115194e-07	ADAM9/ANXA1/CASP8/CD74/CD274/CHI3L1/CIITA/COL3A1/CSF1R/CXCL16/HCLS1/IFITM1/IFITM2/IFITM3/IFNAR2/IKBKE/IL1R1/IL6R/IL6ST/IRAK1/IRAK3/JAK3/LDLRAP1/MME/NFKB2/OSMR/PLSCR1/RELB/RHOA/SLC11A1/SMPD1/SP100/SPHK1/STAT1/TAF9/TIMP1/TIMP2/TIMP3/TRIM56	39
2119	WT_3D_vs_WT_2D_DN	IPA:Regulation Of The Epithelial Mesenchymal Transition By Growth Factors Pathway	IPA:Regulation Of The Epithelial Mesenchymal Transition By Growth Factors Pathway	24/2010	57/16866	8.61340818800151e-09	5.67397811219323e-07	4.3661220860999e-07	CDH1/ETS1/FOXC2/GAB1/GSC/HGF/HMGA2/IL6/IL6R/MEST/MET/MMP1/MMP2/MMP9/PDGFRA/PDGFRB/RHOA/SHC1/SNAI1/SNAI2/STAT3/TGFB2/TGFBR2/TWIST1	24
17	APP_2D_vs_WT_2D_UP	Reactome:Degradation Of Extracellular Matrix	Reactome:Degradation Of Extracellular Matrix	40/2305	109/16866	1.26416280804195e-09	5.2604045318169e-07	4.47584082748226e-07	ADAM15/ADAMTS1/ADAMTS4/ADAMTS5/ADAMTS9/ADAMTS16/BMP1/BSG/CAPN5/CAPN12/CAPN15/CAPNS1/CD44/COL9A1/COL9A2/COL9A3/COL12A1/COL13A1/COL15A1/COL18A1/COL23A1/COL26A1/CTSD/CTSL/CTSS/CTSV/FURIN/HSPG2/HTRA1/LAMA5/LAMB1/LAMB3/LAMC1/MMP2/MMP14/MMP17/MMP19/MMP28/TIMP1/TIMP2	40
2120	WT_3D_vs_WT_2D_DN	GO:Regulation Of I-kappaB kinase/NF-kappaB Signaling	GO:Regulation Of I-kappaB kinase/NF-kappaB Signaling	59/2010	232/16866	9.11436831248996e-09	5.90049450799067e-07	4.54042629013439e-07	APOL2/BCL10/CARD11/CARD16/CASP1/CASP8/CD4/CD74/CLEC7A/DDX21/ECM1/EDA2R/F2RL1/FLNA/GAPDH/GJA1/HLA-DRB1/HMOX1/HSPB1/IKBKE/IRAK1/LGALS1/LITAF/LPAR1/LTBR/MALT1/NEK6/NLRX1/NOD1/NR1H4/PIDD1/PIM2/PLK2/PRKD1/RHOA/RHOC/S100A4/S100B/SECTM1/SLC20A1/SLC39A8/SQSTM1/STAT1/TAB2/TFRC/TLR6/TMEM106A/TNFRSF1A/TNFRSF10B/TNIP1/TNIP2/TRADD/TRAF5/TRIM5/TRIM22/TRIM38/WLS/WNT5A/ZC3H12A	59
2121	WT_3D_vs_WT_2D_DN	Reactome:Cell-extracellular Matrix Interactions	Reactome:Cell-extracellular Matrix Interactions	2010-12-01	16/16866	9.13240948735348e-09	5.90049450799067e-07	4.54042629013439e-07	ACTN1/ARHGEF6/FBLIM1/FERMT2/FLNA/ITGB1/LIMS1/LIMS2/PARVA/PARVB/PXDN/VASP	12
2122	WT_3D_vs_WT_2D_DN	IPA:Osteoarthritis Pathway	IPA:Osteoarthritis Pathway	36/2010	111/16866	9.21816385920429e-09	5.90049450799067e-07	4.54042629013439e-07	ADAMTS5/ANXA2/CEBPB/COL2A1/COL10A1/DCN/DDR2/DKK1/EPAS1/FN1/FRZB/GDF5/GREM1/HTRA1/MATN3/MMP1/MMP9/NAMPT/PTH1R/PTHLH/RUNX2/S100A8/S100A9/SDC4/SMAD6/SMAD7/SPHK1/SPP1/TGFB1/TGFBR2/TIMP3/TLR2/TLR4/TNFRSF1A/TNFRSF1B/VEGFA	36
1409	APP_3D_vs_WT_3D_DN	Reactome:Disease	Reactome:Disease	278/1956	1736/16866	3.62797620352535e-09	4.92497769628566e-07	4.58827604511638e-07	AAAS/ABCA1/ABCB11/ABCC6/ABCC9/ADAMTS2/ADAMTS6/ADAMTS7/ADAMTS12/ADAMTSL1/ADCY1/ADCY6/ADCY7/ADCYAP1/ADCYAP1R1/ADORA2B/AGRN/AHCY/ALG8/ALG9/ANTXR1/AP1S2/APH1B/ARAF/ARSB/ATG14/AVPR2/B3GLCT/B4GALT7/BARD1/BCL11A/BRCA1/C1GALT1/CAPN2/CASP9/CCNC/CCND1/CD46/CDC25C/CDK2/CDK6/CDK9/CDKN1C/CHMP2B/CHST3/CHST6/CHST14/CNTRL/COMT/CP/CPAMD8/CSPG5/CTBP2/CUBN/CXCR4/CYP2U1/CYP7B1/CYP26B1/CYP26C1/DAG1/DLL1/DNMT3B/DOCK1/…	278
1639	WT_3D_vs_WT_2D_UP	Reactome:NGF-stimulated Transcription	Reactome:NGF-stimulated Transcription	19/1884	39/16866	5.67372981063551e-09	5.47071666584871e-07	4.84786617865978e-07	ARC/ASCL1/CDK5/CDK5R1/CDK5R2/CREB1/EGR1/EGR2/EGR3/FOS/FOSB/JUND/KCNH8/NAB2/SH3GL3/SRF/TCF12/TRIB1/VGF	19
1640	WT_3D_vs_WT_2D_UP	GO:Positive Regulation Of Synaptic Transmission	GO:Positive Regulation Of Synaptic Transmission	28/1884	77/16866	5.93603420499662e-09	5.63557955062063e-07	4.99395914088379e-07	CACNG2/CACNG8/DLG4/EPHB2/FOXM1/GRIK2/GRIN1/GRIN2A/GRIN2B/GRIN2C/KCTD13/NLGN1/NLGN3/NRXN1/PRKCZ/RELN/RIMS1/RIMS2/RIMS3/RIMS4/SHANK2/SHISA7/SLC8A2/SLC8A3/SLC24A2/STX1B/SYT1/TNF	28
859	APP_3D_vs_WT_3D_UP	GO:Regulation Of Heart Rate By Cardiac Conduction	GO:Regulation Of Heart Rate By Cardiac Conduction	22/2373	41/16866	2.7219101992189e-09	5.94397139754427e-07	5.06060409407409e-07	BIN1/CACNA1C/CACNA1D/CACNA1G/CAMK2D/CAV1/CTNNA3/DSC2/DSP/HCN1/HCN2/ISL1/KCNA5/KCND3/KCNE4/KCNH2/KCNJ2/KCNJ3/PKP2/SCN2B/SCN3B/SCN5A	22
1641	WT_3D_vs_WT_2D_UP	GO:Regulation Of Synapse Assembly	GO:Regulation Of Synapse Assembly	22/1884	51/16866	6.30591934619348e-09	5.89603458869091e-07	5.22476092559412e-07	CHRNB2/CUX2/EPHB1/EPHB2/GRID2/LHFPL4/LRFN5/LRRC4B/MDGA1/MEF2C/MYCBP2/NLGN1/NLGN3/NRXN1/PTPRD/ROBO2/SETD5/SLIT1/SLITRK1/SLITRK5/SLITRK6/WNT7A	22
2123	WT_3D_vs_WT_2D_DN	GO:Positive Regulation Of Cell Adhesion	GO:Positive Regulation Of Cell Adhesion	31/2010	88/16866	1.07950980995021e-08	6.84530286029173e-07	5.2674556393045e-07	ADAM9/CCDC80/CD47/CIB1/CXCL12/ECM2/FBLN2/FOXC2/FSTL3/ITGAV/LAMA2/LAMB1/LAMB2/LAMC1/LIF/LIMS1/MDK/NCKAP1L/NID1/P4HB/PDGFB/RHOD/SMAD7/SYK/TGFB2/TGM2/TNFRSF18/TNFSF18/TPM1/VEGFA/VIT	31
1410	APP_3D_vs_WT_3D_DN	Reactome:Cell Cycle	Reactome:Cell Cycle	126/1956	654/16866	4.30803590123198e-09	5.72880855763828e-07	5.33715210363154e-07	AAAS/AJUBA/AURKA/AURKB/BARD1/BIRC5/BRCA1/BUB1B/BUB3/CCNA2/CCNB1/CCNB2/CCND1/CDC6/CDC7/CDC14A/CDC20/CDC25C/CDCA5/CDCA8/CDK2/CDK6/CDKN1C/CDKN2C/CDT1/CENPE/CENPF/CENPH/CENPI/CENPJ/CENPL/CENPU/CEP57/CEP152/CEP192/CEP290/CETN2/CHMP2B/CLIP1/CLSPN/CNTRL/CSNK2A2/DHFR/E2F1/E2F2/E2F5/ESPL1/EXO1/FEN1/FOXM1/GINS2/GTSE1/H2AC6/H2AX/H2BC21/HAUS5/HAUS6/HDAC1/HJURP/INCENP/KAT5/KIF2C/KIF20A/KIF23/KNL1/KNTC1/LMNA/L…	126
2124	WT_3D_vs_WT_2D_DN	IPA:S100 Family Signaling Pathway	IPA:S100 Family Signaling Pathway	35/2010	107/16866	1.15052375356238e-08	7.22805895177845e-07	5.56198617706568e-07	ABCB1/ABCC1/AHNAK/ANXA1/ANXA2/BCL3/BDNF/CDH1/CDKN1A/CTSD/DLC1/IL6/IQGAP1/IRAK1/IRF3/MMP2/MMP9/MYH9/NR3C1/PLAT/RHOA/RTKN/S100A4/S100A6/S100A8/S100A9/S100A10/S100A11/S100A16/S100B/STAT3/TLR4/TP53/VDR/VEGFA	35
860	APP_3D_vs_WT_3D_UP	GO:Positive Regulation Of Synaptic Transmission	GO:Positive Regulation Of Synaptic Transmission	32/2373	77/16866	3.21330618082842e-09	6.80441927019061e-07	5.79317592792416e-07	ADCY8/AKAP5/BAIAP3/CACNG5/CACNG8/CCL2/CLSTN2/CLSTN3/CRHR2/DLG4/DTNBP1/GRIN1/GRIN2B/LGI1/LGMN/NALCN/NLGN1/NMU/NPTN/PRKCZ/RELN/RGS14/RIMS1/RIMS2/RIMS4/SHANK3/SHISA7/SLC8A3/SLC24A2/SQSTM1/STX4/VAMP2	32
18	APP_2D_vs_WT_2D_UP	Reactome:Regulation Of IGF Transport And Uptake By IGFBPs	Reactome:Regulation Of IGF Transport And Uptake By IGFBPs	43/2305	123/16866	1.76645220365612e-09	6.92353420547152e-07	5.89092281399433e-07	APLP2/APOE/APOL1/BMP4/C3/C4A/CHRDL1/CKAP4/CP/CST3/DNAJC3/EVA1A/FN1/FSTL1/FSTL3/FUCA2/GPC3/HSP90B1/IGFBP2/IGFBP4/IGFBP6/IGFBP7/KTN1/LAMB1/LAMC1/LGALS1/LTBP1/MFGE8/MMP2/MSLN/MXRA8/NUCB1/P4HB/PAPPA2/PNPLA2/QSOX1/SCG2/SDC2/SGPP2/SPARCL1/TIMP1/VGF/VWA1	43
19	APP_2D_vs_WT_2D_UP	Reactome:Post-translational Protein Phosphorylation	Reactome:Post-translational Protein Phosphorylation	39/2305	106/16866	1.85958651263725e-09	6.92353420547152e-07	5.89092281399433e-07	APLP2/APOE/APOL1/BMP4/C3/C4A/CHRDL1/CKAP4/CP/CST3/DNAJC3/EVA1A/FN1/FSTL1/FSTL3/FUCA2/GPC3/HSP90B1/IGFBP4/IGFBP7/KTN1/LAMB1/LAMC1/LGALS1/LTBP1/MFGE8/MSLN/MXRA8/NUCB1/P4HB/PNPLA2/QSOX1/SCG2/SDC2/SGPP2/SPARCL1/TIMP1/VGF/VWA1	39
2125	WT_3D_vs_WT_2D_DN	GO:Cellular Response To Molecule Of Bacterial Origin	GO:Cellular Response To Molecule Of Bacterial Origin	37/2010	117/16866	1.24180001424033e-08	7.729920272129e-07	5.94816810297636e-07	ADAM9/AHR/ANKRD1/AXL/BCL10/CARD16/CASP1/CASP7/CCL2/CCR5/CD14/CD86/CD274/CXCL1/CXCL2/CXCL5/CXCL6/FCGR2B/FZD5/GBP3/IL6/LILRB1/LILRB2/PDCD1LG2/RHOA/SBNO2/SERPINE1/SIRPA/TLR2/TLR4/TNFRSF1B/TNFSF4/TNIP1/TNIP2/WNT5A/ZC3H12A/ZFP36	37
2126	WT_3D_vs_WT_2D_DN	GO:Regulation Of Tumor Necrosis Factor Production	GO:Regulation Of Tumor Necrosis Factor Production	39/2010	127/16866	1.27121347849442e-08	7.79732637334245e-07	6.00003704949441e-07	CD14/CD47/CD84/CLEC7A/CLU/ELF4/FCGR3A/FRMD8/FZD5/GAS6/HLA-E/HSPB1/IL6/IRAK3/LCP1/LILRB1/NR1H4/OAS1/OAS3/PTPN6/PTPN22/PTPRC/RASGRP1/SIRPA/SPN/STAT3/SYK/THBS1/TLR1/TLR2/TLR3/TLR4/TMEM106A/TWIST1/TYROBP/VSIR/WNT5A/ZC3H12A/ZFP36	39
2127	WT_3D_vs_WT_2D_DN	GO:Regulation Of Integrin-Mediated Signaling Pathway	GO:Regulation Of Integrin-Mediated Signaling Pathway	13/2010	19/16866	1.27561271546207e-08	7.79732637334245e-07	6.00003704949441e-07	CD63/EMP2/FLNA/LAMA2/LAMB1/LAMB2/LAMC1/LIMS1/LIMS2/NID1/PRKD1/SLC2A10/TIMP1	13
549	APP_2D_vs_WT_2D_DN	GO:Positive Regulation Of Cell Projection Organization	GO:Positive Regulation Of Cell Projection Organization	37/1908	118/16866	3.91033069498275e-09	6.66494142900394e-07	6.09188360902576e-07	ALKAL2/AMIGO1/ATP1B2/CAPRIN2/CARMIL1/CHODL/CUX2/DDR1/DPYSL3/EPHA3/FUT9/GPC2/IL1RAPL1/KIDINS220/LRRC7/MAGI2/MAP6/NDNF/NDRG4/NLGN1/NTRK2/PLXNA2/PLXNC1/PTK6/PTPRD/RAPGEF2/ROBO1/ROBO2/SLITRK1/SS18L1/STMN2/TIAM1/TIAM2/TNN/TOX/WNT5A/ZNF804A	37
550	APP_2D_vs_WT_2D_DN	GO:Signal Release From Synapse	GO:Signal Release From Synapse	19/1908	38/16866	4.02131876378684e-09	6.66886809043137e-07	6.0954726524769e-07	CPLX2/NRXN1/NRXN2/PCLO/PPFIA3/PTPRN2/RAB3A/RIMS1/SLC32A1/SNAP25/SNPH/STX1A/STXBP1/STXBP2/SYN1/SYN3/SYT1/UNC13A/VAMP2	19
551	APP_2D_vs_WT_2D_DN	GO:Central Nervous System Neuron Differentiation	GO:Central Nervous System Neuron Differentiation	17/1908	31/16866	4.23559216585001e-09	6.83936671833043e-07	6.25131165087225e-07	BRINP3/CBLN1/CEND1/DRAXIN/FAIM2/GRID2/LHX1/MAP2/MAPT/MDGA2/NOVA2/NTRK2/OPHN1/PHOX2B/SPOCK1/TOX/ZC4H2	17
2128	WT_3D_vs_WT_2D_DN	GO:Regulation Of Inflammatory Response	GO:Regulation Of Inflammatory Response	60/2010	240/16866	1.35737054970581e-08	8.22299926763742e-07	6.32759203622256e-07	AGT/AHR/ALOX5/ANXA1/APOE/BCL6/BST1/CARD16/CASP1/CASP4/CD47/ELF4/ETS1/GBA1/GPER1/GRN/GSDMD/HCK/IFI35/IL1R1/IL6/IL16/KLF4/LACC1/LCP1/LGALS1/LPCAT3/MDK/METRNL/MGST2/MMP9/MYO1C/NFKBIZ/NLRP6/NR1H4/PLA2G7/PRKCD/PTGER4/PTGIS/S100A8/S100A9/SBNO2/SERPINE1/SIRPA/SLC39A8/SPHK1/STAT3/TLR2/TLR3/TLR4/TNC/TNFAIP6/TNFRSF1A/TNFRSF1B/TNFSF4/TNIP1/TRADD/TRIM65/VAMP3/WNT5A	60
1642	WT_3D_vs_WT_2D_UP	GO:Regulation Of Cell Differentiation	GO:Regulation Of Cell Differentiation	50/1884	193/16866	7.84197163614222e-09	7.22280700994532e-07	6.40047802824177e-07	ACTL6B/APC2/ARID1A/ARID1B/ARID2/BCL7A/BICRAL/BIN1/CD24/CDK5R1/CHD3/CLASP1/CLASP2/DPF1/DPF3/EPHA3/FGFR2/GSK3B/HDAC2/HES5/INSM1/LEF1/MCRIP1/MEGF10/MOSMO/NELL1/NEUROD1/NEUROD4/NF1/NLGN1/NREP/PBRM1/RELN/SMARCA4/SMARCB1/SMARCD1/SMOC1/SRF/ST7/TFAP2A/TFAP2B/TIAM1/TNF/TNR/VHL/YWHAG/YWHAH/ZFHX2/ZFHX3/ZFP36L1	50
1643	WT_3D_vs_WT_2D_UP	KEGG:Circadian entrainment	KEGG:Circadian entrainment	32/1884	97/16866	8.04819716825604e-09	7.30373893019235e-07	6.47219571038547e-07	ADCY1/ADCY5/ADCYAP1R1/CACNA1D/CACNA1G/CACNA1H/CALM1/CALM3/CAMK2B/CREB1/FOS/GNAO1/GNAQ/GNG2/GNG3/GNG4/GNG7/GNG11/GRIA1/GRIA2/GRIA4/GRIN1/GRIN2A/GRIN2B/GRIN2C/KCNJ5/KCNJ9/NOS1/NOS1AP/PRKACB/PRKCB/RYR2	32
552	APP_2D_vs_WT_2D_DN	GO:Memory	GO:Memory	24/1908	58/16866	4.6239340844581e-09	7.27498962621408e-07	6.64947929878347e-07	ATAD1/CAMK2N1/CAMK4/CHRNA7/CHRNB2/CPEB3/CUX2/FGF13/INSR/LRCH4/MAPT/NETO1/PJA2/PLCB1/SCN2A/SHANK1/SHISA7/SLC6A1/SLC8A2/SLC8A3/SYT11/TAFA2/TH/VLDLR	24
20	APP_2D_vs_WT_2D_UP	Reactome:Innate Immune System	Reactome:Innate Immune System	208/2305	1035/16866	2.25399512817068e-09	7.97238076833971e-07	6.7833390225684e-07	AGPAT2/AIFM2/AKR1C1/ALPK1/AMPD3/ANXA2/AOC1/APRT/ARHGAP9/ARPC3/ARSA/ASAH1/ATOX1/ATP6V1E1/ATP6V1F/ATP6V0E1/ATP11A/B2M/B4GALT1/BIRC3/BPIFB4/BST2/C1R/C1S/C3/C4A/C4B/C5AR1/CASP8/CCL22/CD44/CD55/CD59/CD63/CD81/CD247/CFB/CFH/CFI/CHI3L1/CKAP4/CLEC5A/CLU/CMTM6/CNPY3/COTL1/CPNE2/CPPED1/CREG1/CRISPLD2/CST3/CSTB/CTSA/CTSC/CTSD/CTSH/CTSL/CTSS/CTSV/CTSZ/CYBA/CYBB/CYSTM1/DNAJC3/DPP7/DSN1/DUSP4/DUSP6/DYNLL1/EGFL…	208
2129	WT_3D_vs_WT_2D_DN	KEGG:Cell adhesion molecules	KEGG:Cell adhesion molecules	43/2010	148/16866	1.47823779578613e-08	8.87596764991935e-07	6.83005073786603e-07	ALCAM/CADM1/CD4/CD34/CD58/CD86/CD99/CD274/CDH1/CLDN1/CLDN4/CLDN7/CLDN11/CNTNAP1/F11R/GLG1/HLA-B/HLA-C/HLA-DPA1/HLA-DRA/HLA-DRB1/HLA-E/ICAM1/ICOSLG/ITGA4/ITGA6/ITGA8/ITGAL/ITGAM/ITGAV/ITGB1/ITGB2/MPZ/NTNG2/PDCD1LG2/PECAM1/PTPRC/PVR/SDC1/SDC2/SDC4/SPN/VSIR	43
1644	WT_3D_vs_WT_2D_UP	KEGG:Nicotine addiction	KEGG:Nicotine addiction	19/1884	40/16866	9.6766891118701e-09	8.65432587092035e-07	7.6690160085683e-07	CACNA1A/CACNA1B/CHRNA4/CHRNB2/GABRA3/GABRB2/GABRB3/GABRG2/GABRG3/GRIA1/GRIA2/GRIA4/GRIN1/GRIN2A/GRIN2B/GRIN2C/SLC17A6/SLC17A7/SLC32A1	19
2130	WT_3D_vs_WT_2D_DN	GO:Inflammatory Response	GO:Inflammatory Response	59/2010	236/16866	1.78882132031566e-08	1.06466251388963e-06	8.19257040513912e-07	ADGRE5/ADM/AIF1/ANXA1/APOL2/BDKRB2/C3AR1/C5AR1/CCL2/CCR1/CCR5/CD14/CD44/CEBPB/CHI3L1/CIITA/CMKLR1/CRHBP/CSF1R/CXCL1/CXCL2/CXCL5/CXCL6/CYBB/F11R/FCGR2B/FPR1/GGT5/HSPG2/IL6/ITGAL/ITGB2/LY75/NFAM1/NFATC4/NFKB2/NLRP6/NOD1/PARP4/PTGER4/RELB/S100A8/S100A9/SLC11A1/STAT3/TAB2/TGFB1/THBS1/TLR1/TLR2/TLR3/TLR4/TLR6/TMIGD3/TNFAIP6/TNFRSF1A/TNFSF4/TPST1/WNT5A	59
553	APP_2D_vs_WT_2D_DN	GO:Cell Junction Assembly	GO:Cell Junction Assembly	32/1908	95/16866	6.14500545291801e-09	9.42643836477622e-07	8.6159444876703e-07	ADGRL3/ARVCF/CDC42/CDH7/CDH8/CDH9/CDH11/CDH12/CDH18/CDH22/CTNND1/CTNND2/DCHS1/DNER/DNM3/DSCAM/FARP1/GPM6A/LIM2/NLGN1/NRXN1/NRXN2/OPHN1/PCDHB5/PCDHB9/PCDHB10/PCDHB13/PCDHB14/PCDHGB4/POU4F1/SHANK2/SLITRK1	32
2131	WT_3D_vs_WT_2D_DN	KEGG:Fluid shear stress and atherosclerosis	KEGG:Fluid shear stress and atherosclerosis	41/2010	139/16866	1.97738039836174e-08	1.15233900298857e-06	8.86724035965297e-07	ASS1/BMP4/CAV1/CAV2/CCL2/CTSL/EDN1/GSTM2/GSTM4/GSTO1/GSTT2/GSTT2B/HMOX1/ICAM1/IL1R1/ITGAV/ITGB3/KDR/KLF2/MAP3K5/MGST1/MGST2/MMP2/MMP9/NCF2/NFE2L2/NQO1/PDGFA/PDGFB/PECAM1/PLAT/RAC2/RHOA/SDC1/SDC2/SDC4/SQSTM1/THBD/TNFRSF1A/TP53/VEGFA	41
2132	WT_3D_vs_WT_2D_DN	IPA:ID1 Signaling Pathway	IPA:ID1 Signaling Pathway	31/2010	90/16866	1.98708420559562e-08	1.15233900298857e-06	8.86724035965297e-07	ATF3/BAX/BCL3/BHLHE40/BMP4/CAV1/CCN2/CCND1/CDKN1A/CDKN2A/ETS1/FN1/ID1/IGF2/IL6/IL6R/LIF/MDM2/MMP2/MMP9/MYC/PTGER4/PTK7/RHOC/S100A9/SHH/STAT3/TGFBR2/TGM2/TP53/VEGFA	31
2133	WT_3D_vs_WT_2D_DN	KEGG:Hypertrophic cardiomyopathy	KEGG:Hypertrophic cardiomyopathy	31/2010	90/16866	1.98708420559562e-08	1.15233900298857e-06	8.86724035965297e-07	ACTC1/AGT/CACNA2D4/CACNG3/CACNG5/CACNG6/DES/DMD/EDN1/IL6/ITGA1/ITGA3/ITGA4/ITGA5/ITGA6/ITGA7/ITGA8/ITGA11/ITGAV/ITGB1/ITGB3/ITGB4/LAMA2/LMNA/SGCD/TGFB1/TGFB2/TGFB3/TPM1/TPM2/TPM4	31
1645	WT_3D_vs_WT_2D_UP	GO:Calcium-Ion Regulated Exocytosis	GO:Calcium-Ion Regulated Exocytosis	15/1884	26/16866	1.15898374759124e-08	1.02172695805507e-06	9.05401589283681e-07	DOC2B/PPP3CB/RAB3A/RIMS1/RIMS2/RIMS3/RIMS4/SYT1/SYT2/SYT3/SYT4/SYT5/SYT6/SYT9/SYT13	15
2134	WT_3D_vs_WT_2D_DN	GO:Positive Regulation Of Epithelial To Mesenchymal Transition	GO:Positive Regulation Of Epithelial To Mesenchymal Transition	21/2010	47/16866	2.05251360682568e-08	1.18019532392477e-06	9.08159454938037e-07	AGT/BAMBI/COL1A1/DAB2/EMP2/FERMT2/FOXC1/GLIPR2/IL6/LOXL2/MDK/SNAI1/TCF7L2/TGFB1/TGFB1I1/TGFB2/TGFB3/TGFBR2/TWIST1/WWTR1/ZNF703	21
2135	WT_3D_vs_WT_2D_DN	GO:Positive Regulation Of Defense Response	GO:Positive Regulation Of Defense Response	38/2010	124/16866	2.07165847087185e-08	1.18119350629122e-06	9.08927555552798e-07	AGT/CASP1/CASP4/CD47/EMILIN1/EMILIN2/EREG/ETS1/GRN/GRPR/GSDMD/IFI35/IL16/LCP1/LGALS1/MDK/MGST2/MYO1C/NFKBIZ/NLRP6/NPAS2/PLA2G7/PLSCR1/POLR3G/PTGER4/S100A8/S100A9/SERPINE1/SLC15A4/TLR2/TLR3/TLR4/TNFRSF1A/TNFSF4/TNIP1/TRADD/TRIM56/WNT5A	38
861	APP_3D_vs_WT_3D_UP	GO:Potassium Ion Transmembrane Transport	GO:Potassium Ion Transmembrane Transport	46/2373	137/16866	5.54772496888079e-09	1.14022064948644e-06	9.70765991458644e-07	ATP1A1/ATP1B1/GHITM/HCN1/HCN2/KCNA1/KCNA3/KCNA5/KCNA6/KCNB1/KCNC1/KCNC2/KCNC3/KCND2/KCND3/KCNE4/KCNF1/KCNG1/KCNH2/KCNH4/KCNH7/KCNIP2/KCNJ2/KCNJ3/KCNJ4/KCNJ6/KCNJ9/KCNJ12/KCNJ16/KCNK1/KCNK9/KCNK12/KCNQ3/KCNQ4/KCNQ5/KCNT2/KCNV1/NALCN/SLC9A5/SLC9A7/SLC12A1/SLC12A5/SLC12A7/SLC24A2/SLC24A3/SLC24A4	46
554	APP_2D_vs_WT_2D_DN	GO:Learning	GO:Learning	20/1908	43/16866	7.77984053419478e-09	1.1643195492151e-06	1.06421027897791e-06	ATAD1/BRSK1/CHRNB2/EPHB2/FGF13/GPR88/INSR/MAPK8IP2/NLGN4X/NRXN1/NRXN3/NTRK2/SHANK1/SHANK2/SLC6A1/SLC8A2/SLC8A3/SYNJ1/SYT11/TH	20
862	APP_3D_vs_WT_3D_UP	GO:Axonogenesis	GO:Axonogenesis	57/2373	188/16866	6.5718437987607e-09	1.26466863307642e-06	1.07671905434096e-06	APBB1/ARHGAP35/B4GALT5/B4GALT6/CDK5R1/CNTN1/CNTN5/CTNNA2/CXCL12/CYFIP2/DPYSL5/DRD2/DSCAM/DSCAML1/EFNA3/EFNA5/EFNB2/EFNB3/EMB/EPHA6/EPHA8/HSP90AA1/ISL1/KALRN/KIAA1755/LGI1/LGR6/LRTM2/MAP1A/MAP1B/MYCBP2/NEFH/NOTCH2/NRXN3/NTNG2/OTX2/PAK3/PALLD/PLPPR4/PTPRO/RAB3A/RELN/RET/ROBO2/S100A6/SEMA3C/SEMA4D/SEMA6D/SHH/SHTN1/SLIT1/SLIT2/SLITRK4/SLITRK6/SPTBN4/TNR/TRIO	57
863	APP_3D_vs_WT_3D_UP	GO:Regulation Of Neuron Projection Development	GO:Regulation Of Neuron Projection Development	54/2373	174/16866	6.60465820679441e-09	1.26466863307642e-06	1.07671905434096e-06	ABL2/APOE/ARHGAP35/ARHGAP44/BAG5/CAMK2B/CCDC88A/CDK5R1/CDKL5/CHN1/CTNNA2/DDR2/EFNB2/FKBP4/FUT9/FZD1/IL1RAPL1/ITGA6/KANK1/KIF26A/KNDC1/LRRC7/LRRK2/LYN/MDK/MT3/MYCBP2/MYLIP/NCS1/NLGN1/NPTN/NTNG2/PAK3/PLPPR5/PPFIA2/PRKD1/PTPN9/PTPRO/RAB29/RELN/RET/RIT2/SERPINI1/SEZ6/SHANK3/SIPA1L1/SPOCK1/SRCIN1/STMN2/TANC2/TBR1/TENM3/TNR/TSKU	54
864	APP_3D_vs_WT_3D_UP	Reactome:Extracellular Matrix Organization	Reactome:Extracellular Matrix Organization	78/2373	291/16866	6.69615618543609e-09	1.26466863307642e-06	1.07671905434096e-06	ACTN1/ADAM12/ADAM19/ADAMTS1/ADAMTS8/ADAMTS16/BMP2/BMP4/CAPN6/CASK/CD47/COL1A1/COL4A1/COL4A6/COL5A3/COL8A2/COL9A2/COL9A3/COL11A2/COL13A1/COL15A1/COL18A1/COL20A1/COL23A1/COL25A1/COL26A1/COLGALT2/DCN/DDR2/EFEMP1/ERC2/FBLN1/FBLN2/FBN1/FBN2/FGF13/FN1/GDF5/HAPLN1/HTRA1/ICAM1/ICAM5/ITGA2/ITGA3/ITGA6/ITGA7/ITGAM/ITGAX/LAMA5/LAMB1/LAMB3/LAMC1/LAMC2/LOX/LOXL1/MADCAM1/MATN1/MFAP2/MMP2/MMP9/MMP16/MMP24/MMP28…	78
2136	WT_3D_vs_WT_2D_DN	Reactome:Cell-Cell Communication	Reactome:Cell-Cell Communication	37/2010	120/16866	2.64366264370684e-08	1.49477091979591e-06	1.15022515024438e-06	ACTN1/ACTN4/ARHGEF6/CADM1/CD47/CD151/CDH11/CLDN1/CLDN4/CLDN7/CLDN11/CTNNA1/F11R/FBLIM1/FERMT2/FLNA/FYB1/IQGAP1/ITGA6/ITGB1/ITGB4/KIRREL1/LAMA4/LAMB3/LAMC2/LIMS1/LIMS2/PARVA/PARVB/PLEC/PTPN6/PVR/PXDN/SIRPA/SKAP2/TYROBP/VASP	37
865	APP_3D_vs_WT_3D_UP	KEGG:GnRH secretion	KEGG:GnRH secretion	28/2373	64/16866	7.7568867149399e-09	1.42645064115789e-06	1.21445772057729e-06	CACNA1C/CACNA1D/CACNA1G/CACNA1I/CACNA1S/GABBR2/GNAQ/GNRH1/HCN1/HCN2/HRAS/ITPR2/KCNJ3/KCNJ6/KCNJ9/KISS1/KISS1R/MAP2K1/PIK3CB/PLCB2/PLCB3/PLCB4/PRKCA/PRKCB/PRKCG/SPP1/TRPC4/TRPC5	28
2137	WT_3D_vs_WT_2D_DN	GO:Positive Regulation Of Tumor Necrosis Factor Superfamily Cytokine Production	GO:Positive Regulation Of Tumor Necrosis Factor Superfamily Cytokine Production	29/2010	82/16866	2.88649055058751e-08	1.61858168477159e-06	1.24549744505559e-06	BCL10/CD14/CD84/CD86/CLEC7A/CLU/FCGR3A/FRMD8/FZD5/HLA-E/HSPB1/IL6/LCP1/OAS1/OAS3/PTPRC/RASGRP1/SPN/STAT3/SYK/THBS1/TLR1/TLR2/TLR3/TLR4/TMEM106A/TWIST1/TYROBP/WNT5A	29
21	APP_2D_vs_WT_2D_UP	MSigDB:UV Response Up	MSigDB:UV Response Up	50/2305	158/16866	4.36000614417972e-09	1.46869921256797e-06	1.24964988132429e-06	AMD1/AP2S1/ATF3/ATP6V1F/BCL2L11/BMP2/BSG/BTG3/CA2/CDKN1C/CDKN2B/CDO1/CHKA/CLTB/CNP/COL2A1/CREG1/CTSV/EPHX1/FGF18/FMO1/FURIN/GGH/GPX3/GRPEL1/H2AX/HMOX1/HYAL2/ICAM1/IGFBP2/IL6ST/IRF1/LHX2/LYN/MGAT1/MMP14/MSX1/NFKBIA/NR4A1/PRKCD/PSMC3/RASGRP1/RHOB/RPN1/SIGMAR1/SOD2/SPR/SQSTM1/SULT1A1/TST	50
555	APP_2D_vs_WT_2D_DN	GO:Calcium Ion-Regulated Exocytosis Of Neurotransmitter	GO:Calcium Ion-Regulated Exocytosis Of Neurotransmitter	1908-11-01	14/16866	9.9414455854317e-09	1.4523978598145e-06	1.32751935035539e-06	RIMS1/RIMS3/RIMS4/SYT1/SYT2/SYT4/SYT5/SYT7/SYT11/UNC13A/UNC13B	11
1646	WT_3D_vs_WT_2D_UP	GO:Synapse Assembly	GO:Synapse Assembly	26/1884	71/16866	1.73971114731303e-08	1.51207851972799e-06	1.33992578358654e-06	CDK5/DNER/DNM3/DRD2/DSCAM/FGF13/GABRB2/GABRB3/GABRG2/GPM6A/GRID2/KIRREL3/LGI2/LRRC4/NLGN1/NLGN3/NPAS4/NRXN1/NRXN2/PCDHB3/PTPRD/SHANK2/SLITRK1/SLITRK6/SRGAP3/WNT7A	26
866	APP_3D_vs_WT_3D_UP	KEGG:Retrograde endocannabinoid signaling	KEGG:Retrograde endocannabinoid signaling	48/2373	148/16866	9.35751328278935e-09	1.66602700222124e-06	1.41842927975092e-06	ABHD6/ADCY4/ADCY5/ADCY8/CACNA1B/CACNA1C/CACNA1D/CACNA1S/GABRA1/GABRA2/GABRA3/GABRA4/GABRA5/GABRB1/GABRB2/GABRB3/GABRD/GABRE/GABRG1/GABRG2/GNAI1/GNAQ/GNB1/GNB5/GNG4/GNG8/GRIA1/GRIA2/GRM5/ITPR2/KCNJ3/KCNJ6/KCNJ9/MAPK9/MGLL/NDUFB6/PLCB2/PLCB3/PLCB4/PRKACA/PRKACB/PRKCA/PRKCB/PRKCG/RIMS1/SLC17A6/SLC17A7/SLC32A1	48
867	APP_3D_vs_WT_3D_UP	GO:Central Nervous System Development	GO:Central Nervous System Development	76/2373	283/16866	9.53650258855892e-09	1.66602700222124e-06	1.41842927975092e-06	ADAM22/ADAM23/ADGRA2/AFF2/ALDH3A2/AMIGO2/APOD/ATXN1/C3/CADM2/CDK5R1/CDK5R2/CNTN1/CNTN5/CNTNAP2/COL4A1/DCLK1/DLX2/DSCAML1/EGR2/EML1/EMX1/EMX2/EOMES/FLNB/FOXG1/GIT1/GRIN1/GRIN2B/HPCAL4/ITGAM/LSR/MEIS2/MELTF/NCKAP1/NFIB/NNAT/NPAS1/NPAS2/NPTX1/NR4A2/PAX6/PDGFC/PITPNM1/PPP1R17/PROX1/PTPRZ1/RELN/ROBO2/RTN1/SCIN/SERPINI1/SH3GL2/SH3GL3/SHC3/SHH/SIX3/SLC6A17/SLC8A3/SMARCA1/SNTG2/SOX6/SOX10/SPOCK1/SPTBN1/S…	76
868	APP_3D_vs_WT_3D_UP	Reactome:Opioid Signaling	Reactome:Opioid Signaling	34/2373	88/16866	9.9050611354735e-09	1.68820895645582e-06	1.43731464795112e-06	ADCY4/ADCY5/ADCY8/CALM1/CAMK2A/CAMK2B/CAMK2D/CAMK4/CAMKK1/CAMKK2/GNA14/GNAI1/GNAL/GNAQ/GNB1/GNB5/GNG4/GNG8/GRK2/ITPR2/PDE1C/PDE4A/PDYN/PLCB2/PLCB3/PLCB4/PPP1R1B/PPP3CA/PPP3CC/PPP3R1/PRKACB/PRKAR2A/PRKCA/PRKCG	34
2138	WT_3D_vs_WT_2D_DN	Reactome:Signaling By Receptor Tyrosine Kinases	Reactome:Signaling By Receptor Tyrosine Kinases	101/2010	496/16866	3.41279268903636e-08	1.8980162618944e-06	1.46052215164973e-06	ADAM12/ALK/APOE/ATP6V1B2/ATP6V0E1/AXL/BAX/BCAR1/CAV1/CD274/COL4A1/COL4A2/COL6A1/COL6A2/COL6A3/COL9A3/CTNNA1/CXCL12/CYBB/DUSP6/EPGN/ERBB3/ERBIN/EREG/F3/FES/FGF10/FGFBP2/FGFBP3/FGFRL1/FOSL1/FURIN/GABRQ/GDNF/GFAP/HBEGF/HSPB1/ID1/ID3/IGF2/IRS1/ITGA3/ITGAV/ITGB1/ITGB3/ITPR1/ITPR3/JAK3/KDR/LAMA2/LAMA4/LAMA5/LAMB1/LAMB3/LAMC1/LAMC2/LAMC3/MMP9/MYC/NCF2/NCF4/NCKAP1L/NEDD4/NGF/NRP1/PCSK6/PDGFA/PDGFB/PDGFC/…	101
2139	WT_3D_vs_WT_2D_DN	GO:Positive Regulation Of Protein Phosphorylation	GO:Positive Regulation Of Protein Phosphorylation	82/2010	377/16866	3.49227996465349e-08	1.92643248456699e-06	1.48238841460687e-06	AGT/BDNF/BMP4/C3/CAV1/CCND1/CCND3/CD4/CD44/CD74/CDK2AP1/CDKN1A/CEMIP/CHI3L1/CIB1/CSF1/CSF1R/CSPG4/DAB2/DDR2/EFNA1/EIF4G1/ENG/EREG/FAS/FGF10/GAS6/GDF5/GDF6/GDF15/GPER1/GPNMB/HCLS1/HFE/HGF/HLA-DRB1/IGF2/IL6/IL6R/IL11/INHBA/INHBB/IQGAP1/ITGA5/ITGB3/KDR/LEPR/LIF/MAP3K5/MMP9/MOB3C/NGF/NIBAN1/NKX3-1/OPRD1/PDCD10/PDGFA/PDGFB/PDGFC/PDGFD/PECAM1/PLAUR/PRKD1/PRNP/PTPRC/RARRES2/RASGRP1/RBPMS/SPHK1/STOX1/TAB…	82
2140	WT_3D_vs_WT_2D_DN	IPA:Neuroinflammation Signaling Pathway	IPA:Neuroinflammation Signaling Pathway	31/2010	92/16866	3.5746532455309e-08	1.955969537978e-06	1.50511715601301e-06	BDNF/CASP1/CASP8/CCL2/CD47/CD86/CSF1R/CXCL12/FAS/FZD1/GDNF/HMOX1/ICAM1/IL1R1/IL6/IL6R/IRAK1/IRF3/MAGT1/MFGE8/MMP9/NFE2L2/NGF/S100B/SOD2/STAT1/SYK/TLR2/TLR3/TLR4/TNFRSF1A	31
22	APP_2D_vs_WT_2D_UP	GO:Positive Regulation Of Cell Migration	GO:Positive Regulation Of Cell Migration	73/2305	272/16866	5.52350778229694e-09	1.77605882054403e-06	1.51116830139588e-06	ACTN4/BCAR1/BMP2/C1QBP/CD151/CEMIP/CIB1/CLDN1/CLDN3/CLDN4/COL1A1/CSF1R/CTSH/CXCL12/CXCL16/DAAM2/DAB2/DDR2/DOCK5/EDN1/EGFR/FAM83H/FAM110C/FERMT1/FLT1/FN1/FZD4/GPNMB/GRB7/GRN/HIF1A/HSPA5/IL1B/KDR/LAMB1/LEF1/LGR6/MDK/MMP14/MYADM/NCKAP1L/NEDD9/NTF3/PDGFB/PDGFRA/PDGFRB/PODXL/RHOC/RHOD/ROR2/S100A11/SDCBP/SEMA3B/SEMA3C/SEMA6D/SH3RF2/SHTN1/SMO/SOD2/SPHK1/SPRY2/SRGAP2C/STX4/SYDE1/SYNE2/TGFB1/TJP1/TRADD/TR…	73
1411	APP_3D_vs_WT_3D_DN	MSigDB:Epithelial Mesenchymal Transition	MSigDB:Epithelial Mesenchymal Transition	52/1956	200/16866	1.24793517948174e-08	1.62630912590061e-06	1.51512466948868e-06	APLP1/CALU/CAPG/CCN1/CCN2/CDH11/COL1A2/COL3A1/COL5A1/COL6A2/COL6A3/COL7A1/COL11A1/COL12A1/CRLF1/EDIL3/EFEMP2/EMP3/FBLN5/GAS1/GPC1/GPX7/ID2/IGFBP3/ITGB5/LAMA2/LUM/MATN2/MCM7/MYLK/OXTR/PDGFRB/PMP22/POSTN/PTX3/RGS4/SAT1/SFRP4/SPARC/TAGLN/TFPI2/TGFBI/TGFBR3/TGM2/THBS1/THBS2/TIMP1/TNFRSF11B/VCAM1/VEGFC/VIM/WNT5A	52
869	APP_3D_vs_WT_3D_UP	MSigDB:Estrogen Response Early	MSigDB:Estrogen Response Early	59/2373	200/16866	1.10966224895584e-08	1.84626661802462e-06	1.57188246393444e-06	ABLIM1/AFF1/AQP3/AR/B4GALT1/BLVRB/CALB2/CHPT1/CXCL12/DYNLT3/EGR3/ELOVL2/FHL2/FKBP4/FLNB/GJA1/GREB1/HR/IL6ST/KLK10/KRT8/KRT18/KRT19/MAPT/MPPED2/MYC/MYOF/NCOR2/NRIP1/OLFM1/PAPSS2/PLAAT3/PMAIP1/RASGRP1/RET/RPS6KA2/SCARB1/SH3BP5/SIAH2/SLC1A1/SLC7A5/SLC24A3/SLC26A2/SLC27A2/SLC37A1/STC2/SVIL/SYBU/SYNGR1/SYT12/TFAP2C/TIPARP/TJP3/TPBG/TPD52L1/TSKU/TTC39A/UGCG/XBP1	59
1647	WT_3D_vs_WT_2D_UP	IPA:Synaptogenesis Signaling Pathway	IPA:Synaptogenesis Signaling Pathway	25/1884	67/16866	2.10478837165608e-08	1.78810493029623e-06	1.58452611329545e-06	AFDN/ARHGEF7/BRAF/CAMK2B/CDK5/CLASP2/CTNND1/DAB1/DLG4/DNAJC5/GSK3B/KALRN/MAPT/NECTIN1/NTRK2/PAK1/PRKCE/RAB3A/RASGRF1/RELN/SNAP25/SYNGAP1/TIAM1/UNC13A/WASF1	25
1648	WT_3D_vs_WT_2D_UP	KEGG:cAMP signaling pathway	KEGG:cAMP signaling pathway	53/1884	216/16866	2.11524323305178e-08	1.78810493029623e-06	1.58452611329545e-06	ADCY1/ADCY5/ADCYAP1R1/AFDN/AKT3/AMH/ATP1A3/ATP2B2/ATP2B3/BRAF/CACNA1D/CALM1/CALM3/CAMK2B/CAMK4/CHRM2/CNGA3/CREB1/CREB5/DRD2/FOS/GABBR1/GLI3/GRIA1/GRIA2/GRIA4/GRIN1/GRIN2A/GRIN2B/GRIN2C/HCN2/HCN4/LIPE/MAPK8/MAPK9/MAPK10/PAK1/PDE4A/PDE4D/PIK3R3/PLCE1/PPP1R1B/PRKACB/PTCH1/PTGER3/RAC3/RAPGEF4/RYR2/SOX9/SSTR1/SSTR2/TIAM1/VAV3	53
870	APP_3D_vs_WT_3D_UP	Reactome:GPCR Downstream Signaling	Reactome:GPCR Downstream Signaling	138/2373	619/16866	1.20564016874283e-08	1.9593054649244e-06	1.66812196664247e-06	ABHD6/ABR/ADCY4/ADCY5/ADCY8/ADM/ADRA2A/ADRA2C/ANXA1/ARHGEF3/ARHGEF9/ARHGEF12/ARHGEF16/ARHGEF17/C1QTNF1/C3/C5AR1/CALM1/CAMK2A/CAMK2B/CAMK2D/CAMK4/CAMKK1/CAMKK2/CCKBR/CCR7/CHGA/CHRM4/CRHR1/CRHR2/CXCL8/CXCL12/DGKB/DGKD/DGKE/DGKG/DGKI/DGKK/DGKZ/EGFR/F2RL2/GABBR2/GAL/GALR1/GHRH/GNA14/GNAI1/GNAL/GNAQ/GNAS/GNAZ/GNB1/GNB5/GNG4/GNG8/GNRH1/GPNMB/GPR17/GPR27/GPR55/GPR83/GPR143/GPR176/GPR183/GRK2/GRM3/GRM4/G…	138
1649	WT_3D_vs_WT_2D_UP	GO:Regulation Of Microtubule Polymerization Or Depolymerization	GO:Regulation Of Microtubule Polymerization Or Depolymerization	15/1884	27/16866	2.3378394940776e-08	1.90036958439485e-06	1.68400924373449e-06	CAMSAP1/CAMSAP2/CAMSAP3/CLASP1/CLASP2/MAP1S/MAP2/MAPRE2/MAPRE3/MAPT/PRUNE1/STMN1/STMN2/STMN3/STMN4	15
1650	WT_3D_vs_WT_2D_UP	GO:Synaptic Transmission, Glutamatergic	GO:Synaptic Transmission, Glutamatergic	15/1884	27/16866	2.3378394940776e-08	1.90036958439485e-06	1.68400924373449e-06	CDHR3/GRIA1/GRIA2/GRIA4/GRID1/GRID2/GRIK2/GRIK3/GRIN2A/GRIN2B/GRIN2C/SLC17A6/SLC17A7/UNC13A/UNC13B	15
1651	WT_3D_vs_WT_2D_UP	Reactome:Signaling By NTRKs	Reactome:Signaling By NTRKs	38/1884	132/16866	2.34043248118634e-08	1.90036958439485e-06	1.68400924373449e-06	ADCYAP1R1/ARC/ASCL1/BCL11B/BRAF/CDK5/CDK5R1/CDK5R2/CREB1/DNM3/DOCK3/EGR1/EGR2/EGR3/FOS/FOSB/GRIN2B/JUND/KCNH8/KIDINS220/MAP2K5/MEF2C/NAB2/NTRK1/NTRK2/NTRK3/PTPRS/RIT2/RPS6KA2/SH3GL2/SH3GL3/SHC3/SRC/SRF/TCF12/TIAM1/TRIB1/VGF	38
1652	WT_3D_vs_WT_2D_UP	KEGG:Morphine addiction	KEGG:Morphine addiction	30/1884	91/16866	2.38405888367762e-08	1.91065290534735e-06	1.69312179093715e-06	ADCY1/ADCY5/ARRB1/CACNA1A/CACNA1B/GABBR1/GABRA3/GABRB2/GABRB3/GABRG2/GABRG3/GNAO1/GNG2/GNG3/GNG4/GNG7/GNG11/GRK3/KCNJ5/KCNJ9/OPRM1/PDE1A/PDE1B/PDE4A/PDE4D/PDE7A/PDE8B/PRKACB/PRKCB/SLC32A1	30
2141	WT_3D_vs_WT_2D_DN	Reactome:Diseases Of Metabolism	Reactome:Diseases Of Metabolism	60/2010	247/16866	4.18952320091124e-08	2.27407319345462e-06	1.7498976906543e-06	ADA/ADAMTS1/ADAMTS5/ADAMTS9/ADAMTS14/ADAMTS15/ADAMTS16/ADAMTSL1/ADAMTSL5/ALG2/APRT/B4GALT1/BGN/C1GALT1/C1GALT1C1/CD320/CHST6/CHST14/CSPG4/CTSA/CYP1B1/CYP26C1/CYP27A1/DCN/DPAGT1/EGFL7/FDXR/FMOD/G6PC3/GBE1/GCLM/GLB1/GNS/GPC6/GYG2/HEXB/HSPG2/LUM/MAN1B1/MUC1/MUC19/NAGLU/OGN/OPLAH/PAPSS2/PGM1/PPP1R3C/PRNP/SDC1/SDC2/SDC4/SLC26A2/SLC34A2/SPON2/TALDO1/TBXAS1/TCN2/THBS1/THBS2/THSD1	60
23	APP_2D_vs_WT_2D_UP	GO:Positive Regulation Of Angiogenesis	GO:Positive Regulation Of Angiogenesis	41/2305	119/16866	6.82753079833021e-09	2.09991099423426e-06	1.78671950136623e-06	ANGPTL4/ANXA3/APLNR/AQP1/CD40/CHI3L1/CTSH/CXCL8/CYP1B1/EMILIN2/EMP2/FGF2/FGF18/FLT1/FOXC2/GATA6/GRN/HIF1A/HMOX1/HSPB1/IL1B/JAK1/KDR/MDK/MYDGF/NINJ1/PAK4/PDCL3/PKM/PRKD1/PTGIS/RHOB/RRAS/RUNX1/SERPINE1/SPHK1/TEK/TJP1/VEGFA/VEGFB/XBP1	41
556	APP_2D_vs_WT_2D_DN	GO:Calcium-Ion Regulated Exocytosis	GO:Calcium-Ion Regulated Exocytosis	15/1908	26/16866	1.37961380218748e-08	1.96867681167963e-06	1.79940816109055e-06	DOC2B/RAB3A/RIMS1/RIMS3/RIMS4/SYT1/SYT2/SYT3/SYT4/SYT5/SYT6/SYT7/SYT11/SYT13/VAMP2	15
2142	WT_3D_vs_WT_2D_DN	GO:Regulation Of Endothelial Cell Migration	GO:Regulation Of Endothelial Cell Migration	30/2010	88/16866	4.37941430768998e-08	2.35827984743464e-06	1.81469465047137e-06	ADAMTS9/AGT/ANXA3/APOE/ATOH8/BCAR1/BMP4/CEACAM1/DCN/EDN1/EMP2/EPHA2/ETS1/FOXC2/GLUL/GRN/ITGB3/KDR/PRCP/PRKD1/RHOJ/RRAS/SCARB1/SMOC2/SP100/SPARC/THBS1/VEGFA/WNT5A/ZC3H12A	30
2143	WT_3D_vs_WT_2D_DN	GO:Negative Regulation Of Cell Population Proliferation	GO:Negative Regulation Of Cell Population Proliferation	82/2010	379/16866	4.46416827437654e-08	2.38499068831849e-06	1.83524862336574e-06	ADAMTS1/AIF1/APLP2/APOE/B2M/BMP4/CD300A/CDKN1A/CDKN2A/CDKN2B/CIB1/CLMN/COL18A1/CXCL1/CYP1B1/EPPK1/EREG/ETS1/FBLN1/FRZB/FTH1/GATA2/GDF5/GPER1/GPNMB/GREM1/GTPBP4/HMOX1/HSPA1A/HSPA1B/IFI35/IFIT3/IFITM1/IGFBP3/IGFBP5/IGFBP6/IGFBP7/IL6/INHBA/IRF1/ITGA1/KANK2/KLF10/LMNA/MYC/MYO1C/NACC2/NGF/NIBAN2/NKX3-1/NUPR1/OGN/P3H1/P3H2/P3H3/PIM2/PLAAT4/PODN/PTHLH/PTPN6/PTPN14/PTPRU/RARG/RERG/RUNX3/S100A11/SFRP4/SH2…	82
1653	WT_3D_vs_WT_2D_UP	GO:Regulation Of Neurotransmitter Receptor Activity	GO:Regulation Of Neurotransmitter Receptor Activity	19/1884	42/16866	2.6405334641915e-08	2.08906820609304e-06	1.85122420330295e-06	CACNG2/CACNG8/CRH/DAPK1/DLG4/DLGAP1/DLGAP2/DLGAP3/DLGAP4/MAPK8IP2/MEF2C/NLGN1/NPTX1/NPTXR/OPRM1/RELN/SHANK1/SHISA6/SHISA7	19
871	APP_3D_vs_WT_3D_UP	KEGG:Dopaminergic synapse	KEGG:Dopaminergic synapse	44/2373	132/16866	1.51801199321664e-08	2.4108790474086e-06	2.05258463771781e-06	ADCY5/CACNA1B/CACNA1C/CACNA1D/CALM1/CALY/CAMK2A/CAMK2B/CAMK2D/CREB3L1/DDC/DRD2/GNAI1/GNAL/GNAQ/GNAS/GNB1/GNB5/GNG4/GNG8/GRIA1/GRIA2/GRIN2B/ITPR2/KCNJ3/KCNJ6/KCNJ9/MAOA/MAPK9/PLCB2/PLCB3/PLCB4/PPP1CB/PPP1R1B/PPP2R2B/PPP2R2C/PPP3CA/PPP3CC/PRKACA/PRKACB/PRKCA/PRKCB/PRKCG/SLC18A1	44
2144	WT_3D_vs_WT_2D_DN	MSigDB:Reactive Oxygen Species Pathway	MSigDB:Reactive Oxygen Species Pathway	21/2010	49/16866	5.03559640930147e-08	2.66925950289925e-06	2.05399327221507e-06	ABCC1/FES/FTL/G6PD/GCLM/GPX3/GSR/HHEX/JUNB/MGST1/MSRA/NQO1/PDLIM1/PFKP/PRDX1/PRDX4/PRDX6/PRNP/SBNO2/SOD2/TXNRD1	21
557	APP_2D_vs_WT_2D_DN	Reactome:Dopamine Neurotransmitter Release Cycle	Reactome:Dopamine Neurotransmitter Release Cycle	14/1908	23/16866	1.6277002067676e-08	2.26990192471045e-06	2.07473366068368e-06	CASK/PPFIA2/PPFIA3/RAB3A/RIMS1/SNAP25/STX1A/STXBP1/SYN1/SYN3/SYT1/TSPOAP1/UNC13B/VAMP2	14
872	APP_3D_vs_WT_3D_UP	GO:Regulated Exocytosis	GO:Regulated Exocytosis	24/2373	51/16866	1.56950808639711e-08	2.43727166838733e-06	2.07505490159449e-06	CPLX1/CPLX2/LYN/MYH9/OTOF/PCLO/RAB3A/RAB11FIP1/RAB11FIP2/RAB26/RIMS1/RIMS2/SCIN/SNAP25/SNCA/STEAP2/STX1A/STXBP1/SYNGR1/SYNGR2/SYNGR3/SYT6/SYT10/VAMP2	24
24	APP_2D_vs_WT_2D_UP	IPA:Osteoarthritis Pathway	IPA:Osteoarthritis Pathway	39/2305	111/16866	8.45645981609798e-09	2.49254153079488e-06	2.12079110651089e-06	ADAMTS4/ADAMTS5/ANXA2/BMP2/BMPR1A/CEBPB/COL2A1/CXCL8/DDR2/DKK1/DLX5/EPAS1/FADD/FGF2/FGF8/FGF18/FN1/FRZB/HES1/HIF1A/HTRA1/IL1B/MEF2C/NAMPT/PPARG/PTH1R/RUNX2/SMAD6/SMAD7/SMO/SPHK1/SPP1/TGFB1/TIMP3/TLR4/TNFRSF1A/TNFRSF1B/VEGFA/WNT3A	39
2145	WT_3D_vs_WT_2D_DN	KEGG:Lysosome	KEGG:Lysosome	38/2010	128/16866	5.33948486948809e-08	2.80840347592843e-06	2.16106445962146e-06	ACP5/AGA/AP1S2/AP3B1/CD63/CD164/CTSA/CTSC/CTSD/CTSH/CTSK/CTSL/CTSO/CTSS/CTSZ/FUCA2/GLB1/GM2A/GNS/HEXB/LAMP1/LAMP2/LAPTM4A/LAPTM4B/LAPTM5/LGMN/LIPA/LITAF/MANBA/NAGA/NAGLU/NPC2/SLC11A1/SMPD1/SORT1/SUMF1/TCIRG1/TPP1	38
25	APP_2D_vs_WT_2D_UP	GO:Negative Regulation Of Programmed Cell Death	GO:Negative Regulation Of Programmed Cell Death	93/2305	381/16866	9.2581933223257e-09	2.55662491727197e-06	2.17531676814445e-06	AHI1/AIFM2/AMIGO2/ANGPTL4/ANXA1/ANXA4/ANXA5/AQP1/ARAF/ARL6IP1/ATF5/AXL/BABAM2/BCL3/BIRC3/BIRC5/BMP4/CAT/CCND2/CD44/CD74/CDK1/CFLAR/CIB1/CLEC5A/CRYAB/CTSH/DAB2/DKK1/DNAJC3/DSTYK/EGFR/EGR3/ERBB3/EVI2B/FHL2/FKBP8/FOXO1/FSTL1/GATA6/GCLC/GOLPH3/GPX4/GSTP1/HAX1/HCK/HIGD1A/HSP90B1/HSPA5/HSPB1/IER3/IFI6/IFIT3/IL6ST/KANK2/KDR/KRT18/LAPTM5/LEF1/MLST8/MYC/MYDGF/NCKAP1L/NFKB1/NOTCH2/NUPR1/PEPD/PLAUR/PLK1/PRD…	93
26	APP_2D_vs_WT_2D_UP	KEGG:Pathways in cancer	KEGG:Pathways in cancer	120/2305	531/16866	9.39669887603496e-09	2.55662491727197e-06	2.17531676814445e-06	ADCY9/AGT/AR/ARAF/BCL2L11/BIRC3/BIRC5/BMP2/BMP4/CALM2/CASP8/CCDC6/CCNA1/CCND2/CDH1/CDKN2A/CDKN2B/CKS1B/COL4A1/COL4A2/COL4A3/COL4A4/COL4A5/COL4A6/CSF1R/CSF2RA/CTNNA3/CXCL8/CXCL12/E2F2/E2F3/EDN1/EGFR/ELOB/EPAS1/EPOR/FADD/FGF2/FGF3/FGF7/FGF8/FGF17/FGF18/FGF19/FN1/FOXO1/FZD4/FZD5/FZD6/FZD8/GNG8/GNG11/GNG12/GSTO1/GSTP1/HES1/HEY1/HEY2/HIF1A/HMOX1/HSP90B1/IL4R/IL6R/IL6ST/IL7R/IL13RA1/ITGA2B/JAK1/LAMA5/L…	120
27	APP_2D_vs_WT_2D_UP	MSigDB:Hypoxia	MSigDB:Hypoxia	58/2305	200/16866	1.00503053076418e-08	2.63317999060214e-06	2.24045402530587e-06	ADM/AMPD3/ANGPTL4/ANXA2/ATF3/CA12/CASP6/CAVIN1/CDKN1C/CHST2/CP/DDIT3/DTNA/DUSP1/EGFR/ENO1/ENO3/EXT1/FBP1/FOSL2/GALK1/GCK/GPC3/HDLBP/HK1/HMOX1/HS3ST1/HSPA5/IER3/LOX/LXN/MAFF/MAP3K1/MYH9/NR3C1/P4HA2/PDGFB/PDK3/PLAUR/PRDX5/PYGM/SCARB1/SDC2/SELENBP1/SERPINE1/SLC2A1/SLC2A5/SRPX/STC1/TGFB3/TGFBI/TIPARP/TKTL1/TMEM45A/TNFAIP3/TPBG/VEGFA/ZFP36	58
558	APP_2D_vs_WT_2D_DN	GO:Positive Regulation Of Neurogenesis	GO:Positive Regulation Of Neurogenesis	27/1908	75/16866	1.86193840938483e-08	2.53885646221896e-06	2.32056323864383e-06	AMIGO1/BCAN/CAPRIN2/CHODL/CUX2/HAPLN2/IL1RAPL1/KDM1A/LIG4/LRP2/MAP6/MME/NCAN/NTRK2/OPRM1/PLXNA2/PLXNC1/PTPRD/RASSF10/ROBO1/ROBO2/SLITRK1/SOX11/SPEN/SS18L1/TIAM1/TIAM2	27
2146	WT_3D_vs_WT_2D_DN	GO:Negative Regulation Of Platelet Activation	GO:Negative Regulation Of Platelet Activation	2010-11-01	15/16866	5.79413431415618e-08	3.02409240934997e-06	2.32703693912669e-06	APOE/C1QTNF1/CD9/CEACAM1/PDGFA/PDGFB/PDGFRA/PRKCD/SERPINE2/SH2B3/THBD	11
2147	WT_3D_vs_WT_2D_DN	GO:Actin Filament Organization	GO:Actin Filament Organization	41/2010	144/16866	5.94104794630909e-08	3.07710002409978e-06	2.36782626064227e-06	ACTC1/ACTN1/AIF1/ALDOA/BCAR1/CAPG/CGNL1/CNN1/CNN3/DLG1/DSTN/EMP2/FLNA/GAS2/GAS2L1/GSN/HCLS1/LCP1/MYO1B/MYO1C/MYO1E/MYO1F/MYO5B/MYO5C/NEBL/NEDD9/PLS3/RAC2/RFLNA/RFLNB/RHOG/SERPINB8/SH3D21/SHROOM3/SVIL/TAGLN2/TLE6/TPM1/TPM2/TPM4/WIPF1	41
28	APP_2D_vs_WT_2D_UP	GO:Positive Regulation Of Protein Phosphorylation	GO:Positive Regulation Of Protein Phosphorylation	92/2305	377/16866	1.1268041861953e-08	2.84679029040912e-06	2.42220538972357e-06	AGT/APLNR/ARAF/BCAR3/BIRC5/BMP2/BMP4/BMP5/BMP6/BMP7/BMPR1A/C3/CALM2/CCND2/CCR7/CD40/CD44/CD74/CD81/CDK2AP1/CEMIP/CHI3L1/CIB1/CLDN3/CLDN19/CREBL2/CSF1R/CSPG4/DAB2/DDR2/EGFR/ERP29/FGF2/FGF3/FGF7/FGF8/FGF17/FGF18/FGF19/GDF10/GDF11/GDF15/GHR/GPNMB/HAX1/HFE/HLA-DRB1/IL1B/IL6R/IL11/IL34/IQGAP1/KDR/LEFTY2/LYN/MARCO/MOB1A/MRNIP/MYDGF/NBN/NIBAN1/NOS1/NPTN/NTF3/NTF4/OSM/PDGFB/PLAUR/PLK1/PPARG/PRKD1/PRNP/RA…	92
1654	WT_3D_vs_WT_2D_UP	GO:Excitatory Postsynaptic Potential	GO:Excitatory Postsynaptic Potential	12/1884	18/16866	3.55265921064047e-08	2.77512151757751e-06	2.45916916712555e-06	CHRNA3/DRD2/FOXM1/GRID2/GRIN1/GRIN2A/GRIN2B/GRIN2C/GSK3B/MAPK8IP2/MEF2C/NPAS4	12
29	APP_2D_vs_WT_2D_UP	GO:Regulation Of Cell Population Proliferation	GO:Regulation Of Cell Population Proliferation	160/2305	766/16866	1.23718992915403e-08	3.01789019270194e-06	2.56778657528231e-06	ADAMTS1/ADRA1D/AGT/AKR1B1/ATF5/BAMBI/BCL7C/BIRC5/BMP2/BMP4/BMP5/BMP6/BMPR1A/BTC/BTG3/CALR/CAPNS1/CCND2/CCPG1/CD81/CD86/CDC6/CDC25B/CDCA7/CDCA7L/CDKN2A/CDKN2B/CDKN2C/CDKN3/CIB1/CLCF1/CLDN3/CLDN5/CLDN19/CLU/COL4A3/COL18A1/CSF1R/CTSH/CXCL8/CYP1B1/DYNLL1/ECRG4/EDN1/EGFR/ELN/EMILIN2/EMP2/EPOR/ERBB3/FES/FGF2/FGF3/FGF7/FGF8/FGF17/FGF18/FGF19/FN1/FOXM1/FRZB/FTH1/GAREM1/GPNMB/HCK/HES1/HMGB2/IFIT3/IFITM1/I…	160
2148	WT_3D_vs_WT_2D_DN	Reactome:Signal Transduction	Reactome:Signal Transduction	375/2010	2465/16866	6.49940605211523e-08	3.3407931866365e-06	2.5707379600073e-06	ABHD17C/ACTA2/ACTC1/ACTN1/ADAM12/ADCY4/ADD3/ADGRE5/ADM/ADORA2B/ADRA2C/AKAP12/ALDH1A1/ALDH1A3/ALDH3A2/ALK/AMIGO2/AMOTL2/ANXA1/APLN/APOE/ARAP1/ARHGAP9/ARHGAP10/ARHGAP18/ARHGAP29/ARHGAP30/ARHGAP42/ARHGDIB/ARHGEF3/ARHGEF5/ARHGEF6/ARHGEF35/ATP6V1B2/ATP6V0E1/AVPR1A/AXL/B4GALT1/BAMBI/BAX/BCAP31/BCAR1/BDKRB2/BLTP3B/C1QTNF1/C3/C3AR1/C5AR1/CASP8/CAV1/CAV2/CAVIN1/CCL2/CCND1/CCND3/CCR1/CCR5/CD55/CD86/CD274/C…	375
30	APP_2D_vs_WT_2D_UP	GO:Positive Regulation Of Cell Population Proliferation	GO:Positive Regulation Of Cell Population Proliferation	111/2305	483/16866	1.29979503194979e-08	3.06491668533761e-06	2.60779929568032e-06	ADRA1D/AGT/AKR1B1/AQP1/BAMBI/BCL7C/BIRC5/BMP2/BMP4/BMP5/BMP6/BMPR1A/BST2/BTC/C5AR1/CALR/CAPNS1/CCND2/CCPG1/CD74/CD81/CD86/CDC25B/CDCA7L/CIB1/CLCF1/CLDN5/CSF1R/CSF2RA/CTSH/DDR2/EDN1/EGFR/EMP2/EPOR/ERBB3/FGF2/FGF3/FGF7/FGF8/FGF17/FGF18/FGF19/FN1/FOXM1/GAREM1/GJA1/GRN/HCK/HES1/HMOX1/IL1B/IL6R/IL6ST/IL7R/IL11/IL34/IRS1/KDR/LAMB1/LAMC1/LEF1/LGMN/LYN/MDK/MEF2C/MEIS2/MLXIPL/MYC/NAMPT/NCCRP1/NTF3/OSM/OSM…	111
1655	WT_3D_vs_WT_2D_UP	Reactome:RUNX1 Interacts With Co-Factors Whose Precise Effect On RUNX1 Targets Is Not Known	Reactome:RUNX1 Interacts With Co-Factors Whose Precise Effect On RUNX1 Targets Is Not Known	17/1884	35/16866	3.84117005336093e-08	2.96298254991129e-06	2.62564189831711e-06	ACTL6B/ARID1A/ARID1B/ARID2/CBX2/CBX4/CBX8/HIPK2/PBRM1/PHC1/PHC2/PHC3/RNF2/SCMH1/SMARCA4/SMARCB1/SMARCD1	17
2149	WT_3D_vs_WT_2D_DN	GO:Cellular Response To Lipopolysaccharide	GO:Cellular Response To Lipopolysaccharide	37/2010	124/16866	6.88027310722857e-08	3.50997391222149e-06	2.7009224069532e-06	ADAM9/ANKRD1/AXL/BCL10/CARD16/CASP1/CASP7/CCL2/CCR5/CD14/CD86/CD274/CXCL1/CXCL2/CXCL5/CXCL6/GBP3/HCK/IL6/IRAK1/LILRB1/LILRB2/PDCD1LG2/PTPN22/RHOA/SBNO2/SERPINE1/SIRPA/TGFB1/TLR4/TNFRSF1B/TNFSF4/TNIP1/TNIP2/WNT5A/ZC3H12A/ZFP36	37
559	APP_2D_vs_WT_2D_DN	GO:Cell Junction Organization	GO:Cell Junction Organization	24/1908	62/16866	2.22479032344638e-08	2.96767683144934e-06	2.7125132364582e-06	AJM1/APBB2/CBLN1/CDC42/CHRNA7/CTNND2/CXADR/ELFN1/GRM5/L1CAM/LRP4/MAPT/NLGN4X/OPHN1/PAK3/PPFIA2/PPFIA3/SEMA3E/SLC6A1/SLC8A2/SLC8A3/SNCG/TGFB2/WNT7B	24
1656	WT_3D_vs_WT_2D_UP	KEGG:Amphetamine addiction	KEGG:Amphetamine addiction	25/1884	69/16866	4.17700059494684e-08	3.18225563844654e-06	2.81995036916814e-06	ADCY5/ARC/ATF2/CACNA1D/CALM1/CALM3/CAMK2B/CAMK4/CREB1/CREB5/FOS/FOSB/GRIA1/GRIA2/GRIA4/GRIN1/GRIN2A/GRIN2B/GRIN2C/HDAC2/PDYN/PPP1R1B/PPP3CB/PRKACB/PRKCB	25
1657	WT_3D_vs_WT_2D_UP	GO:Ephrin Receptor Signaling Pathway	GO:Ephrin Receptor Signaling Pathway	19/1884	43/16866	4.23656738026717e-08	3.18827528093033e-06	2.82528466501771e-06	ANKS1B/ARHGEF7/CDK5R1/EFNA2/EFNB1/EPHA3/EPHA4/EPHA5/EPHA7/EPHA8/EPHA10/EPHB1/EPHB2/EPHB6/KALRN/PAK1/PAK3/SRC/TIAM1	19
1658	WT_3D_vs_WT_2D_UP	KEGG:MAPK signaling pathway	KEGG:MAPK signaling pathway	65/1884	294/16866	4.49322746546187e-08	3.31653001904259e-06	2.93893738094589e-06	AKT3/ANGPT2/ARRB1/ATF2/BRAF/CACNA1A/CACNA1B/CACNA1D/CACNA1E/CACNA1G/CACNA1H/CACNA2D2/CACNA2D3/CACNG2/CACNG8/CASP3/DUSP2/DUSP8/DUSP16/ECSIT/EFNA2/EGF/ERBB4/FGF9/FGF19/FGFR2/FGFR3/FOS/IL1A/IL1B/INSR/JUND/KIT/LAMTOR3/MAP2K5/MAP2K6/MAP3K4/MAPK8/MAPK8IP1/MAPK8IP2/MAPK9/MAPK10/MAPT/MEF2C/MRAS/NF1/NR4A1/NTRK1/NTRK2/PAK1/PPM1A/PPM1B/PPP3CB/PRKACB/PRKCB/PTPN5/RAC3/RAPGEF2/RASA2/RASGRF1/RPS6KA2/SRF/STMN1/T…	65
1659	WT_3D_vs_WT_2D_UP	GO:Regulation Of Calcium Ion-Dependent Exocytosis	GO:Regulation Of Calcium Ion-Dependent Exocytosis	15/1884	28/16866	4.51447936476386e-08	3.31653001904259e-06	2.93893738094589e-06	CBARP/DOC2B/KCNB1/RPH3A/SCAMP5/STXBP1/SYT1/SYT2/SYT3/SYT4/SYT5/SYT6/SYT9/SYT13/TRPV6	15
873	APP_3D_vs_WT_3D_UP	Reactome:G-protein Mediated Events	Reactome:G-protein Mediated Events	24/2373	52/16866	2.52697476920616e-08	3.83880427982884e-06	3.26829780218609e-06	ADCY4/ADCY5/ADCY8/CALM1/CAMK2A/CAMK2B/CAMK2D/CAMK4/CAMKK1/CAMKK2/GNA14/GNAI1/GNAL/GNAQ/GRK2/ITPR2/PDE1C/PLCB2/PLCB3/PLCB4/PRKACB/PRKAR2A/PRKCA/PRKCG	24
560	APP_2D_vs_WT_2D_DN	GO:Synaptic Transmission, Glutamatergic	GO:Synaptic Transmission, Glutamatergic	15/1908	27/16866	2.77878392894455e-08	3.62779110383058e-06	3.31587027400146e-06	GRIA2/GRIA4/GRID1/GRID2/GRIK1/GRIK2/GRIK3/GRIK5/GRIN2B/GRIN2D/SLC1A4/SLC17A6/SLC17A8/UNC13A/UNC13B	15
874	APP_3D_vs_WT_3D_UP	Reactome:Sensory Processing Of Sound By Inner Hair Cells Of Cochlea	Reactome:Sensory Processing Of Sound By Inner Hair Cells Of Cochlea	28/2373	67/16866	2.64406704739161e-08	3.93122138876012e-06	3.34698028037119e-06	ATP2B1/BSN/CABP1/CACNA1D/CACNA2D2/CASK/CDH23/CIB2/CLIC5/EPB41L1/KCNQ4/MYH9/MYO3A/OTOF/PCDH15/PCLO/PLS1/RAB3A/RIPOR2/SNAP25/SPTBN1/STX1A/SYN1/SYP/TMC2/USH1G/VAMP2/WHRN	28
2150	WT_3D_vs_WT_2D_DN	KEGG:AGE-RAGE signaling pathway in diabetic complications	KEGG:AGE-RAGE signaling pathway in diabetic complications	32/2010	100/16866	8.63908070820361e-08	4.3743404929225e-06	3.36605187059622e-06	AGT/BAX/CCL2/CCND1/COL1A1/COL1A2/COL3A1/COL4A1/COL4A2/CYBB/EDN1/F3/FN1/ICAM1/IL6/MMP2/PIM1/PLCB2/PLCB3/PLCD3/PRKCD/SERPINE1/STAT1/STAT3/STAT5A/TGFB1/TGFB2/TGFB3/TGFBR2/THBD/VEGFA/VEGFC	32
1660	WT_3D_vs_WT_2D_UP	Reactome:Axon Guidance	Reactome:Axon Guidance	99/1884	519/16866	5.41408094781661e-08	3.90668190375346e-06	3.4618994601232e-06	ABLIM3/AGAP2/ANK1/ANK3/ARHGAP35/ARHGEF7/CACNA1D/CACNA1G/CACNA1H/CD24/CDK5/CDK5R1/CLASP1/CLASP2/CLTB/CNTN2/CREB1/CRMP1/CXCR4/DCC/DCX/DNM3/DOK4/DOK6/DPYSL3/DPYSL4/DPYSL5/DSCAM/DSCAML1/EFNA2/EFNB1/EPHA3/EPHA4/EPHA5/EPHA7/EPHA8/EPHA10/EPHB1/EPHB2/EPHB6/EVL/GAB2/GFRA2/GIT1/GPRIN1/GRB10/GRIN2B/GSK3B/KALRN/KCNQ2/KCNQ3/KIF4A/L1CAM/LHX2/LHX9/MAPK8/MSI1/MYO10/NCAM1/NCAN/NCK2/NFASC/PIK3R3/PLXNA1/PLXNA4/PLXN…	99
1661	WT_3D_vs_WT_2D_UP	KEGG:GABAergic synapse	KEGG:GABAergic synapse	29/1884	89/16866	5.44441166298489e-08	3.90668190375346e-06	3.4618994601232e-06	ABAT/ADCY1/ADCY5/CACNA1A/CACNA1B/CACNA1D/GABBR1/GABRA3/GABRB2/GABRB3/GABRG2/GABRG3/GAD1/GAD2/GNAO1/GNG2/GNG3/GNG4/GNG7/GNG11/GPHN/PRKACB/PRKCB/SLC6A1/SLC6A11/SLC12A5/SLC32A1/SLC38A1/SRC	29
875	APP_3D_vs_WT_3D_UP	MSigDB:KRAS Signaling Up	MSigDB:KRAS Signaling Up	58/2373	200/16866	2.89990604993355e-08	4.22177989102826e-06	3.59435723557553e-06	ABCB1/ACE/ADAMDEC1/ADGRA2/ADGRL4/AKAP12/ALDH1A2/AMMECR1/ANO1/APOD/BIRC3/BMP2/BTBD3/CSF2RA/DUSP6/ERO1A/ETS1/ETV1/ETV4/ETV5/FUCA1/GABRA3/GPNMB/HBEGF/HDAC9/IL7R/IL33/INHBA/ITGA2/LCP1/MAFB/MAP4K1/MMD/MMP9/MPZL2/NAP1L2/NRP1/PCP4/PRRX1/PSMB8/PTPRR/RELN/RGS16/SNAP25/SNAP91/SPARCL1/SPP1/ST6GAL1/TFPI/TMEM100/TMEM158/TMEM176B/TNFRSF1B/TRAF1/TRIB1/USP12/VWA5A/ZNF639	58
31	APP_2D_vs_WT_2D_UP	GO:Regulation Of MAP Kinase Activity	GO:Regulation Of MAP Kinase Activity	39/2305	114/16866	1.9787067037537e-08	4.51528103946893e-06	3.84184887336627e-06	AGT/APOE/BMP2/BMP4/BMP7/CD40/DRD4/DUSP1/EDN1/EGFR/ERP29/FGF2/FGF18/FLT1/GBA1/GHR/GSTP1/HYAL2/IL1B/IL34/IRAK1/LYN/MEF2C/NTF3/PDGFB/PDGFRB/PIK3R5/PPARG/PRKCD/RASGRP1/RGS14/SPRY1/SPRY2/SPRY4/TGFB1/TLR4/TPD52L1/TRIB3/VEGFA	39
876	APP_3D_vs_WT_3D_UP	MSigDB:UV Response Dn	MSigDB:UV Response Dn	46/2373	144/16866	3.19560126751652e-08	4.53614854224994e-06	3.86200577844676e-06	ANXA2/ARHGEF9/ATP2B1/ATXN1/CAP2/CAV1/CDC42BPA/CDON/COL1A1/DAB2/DBP/DLG1/DUSP1/EFEMP1/F3/FHL2/GCNT1/GJA1/ID1/IGFBP5/INPP4B/IRS1/KALRN/LAMC1/MAP1B/MGLL/MMP16/MT1E/MYC/NFIB/NOTCH2/NR1D2/NR3C1/NRP1/PLCB4/PRKCA/PTPRM/RUNX1/SERPINE1/SIPA1L1/SLC7A1/SMAD7/SRI/SYNJ2/TFPI/TGFBR2	46
877	APP_3D_vs_WT_3D_UP	GO:Cellular Response To Metal Ion	GO:Cellular Response To Metal Ion	44/2373	135/16866	3.24567010750568e-08	4.53614854224994e-06	3.86200577844676e-06	ADCY8/ALOX15/AOC1/AQP1/B2M/BMP6/CAMK2D/CDH1/CPNE2/CPNE3/CPNE4/CPNE5/CPNE6/CPNE7/CPNE8/CPNE9/DLG2/DLG4/EGFR/F3/FBP1/KCNA1/LGMN/LRRK2/MAPK9/MEF2A/MEF2C/MMP9/MT1E/MT2A/MT3/NEUROD2/NLGN1/PRNP/RASGRP2/RYR1/RYR3/SCN5A/SLC13A5/SNCA/SYT4/SYT6/SYT7/SYT10	44
2151	WT_3D_vs_WT_2D_DN	GO:Endoderm Formation	GO:Endoderm Formation	17/2010	35/16866	1.00679913438624e-07	5.0600978717116e-06	3.89374168152496e-06	COL4A2/COL6A1/COL8A1/COL12A1/FN1/HMGA2/INHBA/ITGA4/ITGA5/ITGA7/ITGAV/ITGB2/LAMB1/LAMB3/MMP2/MMP9/MMP14	17
878	APP_3D_vs_WT_3D_UP	MSigDB:UV Response Up	MSigDB:UV Response Up	49/2373	158/16866	3.34311255601063e-08	4.58071971400044e-06	3.89995297555667e-06	ABCB1/AMD1/AQP3/ATF3/BMP2/CCND3/CDKN2B/CLTB/DLG4/DNAJB1/ENO2/EPCAM/EPHX1/FKBP4/FOSB/GAL/GCH1/GGH/GLS/GPX3/GRPEL1/HLA-F/HMOX1/HTR7/ICAM1/IL6ST/JUNB/KCNH2/LHX2/LYN/MAOA/MSX1/NFKBIA/OLFM1/ONECUT1/PLCL1/PPAT/PRKACA/RASGRP1/RET/RHOB/RRAD/SLC25A4/SOD2/SQSTM1/STIP1/TCHH/TFRC/TUBA4A	49
2152	WT_3D_vs_WT_2D_DN	GO:Positive Regulation Of Fibroblast Proliferation	GO:Positive Regulation Of Fibroblast Proliferation	15/2010	28/16866	1.08094097213953e-07	5.39278271762258e-06	4.14974243174309e-06	AQP1/CD74/CDKN1A/DDR2/EREG/FN1/GAS6/MYC/PDGFA/PDGFB/PDGFC/PDGFRA/S100A6/SPHK1/WNT5A	15
2153	WT_3D_vs_WT_2D_DN	IPA:Inhibition of Matrix Metalloproteases	IPA:Inhibition of Matrix Metalloproteases	2010-10-01	13/16866	1.15098135328356e-07	5.70029816206492e-06	4.38637534559081e-06	A2M/MMP2/MMP9/MMP14/RECK/SDC2/THBS2/TIMP1/TIMP2/TIMP3	10
879	APP_3D_vs_WT_3D_UP	Reactome:Protein-protein Interactions At Synapses	Reactome:Protein-protein Interactions At Synapses	33/2373	88/16866	3.8383319392073e-08	5.15812761368857e-06	4.39154901222665e-06	APBA1/BEGAIN/CASK/DLG1/DLGAP1/DLGAP2/DLGAP3/EPB41L1/GPRIN1/GRIA1/GRIN2B/GRM5/IL1RAP/IL1RAPL1/LRFN2/LRRTM3/LRRTM4/MPP2/NLGN1/NRXN2/NRXN3/PPFIA2/PPFIA4/PPFIBP2/SHANK3/SIPA1L1/SLITRK4/SLITRK6/STX1A/STXBP1/SYT7/SYT10/SYT12	33
2154	WT_3D_vs_WT_2D_DN	IPA:Pathogen Induced Cytokine Storm Signaling Pathway	IPA:Pathogen Induced Cytokine Storm Signaling Pathway	28/2010	82/16866	1.17680349195362e-07	5.78595050210532e-06	4.45228475979403e-06	AP3B1/BHLHE40/C3/CASP1/CASP8/CCL2/CCR1/CCR5/CDH1/CLEC7A/GSDMD/IL6/IL6R/IL6ST/IRF1/MLKL/MYC/RAB27A/SOCS3/SPI1/STAT1/STAT3/STING1/STX11/SYK/TNFRSF10B/TRADD/VEGFA	28
561	APP_2D_vs_WT_2D_DN	GO:Modulation Of Excitatory Postsynaptic Potential	GO:Modulation Of Excitatory Postsynaptic Potential	16/1908	31/16866	3.84672014360015e-08	4.91739058356885e-06	4.49458879936438e-06	CBLN1/CHRNA7/CUX2/GRIN1/GRIN2B/GRIN2D/NETO1/NLGN1/NLGN4X/NRXN1/RIMS1/SHANK1/SLC8A2/SLC8A3/STX1B/WNT7A	16
880	APP_3D_vs_WT_3D_UP	GO:Neuron Projection Development	GO:Neuron Projection Development	56/2373	192/16866	4.01774329929807e-08	5.29735663688583e-06	4.51008642058246e-06	APOE/ARHGAP35/BICDL1/CDK5R1/CNTNAP2/DCLK1/DLG4/DTNBP1/EPHA8/FRY/GAS7/GDNF/GPRIN1/GPRIN2/GRM7/IFT88/LAMB1/LGI1/LRRK2/LYN/MAP1B/MAPT/MYO16/NCDN/NCKAP1/NCKAP1L/NEFH/NEUROD1/NEUROD2/NEUROG1/NEUROG2/NLGN1/NMNAT2/NPY/NYAP1/NYAP2/OLIG1/OLIG2/PACSIN1/PAK3/PRDM12/PRMT1/PTPRM/RAB11A/RASGRF1/SGK1/SH3GL2/SHANK3/SHTN1/STMN2/STX3/TRIO/TSKU/TUNAR/UNC5A/WHRN	56
881	APP_3D_vs_WT_3D_UP	Reactome:MAPK Family Signaling Cascades	Reactome:MAPK Family Signaling Cascades	81/2373	318/16866	4.10146078954024e-08	5.3075940735754e-06	4.51880241373907e-06	ACTN2/BCL2L1/CALM1/CAMK2A/CAMK2B/CAMK2D/CCND3/CDC42EP3/CDC42EP5/CNKSR2/CSF2RA/CSF2RB/DLG1/DNAJB1/DUSP4/DUSP5/DUSP6/DUSP7/DUSP8/DUSP9/EGFR/ERBB3/ETV4/FGF3/FGF7/FGF13/FGF17/FGF19/FN1/FRS3/GDNF/GFRA2/GPRIN1/GRIN2B/HBEGF/HRAS/HSPB1/IL6R/IL6ST/IL17RD/IRS1/KALRN/KITLG/KSR2/LRRC7/MAP2K1/MMP2/MPP2/MRAS/MYC/NEFL/NRG2/NRG3/PDGFA/PDGFB/PDGFRA/PIK3CB/PKN1/PPP1CB/PRKACB/PRKCA/PSMB8/PSMB9/PTPN3/RASAL1/RASGEF1A…	81
32	APP_2D_vs_WT_2D_UP	IPA:Hepatic Fibrosis Signaling Pathway	IPA:Hepatic Fibrosis Signaling Pathway	34/2305	93/16866	2.40889188123066e-08	5.32515661494554e-06	4.53093545292004e-06	ACTA2/AGT/BAMBI/CCL2/CD40/CEBPB/COL1A1/CXCL8/EDN1/FGF2/FOXO1/HIF1A/ICAM1/IRAK1/JAK1/KLF9/MYC/NCF1/NOX4/PDCD4/PDGFRB/PPARG/RIPK1/SERPINE1/SMAD7/SMO/SOD2/SPP1/TGFB1/TIMP1/TLR4/TRADD/VEGFA/YAP1	34
1662	WT_3D_vs_WT_2D_UP	MSigDB:G2-M Checkpoint	MSigDB:G2-M Checkpoint	49/1884	200/16866	7.50655448794706e-08	5.3244767523128e-06	4.71827593041561e-06	AURKA/BIRC5/CBX1/CCNA2/CCNB2/CCNF/CDC20/CDKN1B/CDKN2C/CENPF/CTCF/E2F1/E2F2/EGF/ESPL1/FANCC/GINS2/H2AX/HMGB3/ILF3/JPT1/KIF2C/KIF4A/KIF11/KIF15/LBR/LMNB1/MEIS1/MKI67/MTF2/MYBL2/NEK2/NSD2/ODC1/PBK/PLK1/POLE/RASAL2/SFPQ/SLC7A1/SLC38A1/SRSF1/STMN1/TLE3/TOP2A/TPX2/TROAP/UBE2C/UBE2S	49
2155	WT_3D_vs_WT_2D_DN	KEGG:p53 signaling pathway	KEGG:p53 signaling pathway	26/2010	73/16866	1.26305120881006e-07	6.16532550487498e-06	4.74421355221346e-06	AIFM2/BAX/CASP8/CCND1/CCND3/CDKN1A/CDKN2A/DDB2/FAS/GADD45A/GADD45B/GADD45G/IGFBP3/MDM2/PERP/PIDD1/PMAIP1/RRM2B/SERPINE1/STEAP3/THBS1/TNFRSF10A/TNFRSF10B/TP53/TP53I3/ZMAT3	26
562	APP_2D_vs_WT_2D_DN	GO:Positive Regulation Of Neuron Projection Development	GO:Positive Regulation Of Neuron Projection Development	30/1908	92/16866	4.21746726043176e-08	5.28130185918557e-06	4.8272106473857e-06	ALKAL2/ATP1B2/CAPRIN2/COBL/CUX2/DDR1/DHX36/DPYSL3/EPHA3/FUT9/GPC2/KIDINS220/LRP8/LRRC7/MAGI2/NDNF/NDRG4/NLGN1/NTRK2/PACSIN1/PTK6/RAPGEF2/STMN2/TNN/TOX/TUBB2B/VLDLR/WNT5A/ZDHHC15/ZNF804A	30
33	APP_2D_vs_WT_2D_UP	MSigDB:Glycolysis	MSigDB:Glycolysis	57/2305	200/16866	2.6524247291313e-08	5.68583410117419e-06	4.8378196494969e-06	ABCB6/ALDH7A1/ALDH9A1/ANGPTL4/AURKA/B4GALT1/B4GALT4/CAPN5/CASP6/CD44/CDK1/CHPF/CHPF2/CHST2/CHST12/CLDN3/CLN6/DSC2/EGFR/ENO1/EXT1/G6PD/GALK1/GCLC/GMPPA/GMPPB/GPC3/GUSB/HAX1/HDLBP/HSPA5/IDUA/IER3/IL13RA1/MERTK/NDUFV3/P4HA2/PC/PDK3/PGLS/PKM/PKP2/PLOD1/PRPS1/QSOX1/SDC2/SLC25A10/SLC25A13/SOD1/STC1/TGFBI/TKTL1/TPBG/TPST1/TXN/VEGFA/XYLT2	57
34	APP_2D_vs_WT_2D_UP	MSigDB:Coagulation	MSigDB:Coagulation	44/2305	138/16866	2.82734174993001e-08	5.88253398206026e-06	5.00518270157888e-06	ACOX2/ANXA1/BMP1/C1R/C1S/C3/CAPN5/CD9/CFB/CFH/CFI/CLU/CPQ/CRIP2/CTSH/CTSV/DCT/DUSP6/DUSP14/F2RL2/FN1/FURIN/GNG12/GSN/HMGCS2/HTRA1/ISCU/LEFTY2/LGMN/MAFF/MMP2/MMP14/OLR1/PDGFB/PLAT/PROS1/RGN/SERPINE1/SERPING1/SPARC/TFPI2/TIMP1/TIMP3/WDR1	44
2156	WT_3D_vs_WT_2D_DN	GO:Positive Regulation Of Tumor Necrosis Factor Production	GO:Positive Regulation Of Tumor Necrosis Factor Production	27/2010	78/16866	1.43167344687125e-07	6.89215681057086e-06	5.30350972042531e-06	CD14/CD84/CLEC7A/CLU/FCGR3A/FRMD8/FZD5/HLA-E/HSPB1/IL6/LCP1/OAS1/OAS3/PTPRC/RASGRP1/SPN/STAT3/SYK/THBS1/TLR1/TLR2/TLR3/TLR4/TMEM106A/TWIST1/TYROBP/WNT5A	27
2157	WT_3D_vs_WT_2D_DN	GO:Response To Lipopolysaccharide	GO:Response To Lipopolysaccharide	43/2010	159/16866	1.43799163232053e-07	6.89215681057086e-06	5.30350972042531e-06	ADAM9/ANKRD1/AXL/BCL10/CARD16/CASP1/CASP7/CCL2/CCR5/CD14/CD86/CD274/CXCL1/CXCL2/CXCL5/CXCL6/ERBIN/GBP3/IL6/IRAK1/IRAK3/LILRB1/LILRB2/PDCD1LG2/PTPN22/RHOA/S100A8/S100A9/SBNO2/SCARB1/SERPINE1/SIRPA/SLC11A1/SMAD6/TAB2/TLR4/TNFRSF1B/TNFSF4/TNIP1/TNIP2/WNT5A/ZC3H12A/ZFP36	43
2158	WT_3D_vs_WT_2D_DN	GO:Positive Regulation Of Macromolecule Metabolic Process	GO:Positive Regulation Of Macromolecule Metabolic Process	78/2010	364/16866	1.44487597517752e-07	6.89215681057086e-06	5.30350972042531e-06	ACTA2/ACTC1/ACTG2/ADAM19/AGT/ANXA2/BMP4/BVES/C1QTNF1/CD34/CD74/CLEC7A/CLU/CSF1/CTSH/DKK1/DTX3L/ECE1/EIF4G1/EMILIN1/ETS1/FGF10/FN1/FOXD1/GAS6/GATA2/GBA1/GJA1/GPER1/GSN/HFE/HMGA2/HSPA1A/HSPA1B/IL6/INHBA/ITGAX/KLF2/KLF4/LAPTM5/LILRB1/LIMS1/MSN/MYC/NFE2L2/NGF/NKX3-1/PDCD10/PDGFB/PLSCR1/PTPN22/RAB27A/RAB29/RNF207/SFRP4/SLC2A10/SLC11A1/SLC38A2/STAT3/STOX1/TFRC/TGFB1/TLR2/TLR3/TLR4/TLR6/TMEM119/TNC/TP53…	78
2159	WT_3D_vs_WT_2D_DN	Reactome:Diseases Of Glycosylation	Reactome:Diseases Of Glycosylation	40/2010	143/16866	1.45258426516084e-07	6.89215681057086e-06	5.30350972042531e-06	ADAMTS1/ADAMTS5/ADAMTS9/ADAMTS14/ADAMTS15/ADAMTS16/ADAMTSL1/ADAMTSL5/ALG2/B4GALT1/BGN/C1GALT1/C1GALT1C1/CHST6/CHST14/CSPG4/CTSA/DCN/DPAGT1/EGFL7/FMOD/GLB1/GPC6/HEXB/HSPG2/LUM/MAN1B1/MUC1/MUC19/OGN/PAPSS2/PGM1/SDC1/SDC2/SDC4/SLC26A2/SPON2/THBS1/THBS2/THSD1	40
2160	WT_3D_vs_WT_2D_DN	IPA:Macrophage Alternative Activation Signaling Pathway	IPA:Macrophage Alternative Activation Signaling Pathway	25/2010	69/16866	1.49672927720404e-07	7.05229732349266e-06	5.42673773021349e-06	ACLY/ADORA2B/CEBPB/CIITA/CSF1/CSF1R/EPAS1/FCGR2B/FPR1/IL4R/IL6/IL13RA1/KLF4/MAF/MYC/NR3C1/SCARB1/SOCS3/STAT1/STAT3/STAT6/SYK/THBS1/TLR4/ZC3H12A	25
1663	WT_3D_vs_WT_2D_UP	GO:Cell-Cell Adhesion Via Plasma-Membrane Adhesion Molecules	GO:Cell-Cell Adhesion Via Plasma-Membrane Adhesion Molecules	44/1884	172/16866	9.07667666650599e-08	6.36501951238733e-06	5.64035111034673e-06	ADGRL1/CADM2/CADM3/CBLN1/CDH4/CDH9/CDH12/CDH15/CDH18/CDH22/CDH23/CDHR3/CLDN15/CNTN2/CNTN4/CRB1/CXADR/DCHS1/DSCAM/DSCAML1/FAT4/GRID2/IGSF21/KIRREL3/L1CAM/LRFN5/LRRC4/LRRC4B/LRRC4C/MMP24/NECTIN1/NLGN1/NTNG1/PCDHB3/PKD1/PTPRD/PTPRS/PTPRT/ROBO2/SLITRK1/TENM2/TENM4/UNC5D/VCAM1	44
1664	WT_3D_vs_WT_2D_UP	KEGG:Cocaine addiction	KEGG:Cocaine addiction	20/1884	49/16866	9.46697366767017e-08	6.56412297788681e-06	5.81678630438161e-06	ADCY5/ATF2/CDK5/CDK5R1/CREB1/CREB5/DLG4/DRD2/FOSB/GPSM1/GRIA2/GRIN1/GRIN2A/GRIN2B/GRIN2C/GRM2/GRM3/PDYN/PPP1R1B/PRKACB	20
35	APP_2D_vs_WT_2D_UP	Reactome:Platelet Degranulation	Reactome:Platelet Degranulation	41/2305	125/16866	3.39932077338564e-08	6.87051290026572e-06	5.845809378111e-06	ACTN1/ACTN4/ANXA5/APLP2/CD9/CD63/CLU/FN1/HABP4/HSPA5/ISLR/ITGA2B/LEFTY2/LGALS3BP/LHFPL2/MANF/PCDH7/PDGFB/PHACTR2/PROS1/QSOX1/RARRES2/SELENOP/SERPINA3/SERPINE1/SERPING1/SGPP2/SOD1/SPARC/SRGN/TAGLN2/TEX264/TGFB1/TGFB3/TIMP1/TIMP3/TTR/VCL/VEGFA/VEGFB/WDR1	41
2161	WT_3D_vs_WT_2D_DN	GO:Regulation Of Plasminogen Activation	GO:Regulation Of Plasminogen Activation	2010-11-01	16/16866	1.6532099718082e-07	7.73588252325423e-06	5.95275605093914e-06	CTSZ/ENO1/MELTF/PLAT/PLAU/PLAUR/RUNX1/S100A10/SERPINE1/SERPINE2/THBS1	11
2162	WT_3D_vs_WT_2D_DN	GO:Skeletal System Development	GO:Skeletal System Development	41/2010	149/16866	1.6671304986999e-07	7.74758933813617e-06	5.96176443659084e-06	ARSL/BMP1/CD44/CDH11/CHI3L1/CMKLR1/COL1A1/COL1A2/COL2A1/COL10A1/COL13A1/COL18A1/COL27A1/COMP/CREB3L2/FBN1/FRZB/GJA1/KIAA1217/LAMA5/MATN3/MMP14/MMP16/NPR3/OGN/P3H1/PLS3/PRDX1/PTGER4/PTH1R/PTHLH/RFLNA/RFLNB/SULF1/SULF2/TEAD4/TGFB2/TGM2/TLL1/WNT5A/WNT11	41
563	APP_2D_vs_WT_2D_DN	GO:Regulation Of Calcium Ion-Dependent Exocytosis	GO:Regulation Of Calcium Ion-Dependent Exocytosis	15/1908	28/16866	5.35807061823176e-08	6.57542426269402e-06	6.01006321135554e-06	DOC2A/DOC2B/KCNB1/SCAMP5/STX1A/STXBP1/SYT1/SYT2/SYT3/SYT4/SYT5/SYT6/SYT7/SYT11/SYT13	15
2163	WT_3D_vs_WT_2D_DN	GO:Substrate Adhesion-Dependent Cell Spreading	GO:Substrate Adhesion-Dependent Cell Spreading	17/2010	36/16866	1.69595700916689e-07	7.82793762394376e-06	6.02359238486771e-06	BVES/EFNA1/FERMT2/FN1/ITGA4/ITGA8/ITGAV/ITGB3/LAMA5/LAMB1/LAMC1/LPXN/MICALL2/PARVA/PARVB/RHOA/VAMP3	17
2164	WT_3D_vs_WT_2D_DN	Reactome:Signaling By PDGF	Reactome:Signaling By PDGF	21/2010	52/16866	1.73424343443347e-07	7.950568717994e-06	6.11795692374824e-06	BCAR1/COL4A1/COL4A2/COL6A1/COL6A2/COL6A3/COL9A3/FURIN/PDGFA/PDGFB/PDGFC/PDGFD/PDGFRA/PDGFRB/PLAT/STAT1/STAT3/STAT5A/STAT6/THBS1/THBS2	21
882	APP_3D_vs_WT_3D_UP	Reactome:Potassium Channels	Reactome:Potassium Channels	36/2373	102/16866	5.8397862709855e-08	7.41971390211757e-06	6.31702813466221e-06	GABBR2/GNB1/GNB5/GNG4/GNG8/HCN1/HCN2/KCNA1/KCNA3/KCNA5/KCNA6/KCNAB2/KCNB1/KCNC1/KCNC2/KCNC3/KCND2/KCND3/KCNF1/KCNG1/KCNH2/KCNH4/KCNH7/KCNJ2/KCNJ3/KCNJ4/KCNJ6/KCNJ9/KCNJ12/KCNJ16/KCNK1/KCNK9/KCNQ3/KCNQ4/KCNQ5/KCNV1	36
36	APP_2D_vs_WT_2D_UP	Reactome:Response To Elevated Platelet Cytosolic Ca2+	Reactome:Response To Elevated Platelet Cytosolic Ca2+	42/2305	130/16866	3.79649084051676e-08	7.46010450161544e-06	6.34746626493417e-06	ACTN1/ACTN4/ANXA5/APLP2/CD9/CD63/CLU/FN1/HABP4/HSPA5/ISLR/ITGA2B/LEFTY2/LGALS3BP/LHFPL2/MANF/PCDH7/PDGFB/PHACTR2/PROS1/QSOX1/RARRES2/SELENOP/SERPINA3/SERPINE1/SERPING1/SGPP2/SOD1/SPARC/SRGN/STX4/TAGLN2/TEX264/TGFB1/TGFB3/TIMP1/TIMP3/TTR/VCL/VEGFA/VEGFB/WDR1	42
2165	WT_3D_vs_WT_2D_DN	GO:Positive Regulation Of Cytokine-Mediated Signaling Pathway	GO:Positive Regulation Of Cytokine-Mediated Signaling Pathway	19/2010	44/16866	1.8857064125127e-07	8.5296786725991e-06	6.56358161828981e-06	AGPAT2/AXL/CASP1/CASP4/CD74/CSF1/EDN1/GAS6/HSPA1A/HSPA1B/IKBKE/LAPTM5/NLRC5/NLRP6/PARP9/PARP14/STING1/TRIM56/WNT5A	19
2166	WT_3D_vs_WT_2D_DN	IPA:Role of JAK family kinases in IL 6 type Cytokine Signaling	IPA:Role of JAK family kinases in IL 6 type Cytokine Signaling	19/2010	44/16866	1.8857064125127e-07	8.5296786725991e-06	6.56358161828981e-06	CCND1/CEBPD/CLCF1/CTF1/IL6/IL6R/IL6ST/IL11/IL27RA/IRF1/JUNB/LIF/MMP1/MYC/OSMR/SOCS3/STAT3/TIMP1/VEGFA	19
37	APP_2D_vs_WT_2D_UP	GO:Negative Regulation Of Apoptotic Process	GO:Negative Regulation Of Apoptotic Process	109/2305	482/16866	4.34362833185397e-08	8.30454778906351e-06	7.06596495065178e-06	AHI1/ANGPTL4/ANXA1/ANXA4/ANXA5/APOE/AQP1/ARAF/ARL6IP1/ATF5/AXL/BABAM2/BCL3/BIRC3/BIRC5/BMP4/CAT/CCL2/CCND2/CD44/CD74/CDK1/CFLAR/CIB1/CLCF1/CLEC5A/CLU/CRYAB/CTSH/DAB2/DKK1/DNAJC3/DSTYK/EGFR/EGR3/ERBB3/EVI2B/FHL2/FKBP8/FOXO1/FOXQ1/FSTL1/GATA6/GCLC/GOLPH3/GPX1/GRN/GSTP1/HAX1/HCK/HIGD1A/HSP90B1/HSPA5/HSPB1/IER3/IFI6/IFIT3/IL6ST/KDR/KRT18/LAMP3/LEF1/LGMN/MDK/MEF2C/MERTK/MLST8/MYC/MYDGF/NCKAP1L/NFATC4/…	109
883	APP_3D_vs_WT_3D_UP	KEGG:Nicotine addiction	KEGG:Nicotine addiction	20/2373	40/16866	6.90761877891819e-08	8.61013550917979e-06	7.33053443465251e-06	CACNA1B/GABRA1/GABRA2/GABRA3/GABRA4/GABRA5/GABRB1/GABRB2/GABRB3/GABRD/GABRE/GABRG1/GABRG2/GRIA1/GRIA2/GRIN1/GRIN2B/SLC17A6/SLC17A7/SLC32A1	20
884	APP_3D_vs_WT_3D_UP	Reactome:PLC Beta Mediated Events	Reactome:PLC Beta Mediated Events	22/2373	47/16866	7.02315002895318e-08	8.61013550917979e-06	7.33053443465251e-06	ADCY4/ADCY5/ADCY8/CALM1/CAMK2A/CAMK2B/CAMK2D/CAMK4/CAMKK1/CAMKK2/GNA14/GNAQ/GRK2/ITPR2/PDE1C/PLCB2/PLCB3/PLCB4/PRKACB/PRKAR2A/PRKCA/PRKCG	22
38	APP_2D_vs_WT_2D_UP	GO:Positive Regulation Of Vasculature Development	GO:Positive Regulation Of Vasculature Development	36/2305	104/16866	4.86569949473964e-08	9.05788374362847e-06	7.70694451826073e-06	ANGPTL4/ANXA3/APLNR/AQP1/CD40/CHI3L1/CTSH/CXCL8/CYP1B1/EMILIN2/EMP2/FGF2/FGF18/FLT1/GATA6/GRN/HIF1A/HMOX1/HSPB1/IL1B/KDR/MYDGF/NINJ1/PAK4/PDCL3/PRKD1/PTGIS/RHOB/RRAS/RUNX1/SERPINE1/SPHK1/TEK/VEGFA/VEGFB/XBP1	36
564	APP_2D_vs_WT_2D_DN	GO:Negative Regulation Of DNA-templated Transcription	GO:Negative Regulation Of DNA-templated Transcription	171/1908	1025/16866	7.02663750027449e-08	8.45400935327143e-06	7.7271258207353e-06	ACVR2B/APBB2/ASCL1/ATF7IP/BACH2/BAHD1/BASP1/BCL7A/BCL11A/BEND5/BIN1/BTAF1/CBFA2T3/CBX2/CBX4/CBX8/CDK5R1/CDKN1B/CHD3/CITED2/CPEB3/CUX2/DACH1/DACT1/DMBX1/DNMT3B/DUSP26/EDNRB/EFNA1/EPC1/EREG/EZH2/FGFR2/FNIP2/FOXN3/FOXP1/FOXP2/GATA3/GLI2/HCFC1/HDAC4/HDAC5/HES5/HIC2/HSF4/IGBP1/IGF2/IKZF4/ING4/INSM1/IRX1/IRX2/IRX3/KAT6A/KAT8/KDM1A/KDM1B/KDM2B/KLF7/KLF10/KLF11/L3MBTL1/LANCL2/LBH/LHX1/MACROH2A2/MAGED4/MA…	171
2167	WT_3D_vs_WT_2D_DN	Reactome:RAC1 GTPase Cycle	Reactome:RAC1 GTPase Cycle	46/2010	178/16866	2.30972062178658e-07	1.03784466349814e-05	7.98620723880197e-06	AMIGO2/ARAP1/ARHGAP9/ARHGAP10/ARHGAP29/ARHGAP30/ARHGAP42/ARHGDIB/ARHGEF5/ARHGEF6/CAV1/CDC42EP1/CYBB/DIAPH3/DLC1/DOCK2/DOCK5/DOCK6/DOCK8/EPHA2/ERBIN/ESYT1/FERMT2/IQGAP1/IQGAP2/ITGB1/KTN1/MPZ/NCF2/NCF4/NCKAP1L/NOXA1/PLD2/PLEKHG3/PLEKHG6/RASGRF2/RNASE1/SLC1A5/SWAP70/TFRC/TIAM2/VAMP3/VANGL1/VRK2/WASF2/WIPF1	46
885	APP_3D_vs_WT_3D_UP	Reactome:Activation Of NMDA Receptors And Postsynaptic Events	Reactome:Activation Of NMDA Receptors And Postsynaptic Events	29/2373	74/16866	8.24563925312549e-08	9.93457363807602e-06	8.45814030102818e-06	ACTN2/ADCY8/APBA1/CALM1/CAMK2A/CAMK2B/CAMK2D/CAMK4/CAMKK1/CAMKK2/CASK/DLG1/GIT1/GPRIN1/GRIA1/GRIA2/GRIN2B/HRAS/KIF17/LRRC7/MAPT/MPP2/NEFL/PPM1E/PRKACB/PRKAR2A/PRKCA/RASGRF1/RPS6KA2	29
565	APP_2D_vs_WT_2D_DN	GO:Regulation Of Trans-Synaptic Signaling	GO:Regulation Of Trans-Synaptic Signaling	17/1908	36/16866	7.86787851628617e-08	9.28409664921768e-06	8.48584144428597e-06	CACNA1A/CACNA1B/FABP5/GRIA2/GRIA4/GRID1/GRID2/GRIK1/GRIK2/GRIK3/GRIK5/LRP8/LRRC4C/NLGN1/NLGN4X/PXK/SLC4A8	17
886	APP_3D_vs_WT_3D_UP	Reactome:Muscle Contraction	Reactome:Muscle Contraction	56/2373	196/16866	8.74508754619922e-08	1.03577409784475e-05	8.81841834275076e-06	ACTN2/ANXA1/ANXA2/ASPH/ATP1B1/ATP2B1/CACNA1C/CACNA1G/CACNA2D2/CACNG8/CALD1/CALM1/CAMK2A/CAMK2B/CAMK2D/CES1/FGF13/FGF14/GUCY1B1/ITPR2/KCNA5/KCND2/KCND3/KCNE4/KCNH2/KCNIP2/KCNIP4/KCNJ2/KCNJ4/KCNJ12/KCNK1/KCNK9/KCNK12/MYH6/MYL7/MYL12B/NANOS1/NPR1/PKN1/PRKCA/RYR1/RYR3/SCN2A/SCN2B/SCN3B/SCN5A/SCN9A/SLC8A1/SLC8A3/SRI/TMOD1/TMOD2/TNNI1/TNNT1/TRIM72/WWTR1	56
39	APP_2D_vs_WT_2D_UP	GO:Extracellular Structure Organization	GO:Extracellular Structure Organization	37/2305	109/16866	5.71942574578456e-08	1.03741583912e-05	8.82690321576144e-06	ADAMTS1/ADAMTS4/ADAMTS5/ADAMTS9/ADAMTS10/ADAMTS14/ADAMTS15/ADAMTS16/ADAMTS17/ADAMTSL4/CCDC80/COL1A1/COL4A1/COL4A2/COL4A3/COL4A5/COL4A6/COL8A2/COL9A1/COL9A2/COL9A3/COL11A1/COL13A1/COL15A1/COL23A1/ECM2/FURIN/MATN2/MMP2/MMP14/MMP17/MMP19/MMP23B/MMP28/SPINT1/SPOCK2/TGFBI	37
2168	WT_3D_vs_WT_2D_DN	GO:Positive Regulation Of Peptidyl-Tyrosine Phosphorylation	GO:Positive Regulation Of Peptidyl-Tyrosine Phosphorylation	37/2010	130/16866	2.61310370674848e-07	1.16644135857161e-05	8.97575788467622e-06	AGT/CD44/CD74/CLCF1/CSF1R/CSPG4/CTF1/EFNA1/ERBB3/FGF10/GAS6/GREM1/HCLS1/HGF/IGF2/IL6/IL6R/IL6ST/IL11/IL31RA/ITGA5/ITGB3/LIF/NEDD9/PARP9/PARP14/PDGFB/PECAM1/PRNP/PTPRC/TGFB1/TNFRSF1A/TNFRSF14/TNFRSF18/TNFSF18/TP53/VEGFA	37
2169	WT_3D_vs_WT_2D_DN	GO:Regulation Of Vascular Associated Smooth Muscle Cell Proliferation	GO:Regulation Of Vascular Associated Smooth Muscle Cell Proliferation	17/2010	37/16866	2.78954368169313e-07	1.23706234511686e-05	9.51918586941722e-06	APLN/BMP4/CDKN1A/CNN1/EFEMP2/GJA1/GPER1/IGFBP5/LDLRAP1/MMP2/MMP9/NR4A3/P2RY6/PDGFB/SOD2/TGFB3/TPM1	17
1665	WT_3D_vs_WT_2D_UP	Reactome:Long-term Potentiation	Reactome:Long-term Potentiation	13/1884	23/16866	1.5706433976165e-07	1.07693782296572e-05	9.54326602411431e-06	CALM1/CAMK2B/ERBB4/GPRIN1/GRIA1/GRIA2/GRIN2A/GRIN2B/GRIN2C/LRRC7/MPP2/NRGN/SRC	13
887	APP_3D_vs_WT_3D_UP	Reactome:Ras Activation Upon Ca2+ Influx Thru NMDA Receptor	Reactome:Ras Activation Upon Ca2+ Influx Thru NMDA Receptor	13/2373	19/16866	9.69692554952768e-08	1.12936859566832e-05	9.61526722911061e-06	ACTN2/CALM1/CAMK2A/CAMK2B/CAMK2D/DLG1/GPRIN1/GRIN2B/HRAS/LRRC7/MPP2/NEFL/RASGRF1	13
40	APP_2D_vs_WT_2D_UP	Reactome:Detoxification Of Reactive Oxygen Species	Reactome:Detoxification Of Reactive Oxygen Species	18/2305	34/16866	6.40511057206782e-08	1.13274380467019e-05	9.63800585554836e-06	ATOX1/CYBA/CYBB/GPX1/GPX3/GPX7/GPX8/GSR/GSTP1/NCF1/NCF4/NOX4/P4HB/PRDX1/PRDX3/PRDX5/SOD1/TXNRD1	18
2170	WT_3D_vs_WT_2D_DN	GO:Positive Regulation Of Apoptotic Signaling Pathway	GO:Positive Regulation Of Apoptotic Signaling Pathway	23/2010	62/16866	2.85515242657877e-07	1.25793566326863e-05	9.67980590282343e-06	BAX/BCAP31/BCL10/CAV1/CTSH/CTSK/CTSL/CTSS/FAS/GPER1/LTBR/NKX3-1/NUPR1/PLEKHF1/PMAIP1/S100A8/S100A9/TLR4/TLR6/TNFRSF12A/TNFSF12/TP53/TPD52L1	23
888	APP_3D_vs_WT_3D_UP	Reactome:Cardiac Conduction	Reactome:Cardiac Conduction	41/2373	126/16866	9.93496071313202e-08	1.13812304038306e-05	9.68980119941711e-06	ASPH/ATP1B1/ATP2B1/CACNA1C/CACNA2D2/CACNG8/CALM1/CAMK2A/CAMK2B/CAMK2D/CES1/FGF13/FGF14/ITPR2/KCNA5/KCND2/KCND3/KCNE4/KCNH2/KCNIP2/KCNIP4/KCNJ2/KCNJ4/KCNJ12/KCNK1/KCNK9/KCNK12/NANOS1/NPR1/PRKCA/RYR1/RYR3/SCN2A/SCN2B/SCN3B/SCN5A/SCN9A/SLC8A1/SLC8A3/SRI/WWTR1	41
889	APP_3D_vs_WT_3D_UP	GO:Synaptic Transmission, GABAergic	GO:Synaptic Transmission, GABAergic	2373-11-01	14/16866	1.01072360096065e-07	1.13918331024403e-05	9.69882817084819e-06	GABBR2/GABRA1/GABRA2/GABRA3/GABRA4/GABRA5/GABRB2/GABRB3/GABRE/GABRG1/GABRG2	11
1666	WT_3D_vs_WT_2D_UP	Reactome:Opioid Signaling	Reactome:Opioid Signaling	28/1884	88/16866	1.62156220730427e-07	1.09963300893128e-05	9.74437902480702e-06	ADCY1/ADCY5/CALM1/CAMK2B/CAMK4/CAMKK2/CDK5/CREB1/GNAL/GNAQ/GNG2/GNG3/GNG4/GNG7/GNG11/NBEA/OPRM1/PDE1A/PDE1B/PDE4A/PDE4D/PDYN/PPP1R1B/PPP3CB/PRKACB/PRKAR1B/PRKAR2B/PRKX	28
2171	WT_3D_vs_WT_2D_DN	IPA:Regulation of the Epithelial Mesenchymal Transition Pathway	IPA:Regulation of the Epithelial Mesenchymal Transition Pathway	19/2010	45/16866	2.90012267437469e-07	1.26950531262144e-05	9.76883427157791e-06	CDH1/ETS1/FOXC2/GAB1/GSC/HGF/HMGA2/LOX/MET/MMP2/MMP9/PDGFD/PDGFRB/RHOA/SNAI1/SNAI2/STAT3/TGFBR2/TWIST1	19
41	APP_2D_vs_WT_2D_UP	GO:Regulation Of Angiogenesis	GO:Regulation Of Angiogenesis	57/2305	205/16866	6.82365733022734e-08	1.15085526594508e-05	9.79210810629577e-06	ADAMTS1/ANGPTL4/ANXA3/APLNR/AQP1/CD40/CHI3L1/CLDN5/COL4A2/COL4A3/CTSH/CXCL8/CYP1B1/EMILIN2/EMP2/FGF2/FGF18/FLT1/FOXC1/GATA6/GPNMB/GRN/HIF1A/HMOX1/HSPB1/HSPG2/IL1B/ISM1/KDR/MYDGF/NAXE/NINJ1/NPPB/NPR1/PAK4/PDCL3/PML/PPARG/PRKD1/PTGIS/RHOB/RHOJ/RRAS/RUNX1/SERPINE1/SERPINF1/SPARC/SPHK1/SPRY2/TEK/TNFAIP3/TNMD/TSPAN12/VEGFA/VEGFB/WARS1/XBP1	57
42	APP_2D_vs_WT_2D_UP	MSigDB:Complement	MSigDB:Complement	56/2305	200/16866	6.83289810145508e-08	1.15085526594508e-05	9.79210810629577e-06	ANXA5/ATOX1/C1R/C1S/C3/CA2/CD55/CD59/CEBPB/CFB/CFH/CLU/COL4A2/CP/CPM/CPQ/CTSC/CTSD/CTSH/CTSL/CTSS/CTSV/DGKG/DUSP5/DUSP6/FCER1G/FCN1/FDX1/FN1/HSPA5/IRF1/IRF2/KYNU/LAP3/LGALS3/LGMN/LYN/MAFF/MMP14/OLR1/PDGFB/PIK3R5/PLAT/PLAUR/PRCP/PRKCD/RASGRP1/RHOG/SERPINE1/SERPING1/SPOCK2/STX4/TFPI2/TIMP1/TIMP2/TNFAIP3	56
1667	WT_3D_vs_WT_2D_UP	Reactome:Signaling By NTRK1 (TRKA)	Reactome:Signaling By NTRK1 (TRKA)	33/1884	114/16866	1.6677675581e-07	1.11867321750382e-05	9.91310350609784e-06	ADCYAP1R1/ARC/ASCL1/BCL11B/BRAF/CDK5/CDK5R1/CDK5R2/CREB1/DNM3/EGR1/EGR2/EGR3/FOS/FOSB/JUND/KCNH8/KIDINS220/MAP2K5/MEF2C/NAB2/NTRK1/NTRK2/RIT2/RPS6KA2/SH3GL2/SH3GL3/SHC3/SRC/SRF/TCF12/TRIB1/VGF	33
890	APP_3D_vs_WT_3D_UP	GO:Calcium Ion Transmembrane Import Into Cytosol	GO:Calcium Ion Transmembrane Import Into Cytosol	31/2373	83/16866	1.09565958611601e-07	1.21531256948868e-05	1.03469807530955e-05	CACNA1B/CACNA1C/CACNA1D/CACNA1E/CACNA1G/CACNA1I/CACNA1S/CCR7/DRD2/ERO1A/GRIN1/GRIN2B/HTR2A/HTR2C/ITPR2/JPH3/JPH4/NALF1/NALF2/PLCB2/PLCB3/PLCB4/PLCH2/RYR1/SCN2A/SCN5A/SCN9A/SLC8A1/SLC8A3/SLC24A2/SLC24A4	31
891	APP_3D_vs_WT_3D_UP	GO:Potassium Ion Transport	GO:Potassium Ion Transport	40/2373	122/16866	1.12482119132001e-07	1.22816413827254e-05	1.04563969956262e-05	AQP1/HCN1/HCN2/KCNA1/KCNA3/KCNA5/KCNA6/KCNB1/KCNC1/KCNC2/KCNC3/KCND2/KCND3/KCNF1/KCNG1/KCNH2/KCNH4/KCNH7/KCNIP2/KCNJ2/KCNJ3/KCNJ4/KCNJ6/KCNJ12/KCNJ16/KCNK1/KCNK9/KCNK12/KCNQ3/KCNQ4/KCNQ5/KCNV1/NALCN/SLC9A5/SLC9A7/SLC12A7/SLC17A7/SLC24A2/SLC24A3/SLC24A4	40
43	APP_2D_vs_WT_2D_UP	GO:External Encapsulating Structure Organization	GO:External Encapsulating Structure Organization	37/2305	110/16866	7.49428143293525e-08	1.23289643852521e-05	1.04901594206912e-05	ADAMTS1/ADAMTS4/ADAMTS5/ADAMTS9/ADAMTS10/ADAMTS14/ADAMTS15/ADAMTS16/ADAMTS17/ADAMTSL4/CCDC80/COL1A1/COL4A1/COL4A2/COL4A3/COL4A5/COL4A6/COL8A2/COL9A1/COL9A2/COL9A3/COL11A1/COL13A1/COL15A1/COL23A1/ECM2/FURIN/MATN2/MMP2/MMP14/MMP17/MMP19/MMP23B/MMP28/SPINT1/SPOCK2/TGFBI	37
892	APP_3D_vs_WT_3D_UP	Reactome:Sensory Processing Of Sound	Reactome:Sensory Processing Of Sound	29/2373	75/16866	1.16478327258599e-07	1.25223161674321e-05	1.06613037354753e-05	ATP2B1/BSN/CABP1/CACNA1D/CACNA2D2/CASK/CDH23/CIB2/CLIC5/EPB41L1/KCNQ4/MYH9/MYO3A/OTOF/OTOGL/PCDH15/PCLO/PLS1/RAB3A/RIPOR2/SNAP25/SPTBN1/STX1A/SYN1/SYP/TMC2/USH1G/VAMP2/WHRN	29
1412	APP_3D_vs_WT_3D_DN	GO:Positive Regulation Of Cell Cycle Process	GO:Positive Regulation Of Cell Cycle Process	35/1956	118/16866	9.2600915003089e-08	1.18311286698064e-05	1.10222802233811e-05	AURKA/AURKB/BIRC5/CDC6/CDC7/CDC14A/CDCA8/CENPJ/CSPP1/DBF4B/DDX11/ECT2/FEN1/GEN1/IGF2/INCENP/KIF20B/KIF23/LRP5/MAD2L1/NCAPD2/NCAPG/NCAPG2/NCAPH/NDC80/NUMA1/PDGFRB/PLK4/RAD18/RGCC/RHNO1/SMC4/SPAG5/STIL/WIZ	35
1668	WT_3D_vs_WT_2D_UP	GO:Regulation Of Monoatomic Ion Transmembrane Transporter Activity	GO:Regulation Of Monoatomic Ion Transmembrane Transporter Activity	24/1884	69/16866	1.89480906815685e-07	1.25729750103182e-05	1.11415202140066e-05	CACNA1D/CACNG2/CACNG8/CHRM3/CRH/DAPK1/DLG4/FGF12/FXYD6/HCN2/HCN3/HCN4/HOMER1/MAPK8IP2/MEF2C/NEDD4L/NLGN1/OPRM1/RELN/SCN3B/SHANK1/SHISA6/SHISA7/YWHAH	24
2172	WT_3D_vs_WT_2D_DN	Reactome:RHO GTPase Cycle	Reactome:RHO GTPase Cycle	89/2010	441/16866	3.36066427581541e-07	1.46167353278254e-05	1.12475673468586e-05	ACTC1/ACTN1/ADD3/AKAP12/ALDH3A2/AMIGO2/ARAP1/ARHGAP9/ARHGAP10/ARHGAP18/ARHGAP29/ARHGAP30/ARHGAP42/ARHGDIB/ARHGEF3/ARHGEF5/ARHGEF6/BCAP31/BLTP3B/CAV1/CAVIN1/CDC42EP1/CDC42EP3/CDC42EP5/CKAP4/CPNE8/CYBB/DIAPH2/DIAPH3/DLC1/DNMBP/DOCK2/DOCK5/DOCK6/DOCK8/EPHA2/ERBIN/ESYT1/FAM91A1/FERMT2/GJA1/IL32/IQGAP1/IQGAP2/ITGB1/KTN1/LMAN1/MPZ/NCF2/NCF4/NCKAP1L/NOXA1/PKN3/PLD2/PLEKHG3/PLEKHG5/PLEKHG6/PLXND1/RAC2/RA…	89
1669	WT_3D_vs_WT_2D_UP	GO:Calcium Ion-Regulated Exocytosis Of Neurotransmitter	GO:Calcium Ion-Regulated Exocytosis Of Neurotransmitter	10/1884	14/16866	1.9366687575121e-07	1.27140243644757e-05	1.12665108569713e-05	RIMS1/RIMS2/RIMS3/RIMS4/SYT1/SYT2/SYT4/SYT5/UNC13A/UNC13B	10
2173	WT_3D_vs_WT_2D_DN	GO:Regulation Of Interleukin-8 Production	GO:Regulation Of Interleukin-8 Production	27/2010	81/16866	3.44056334889433e-07	1.48689314154446e-05	1.14416320553241e-05	ANXA1/ANXA4/BCL3/BCL10/CD14/CD58/CD74/CHI3L1/CLEC7A/F2RL1/FCN1/HSPA1A/HSPA1B/IL6/KLF4/NOD1/PTPN22/PTPRC/SERPINE1/SSC5D/STAT3/SYK/TLR1/TLR2/TLR3/TLR4/TLR6	27
1670	WT_3D_vs_WT_2D_UP	GO:Regulated Exocytosis	GO:Regulated Exocytosis	20/1884	51/16866	2.08119846949171e-07	1.34914663460322e-05	1.19554397338378e-05	CDK5/CPLX1/CPLX2/CPLX4/DNAJC5/PCLO/PPP3CB/RAB3A/RAB26/RIMS1/RIMS2/RIMS3/SNAP25/STXBP1/SYNGR1/SYNGR3/SYT3/SYT6/SYT9/SYT13	20
1671	WT_3D_vs_WT_2D_UP	GO:Regulation Of Neuron Differentiation	GO:Regulation Of Neuron Differentiation	26/1884	79/16866	2.09881829398653e-07	1.34914663460322e-05	1.19554397338378e-05	ASCL1/BIN1/BRINP2/CDK5R1/CNTN4/DTX1/GDPD5/HES1/HES5/MEF2C/MOSMO/NEPRO/NEUROD1/NEUROD2/NLGN1/NREP/PCP4/RELN/SOX3/SOX11/TIAM1/YWHAG/YWHAH/ZC4H2/ZFHX2/ZFHX3	26
2174	WT_3D_vs_WT_2D_DN	Reactome:Cell Junction Organization	Reactome:Cell Junction Organization	28/2010	86/16866	3.64966004091495e-07	1.56727489731696e-05	1.20601690892326e-05	ACTN1/ARHGEF6/CADM1/CD151/CDH11/CLDN1/CLDN4/CLDN7/CLDN11/CTNNA1/F11R/FBLIM1/FERMT2/FLNA/ITGA6/ITGB1/ITGB4/LAMA4/LAMB3/LAMC2/LIMS1/LIMS2/PARVA/PARVB/PLEC/PVR/PXDN/VASP	28
1672	WT_3D_vs_WT_2D_UP	Reactome:Acetylcholine Neurotransmitter Release Cycle	Reactome:Acetylcholine Neurotransmitter Release Cycle	11/1884	17/16866	2.14122364632238e-07	1.36221557953148e-05	1.20712499648885e-05	CPLX1/PPFIA2/PPFIA3/RAB3A/RIMS1/SH2D3C/SNAP25/STXBP1/SYT1/TSPOAP1/UNC13B	11
2175	WT_3D_vs_WT_2D_DN	GO:Positive Regulation Of Leukocyte Chemotaxis	GO:Positive Regulation Of Leukocyte Chemotaxis	21/2010	54/16866	3.70792632749031e-07	1.57239250825136e-05	1.20995490686526e-05	AIF1/ANO6/CCR1/CMKLR1/CSF1/CSF1R/CXCL12/F2RL1/GAS6/IL6/IL6R/LGMN/MDK/NEDD9/PLA2G7/PRSS56/RARRES2/SERPINE1/THBS1/VEGFA/VEGFC	21
2176	WT_3D_vs_WT_2D_DN	MSigDB:TGF-beta Signaling	MSigDB:TGF-beta Signaling	21/2010	54/16866	3.70792632749031e-07	1.57239250825136e-05	1.20995490686526e-05	CDH1/ENG/FURIN/ID1/ID3/IFNGR2/JUNB/KLF10/LTBP2/PMEPA1/RAB31/RHOA/SERPINE1/SLC20A1/SMAD1/SMAD6/SMAD7/TGFB1/TGIF1/THBS1/WWTR1	21
893	APP_3D_vs_WT_3D_UP	Reactome:Integration Of Energy Metabolism	Reactome:Integration Of Energy Metabolism	36/2373	105/16866	1.35589720190809e-07	1.43560752226269e-05	1.22225374564347e-05	ACACA/ACSL3/ACSL4/ADCY4/ADCY5/ADCY8/ADRA2A/ADRA2C/AKAP5/CACNA1C/CACNA1D/CACNA1E/CACNA2D2/GNA14/GNAI1/GNAQ/GNAS/GNB1/GNB5/GNG4/GNG8/ITPR2/KCNB1/KCNC2/MLXIPL/PLCB2/PLCB3/PRKACB/PRKAR2A/PRKCA/RAPGEF3/RAPGEF4/SNAP25/STX1A/STXBP1/VAMP2	36
566	APP_2D_vs_WT_2D_DN	GO:Positive Regulation Of Nervous System Development	GO:Positive Regulation Of Nervous System Development	20/1908	49/16866	1.16887558872808e-07	1.35324917215765e-05	1.23689555843957e-05	CLSTN3/CUX2/EPHB2/EPHB3/GRID2/IL1RAPL1/LIG4/LRP2/MME/NLGN1/NRXN1/OPRM1/PTPRD/RASSF10/SLITRK1/SLITRK3/SLITRK5/SOX11/SPEN/WNT7A	20
2177	WT_3D_vs_WT_2D_DN	KEGG:Dilated cardiomyopathy	KEGG:Dilated cardiomyopathy	30/2010	96/16866	3.8742085158502e-07	1.63270216025116e-05	1.2563631408053e-05	ACTC1/ADCY4/AGT/CACNA2D4/CACNG3/CACNG5/CACNG6/DES/DMD/ITGA1/ITGA3/ITGA4/ITGA5/ITGA6/ITGA7/ITGA8/ITGA11/ITGAV/ITGB1/ITGB3/ITGB4/LAMA2/LMNA/SGCD/TGFB1/TGFB2/TGFB3/TPM1/TPM2/TPM4	30
2178	WT_3D_vs_WT_2D_DN	GO:Defense Response To Symbiont	GO:Defense Response To Symbiont	40/2010	148/16866	3.9413637829421e-07	1.65075020168285e-05	1.27025109573703e-05	APOBEC3B/APOBEC3C/APOBEC3F/APOBEC3G/BNIP3/CASP1/DDX60L/F2RL1/IFI16/IFIT2/IFIT3/IFITM1/IFITM2/IFITM3/IFNAR2/IKBKE/IL6/IRF1/IRF3/LILRB1/MICA/MLKL/MOV10/NLRC5/NLRP6/OAS1/OAS3/PLSCR1/PMAIP1/PTPRC/RNASE1/RNASE6/SLFN11/SLFN13/STAT1/STING1/TLR2/TLR3/TRIM5/TRIM56	40
894	APP_3D_vs_WT_3D_UP	GO:Signal Release From Synapse	GO:Signal Release From Synapse	19/2373	38/16866	1.47124187178366e-07	1.53448331343645e-05	1.30643504466948e-05	CPLX1/CPLX2/GRM4/HRH3/NRXN2/OTOF/PCLO/RAB3A/RIMS1/SLC32A1/SNAP25/SNCA/STX1A/STXBP1/SYN1/SYN2/SYT10/UNC13A/VAMP2	19
2179	WT_3D_vs_WT_2D_DN	KEGG:Osteoclast differentiation	KEGG:Osteoclast differentiation	36/2010	127/16866	4.20921652578264e-07	1.75211865812486e-05	1.34825405023454e-05	ACP5/CSF1/CSF1R/CTSK/FCGR2B/FCGR2C/FCGR3A/FHL2/FOSL1/FOSL2/IFNAR2/IFNGR2/IL1R1/ITGB3/JUNB/LILRB1/LILRB2/LILRB3/NCF2/NCF4/NFKB2/OSCAR/RELB/SIRPA/SOCS3/SPI1/SQSTM1/STAT1/SYK/TAB2/TGFB1/TGFB2/TGFBR2/TNFRSF1A/TNFRSF11B/TYROBP	36
1673	WT_3D_vs_WT_2D_UP	GO:Plasma Membrane Bounded Cell Projection Organization	GO:Plasma Membrane Bounded Cell Projection Organization	36/1884	132/16866	2.41931980327037e-07	1.52343086795729e-05	1.34998564747471e-05	ATCAY/BICDL1/BTG2/CAMSAP1/CARMIL1/CCR7/CDK5/CDK5R1/CEP78/CNTN4/CNTNAP2/EPHA8/FRY/GPM6A/GPRIN1/GPRIN2/GPRIN3/GSK3B/HDGFL3/L1CAM/MAP2/MAPT/MARK4/NCDN/NLGN1/PLEKHA1/RAPGEF2/RASGRF1/SAMD14/SH3GL2/STMN1/STMN2/STMN3/STMN4/TBC1D24/TMEM108	36
2180	WT_3D_vs_WT_2D_DN	GO:Proteolysis	GO:Proteolysis	71/2010	330/16866	4.42463419657057e-07	1.83055750144703e-05	1.40861268388896e-05	ADAM12/ADAM19/ADAM28/ADAM33/ADAMDEC1/ADAMTS1/ADAMTS5/ADAMTS9/ADAMTS14/ADAMTS15/ADAMTS16/AEBP1/ANPEP/BACE2/BMP1/CAPN2/CAPN5/CAPN6/CASP1/CASP4/CASP7/CASP8/CPA4/CPD/CPQ/CPXM1/CPXM2/CTSA/CTSC/CTSD/CTSH/CTSK/CTSL/CTSS/CTSZ/ECE1/ERAP1/ERAP2/FCN1/FURIN/GGT5/HGF/HM13/HTRA1/LGMN/MALT1/MDM2/MME/MMP1/MMP2/MMP9/MMP14/MMP16/MMP17/MMP19/PAPPA/PCOLCE/PCSK4/PCSK6/PLAT/PLAU/PRSS56/SHH/SRGN/THBD/TINAGL1/TLL1/TMPRS…	71
44	APP_2D_vs_WT_2D_UP	GO:Response To Cytokine	GO:Response To Cytokine	40/2305	125/16866	1.06514180461701e-07	1.71245752860472e-05	1.45705283224882e-05	ANXA1/BST2/CALCOCO2/CASP8/CCR7/CD40/CD74/CHI3L1/CIITA/CSF1R/CXCL16/HAX1/IFITM1/IFITM2/IFITM3/IFNLR1/IL1B/IL6R/IL6ST/IRAK1/IRAK2/KYNU/LAMP3/LDLRAP1/LEF1/LGALS9/NFKB1/NFKB2/OSMR/PML/RIPK1/SHFL/SHMT2/SLC11A1/SPHK1/TIMP1/TIMP2/TIMP3/TIMP4/TRIM56	40
1674	WT_3D_vs_WT_2D_UP	GO:Regulation Of GTPase Activity	GO:Regulation Of GTPase Activity	50/1884	214/16866	2.70673350482249e-07	1.68719721800602e-05	1.49510691733683e-05	ARHGAP27/ARHGAP44/ARHGEF7/CCL4/CCL20/CCL22/CDKL5/CHN2/DAB2IP/EPHA3/EPHA4/EPHA5/EVI5L/FGD1/FGD3/FGD4/FGD6/FZD10/GMIP/GPSM1/GSK3B/LRCH1/MAPRE2/NF1/NTRK1/NTRK2/PLXNA1/PLXNA4/PLXNC1/PREX1/PROM2/RABGAP1/RALGPS1/RALGPS2/RAPGEF2/RAPGEF4/RAPGEF5/RAPGEF6/RAPGEFL1/RASGEF1B/RASGRF1/RGS7/RGS8/RGS16/SEMA4D/SFRP1/SRGAP3/STMN3/TBC1D30/VAV3	50
45	APP_2D_vs_WT_2D_UP	Reactome:Immune System	Reactome:Immune System	342/2305	1943/16866	1.14145871263909e-07	1.79437309626865e-05	1.52675109213341e-05	AGPAT2/AIFM2/AKR1C1/ALOX15/ALPK1/AMPD3/ANXA1/ANXA2/AOC1/AP1M2/AP2S1/APRT/ARHGAP9/ARPC3/ARSA/ASAH1/ASB13/ATOX1/ATP6V1E1/ATP6V1F/ATP6V0E1/ATP11A/AURKAIP1/B2M/B4GALT1/BCL2L11/BIRC3/BIRC5/BLMH/BLNK/BPIFB4/BST2/BTNL9/C1R/C1S/C3/C4A/C4B/C5AR1/CALR/CASP8/CCL2/CCL22/CD40/CD44/CD55/CD59/CD63/CD74/CD81/CD86/CD247/CDC20/CEBPD/CFB/CFH/CFI/CHI3L1/CIITA/CKAP4/CLCF1/CLEC2D/CLEC5A/CLU/CMTM6/CNPY3/COLEC12/COTL1/C…	342
2181	WT_3D_vs_WT_2D_DN	KEGG:MAPK signaling pathway	KEGG:MAPK signaling pathway	65/2010	294/16866	4.88980538166053e-07	2.01074724330707e-05	1.54726856095925e-05	BDNF/CACNA2D4/CACNG3/CACNG5/CACNG6/CD14/CSF1/CSF1R/DUSP6/EFNA1/EPHA2/ERBB3/EREG/FAS/FGF10/FLNA/FLNB/GADD45A/GADD45B/GADD45G/HGF/HSPA1A/HSPA1B/HSPA2/HSPA6/HSPA8/HSPB1/IGF2/IL1R1/IL1RAP/IRAK1/KDR/MAP3K5/MAP3K6/MAP3K20/MECOM/MET/MYC/NFKB2/NGF/PDGFA/PDGFB/PDGFC/PDGFD/PDGFRA/PDGFRB/RAC2/RASGRF2/RASGRP1/RASGRP2/RELB/RPS6KA4/RRAS/STK3/TAB2/TGFA/TGFB1/TGFB2/TGFB3/TGFBR2/TNFRSF1A/TP53/TRADD/VEGFA/VEGFC	65
567	APP_2D_vs_WT_2D_DN	GO:Positive Regulation Of Synaptic Transmission	GO:Positive Regulation Of Synaptic Transmission	26/1908	77/16866	1.51180849507648e-07	1.71786239366468e-05	1.57015899839522e-05	CACNG2/CACNG3/CACNG7/CHRNA7/CLSTN3/EPHB2/GRIK2/GRIN1/GRIN2B/GRIN2D/KCTD13/NALCN/NLGN1/NRXN1/RIMS1/RIMS3/RIMS4/SHANK2/SHISA7/SLC8A2/SLC8A3/SLC18A3/STX1B/SYT1/TSHZ3/VAMP2	26
46	APP_2D_vs_WT_2D_UP	GO:Skeletal System Development	GO:Skeletal System Development	45/2305	149/16866	1.20215243948265e-07	1.84870138193484e-05	1.57297657870979e-05	ADAMTS4/ALPL/ARSL/BMP1/BMP2/BMP5/BMP6/BMP7/CD44/CHI3L1/COL1A1/COL2A1/COL9A2/COL11A2/COL13A1/COL18A1/CREB3L2/DLX5/DLX6/EN1/EVC/EXT1/EXTL1/FGF8/FRZB/GDF10/GDF11/GJA1/HYAL2/KIAA1217/LAMA5/MMP14/NOG/P3H1/PKDCC/PLS3/PPIB/PRDX1/PTH1R/RFLNB/SPEF2/STC1/TBX3/UFD1/WNT1	45
895	APP_3D_vs_WT_3D_UP	MSigDB:Estrogen Response Late	MSigDB:Estrogen Response Late	56/2373	200/16866	1.84295007042353e-07	1.89390221942936e-05	1.61243866842628e-05	ACOX2/AFF1/ALDH3A2/ASS1/BLVRB/CACNA2D2/CAV1/CCNA1/CD9/CDH1/CHPT1/CXCL12/CXCL14/DNAJC12/DYNLT3/EGR3/FKBP4/FLNB/GAL/HPRT1/HR/HSPA4L/IGSF1/IL6ST/KLK10/KRT19/LAMC2/LSR/MAPT/MDK/MEST/MYOF/NCOR2/NMU/NRIP1/OLFM1/PAPSS2/PCP4/PLAAT3/PRLR/RET/RPS6KA2/SCARB1/SERPINA5/SGK1/SIAH2/SLC7A5/SLC24A3/SLC26A2/SLC27A2/SLC29A1/TFAP2C/TJP3/TPBG/TPD52L1/XBP1	56
568	APP_2D_vs_WT_2D_DN	Reactome:Glutamate Neurotransmitter Release Cycle	Reactome:Glutamate Neurotransmitter Release Cycle	13/1908	23/16866	1.82558778151103e-07	2.00032261202708e-05	1.82833302629526e-05	PPFIA2/PPFIA3/RAB3A/RIMS1/SLC1A1/SLC1A7/SNAP25/STX1A/STXBP1/SYT1/TSPOAP1/UNC13B/VAMP2	13
569	APP_2D_vs_WT_2D_DN	Reactome:Long-term Potentiation	Reactome:Long-term Potentiation	13/1908	23/16866	1.82558778151103e-07	2.00032261202708e-05	1.82833302629526e-05	ACTN2/CAMK2A/ERBB4/GPRIN1/GRIA2/GRIN2B/GRIN2D/LLGL1/LRRC7/MPP2/MPP3/NEFL/NRGN	13
47	APP_2D_vs_WT_2D_UP	GO:Cellular Response To Growth Factor Stimulus	GO:Cellular Response To Growth Factor Stimulus	46/2305	155/16866	1.55423373042496e-07	2.27939730356594e-05	1.93943630221717e-05	ANKRD1/ANXA1/APLP2/BCAR1/BMP2/BMP4/BMP6/BMP7/BMPR1A/CCL2/CD44/CIB1/CORO1B/CXCL8/DLX1/DLX5/DSTYK/EGFR/EGR3/FLT1/FOXC1/GAREM1/HSPB1/HYAL2/IQGAP1/KDR/LGMN/MEF2C/NOS1/NR3C1/NR4A1/PDE2A/PDGFB/PRKD1/RUNX2/SHC1/SMAD3/SMAD7/SPHK1/SPRY2/SYAP1/TGFB1/TMEM100/VEGFA/ZFP36/ZFP36L2	46
48	APP_2D_vs_WT_2D_UP	Reactome:Elastic Fibre Formation	Reactome:Elastic Fibre Formation	19/2305	39/16866	1.56132594418803e-07	2.27939730356594e-05	1.93943630221717e-05	BMP2/BMP4/BMP7/EFEMP1/FBLN1/FBLN2/FBN2/FURIN/ITGB5/LOX/LOXL1/LOXL2/LTBP1/LTBP3/MFAP2/MFAP4/MFAP5/TGFB1/TGFB3	19
49	APP_2D_vs_WT_2D_UP	Reactome:Signal Transduction	Reactome:Signal Transduction	420/2305	2465/16866	1.57888702112993e-07	2.27939730356594e-05	1.93943630221717e-05	ABHD6/ABHD12/ACTA2/ACTN1/ADCY9/ADD3/ADM/ADRA1D/ALDH1A1/ALDH3A2/AMIGO2/ANXA1/AP2S1/APLNR/APOE/ARAF/ARAP1/ARAP2/ARFGAP3/ARHGAP6/ARHGAP9/ARHGAP18/ARHGAP22/ARHGAP27/ARHGAP28/ARHGAP31/ARHGEF3/ARHGEF5/ARHGEF16/ARHGEF17/ARHGEF40/ARL4C/ARPC3/ATP6AP1/ATP6V1E1/ATP6V1F/ATP6V0E1/AXL/B4GALT1/BAIAP2L1/BAMBI/BCAP31/BCAR1/BCL2L11/BIRC3/BIRC5/BMP2/BMPR1A/BTC/C1QBP/C1QTNF1/C3/C5AR1/CASP8/CAVIN1/CBX6/CCL2/CCL22/CCR…	420
2182	WT_3D_vs_WT_2D_DN	GO:Negative Regulation Of Neuron Death	GO:Negative Regulation Of Neuron Death	28/2010	88/16866	6.21412479809474e-07	2.53992992500439e-05	1.95447425482244e-05	APOE/BDNF/CCL2/CLCF1/CLU/CSF1/EIF4G1/ERBB3/FZD9/GBA1/GDNF/GPNMB/GRN/IL6ST/IL27RA/LGMN/MDK/NFATC4/NGF/PLA2G3/RETREG1/SIX1/SIX4/SOD2/TGFB3/TNFRSF1B/UNC5B/WFS1	28
896	APP_3D_vs_WT_3D_UP	Reactome:Nuclear Events (Kinase And Transcription Factor Activation)	Reactome:Nuclear Events (Kinase And Transcription Factor Activation)	25/2373	61/16866	2.30323865286298e-07	2.29929024374379e-05	1.95757967909497e-05	ARC/CDK5R1/CDK5R2/DUSP4/DUSP6/DUSP7/EGR1/EGR2/EGR3/F3/FOSB/GDNF/ID1/ID3/MAPKAPK2/MEF2A/MEF2C/MEF2D/NAB1/RPS6KA2/RRAD/SGK1/SH3GL3/TRIB1/VGF	25
897	APP_3D_vs_WT_3D_UP	Reactome:Post NMDA Receptor Activation Events	Reactome:Post NMDA Receptor Activation Events	25/2373	61/16866	2.30323865286298e-07	2.29929024374379e-05	1.95757967909497e-05	ACTN2/ADCY8/CALM1/CAMK2A/CAMK2B/CAMK2D/CAMK4/CAMKK1/CAMKK2/DLG1/GIT1/GPRIN1/GRIA1/GRIA2/GRIN2B/HRAS/LRRC7/MAPT/MPP2/NEFL/PRKACB/PRKAR2A/PRKCA/RASGRF1/RPS6KA2	25
2183	WT_3D_vs_WT_2D_DN	KEGG:Rheumatoid arthritis	KEGG:Rheumatoid arthritis	29/2010	93/16866	6.3356608985184e-07	2.57409935308068e-05	1.98076760520966e-05	ACP5/ATP6V1B2/ATP6V0E1/CCL2/CD86/CSF1/CTSK/CTSL/CXCL1/CXCL2/CXCL5/CXCL6/CXCL12/HLA-DPA1/HLA-DRA/HLA-DRB1/ICAM1/IL6/IL11/ITGAL/ITGB2/MMP1/TCIRG1/TGFB1/TGFB2/TGFB3/TLR2/TLR4/VEGFA	29
2184	WT_3D_vs_WT_2D_DN	GO:Transmembrane Receptor Protein Tyrosine Kinase Signaling Pathway	GO:Transmembrane Receptor Protein Tyrosine Kinase Signaling Pathway	63/2010	284/16866	6.45365000233512e-07	2.60642948010975e-05	2.00564561476079e-05	ALK/ALKAL2/AXL/BCAR1/BDKRB2/BDNF/CAV2/CD4/CHN1/CHURC1/COL4A2/CSF1/CSF1R/DDR2/DOK2/EFNA1/EPHA2/EPHB4/ERBB3/FGR/FOXC1/FOXC2/GAB1/GDF15/HCK/HGF/IGF2/IL31RA/IRS1/KDR/MET/MMP2/MMP9/MVP/NAMPT/NEDD9/NFATC4/NGF/NR4A3/PDGFA/PDGFB/PDGFC/PDGFD/PDGFRA/PDGFRB/PLAT/PRKD1/RARRES2/RGS14/ROR2/SH2D6/SHC1/SIPA1L1/SLC39A14/SOCS2/SORT1/STAT3/SULF1/SULF2/SYK/TIE1/VEGFA/VEGFC	63
898	APP_3D_vs_WT_3D_UP	GO:Gamma-Aminobutyric Acid Signaling Pathway	GO:Gamma-Aminobutyric Acid Signaling Pathway	13/2373	20/16866	2.41190254459919e-07	2.3738556312196e-05	2.02106348140469e-05	GABBR2/GABRA1/GABRA2/GABRA3/GABRA4/GABRA5/GABRB1/GABRB2/GABRB3/GABRE/GABRG1/GABRG2/SHISA7	13
2185	WT_3D_vs_WT_2D_DN	GO:Positive Regulation Of Smooth Muscle Cell Proliferation	GO:Positive Regulation Of Smooth Muscle Cell Proliferation	19/2010	47/16866	6.54963623763175e-07	2.62954330605512e-05	2.02343168724095e-05	AIF1/BMP4/EDN1/EREG/GJA1/HMOX1/IGFBP5/IL6/IL6R/LDLRAP1/MMP2/MMP9/NR4A3/P2RY6/PDGFB/PDGFRB/STAT1/TGFB1/THBS1	19
570	APP_2D_vs_WT_2D_DN	GO:Regulation Of Axonogenesis	GO:Regulation Of Axonogenesis	18/1908	42/16866	2.06556997520712e-07	2.22356795927559e-05	2.03238353239216e-05	BRSK1/BRSK2/CHODL/EPHB3/GSK3B/LRP4/LRRC4C/MAP6/NTRK2/PAK1/PAK3/PLXNA2/PLXNC1/ROBO1/ROBO2/SLITRK1/TIAM1/TIAM2	18
571	APP_2D_vs_WT_2D_DN	GO:Brain Development	GO:Brain Development	43/1908	169/16866	2.12953634768074e-07	2.25290259127052e-05	2.05919594563394e-05	ADGRG1/ADGRL2/ADGRL3/AMIGO1/B3GNT5/BBS2/CA10/CADM2/CDK5R1/CDK5R2/CNTN1/CNTN4/CTNNA2/DMBX1/DSCAML1/EPHA7/GRIN1/GRIN2B/GRIN2D/HES5/MACROH2A2/MAST1/MATCAP1/MEIS1/MFSD2A/NCOA6/NDRG4/NF1/NFASC/PAFAH1B1/PAX2/PBX1/PBX3/PCDH18/POU6F1/PTCH1/RAPGEF2/ROBO2/RTN1/RTN3/SHROOM2/SLC6A17/SYNJ1	43
899	APP_3D_vs_WT_3D_UP	KEGG:Axon guidance	KEGG:Axon guidance	52/2373	182/16866	2.49479637570203e-07	2.42133848241747e-05	2.06148963676431e-05	ABLIM1/ABLIM2/ARHGEF12/CAMK2A/CAMK2B/CAMK2D/CFL2/CXCL12/DPYSL5/EFNA3/EFNA5/EFNB2/EFNB3/EPHA2/EPHA6/EPHA8/GNAI1/HRAS/MYL12B/NGEF/NRP1/NTN1/NTN4/NTNG2/PAK3/PAK5/PAK6/PIK3CB/PLXNA1/PLXNC1/PPP3CA/PPP3CC/PPP3R1/PRKCA/PRKCZ/ROBO2/SEMA3C/SEMA4D/SEMA6D/SHH/SLIT1/SLIT2/SLIT3/SRGAP2/SSH3/TRPC4/TRPC5/UNC5A/UNC5B/UNC5D/WNT4/WNT5B	52
50	APP_2D_vs_WT_2D_UP	MSigDB:Apical Junction	MSigDB:Apical Junction	55/2305	200/16866	1.71780736971402e-07	2.43035386667139e-05	2.0678784294789e-05	ACTG2/ACTN1/ACTN4/ADAM15/ADAMTS5/AMIGO2/B4GALT1/BMP1/CD86/CDH1/CDH3/CDH6/CDH15/CLDN4/CLDN5/CLDN6/CLDN19/COL9A1/DLG1/DSC3/EGFR/FLNC/GRB7/ICAM1/ICAM5/IRS1/ITGB4/LAMB3/LAYN/LDLRAP1/LIMA1/MAP3K20/MAP4K2/MDK/MMP2/MPZL2/MYH9/MYL9/MYL12B/NEXN/NRAP/PARD6G/RRAS/RSU1/SHC1/SIRPA/SLIT2/SORBS3/STX4/TGFBI/TJP1/TNFRSF11B/TSPAN4/TUBG1/VCL	55
51	APP_2D_vs_WT_2D_UP	MSigDB:TGF-beta Signaling	MSigDB:TGF-beta Signaling	23/2305	54/16866	1.77525200719506e-07	2.46237896056821e-05	2.09512713666489e-05	BCAR3/BMP2/BMPR1A/CDH1/CDKN1C/FURIN/ID1/ID3/LEFTY2/LTBP2/NCOR2/NOG/PMEPA1/PPP1CA/SERPINE1/SLC20A1/SMAD3/SMAD6/SMAD7/TGFB1/TGIF1/TJP1/WWTR1	23
2186	WT_3D_vs_WT_2D_DN	GO:Macrophage Activation	GO:Macrophage Activation	16/2010	35/16866	6.82385840742186e-07	2.72352231143279e-05	2.09574846444659e-05	AIF1/C5AR1/CD93/CLU/DYSF/FCGR3A/IFI35/ITGAM/ITGB2/MYO1C/SBNO2/SLC11A1/SYK/TLR1/TLR4/TMEM106A	16
52	APP_2D_vs_WT_2D_UP	GO:Negative Regulation Of Multicellular Organismal Process	GO:Negative Regulation Of Multicellular Organismal Process	61/2305	231/16866	1.81646279926626e-07	2.47108804654029e-05	2.10253730489969e-05	ACOT11/ADAMTS5/ADM/ALDH1A1/ATP2B1/BMAL1/BMP2/BMP4/BMP5/CALR/CHSY1/DDIT3/DKK1/DLX1/DLX2/EGFR/FOXC2/GDF15/GJA1/GPNMB/GRN/ID1/IL1B/IL17D/IL17RD/LDLRAD4/LOXL2/LRPAP1/MARVELD3/MDK/MEF2C/NEUROG1/NPTN/NPVF/NR1D1/NR1H2/NR1H3/PROCR/RAB11FIP1/RAB11FIP5/RPS6KA4/SLC11A1/SMAD6/SMAD7/SOST/SOSTDC1/SPI1/SPRY1/SPRY2/SRGN/SRSF6/STC1/TFE3/TIMP1/TLR4/TNNT1/VASN/WNT10B/WWC1/WWC2/WWC3	61
2187	WT_3D_vs_WT_2D_DN	Reactome:Smooth Muscle Contraction	Reactome:Smooth Muscle Contraction	18/2010	43/16866	6.94774170462554e-07	2.75675014420376e-05	2.12131725792199e-05	ACTA2/ACTG2/ANXA1/ANXA2/ANXA6/CALD1/DYSF/ITGA1/MYL5/MYL9/MYL12A/MYLK/PXDN/TLN1/TPM1/TPM2/TPM4/VCL	18
900	APP_3D_vs_WT_3D_UP	Reactome:Neurotransmitter Release Cycle	Reactome:Neurotransmitter Release Cycle	22/2373	50/16866	2.74302265438124e-07	2.62578661764604e-05	2.23555357499103e-05	APBA1/CASK/CPLX1/GAD2/MAOA/NAAA/PPFIA2/PPFIA4/RAB3A/RIMS1/SLC1A1/SLC1A2/SLC1A6/SLC6A11/SLC17A7/SLC32A1/SNAP25/STX1A/STXBP1/SYN1/SYN2/VAMP2	22
2188	WT_3D_vs_WT_2D_DN	KEGG:Leukocyte transendothelial migration	KEGG:Leukocyte transendothelial migration	33/2010	114/16866	7.47141766190596e-07	2.93560440505546e-05	2.2589454833146e-05	ACTN1/ACTN4/BCAR1/CD99/CLDN1/CLDN4/CLDN7/CLDN11/CTNNA1/CXCL12/CYBB/F11R/ICAM1/ITGA4/ITGAL/ITGAM/ITGB1/ITGB2/ITK/MMP2/MMP9/MSN/MYL5/MYL9/MYL12A/NCF2/NCF4/PECAM1/RAC2/RHOA/THY1/VASP/VCL	33
2189	WT_3D_vs_WT_2D_DN	GO:Positive Regulation Of Integrin-Mediated Signaling Pathway	GO:Positive Regulation Of Integrin-Mediated Signaling Pathway	2010-09-01	12/16866	7.4850340762652e-07	2.93560440505546e-05	2.2589454833146e-05	EMP2/FLNA/LAMA2/LAMB1/LAMB2/LAMC1/LIMS1/LIMS2/NID1	9
2190	WT_3D_vs_WT_2D_DN	IPA:IL 10 Signaling	IPA:IL 10 Signaling	23/2010	65/16866	7.60472430317318e-07	2.96540542511667e-05	2.28187734686866e-05	AHR/BCL3/BHLHE40/CCND1/CCR1/CCR5/CD86/CDKN1A/FCGR2B/HMOX1/ICAM1/IL4R/IL6/IL6R/IL6ST/INPP5D/MAF/MAFB/PKM/SOCS3/STAT1/STAT3/TLR4	23
1413	APP_3D_vs_WT_3D_DN	Reactome:Developmental Biology	Reactome:Developmental Biology	179/1956	1073/16866	1.95569124340641e-07	2.45063156577619e-05	2.28309137666493e-05	ACVR2A/ACVR2B/ADGRG6/AGRN/AJUBA/AMH/APH1B/BOC/CACNB1/CACNB4/CACNG2/CACNG3/CCNC/CD24/CDK2/CNTN2/CNTN6/COL6A1/COL6A2/COL6A3/CSNK2A2/CTNNA1/CXCR4/DAG1/DNM3/DOCK1/DPPA4/DPYSL4/DRP2/DSG2/E2F1/EBF1/EFNA1/EFNA4/EFNB1/EPHA3/EPHA5/EPHA7/EPHA10/EPHB2/EPHB4/EPHB6/ERBB2/EZR/FAU/FGFR1/FOXD3/FOXP1/GATA2/GFRA1/GPC1/H2AC6/H2AX/H2BC21/HELZ2/INSM1/IRS2/KAT2B/KAZN/KIF4A/LAMA2/LDB2/LEF1/LGI2/LLGL1/LPL/MED13L/MED24/M…	179
1675	WT_3D_vs_WT_2D_UP	GO:Regulation Of Microtubule Cytoskeleton Organization	GO:Regulation Of Microtubule Cytoskeleton Organization	17/1884	40/16866	4.33961441805281e-07	2.65146144295088e-05	2.3495880043548e-05	CAMSAP3/CLASP1/CLASP2/EPHA3/GSK3B/MAP6/MAPRE2/MAPRE3/MAPT/MARK2/MID1/STMN1/STMN2/STMN3/STMN4/TPPP/TRIM36	17
1676	WT_3D_vs_WT_2D_UP	GO:Regulation Of Microtubule Polymerization	GO:Regulation Of Microtubule Polymerization	17/1884	40/16866	4.33961441805281e-07	2.65146144295088e-05	2.3495880043548e-05	CAMSAP1/CAMSAP2/CAMSAP3/CDK5R1/CLASP1/CLIP1/DYRK1A/MAP2/MAPRE3/MAPT/NAV3/PAK1/PRUNE1/SLAIN1/STMN1/STMN2/TUBB4A	17
1414	APP_3D_vs_WT_3D_DN	Reactome:Resolution Of Sister Chromatid Cohesion	Reactome:Resolution Of Sister Chromatid Cohesion	32/1956	106/16866	2.07871088729557e-07	2.52547621269138e-05	2.35281918493606e-05	AURKB/BIRC5/BUB1B/BUB3/CCNB1/CCNB2/CDC20/CDCA5/CDCA8/CENPE/CENPF/CENPH/CENPI/CENPL/CENPU/CLIP1/INCENP/KIF2C/KNL1/KNTC1/MAD2L1/NDC80/NDE1/NUF2/NUP107/PLK1/RCC2/RPS27/SKA2/SPC24/ZWILCH/ZWINT	32
1415	APP_3D_vs_WT_3D_DN	Reactome:Diseases Of Glycosylation	Reactome:Diseases Of Glycosylation	39/1956	143/16866	2.09293608786578e-07	2.52547621269138e-05	2.35281918493606e-05	ADAMTS2/ADAMTS6/ADAMTS7/ADAMTS12/ADAMTSL1/AGRN/ALG8/ALG9/B3GLCT/B4GALT7/C1GALT1/CHST3/CHST6/CHST14/CSPG5/DAG1/GPC1/GPC2/GPC3/GPC4/GPC5/LFNG/LUM/MPDU1/MUC1/MUC20/NCAN/NOTCH1/NOTCH3/NOTCH4/PRELP/SDC2/SEMA5A/SEMA5B/SPON1/THBS1/THBS2/THSD4/THSD7A	39
2191	WT_3D_vs_WT_2D_DN	Reactome:Interferon Gamma Signaling	Reactome:Interferon Gamma Signaling	28/2010	89/16866	8.04491366073471e-07	3.11912795360486e-05	2.40016672224025e-05	B2M/CD44/CIITA/GBP1/HLA-B/HLA-C/HLA-DPA1/HLA-DRA/HLA-DRB1/HLA-E/ICAM1/IFNGR2/IRF1/IRF3/MT2A/OAS1/OAS3/PRKCD/PTAFR/PTPN6/SMAD7/SOCS3/SP100/STAT1/TRIM5/TRIM14/TRIM22/TRIM38	28
2192	WT_3D_vs_WT_2D_DN	KEGG:Hematopoietic cell lineage	KEGG:Hematopoietic cell lineage	30/2010	99/16866	8.09687470561388e-07	3.12143720895399e-05	2.40194369257445e-05	ANPEP/CD1C/CD4/CD9/CD14/CD34/CD38/CD44/CD55/CD59/CSF1/CSF1R/CSF3R/HLA-DPA1/HLA-DRA/HLA-DRB1/IL1R1/IL4R/IL6/IL6R/IL11/ITGA1/ITGA3/ITGA4/ITGA5/ITGA6/ITGAM/ITGB3/MME/TFRC	30
572	APP_2D_vs_WT_2D_DN	GO:Regulation Of Catecholamine Secretion	GO:Regulation Of Catecholamine Secretion	14/1908	27/16866	2.57104674352314e-07	2.63979155126213e-05	2.4128198355048e-05	CHRNA4/CHRNB2/KCNA2/KCNB1/STX1A/SYT1/SYT2/SYT3/SYT4/SYT5/SYT6/SYT7/SYT11/SYT13	14
573	APP_2D_vs_WT_2D_DN	Reactome:Activation Of NMDA Receptors And Postsynaptic Events	Reactome:Activation Of NMDA Receptors And Postsynaptic Events	25/1908	74/16866	2.58128248167744e-07	2.63979155126213e-05	2.4128198355048e-05	ACTN2/ARHGEF7/CAMK2A/CAMK4/CAMKK2/CASK/ERBB4/GPRIN1/GRIA2/GRIA4/GRIN2B/GRIN2D/LLGL1/LRRC7/MAPT/MPP2/MPP3/NBEA/NEFL/NRGN/PPM1E/PRKAB1/PRKAB2/PRKAR2B/PRKX	25
574	APP_2D_vs_WT_2D_DN	Reactome:L1CAM Interactions	Reactome:L1CAM Interactions	30/1908	99/16866	2.631178404233e-07	2.64670667022519e-05	2.41914038615244e-05	ANK1/ANK2/ANK3/AP2B1/CD24/CNTN1/CNTN2/CNTN6/DCX/DNM3/DPYSL2/EPHB2/ITGA1/ITGB3/KCNQ2/L1CAM/LLGL1/MPP3/NCAM1/NCAN/NFASC/NRP2/SCN1A/SCN2A/SCN3A/SCN3B/SCN4B/SCN8A/SPTAN1/SPTBN2	30
2193	WT_3D_vs_WT_2D_DN	GO:Antigen Processing And Presentation Of Endogenous Peptide Antigen	GO:Antigen Processing And Presentation Of Endogenous Peptide Antigen	2010-12-01	21/16866	8.28388227086406e-07	3.17548820383122e-05	2.44353589434944e-05	ERAP1/ERAP2/HFE/HLA-B/HLA-C/HLA-DRA/HLA-DRB1/HLA-E/MICA/MICB/TAP1/TAP2	12
1677	WT_3D_vs_WT_2D_UP	GO:Positive Regulation Of Neuron Projection Development	GO:Positive Regulation Of Neuron Projection Development	28/1884	92/16866	4.56329215042675e-07	2.76079175100818e-05	2.44647086908844e-05	ARHGAP35/CAMK1D/CAMK2B/COBL/CUX2/DAB2IP/DPYSL3/EPHA3/FUT9/GPC2/KIDINS220/LRRC7/MARK2/NDNF/NDRG4/NLGN1/NTRK1/NTRK2/NTRK3/PTN/RAPGEF2/RELN/RIT2/ROR1/STMN2/TOX/TUBB2B/ZNF804A	28
901	APP_3D_vs_WT_3D_UP	KEGG:Synaptic vesicle cycle	KEGG:Synaptic vesicle cycle	29/2373	78/16866	3.12860308019659e-07	2.93230527319667e-05	2.49651875457289e-05	ATP6V1A/ATP6V1B2/ATP6V1E1/ATP6V0B/ATP6V0D1/ATP6V0E2/CACNA1B/CLTB/CLTC/CPLX1/CPLX2/NSF/RAB3A/RIMS1/SLC1A1/SLC1A2/SLC1A6/SLC6A7/SLC6A11/SLC17A6/SLC17A7/SLC18A1/SLC32A1/SNAP25/STX1A/STX3/STXBP1/UNC13A/VAMP2	29
902	APP_3D_vs_WT_3D_UP	Reactome:Voltage Gated Potassium Channels	Reactome:Voltage Gated Potassium Channels	20/2373	43/16866	3.1471507654515e-07	2.93230527319667e-05	2.49651875457289e-05	KCNA1/KCNA3/KCNA5/KCNA6/KCNAB2/KCNB1/KCNC1/KCNC2/KCNC3/KCND2/KCND3/KCNF1/KCNG1/KCNH2/KCNH4/KCNH7/KCNQ3/KCNQ4/KCNQ5/KCNV1	20
2194	WT_3D_vs_WT_2D_DN	KEGG:Tuberculosis	KEGG:Tuberculosis	45/2010	180/16866	8.51912626919498e-07	3.24731863688135e-05	2.49880936104123e-05	BAX/BCL10/C3/CASP8/CD14/CD74/CEBPB/CIITA/CLEC7A/CTSD/CTSS/FCER1G/FCGR2B/FCGR2C/FCGR3A/HLA-DPA1/HLA-DRA/HLA-DRB1/IFNGR2/IL6/IRAK1/ITGAM/ITGAX/ITGB2/LAMP1/LAMP2/MALT1/MRC2/PLA2R1/PLK3/RHOA/SPHK1/STAT1/SYK/TCIRG1/TGFB1/TGFB2/TGFB3/TLR1/TLR2/TLR4/TLR6/TNFRSF1A/TRADD/VDR	45
1678	WT_3D_vs_WT_2D_UP	Reactome:MECP2 Regulates Neuronal Receptors And Channels	Reactome:MECP2 Regulates Neuronal Receptors And Channels	11/1884	18/16866	4.94772864315688e-07	2.96431392785642e-05	2.62682169659683e-05	CREB1/GPRIN1/GRIA2/GRIN2A/GRIN2B/HDAC2/MECP2/OPRK1/OPRM1/PTPN4/TRPC3	11
1679	WT_3D_vs_WT_2D_UP	GO:Positive Regulation Of DNA-templated Transcription	GO:Positive Regulation Of DNA-templated Transcription	194/1884	1243/16866	4.99943381785434e-07	2.9664909701903e-05	2.6287508789224e-05	ACVR2A/APBB1/APBB2/ARID1A/ARID1B/ARRB1/ASCL1/ASIC2/ASXL3/ATAD2B/ATF2/ATF7IP/ATXN7L3/AUTS2/BCL9/BCL11B/BCLAF3/BEX1/BHLHE22/BICRAL/BMAL1/BTRC/CAMK4/CAMKK2/CCNA2/CCNT2/CDK13/CEBPG/CHD3/CITED2/CREB1/CREB5/CRTC1/CSRNP2/CSRNP3/CTBP2/CTCF/DAB2IP/DOT1L/DYRK1A/E2F1/E2F2/EGF/EGR1/EGR2/EIF2AK3/EOMES/EPC1/EPC2/ERBB4/ESRRB/ETV1/FGFR2/FOS/FOXM1/GARS1/GLI3/GRIN1/GSX1/HDAC2/HES1/HES5/HIPK2/HIVEP3/HMGB2/IL1B/ILF3…	194
1680	WT_3D_vs_WT_2D_UP	GO:Memory	GO:Memory	21/1884	58/16866	5.07046272876063e-07	2.97998338087446e-05	2.64070715547984e-05	CALB1/CAMK2N1/CAMK4/CHRNB2/CPEB3/CUX2/EIF4EBP2/FGF13/INSR/MAPT/NPAS4/PPP3CB/PTN/RASGRF1/SCN2A/SHANK1/SHISA7/SLC6A1/SLC8A2/SLC8A3/TAFA2	21
575	APP_2D_vs_WT_2D_DN	GO:Metal Ion Transport	GO:Metal Ion Transport	43/1908	171/16866	3.03103273601234e-07	2.99974465615672e-05	2.74182383997856e-05	ASIC1/ATP2A3/ATP2B2/CACNA2D1/CACNB3/CACNG3/CACNG7/CAMK2A/CHRNA4/CHRNA7/CHRNB2/FGF13/KCNA2/KCNA3/KCNA4/KCNA6/KCNAB3/KCNB2/KCNC1/KCNC4/KCND3/KCNG1/KCNG2/KCNH3/KCNJ3/KCNK3/KCNMA1/KCNMB2/KCNN1/KCNN2/LRP2/PANX1/SCN1A/SCN2A/SCN3A/SCN3B/SCN4B/SCN8A/SLC5A12/SLC9B2/TRPC3/TRPC4/TRPC5	43
2195	WT_3D_vs_WT_2D_DN	GO:Platelet-Derived Growth Factor Receptor Signaling Pathway	GO:Platelet-Derived Growth Factor Receptor Signaling Pathway	2010-10-01	15/16866	9.62668618249329e-07	3.62872587490094e-05	2.79230195702729e-05	BCAR1/NR4A3/PDGFA/PDGFB/PDGFC/PDGFD/PDGFRA/PDGFRB/PLAT/RGS14	10
2196	WT_3D_vs_WT_2D_DN	IPA:Antigen Presentation Pathway	IPA:Antigen Presentation Pathway	2010-10-01	15/16866	9.62668618249329e-07	3.62872587490094e-05	2.79230195702729e-05	B2M/CD74/CIITA/NLRC5/PDIA3/PSMB8/PSMB9/TAP1/TAP2/TAPBP	10
576	APP_2D_vs_WT_2D_DN	GO:Ephrin Receptor Signaling Pathway	GO:Ephrin Receptor Signaling Pathway	18/1908	43/16866	3.17811300603684e-07	3.0953811754035e-05	2.82923744296813e-05	ANKS1B/ARHGEF7/CDK5R1/EFNA1/EFNA3/EFNA5/EFNB1/EPHA3/EPHA5/EPHA7/EPHA10/EPHB2/EPHB3/EPHB6/KALRN/PAK1/PAK3/TIAM1	18
2197	WT_3D_vs_WT_2D_DN	GO:Cytokine-Mediated Signaling Pathway	GO:Cytokine-Mediated Signaling Pathway	58/2010	257/16866	9.84955443156199e-07	3.69222247614078e-05	2.84116254612082e-05	ACTN4/APLP2/CCL2/CCR1/CD4/CEACAM1/CLCF1/CSF1R/CSF3R/CXCL1/CXCL2/CXCL5/CXCL6/CXCL12/DUOX2/EREG/FCER1G/FOXC1/HCK/IL1R1/IL1RAP/IL4R/IL6/IL6R/IL6ST/IL11/IL13RA1/IL13RA2/IL27RA/IL31RA/IRAK1/IRAK3/JAK3/LEPR/LILRB1/LILRB2/LIMS1/OAS1/OSMR/P4HB/PDGFB/PLP2/PTPN6/RPS6KA4/SPI1/STAT1/STAT3/STAT5A/STAT6/SYK/TNFRSF1A/TNFRSF1B/TNFSF18/TNIP2/TP53/TRADD/TRAF5/UGCG	58
577	APP_2D_vs_WT_2D_DN	GO:Glutamate Receptor Signaling Pathway	GO:Glutamate Receptor Signaling Pathway	16/1908	35/16866	3.33440342718779e-07	3.14767683526527e-05	2.87703667369337e-05	CDK5R1/GRIA2/GRIA4/GRID2/GRIK1/GRIK2/GRIK3/GRIN1/GRIN2B/GRIN2D/GRM1/GRM3/GRM5/GRM7/KCNB1/PLCB1	16
578	APP_2D_vs_WT_2D_DN	GO:Regulation Of Regulated Secretory Pathway	GO:Regulation Of Regulated Secretory Pathway	16/1908	35/16866	3.33440342718779e-07	3.14767683526527e-05	2.87703667369337e-05	DOC2B/RAB3A/RAB15/RIMS1/RIMS3/RIMS4/SYN1/SYT1/SYT2/SYT3/SYT4/SYT5/SYT6/SYT7/SYT11/SYT13	16
2198	WT_3D_vs_WT_2D_DN	GO:Positive Regulation Of Endothelial Cell Migration	GO:Positive Regulation Of Endothelial Cell Migration	27/2010	85/16866	1.01828982413628e-06	3.7962068443762e-05	2.92117844286638e-05	AGT/ANXA3/ATOH8/BCAR1/BMP4/EDN1/ETS1/FOXC2/GATA2/GRN/HSPB1/ITGB3/KDR/LGMN/MET/PDGFB/PRKD1/RRAS/SCARB1/SMOC2/SPARC/STAT5A/TGFB1/THBS1/VEGFA/WNT5A/ZC3H12A	27
2199	WT_3D_vs_WT_2D_DN	GO:Regulation Of Peptidyl-Tyrosine Phosphorylation	GO:Regulation Of Peptidyl-Tyrosine Phosphorylation	28/2010	90/16866	1.03625070526339e-06	3.83342512336534e-05	2.9498178818434e-05	AGT/BST1/CD44/CD74/CSPG4/EFNA1/FGF10/HCLS1/HGF/IGF2/IL6/IL6R/IL11/ITGA5/ITGB2/ITGB3/LIF/PDGFA/PDGFB/PECAM1/PRKCD/PRNP/PTPN6/PTPRC/TGFB1/TNFRSF14/TP53/VEGFA	28
2200	WT_3D_vs_WT_2D_DN	GO:Positive Regulation Of Chemotaxis	GO:Positive Regulation Of Chemotaxis	18/2010	44/16866	1.04522276760883e-06	3.83342512336534e-05	2.9498178818434e-05	AIF1/F2RL1/HSPB1/IL6/IL6R/KDR/LGMN/MDK/MET/PDGFB/PDGFRB/PRKD1/PRSS56/RARRES2/SMOC2/TGFB1/THBS1/VEGFA	18
2201	WT_3D_vs_WT_2D_DN	Reactome:TP53 Regulates Transcription Of Cell Death Genes	Reactome:TP53 Regulates Transcription Of Cell Death Genes	18/2010	44/16866	1.04522276760883e-06	3.83342512336534e-05	2.9498178818434e-05	AIFM2/BAX/BCL6/CASP1/IGFBP3/MPZ/PERP/PIDD1/PMAIP1/RABGGTB/STEAP3/TNFRSF10A/TNFRSF10B/TNFRSF10C/TNFRSF10D/TP53/TP53I3/TRIAP1	18
579	APP_2D_vs_WT_2D_DN	GO:Neuromuscular Junction Development	GO:Neuromuscular Junction Development	13/1908	24/16866	3.56963790514676e-07	3.31868154333038e-05	3.03333823901466e-05	CACNB1/CACNB3/CHRNA1/F2R/GPHN/KY/LRP4/PDZRN3/PPFIBP1/TNC/UNC13A/UNC13B/ZC4H2	13
1681	WT_3D_vs_WT_2D_UP	Reactome:Signaling By Receptor Tyrosine Kinases	Reactome:Signaling By Receptor Tyrosine Kinases	92/1884	496/16866	5.88613267540207e-07	3.42672874904775e-05	3.03658979629729e-05	ABI2/ADAP1/ADCYAP1R1/AKT3/ANOS1/ARC/ARHGEF7/ASCL1/ATP6V1F/ATP6V1G2/ATP6V0D2/ATP6V0E2/BCL11B/BRAF/CALM1/CDK5/CDK5R1/CDK5R2/CREB1/DNM3/DOCK3/EGF/EGR1/EGR2/EGR3/ELMO1/ERBB4/FER/FGF9/FGF13/FGF19/FGFR2/FGFR3/FLRT1/FOS/FOSB/GAB2/GABRB2/GABRB3/GABRG2/GABRG3/GRB10/GRIN2B/HDAC2/HGFAC/INSR/JUND/JUP/KCNH8/KIDINS220/KIT/MAP2K5/MEF2C/MXD4/NAB2/NANOS3/NCK2/NRG3/NTRK1/NTRK2/NTRK3/PAG1/PIK3R3/PRKACB/PRKCB/PRKCE/…	92
2202	WT_3D_vs_WT_2D_DN	MSigDB:Angiogenesis	MSigDB:Angiogenesis	16/2010	36/16866	1.09261795260258e-06	3.94864169696388e-05	3.03847695255647e-05	COL3A1/COL5A2/CXCL6/FSTL1/ITGAV/LUM/NRP1/PDGFA/POSTN/S100A4/SERPINA5/SPP1/THBD/TIMP1/TNFRSF21/VEGFA	16
2203	WT_3D_vs_WT_2D_DN	GO:Endothelial Cell Migration	GO:Endothelial Cell Migration	17/2010	40/16866	1.09409674138424e-06	3.94864169696388e-05	3.03847695255647e-05	ADGRA2/CYP1B1/EMP2/FSTL1/ID1/LOXL2/LPXN/MYH9/PLXND1/PTP4A3/RAB13/RHOA/S100A9/STARD13/STAT1/TNFSF12/VEGFA	17
2204	WT_3D_vs_WT_2D_DN	Reactome:Diseases Associated With Glycosaminoglycan Metabolism	Reactome:Diseases Associated With Glycosaminoglycan Metabolism	17/2010	40/16866	1.09409674138424e-06	3.94864169696388e-05	3.03847695255647e-05	B4GALT1/BGN/CHST6/CHST14/CSPG4/DCN/FMOD/GPC6/HEXB/HSPG2/LUM/OGN/PAPSS2/SDC1/SDC2/SDC4/SLC26A2	17
1416	APP_3D_vs_WT_3D_DN	Reactome:EML4 And NUDC In Mitotic Spindle Formation	Reactome:EML4 And NUDC In Mitotic Spindle Formation	30/1956	97/16866	2.75458090925967e-07	3.26342712813382e-05	3.04031925429675e-05	AURKB/BIRC5/BUB1B/BUB3/CDC20/CDCA8/CENPE/CENPF/CENPH/CENPI/CENPL/CENPU/CLIP1/INCENP/KIF2C/KNL1/KNTC1/MAD2L1/NDC80/NDE1/NEK9/NUF2/NUP107/PLK1/RCC2/RPS27/SKA2/SPC24/ZWILCH/ZWINT	30
2205	WT_3D_vs_WT_2D_DN	GO:Myeloid Leukocyte Differentiation	GO:Myeloid Leukocyte Differentiation	24/2010	71/16866	1.14428270826349e-06	4.0862937766146e-05	3.14440012907861e-05	BATF3/BMP4/CASP8/CD4/CSF1/CSF1R/DCSTAMP/EPHA2/F2RL1/HLA-DRB1/IFI16/IL31RA/LIF/MMP9/MYH9/OSCAR/PIR/RUNX1/SBNO2/SPI1/TGFBR2/TYROBP/UCP2/VEGFA	24
2206	WT_3D_vs_WT_2D_DN	IPA:Acute Phase Response Signaling	IPA:Acute Phase Response Signaling	24/2010	71/16866	1.14428270826349e-06	4.0862937766146e-05	3.14440012907861e-05	A2M/AGT/C3/C4A/CEBPB/CISH/CP/FN1/FTL/IL1R1/IL1RAP/IL6/IL6R/IL6ST/IRAK1/MAP3K5/NR3C1/OSMR/SERPINE1/SHC1/SOCS3/SOD2/STAT3/TRADD	24
53	APP_2D_vs_WT_2D_UP	GO:Regulation Of Apoptotic Process	GO:Regulation Of Apoptotic Process	144/2305	705/16866	2.77564075014769e-07	3.7046948427443e-05	3.15215765826107e-05	ACTN1/ACTN4/ADAMTSL4/AGT/AHI1/AIFM2/ANGPTL4/ANKRD1/ANP32B/ANXA1/ANXA4/ANXA5/AQP1/ARAF/ARL6IP1/ATF5/AXL/BABAM2/BCAR1/BCL2L11/BCL3/BIRC3/BIRC5/BMF/BMP2/BMP4/C1QBP/CALR/CASP6/CASP8/CAT/CCND2/CD44/CD74/CDK1/CFLAR/CIB1/CLEC5A/CLU/CRYAB/CTSD/CTSH/CYP1B1/DAB2/DKK1/DNAJC3/DSTYK/DUSP6/EGFR/EGR1/EGR3/EMILIN2/ERBB3/EVI2B/FADD/FHL2/FKBP8/FOXO1/FRZB/FSTL1/GATA6/GCLC/GOLPH3/GSTP1/HAX1/HCK/HIGD1A/HS1BP3/HSP90B1…	144
1682	WT_3D_vs_WT_2D_UP	GO:Calcium Ion Transmembrane Import Into Cytosol	GO:Calcium Ion Transmembrane Import Into Cytosol	26/1884	83/16866	6.25438516168294e-07	3.60708512455565e-05	3.19641228873024e-05	CACNA1A/CACNA1B/CACNA1D/CACNA1E/CACNA1G/CACNA1H/CCR7/DRD2/GRIN1/GRIN2A/GRIN2B/GRIN2C/JPH3/JPH4/NALF1/NALF2/PLCE1/RYR2/SCN2A/SCN3A/SCN5A/SCN8A/SLC8A2/SLC8A3/SLC24A2/TRPV6	26
2207	WT_3D_vs_WT_2D_DN	KEGG:Cytokine-cytokine receptor interaction	KEGG:Cytokine-cytokine receptor interaction	64/2010	295/16866	1.19463933229694e-06	4.24378422493966e-05	3.26558891606108e-05	BMP4/CCL2/CCR1/CCR5/CD4/CLCF1/CSF1/CSF1R/CSF3R/CTF1/CXCL1/CXCL2/CXCL5/CXCL6/CXCL12/CXCL14/CXCL16/EDA2R/FAS/GDF5/GDF6/GDF15/IFNAR2/IFNGR2/IL1R1/IL1RAP/IL4R/IL6/IL6R/IL6ST/IL11/IL13RA1/IL13RA2/IL16/IL27RA/IL31RA/IL32/INHBA/INHBB/LEPR/LIF/LTBR/NGF/OSMR/TGFB1/TGFB2/TGFB3/TGFBR2/TNFRSF1A/TNFRSF1B/TNFRSF9/TNFRSF10A/TNFRSF10B/TNFRSF10C/TNFRSF10D/TNFRSF11B/TNFRSF12A/TNFRSF14/TNFRSF18/TNFRSF21/TNFSF4/TNFS…	64
54	APP_2D_vs_WT_2D_UP	KEGG:Hippo signaling pathway	KEGG:Hippo signaling pathway	47/2305	163/16866	2.94910037948935e-07	3.86332149713105e-05	3.2871259200624e-05	AJUBA/BIRC3/BIRC5/BMP2/BMP4/BMP5/BMP6/BMP7/BMPR1A/CCND2/CDH1/CTNNA3/DLG1/FZD4/FZD5/FZD6/FZD8/ID1/LATS2/LEF1/LLGL2/MOB1A/MYC/NKD1/NKD2/PARD6G/PATJ/PPP1CA/PPP1CB/RASSF4/SERPINE1/SMAD3/SMAD7/TCF7/TCF7L1/TGFB1/TGFB3/TP73/WNT1/WNT3A/WNT5B/WNT9A/WNT10B/WTIP/WWC1/WWTR1/YAP1	47
1683	WT_3D_vs_WT_2D_UP	GO:Negative Regulation Of Nucleic Acid-Templated Transcription	GO:Negative Regulation Of Nucleic Acid-Templated Transcription	86/1884	456/16866	6.68046030062139e-07	3.81714078843839e-05	3.3825527545544e-05	ASCL1/ATF7IP/BASP1/BCL7A/BCOR/BEND5/BIRC5/BMAL1/BTRC/CBFA2T3/CBX4/CBX5/CDK5/CDK5R1/CDKN1B/CENPF/CHD3/CITED2/COMMD7/CTBP2/CTCF/DAB2IP/DACH1/DEPDC1/DMBX1/E2F1/EPC1/FOXG1/FOXM1/FOXP1/FOXP2/GLI3/HDAC2/HES1/HIC2/HMGB2/IKZF4/ILF3/KAT6A/KAT6B/KCTD1/KDM1A/LANCL2/LBH/LEF1/LHX1/LHX9/MAEL/MAGEL2/MAP3K10/MECP2/MSX2/NR2F2/PATZ1/PAX2/PIAS4/POU2F1/PRDM11/PTPRK/RBFOX2/RCOR2/RNF2/RORB/RUNX1T1/SALL1/SCMH1/SFMBT1/S…	86
55	APP_2D_vs_WT_2D_UP	Reactome:Collagen Chain Trimerization	Reactome:Collagen Chain Trimerization	20/2305	44/16866	3.10311361852205e-07	3.99116831589545e-05	3.39590500874814e-05	COL1A1/COL2A1/COL4A1/COL4A2/COL4A3/COL4A4/COL4A5/COL4A6/COL8A2/COL9A1/COL9A2/COL9A3/COL11A1/COL11A2/COL12A1/COL13A1/COL15A1/COL18A1/COL23A1/COL26A1	20
1684	WT_3D_vs_WT_2D_UP	Reactome:Interaction Between L1 And Ankyrins	Reactome:Interaction Between L1 And Ankyrins	14/1884	29/16866	6.82736468303374e-07	3.86529059256892e-05	3.42522062079771e-05	ANK1/ANK3/KCNQ2/KCNQ3/L1CAM/NFASC/SCN2A/SCN3A/SCN3B/SCN5A/SCN8A/SPTB/SPTBN2/SPTBN4	14
903	APP_3D_vs_WT_3D_UP	GO:Negative Regulation Of MAPK Cascade	GO:Negative Regulation Of MAPK Cascade	35/2373	105/16866	4.37970627550258e-07	4.02702466489632e-05	3.42854568824662e-05	AGT/APOE/BMP2/BMP4/CAV1/DLG1/DUSP1/DUSP4/DUSP5/DUSP6/DUSP7/DUSP8/DUSP9/EMILIN1/FBLN1/LMO3/LYN/MYC/P2RX7/PIK3CB/PTPRJ/PTPRR/RGS2/RGS14/SH2B3/SIRPA/SORL1/SPRED1/SPRED2/SPRED3/SPRY1/SPRY4/TIMP3/TLR4/WNK2	35
904	APP_3D_vs_WT_3D_UP	MSigDB:Xenobiotic Metabolism	MSigDB:Xenobiotic Metabolism	55/2373	200/16866	4.47997480670236e-07	4.06572259080988e-05	3.46149249589634e-05	ABCC3/ABCD2/ABHD6/ACOX2/AKR1C2/ALDH3A1/APOE/ARG2/ASL/ATOH8/BCAR1/BCAT1/BLVRB/CBR1/CES1/CYFIP2/CYP2S1/CYP27A1/DDC/EPHA2/EPHX1/ETS2/FBLN1/FBP1/GCH1/GCLC/GSR/HMOX1/HPRT1/HSD17B2/KYNU/LPIN2/MAN1A1/MAOA/MPP2/MT2A/MTHFD1/NINJ1/NQO1/PAPSS2/PGD/PGRMC1/PTGDS/PTGR1/PYCR1/RAP1GAP/SERPINE1/SHMT2/SLC1A5/SPINT2/TDO2/TMEM176B/TNFRSF1A/TPST1/XDH	55
580	APP_2D_vs_WT_2D_DN	GO:Regulation Of Transcription By RNA Polymerase II	GO:Regulation Of Transcription By RNA Polymerase II	298/1908	2028/16866	4.15761759478845e-07	3.8076330688988e-05	3.48024926080642e-05	ACTL6B/ACVR2A/ACVR2B/ADCYAP1/ADNP/AGO1/AGRN/APBB2/ARID1A/ARRB1/ASCL1/ASXL3/ATP2B4/ATXN7L3/AUTS2/BACH2/BAZ2B/BCL7A/BCL11A/BCL11B/BHLHE22/BHLHE23/BIN1/BMPR1B/BRD3/BRWD1/BRWD3/CAPRIN2/CASZ1/CBX2/CBX4/CBX8/CCNT1/CHD3/CITED2/CPEB3/CREB5/CSRNP2/CSRNP3/CUX2/DACH1/DACT1/DCN/DHX36/DLL1/DMBX1/DNMT3B/DOT1L/DPF1/DPF3/DRGX/DUSP26/EBF1/EBF2/EDNRB/EFNA1/ELP2/EPC1/EPC2/ERFL/ESRRB/ESRRG/EVX2/EZH2/FBXL19/FGFR2/FNI…	298
1685	WT_3D_vs_WT_2D_UP	GO:Calcium Ion Import Across Plasma Membrane	GO:Calcium Ion Import Across Plasma Membrane	16/1884	37/16866	7.13325503100804e-07	3.96570421588744e-05	3.51420198066256e-05	CACNA1A/CACNA1B/CACNA1D/CACNA1E/CACNA1G/CACNA1H/NALF1/NALF2/SCN2A/SCN3A/SCN5A/SCN8A/SLC8A2/SLC8A3/SLC24A2/TRPV6	16
1686	WT_3D_vs_WT_2D_UP	GO:Synaptic Vesicle Cycle	GO:Synaptic Vesicle Cycle	16/1884	37/16866	7.13325503100804e-07	3.96570421588744e-05	3.51420198066256e-05	BRSK1/CDK5/CPLX1/CPLX2/CPLX4/DNAJC5/GIT1/NLGN1/PCLO/RAB3A/RIMS1/SLC17A6/SLC17A7/SLC32A1/SNAP25/WNT7A	16
2208	WT_3D_vs_WT_2D_DN	GO:Cellular Response To Transforming Growth Factor Beta Stimulus	GO:Cellular Response To Transforming Growth Factor Beta Stimulus	29/2010	96/16866	1.319820180517e-06	4.63103129323298e-05	3.56357525725254e-05	ADAM9/ANKRD1/APLP2/BAMBI/COL1A2/COL3A1/DLX1/ENG/FERMT2/FURIN/GDF5/GDF15/ID1/ITGB1/LIMS1/LPXN/LRRC32/LTBP2/NR3C1/SMAD6/SMAD7/STAT3/TGFB1/TGFB2/TGFB3/TGFBR2/TWSG1/WNT5A/ZFP36L2	29
2209	WT_3D_vs_WT_2D_DN	GO:Regulation Of Epithelial Cell Proliferation	GO:Regulation Of Epithelial Cell Proliferation	28/2010	91/16866	1.32821947561353e-06	4.63103129323298e-05	3.56357525725254e-05	B2M/BMP4/C5AR1/CDKN2B/EPGN/EPPK1/EREG/FGF10/GDF5/GPX1/GRN/LAMB1/LAMC1/LIMS1/MYC/NKX3-1/NR4A3/NUPR1/PRKD1/RUNX3/SIX4/TCF7L2/TGFA/TGFB1/TGFB2/TIE1/VEGFA/ZFP36	28
2210	WT_3D_vs_WT_2D_DN	MSigDB:Glycolysis	MSigDB:Glycolysis	48/2010	200/16866	1.33095225081862e-06	4.63103129323298e-05	3.56357525725254e-05	ADORA2B/ALDOA/B4GALT1/CAPN5/CD44/CHPF/CHST2/CHST6/COL5A1/DCN/EGLN3/ENO1/ERO1A/FAM162A/G6PD/GMPPA/HK2/IER3/IGFBP3/IL13RA1/KDELR3/LDHA/ME1/MET/NSDHL/NT5E/P4HA1/P4HA2/PFKP/PGAM1/PGK1/PKM/PLOD1/PLOD2/PYGL/QSOX1/SDC1/SDC2/SLC16A3/STC2/TALDO1/TFF3/TGFA/TGFBI/TPBG/TPI1/TPST1/VEGFA	48
2211	WT_3D_vs_WT_2D_DN	MSigDB:Xenobiotic Metabolism	MSigDB:Xenobiotic Metabolism	48/2010	200/16866	1.33095225081862e-06	4.63103129323298e-05	3.56357525725254e-05	ABCC3/ACOX2/APOE/AQP9/ATOH8/BCAR1/BCAT1/BLVRB/CBR1/CYP27A1/DHRS7/ELOVL5/EPHA2/EPHX1/FAS/FBLN1/GSR/GSTM4/GSTO1/GSTT2/HACL1/HMOX1/IGFBP4/IL1R1/LCAT/MAN1A1/MT2A/MTHFD1/NQO1/PAPSS2/PDLIM5/PGD/PROS1/PSMB10/PTGDS/PTGR1/RETSAT/SERPINE1/SERTAD1/SLC1A5/SLC6A6/SLC12A4/SSR3/TDO2/TGFB2/TMEM97/TNFRSF1A/TPST1	48
2212	WT_3D_vs_WT_2D_DN	GO:Negative Regulation Of T Cell Activation	GO:Negative Regulation Of T Cell Activation	19/2010	49/16866	1.39857236218027e-06	4.81691039461582e-05	3.70660909239335e-05	CD86/CD274/CEACAM1/CEBPB/FCGR2B/GPNMB/HLA-DRB1/JAK3/LAPTM5/LGALS3/LILRB1/LILRB2/NCKAP1L/PDCD1LG2/PTPN22/SDC4/SPN/TNFRSF21/VSIR	19
2213	WT_3D_vs_WT_2D_DN	IPA:ILK Signaling	IPA:ILK Signaling	19/2010	49/16866	1.39857236218027e-06	4.81691039461582e-05	3.70660909239335e-05	ARHGEF6/CCND1/CDH1/DSP/FBLIM1/FERMT2/FN1/KRT18/MMP9/MUC1/MYC/PARVA/PARVB/SNAI1/SNAI2/TGFB1I1/TNFRSF1A/VCL/VEGFA	19
581	APP_2D_vs_WT_2D_DN	Reactome:Negative Regulation Of NMDA Receptor-Mediated Neuronal Transmission	Reactome:Negative Regulation Of NMDA Receptor-Mediated Neuronal Transmission	1908-12-01	21/16866	4.68101922813373e-07	4.10324771197551e-05	3.75044668383406e-05	ACTN2/CAMK2A/CAMK4/GPRIN1/GRIN2B/GRIN2D/LLGL1/LRRC7/MPP2/MPP3/NEFL/PPM1E	12
582	APP_2D_vs_WT_2D_DN	Reactome:Synaptic Adhesion-Like Molecules	Reactome:Synaptic Adhesion-Like Molecules	1908-12-01	21/16866	4.68101922813373e-07	4.10324771197551e-05	3.75044668383406e-05	GPRIN1/GRIA4/GRIN2B/GRIN2D/LLGL1/LRFN2/LRFN3/MPP3/PTPRD/PTPRF/PTPRS/RTN3	12
583	APP_2D_vs_WT_2D_DN	Reactome:Unblocking Of NMDA Receptors, Glutamate Binding And Activation	Reactome:Unblocking Of NMDA Receptors, Glutamate Binding And Activation	1908-12-01	21/16866	4.68101922813373e-07	4.10324771197551e-05	3.75044668383406e-05	ACTN2/CAMK2A/GPRIN1/GRIA2/GRIA4/GRIN2B/GRIN2D/LLGL1/LRRC7/MPP2/MPP3/NEFL	12
2214	WT_3D_vs_WT_2D_DN	KEGG:Regulation of actin cytoskeleton	KEGG:Regulation of actin cytoskeleton	51/2010	218/16866	1.42664722776173e-06	4.88878860624412e-05	3.76191932466677e-05	ACTN1/ACTN4/ARHGEF6/BCAR1/BDKRB2/CXCL12/DIAPH2/DIAPH3/FGF10/FN1/GSN/IQGAP1/IQGAP2/ITGA1/ITGA3/ITGA4/ITGA5/ITGA6/ITGA7/ITGA8/ITGA11/ITGAL/ITGAM/ITGAV/ITGAX/ITGB1/ITGB2/ITGB3/ITGB4/LPAR1/MSN/MYH9/MYL5/MYL9/MYL12A/MYLK/NCKAP1L/PDGFA/PDGFB/PDGFC/PDGFD/PDGFRA/PDGFRB/PFN1/PPP1CB/RAC2/RHOA/RRAS/SSH3/VCL/WASF2	51
2215	WT_3D_vs_WT_2D_DN	Reactome:Crosslinking Of Collagen Fibrils	Reactome:Crosslinking Of Collagen Fibrils	2010-08-01	10/16866	1.44717744485556e-06	4.93176541300148e-05	3.79498994662954e-05	BMP1/LOX/LOXL1/LOXL2/LOXL4/PCOLCE/PXDN/TLL1	8
2216	WT_3D_vs_WT_2D_DN	GO:Positive Regulation Of Signal Transduction	GO:Positive Regulation Of Signal Transduction	59/2010	266/16866	1.45372598762019e-06	4.93176541300148e-05	3.79498994662954e-05	AGPAT2/AXL/BAK1/BAX/BDNF/C3/CAV2/CCBE1/CD63/CD74/CTSH/CTSK/CTSL/CTSS/EMP2/FAS/FGFBP3/FLNA/GAS6/GPER1/HHEX/IGF2/IL6/IL6ST/IRS1/ITGA5/ITGAV/ITGB3/JCAD/KLF2/LAMA2/LAMB1/LAMB2/LAMC1/LIMS1/LIMS2/MYO1C/NID1/NKX3-1/P2RY6/PDCD10/PTGIS/PTPRC/RAB34/SCIMP/SHH/SLC39A14/SMOC2/STAT3/SULF1/SULF2/TGFB1/TGFB2/TLR2/TPD52L1/TRIM16/VEGFA/WLS/ZBTB7B	59
905	APP_3D_vs_WT_3D_UP	KEGG:Gap junction	KEGG:Gap junction	31/2373	88/16866	5.00071690117861e-07	4.48012944941489e-05	3.81431200073705e-05	ADCY4/ADCY5/ADCY8/DRD2/EGFR/GJA1/GJD2/GNAI1/GNAQ/GNAS/GRM5/GUCY1B1/HRAS/HTR2A/HTR2C/ITPR2/MAP2K1/PDGFA/PDGFB/PDGFC/PDGFRA/PLCB2/PLCB3/PLCB4/PRKACA/PRKACB/PRKCA/PRKCB/PRKCG/TUBA4A/TUBB4A	31
2217	WT_3D_vs_WT_2D_DN	GO:Regulation Of Phagocytosis	GO:Regulation Of Phagocytosis	21/2010	58/16866	1.48311460163602e-06	5.00643411547285e-05	3.85244745960444e-05	CD47/CLEC7A/DOCK2/DYSF/FCER1G/FCGR2B/FGR/GAS6/GATA2/HCK/ITGAV/PLSCR1/PTPRC/RAB27A/SCARB1/SIRPA/SLC11A1/SPHK1/SYK/TGM2/TLR2	21
1417	APP_3D_vs_WT_3D_DN	Reactome:Unattached Kinetochores Signal Amplification Via A MAD2 Inhibitory Signal	Reactome:Unattached Kinetochores Signal Amplification Via A MAD2 Inhibitory Signal	29/1956	93/16866	3.5673871830943e-07	4.15090980090044e-05	3.86712817385429e-05	AURKB/BIRC5/BUB1B/BUB3/CDC20/CDCA8/CENPE/CENPF/CENPH/CENPI/CENPL/CENPU/CLIP1/INCENP/KIF2C/KNL1/KNTC1/MAD2L1/NDC80/NDE1/NUF2/NUP107/PLK1/RCC2/RPS27/SKA2/SPC24/ZWILCH/ZWINT	29
2218	WT_3D_vs_WT_2D_DN	GO:Glycolytic Process	GO:Glycolytic Process	14/2010	29/16866	1.50910655183109e-06	5.06866473505686e-05	3.90033387672218e-05	ALDOC/ENO1/ENO3/GAPDH/HK2/HK3/LDHA/PFKL/PGAM1/PGK1/PGM1/PKM/TPI1/UCP2	14
2219	WT_3D_vs_WT_2D_DN	GO:Cellular Response To Hypoxia	GO:Cellular Response To Hypoxia	24/2010	72/16866	1.52396109941282e-06	5.06866473505686e-05	3.90033387672218e-05	AQP1/BNIP3/CPEB2/EGLN3/EPAS1/FAM162A/FMN2/HILPDA/HMOX1/LMNA/MDM2/MYC/NKX3-1/OPRD1/P4HB/PGK1/PLK3/PMAIP1/PTGIS/STOX1/TGFB1/TP53/TWIST1/VEGFA	24
2220	WT_3D_vs_WT_2D_DN	GO:Transforming Growth Factor Beta Receptor Signaling Pathway	GO:Transforming Growth Factor Beta Receptor Signaling Pathway	24/2010	72/16866	1.52396109941282e-06	5.06866473505686e-05	3.90033387672218e-05	ADAM9/APLP2/BAMBI/COL1A2/COL3A1/ENG/FERMT2/FMOD/FURIN/GDF5/GDF15/ID1/ITGB1/LPXN/LRRC32/LTBP2/SMAD6/SMAD7/STAT3/TGFB1/TGFB2/TGFB3/TGFBR2/TWSG1	24
906	APP_3D_vs_WT_3D_UP	GO:Cellular Response To Organic Cyclic Compound	GO:Cellular Response To Organic Cyclic Compound	45/2373	152/16866	5.27245594093237e-07	4.63461959873168e-05	3.94584249269898e-05	ABCB4/ADCY5/ADCY8/AOC1/AQP1/ATP1A1/CCL2/CDH1/CIB2/CYP1B1/EGFR/EGR1/FOLR1/GABRB1/GABRB2/GABRB3/GABRG2/GNAI1/GNB1/HCN1/HCN2/HSPA1A/HSPA1B/IGFBP5/LARP1/MEF2C/NR3C1/NRIP1/P2RX7/PDE2A/PDE12/PDGFB/PDXP/RAPGEF3/RYR3/SFRP1/SLC1A1/SLC5A5/SPIDR/SPP1/SSTR2/STING1/TFPI/TIPARP/ZNF703	45
907	APP_3D_vs_WT_3D_UP	GO:Synaptic Vesicle Cycle	GO:Synaptic Vesicle Cycle	18/2373	37/16866	5.30580377645299e-07	4.63461959873168e-05	3.94584249269898e-05	AP3M2/CPLX1/CPLX2/GIT1/NLGN1/OTOF/PCLO/RAB3A/RIMS1/SLC17A6/SLC17A7/SLC32A1/SNAP25/SNCA/STX1A/SYT7/SYT10/VAMP2	18
908	APP_3D_vs_WT_3D_UP	Reactome:Negative Regulation Of NMDA Receptor-Mediated Neuronal Transmission	Reactome:Negative Regulation Of NMDA Receptor-Mediated Neuronal Transmission	13/2373	21/16866	5.51232013779908e-07	4.69757233206585e-05	3.99943946326577e-05	ACTN2/CALM1/CAMK2A/CAMK2B/CAMK2D/CAMK4/DLG1/GPRIN1/GRIN2B/LRRC7/MPP2/NEFL/PPM1E	13
909	APP_3D_vs_WT_3D_UP	Reactome:Unblocking Of NMDA Receptors, Glutamate Binding And Activation	Reactome:Unblocking Of NMDA Receptors, Glutamate Binding And Activation	13/2373	21/16866	5.51232013779908e-07	4.69757233206585e-05	3.99943946326577e-05	ACTN2/CALM1/CAMK2A/CAMK2B/CAMK2D/DLG1/GPRIN1/GRIA1/GRIA2/GRIN2B/LRRC7/MPP2/NEFL	13
2221	WT_3D_vs_WT_2D_DN	KEGG:Arrhythmogenic right ventricular cardiomyopathy	KEGG:Arrhythmogenic right ventricular cardiomyopathy	25/2010	77/16866	1.61289222401822e-06	5.33827987315298e-05	4.10780253203099e-05	CACNA2D4/CACNG3/CACNG5/CACNG6/CTNNA1/DES/DMD/DSP/GJA1/ITGA1/ITGA3/ITGA4/ITGA5/ITGA6/ITGA7/ITGA8/ITGA11/ITGAV/ITGB1/ITGB3/ITGB4/LAMA2/LMNA/SGCD/TCF7L2	25
584	APP_2D_vs_WT_2D_DN	KEGG:Nicotine addiction	KEGG:Nicotine addiction	17/1908	40/16866	5.20507422174739e-07	4.49835710206225e-05	4.11158420362788e-05	CACNA1A/CACNA1B/CHRNA4/CHRNA7/CHRNB2/GABRA3/GABRB2/GABRB3/GABRG2/GRIA2/GRIA4/GRIN1/GRIN2B/GRIN2D/SLC17A6/SLC17A8/SLC32A1	17
56	APP_2D_vs_WT_2D_UP	GO:Regulation Of Membrane Protein Ectodomain Proteolysis	GO:Regulation Of Membrane Protein Ectodomain Proteolysis	13/2305	21/16866	3.90483158191298e-07	4.93263903758079e-05	4.19695995965759e-05	APOE/FURIN/IL1B/PACSIN3/PTPN3/SH3D19/SNX9/SNX33/TIMP1/TIMP2/TIMP3/TIMP4/TNFRSF1B	13
2222	WT_3D_vs_WT_2D_DN	GO:Regulation Of Cell Adhesion Mediated By Integrin	GO:Regulation Of Cell Adhesion Mediated By Integrin	15/2010	33/16866	1.67024773851247e-06	5.50127713874133e-05	4.23322881094628e-05	ADA/ADAM9/CIB1/CYP1B1/EFNA1/EPHA2/FOXC2/LIF/MUC1/NCKAP1L/PLAU/SERPINE1/SNAI2/SYK/TGFB2	15
2223	WT_3D_vs_WT_2D_DN	GO:Positive Regulation Of Phosphorylation	GO:Positive Regulation Of Phosphorylation	53/2010	231/16866	1.68147680659114e-06	5.51150731049317e-05	4.2411009207689e-05	ALK/AXL/BCL10/BMP4/C3/CCND1/CCND3/CD4/CD74/CDK2AP1/CDKN1A/CIB1/CSF1R/DAB2/DDR2/EFNA1/ENG/EPHA2/EPHB4/ERBB3/EREG/FAS/FGF10/GAS6/GPER1/GPNMB/HGF/HLA-DRB1/IGF2/ITGA6/ITGB3/KDR/LEPR/MET/MMP9/MOB3C/NCKAP1L/NIBAN1/NKX3-1/PDGFRA/PDGFRB/PECAM1/PLAUR/RARRES2/RASGRP1/ROR2/TFRC/TGFB1/THBS1/TIE1/TMEM119/VEGFA/VEGFC	53
2224	WT_3D_vs_WT_2D_DN	KEGG:Small cell lung cancer	KEGG:Small cell lung cancer	28/2010	92/16866	1.6943125790048e-06	5.52688021564786e-05	4.25293036025496e-05	BAK1/BAX/CCND1/CDKN1A/CDKN2B/COL4A1/COL4A2/DDB2/FN1/GADD45A/GADD45B/GADD45G/ITGA3/ITGA6/ITGAV/ITGB1/LAMA2/LAMA4/LAMA5/LAMB1/LAMB2/LAMB3/LAMC1/LAMC2/LAMC3/MYC/TP53/TRAF5	28
910	APP_3D_vs_WT_3D_UP	KEGG:GnRH signaling pathway	KEGG:GnRH signaling pathway	32/2373	93/16866	6.04374031646404e-07	5.08839244957237e-05	4.33217758638614e-05	ADCY4/ADCY5/ADCY8/CACNA1C/CACNA1D/CACNA1S/CALM1/CAMK2A/CAMK2B/CAMK2D/EGFR/EGR1/GNAQ/GNAS/GNRH1/HBEGF/HRAS/ITPR2/MAP2K1/MAP2K3/MAP2K4/MAP2K6/MAPK9/MMP2/PLCB2/PLCB3/PLCB4/PLD1/PRKACA/PRKACB/PRKCA/PRKCB	32
585	APP_2D_vs_WT_2D_DN	Reactome:Norepinephrine Neurotransmitter Release Cycle	Reactome:Norepinephrine Neurotransmitter Release Cycle	1908-11-01	18/16866	5.63171329923185e-07	4.79947122278981e-05	4.38680825413849e-05	PPFIA2/PPFIA3/RAB3A/RIMS1/SNAP25/STX1A/STXBP1/SYT1/TSPOAP1/UNC13B/VAMP2	11
57	APP_2D_vs_WT_2D_UP	MSigDB:Adipogenesis	MSigDB:Adipogenesis	54/2305	200/16866	4.21364873894011e-07	5.22935985601094e-05	4.44942631380601e-05	ACAA2/ALDH2/ANGPTL4/APLP2/APOE/ARAF/ATP1B3/C3/CAT/CAVIN1/CD151/CDKN2C/CHCHD10/CMBL/COL4A1/COL15A1/CYC1/DECR1/DHRS7B/DNAJB9/ECH1/FAH/FZD4/GPX3/GPX4/GRPEL1/HSPB8/IDH3G/ITGA7/ITIH5/MTARC2/NABP1/NMT1/PDCD4/PPARG/PRDX3/RAB34/REEP6/SCARB1/SLC1A5/SLC5A6/SLC25A10/SLC66A3/SOD1/SORBS1/SOWAHC/SPARCL1/STAT5A/SULT1A1/TANK/TKT/TST/UCP2/VEGFB	54
586	APP_2D_vs_WT_2D_DN	Reactome:Nervous System Development	Reactome:Nervous System Development	100/1908	545/16866	5.86928887728762e-07	4.88340379712975e-05	4.46352422821439e-05	ABLIM3/ADGRG6/AGRN/ANK1/ANK2/ANK3/AP2B1/ARHGEF7/CACNB1/CACNB3/CASC3/CD24/CDC42/CDK5R1/CLASP2/CNTN1/CNTN2/CNTN6/COL6A1/COL6A2/COL6A3/CRMP1/DCC/DCX/DNM3/DOK4/DPYSL2/DPYSL3/DPYSL4/DPYSL5/DRP2/DSCAM/DSCAML1/EFNA1/EFNA3/EFNA5/EFNB1/EPHA3/EPHA5/EPHA7/EPHA10/EPHB2/EPHB3/EPHB6/EVL/GFRA1/GPRIN1/GRIN2B/GSK3B/ITGA1/ITGB3/KALRN/KCNQ2/L1CAM/LLGL1/MAPK8/MAPK11/MPP3/MSI1/NCAM1/NCAN/NELL2/NEO1/NFASC/NRP2/PIK3CA/…	100
587	APP_2D_vs_WT_2D_DN	GO:Sympathetic Nervous System Development	GO:Sympathetic Nervous System Development	1908-10-01	15/16866	5.88937224556065e-07	4.88340379712975e-05	4.46352422821439e-05	GATA3/INSM1/NELL1/NELL2/NF1/PHOX2B/SEMA3A/SOX4/SOX11/TFAP2B	10
2225	WT_3D_vs_WT_2D_DN	KEGG:Epstein-Barr virus infection	KEGG:Epstein-Barr virus infection	48/2010	202/16866	1.80127995604276e-06	5.84714079924946e-05	4.49937064954076e-05	B2M/BAK1/BAX/CASP8/CCND1/CCND3/CD44/CD58/CDKN1A/DDB2/FAS/GADD45A/GADD45B/GADD45G/HLA-B/HLA-C/HLA-DPA1/HLA-DRA/HLA-DRB1/HLA-E/ICAM1/IFNAR2/IKBKE/IL6/IRAK1/IRF3/ITGAL/JAK3/MDM2/MYC/NEDD4/NFKB2/OAS1/OAS3/PDIA3/RELB/RUNX3/STAT1/STAT3/SYK/TAB2/TAP1/TAP2/TAPBP/TLR2/TP53/TRADD/TRAF5	48
2226	WT_3D_vs_WT_2D_DN	GO:Cellular Response To Oxygen-Containing Compound	GO:Cellular Response To Oxygen-Containing Compound	81/2010	406/16866	1.80972670278907e-06	5.84714079924946e-05	4.49937064954076e-05	ABCB4/ADAM9/AHR/ALOX5AP/ANKRD1/AQP1/AQP9/AXL/BCL10/BRINP3/CAPN2/CARD16/CASP1/CASP7/CCL2/CCR5/CD14/CD86/CD274/CDH1/CLU/CPNE8/CRHBP/CXCL1/CXCL2/CXCL5/CXCL6/FES/FOLR1/FZD4/GBP3/GPER1/IGFBP5/IL6/INSIG1/IQGAP1/IRS1/ITPKB/KCNH1/LCP1/LGMN/LILRB1/LILRB2/MMP9/NEK7/NR1H4/NR4A3/P2RY6/PDCD1LG2/PDGFB/PDGFRA/PPIF/PRKCD/PRKD1/PTK7/RASGRP2/RHOA/RYR3/SBNO2/SERPINE1/SIRPA/SLC13A5/SLC26A6/SMPD1/SQSTM1/SYT17/TGM2/TL…	81
58	APP_2D_vs_WT_2D_UP	Reactome:Diseases Of Metabolism	Reactome:Diseases Of Metabolism	63/2305	247/16866	4.38993806777955e-07	5.35421067094354e-05	4.5556562380333e-05	ADAMTS1/ADAMTS4/ADAMTS5/ADAMTS9/ADAMTS10/ADAMTS14/ADAMTS15/ADAMTS16/ADAMTS17/ADAMTSL2/ADAMTSL3/ADAMTSL4/ALG3/AMN/APRT/B4GALT1/CD320/CHST14/CHSY1/CSF2RA/CSPG4/CTSA/CYP1B1/CYP11A1/CYP21A2/CYP24A1/CYP27A1/DCXR/DOLK/DPM3/EGFL7/EXT1/FDX1/FMOD/G6PC3/GALK1/GALNS/GALNT12/GCLC/GCLM/GLB1/GPC3/GUSB/HEXB/HSPG2/IDUA/MCCC2/MPDU1/MUC2/MUC13/NAGLU/NOTCH2/OPLAH/PCCA/PMEL/PRNP/SDC2/SLC26A2/SP8/SPON1/SPON2/TCN2/TPMT	63
2227	WT_3D_vs_WT_2D_DN	KEGG:Hepatocellular carcinoma	KEGG:Hepatocellular carcinoma	42/2010	168/16866	1.9511938521313e-06	6.27433662877294e-05	4.82809753383451e-05	BAK1/BAX/CCND1/CDKN1A/CDKN2A/DDB2/FZD1/FZD2/FZD4/FZD5/FZD6/FZD9/GAB1/GADD45A/GADD45B/GADD45G/GSTM2/GSTM4/GSTO1/GSTT2/GSTT2B/HGF/HMOX1/IGF2/MET/MGST1/MGST2/MYC/NFE2L2/NQO1/SHC1/TCF7L2/TGFA/TGFB1/TGFB2/TGFB3/TGFBR2/TP53/TXNRD1/WNT5A/WNT5B/WNT11	42
2228	WT_3D_vs_WT_2D_DN	KEGG:Malaria	KEGG:Malaria	19/2010	50/16866	2.00493301693378e-06	6.41673137730928e-05	4.93767019066114e-05	CCL2/COMP/GYPC/HGF/ICAM1/IL6/ITGAL/ITGB2/MET/PECAM1/SDC1/SDC2/TGFB1/TGFB2/TGFB3/THBS1/THBS2/TLR2/TLR4	19
2229	WT_3D_vs_WT_2D_DN	GO:Eye Morphogenesis	GO:Eye Morphogenesis	2010-11-01	19/16866	2.02911606964351e-06	6.46363968663438e-05	4.97376610102882e-05	ALDH1A3/COL5A1/COL5A2/EFEMP1/FBN1/FBN2/MFAP5/RARG/STAT3/TENM3/VEGFA	11
2230	WT_3D_vs_WT_2D_DN	GO:Positive Regulation Of Proteolysis	GO:Positive Regulation Of Proteolysis	21/2010	59/16866	2.04573182127242e-06	6.4861170127726e-05	4.99106238736409e-05	ADAM9/APOE/ASPH/BAG2/BAK1/CASP8/CCBE1/CTSC/CTSH/CTSK/CTSL/CTSS/FURIN/GBA1/NKD2/PACSIN3/PERP/SH3D19/TNFRSF1B/TNIP1/ZC3H12A	21
911	APP_3D_vs_WT_3D_UP	GO:Regulation Of Cell Adhesion	GO:Regulation Of Cell Adhesion	43/2373	144/16866	7.22875983323293e-07	6.01363972793234e-05	5.11991861872588e-05	ABL2/ADAM22/ADAMDEC1/CCR7/CD164/CXCL8/CXCL12/DSCAM/DUSP1/EFNA5/EPHA2/EPHA8/ERBB3/FBLN1/FRMD5/FUT1/LAMB1/LAMC1/LYN/MDK/MYADM/NID1/NUAK1/PKP2/PKP4/PLXNA1/PLXNC1/PLXND1/PPP1CB/PPP3CA/PRKCA/PTPRJ/RET/RIPOR2/SEMA4D/SIPA1/STX3/STX4/TNC/TNFRSF18/TNR/VEGFA/ZFHX3	43
2231	WT_3D_vs_WT_2D_DN	Reactome:Dissolution Of Fibrin Clot	Reactome:Dissolution Of Fibrin Clot	2010-09-01	13/16866	2.17366527029739e-06	6.85968319021757e-05	5.27852129286416e-05	ANXA2/PLAT/PLAU/PLAUR/S100A10/SERPINB6/SERPINB8/SERPINE1/SERPINE2	9
2232	WT_3D_vs_WT_2D_DN	GO:Positive Regulation Of NF-kappaB Transcription Factor Activity	GO:Positive Regulation Of NF-kappaB Transcription Factor Activity	39/2010	152/16866	2.26027636780154e-06	7.0727457896224e-05	5.44247281022799e-05	AGT/ALK/BCL10/CARD11/CARD16/CAV1/CIB1/CLEC7A/CLU/EDA2R/HSPA1A/HSPA1B/IL1RAP/IL6/IRAK1/IRAK3/MALT1/NOD1/PIDD1/PRKCH/PRKD1/RHEBL1/RPS6KA4/S100A8/S100A9/SPHK1/STAT3/TFRC/TLR2/TLR4/TLR6/TNFSF18/TRADD/TRAF5/TRIM5/TRIM14/TRIM22/TRIM38/WNT5A	39
2233	WT_3D_vs_WT_2D_DN	GO:Regulation Of Fibroblast Proliferation	GO:Regulation Of Fibroblast Proliferation	18/2010	46/16866	2.26202776175101e-06	7.0727457896224e-05	5.44247281022799e-05	AQP1/CD74/CD300A/CDKN1A/DDR2/EREG/FN1/FTH1/GAS6/MYC/PDGFA/PDGFB/PDGFC/PDGFRA/S100A6/SPHK1/TP53/WNT5A	18
588	APP_2D_vs_WT_2D_DN	KEGG:Glutamatergic synapse	KEGG:Glutamatergic synapse	32/1908	114/16866	7.29227514925482e-07	5.96605337544368e-05	5.45308659582171e-05	ADCY2/ADCY5/ADCY7/CACNA1A/GNAO1/GNG2/GNG3/GNG4/GRIA2/GRIA4/GRIK1/GRIK2/GRIK3/GRIK5/GRIN1/GRIN2B/GRIN2D/GRK3/GRM1/GRM3/GRM5/GRM7/KCNJ3/PLCB1/PRKCG/SHANK1/SHANK2/SLC1A1/SLC1A7/SLC17A6/SLC17A8/SLC38A1	32
2234	WT_3D_vs_WT_2D_DN	GO:Positive Regulation Of Cell Migration Involved In Sprouting Angiogenesis	GO:Positive Regulation Of Cell Migration Involved In Sprouting Angiogenesis	2010-10-01	16/16866	2.29158132003019e-06	7.13228406257102e-05	5.48828746854164e-05	ANXA1/CIB1/FOXC2/GATA2/HMOX1/JCAD/KDR/RHOJ/SRPX2/VEGFA	10
59	APP_2D_vs_WT_2D_UP	GO:Antigen Processing And Presentation Of Exogenous Peptide Antigen	GO:Antigen Processing And Presentation Of Exogenous Peptide Antigen	16/2305	31/16866	5.50764074424972e-07	6.60356790251229e-05	5.61867792606956e-05	CTSD/CTSL/CTSS/CTSV/FCER1G/HLA-A/HLA-DMA/HLA-DMB/HLA-DOA/HLA-DPA1/HLA-DQA1/HLA-DRA/HLA-DRB1/HLA-DRB5/HLA-E/LGMN	16
1418	APP_3D_vs_WT_3D_DN	Reactome:Diseases Of Metabolism	Reactome:Diseases Of Metabolism	56/1956	247/16866	5.39467834597358e-07	6.16696914076559e-05	5.74535734464075e-05	ADAMTS2/ADAMTS6/ADAMTS7/ADAMTS12/ADAMTSL1/AGRN/AHCY/ALG8/ALG9/ARSB/B3GLCT/B4GALT7/C1GALT1/CHST3/CHST6/CHST14/CSPG5/CUBN/CYP2U1/CYP7B1/CYP26B1/CYP26C1/DAG1/GAA/GPC1/GPC2/GPC3/GPC4/GPC5/GUSB/GYG1/GYS1/HGSNAT/IDH1/LFNG/LUM/MMAB/MPDU1/MUC1/MUC20/NCAN/NOTCH1/NOTCH3/NOTCH4/PMEL/PRELP/RPS27A/SDC2/SEMA5A/SEMA5B/SPON1/THBS1/THBS2/THSD4/THSD7A/UBA52	56
912	APP_3D_vs_WT_3D_UP	GO:Inorganic Cation Import Across Plasma Membrane	GO:Inorganic Cation Import Across Plasma Membrane	34/2373	103/16866	8.23352891284086e-07	6.76892941681552e-05	5.76296042295685e-05	ATP1A1/ATP1B1/CACNA1B/CACNA1C/CACNA1D/CACNA1E/CACNA1G/CACNA1I/CACNA1S/HCN2/KCNH2/KCNJ2/KCNJ3/KCNJ4/KCNJ6/KCNJ9/KCNJ12/KCNJ16/KCNK9/NALF1/NALF2/SCN2A/SCN5A/SCN9A/SLC8A1/SLC8A3/SLC9A5/SLC9A7/SLC12A1/SLC12A5/SLC12A7/SLC24A2/SLC24A4/SLC39A14	34
589	APP_2D_vs_WT_2D_DN	Reactome:Interaction Between L1 And Ankyrins	Reactome:Interaction Between L1 And Ankyrins	14/1908	29/16866	7.97806221210628e-07	6.38344894419008e-05	5.83459410804995e-05	ANK1/ANK2/ANK3/KCNQ2/L1CAM/NFASC/SCN1A/SCN2A/SCN3A/SCN3B/SCN4B/SCN8A/SPTAN1/SPTBN2	14
590	APP_2D_vs_WT_2D_DN	KEGG:Synaptic vesicle cycle	KEGG:Synaptic vesicle cycle	25/1908	78/16866	8.01052100232458e-07	6.38344894419008e-05	5.83459410804995e-05	AP2B1/ATP6V1G2/ATP6V0A1/CACNA1A/CACNA1B/CPLX2/DNM3/RAB3A/RIMS1/SLC1A1/SLC1A7/SLC6A1/SLC6A11/SLC17A6/SLC17A8/SLC18A3/SLC32A1/SNAP25/STX1A/STX1B/STXBP1/SYT1/UNC13A/UNC13B/VAMP2	25
1419	APP_3D_vs_WT_3D_DN	GO:Axonogenesis	GO:Axonogenesis	46/1956	188/16866	5.73746534782861e-07	6.44574555283642e-05	6.00507489309031e-05	ANOS1/APLP1/AUTS2/BOC/BRSK2/CNTN2/CNTN4/CNTN6/DAG1/EFNA1/EFNA4/EFNB1/EPHA3/EPHA5/EPHA7/EPHA10/EPHB2/EPHB6/FEZ2/FGFR2/GLI2/LLGL1/NELL2/NEO1/NIBAN2/NOTCH1/NOTCH3/NTNG1/PAX2/PLEKHG4B/POU4F1/POU4F2/ROBO3/ROBO4/SEMA3A/SEMA3D/SEMA3E/SEMA3F/SEMA5A/SEMA5B/SEMA6C/SLITRK1/SLITRK5/UNC5C/WNT5A/WNT7A	46
1687	WT_3D_vs_WT_2D_UP	GO:Protein Localization To Synapse	GO:Protein Localization To Synapse	9/1884	13/16866	1.24916279968465e-06	6.78340017605308e-05	6.01109841697511e-05	DLG4/ILF3/NLGN1/NPHS1/NRXN1/NRXN2/PCLO/SHANK1/STAU2	9
1688	WT_3D_vs_WT_2D_UP	GO:Regulation Of Short-Term Neuronal Synaptic Plasticity	GO:Regulation Of Short-Term Neuronal Synaptic Plasticity	9/1884	13/16866	1.24916279968465e-06	6.78340017605308e-05	6.01109841697511e-05	GRIK2/PPFIA3/RAB3A/SHISA6/SHISA7/SLC4A10/SLC8A2/SYNGR1/SYP	9
1689	WT_3D_vs_WT_2D_UP	Reactome:SUMOylation Of DNA Methylation Proteins	Reactome:SUMOylation Of DNA Methylation Proteins	10/1884	16/16866	1.25313177778326e-06	6.78340017605308e-05	6.01109841697511e-05	CBX2/CBX4/CBX8/DNMT3B/PCGF2/PHC1/PHC2/PHC3/RNF2/SCMH1	10
2235	WT_3D_vs_WT_2D_DN	GO:Positive Regulation Of DNA-binding Transcription Factor Activity	GO:Positive Regulation Of DNA-binding Transcription Factor Activity	55/2010	246/16866	2.52314787212238e-06	7.81714991431524e-05	6.01529125004904e-05	AGT/ALK/ANXA3/ARHGEF5/BCL10/CARD11/CARD16/CAV1/CIB1/CLEC7A/CLU/DDR2/EDA2R/EDN1/FANK1/FZD1/FZD2/FZD4/HCLS1/HSPA1A/HSPA1B/IKBKE/IL1RAP/IL6/IRAK1/IRAK3/MALT1/NFAM1/NOD1/OPRD1/PIDD1/PRKCH/PRKD1/RHEBL1/RPS6KA4/S100A8/S100A9/SHH/SPHK1/STAT3/STING1/STK3/TFRC/TLR2/TLR4/TLR6/TNFSF18/TRADD/TRAF5/TRIM5/TRIM14/TRIM22/TRIM38/VEGFA/WNT5A	55
60	APP_2D_vs_WT_2D_UP	GO:Regulation Of Epithelial Cell Proliferation	GO:Regulation Of Epithelial Cell Proliferation	31/2305	91/16866	6.09034691951014e-07	7.18051901810245e-05	6.1095795939928e-05	B2M/BMP4/BMP5/BMP6/C5AR1/CDKN1C/CDKN2B/EGFR/EPPK1/FGF7/FGF18/GPX1/GRN/LAMB1/LAMC1/MARVELD3/MYC/NR1D1/NR4A1/NUPR1/PEX2/PRKD1/RUNX3/SCN5A/SGPP2/SIX4/SRSF6/TGFB1/VEGFA/YAP1/ZFP36	31
61	APP_2D_vs_WT_2D_UP	KEGG:Lysosome	KEGG:Lysosome	39/2305	128/16866	6.3649135097328e-07	7.38121281440161e-05	6.28034088846456e-05	AP1M2/AP3B1/ARSA/ARSG/ASAH1/ATP6AP1/CD63/CD164/CLTB/CTSA/CTSC/CTSD/CTSH/CTSL/CTSS/CTSV/CTSZ/FUCA1/FUCA2/GALNS/GLB1/GNPTG/GUSB/HEXB/HYAL2/IDUA/LAMP1/LAMP3/LAPTM5/LGMN/LITAF/MANBA/NAGLU/NEU1/NPC2/PSAP/SLC11A1/SUMF1/TCIRG1	39
1690	WT_3D_vs_WT_2D_UP	Reactome:Nuclear Events (Kinase And Transcription Factor Activation)	Reactome:Nuclear Events (Kinase And Transcription Factor Activation)	21/1884	61/16866	1.3258951648844e-06	7.11486875000143e-05	6.30482872455329e-05	ARC/ASCL1/CDK5/CDK5R1/CDK5R2/CREB1/EGR1/EGR2/EGR3/FOS/FOSB/JUND/KCNH8/MEF2C/NAB2/RPS6KA2/SH3GL3/SRF/TCF12/TRIB1/VGF	21
591	APP_2D_vs_WT_2D_DN	GO:Negative Regulation Of Cell Projection Organization	GO:Negative Regulation Of Cell Projection Organization	19/1908	50/16866	9.04367296507031e-07	7.11435606585531e-05	6.50265716030967e-05	CRMP1/DCC/DPYSL3/DPYSL5/GRIN2B/MT3/PAQR3/PRAG1/PTPRO/PTPRS/RAPGEF2/RTN4R/SEMA3A/SPOCK1/SPRY3/STMN2/STX1B/TNR/YWHAH	19
913	APP_3D_vs_WT_3D_UP	KEGG:Insulin secretion	KEGG:Insulin secretion	30/2373	86/16866	9.65915055769678e-07	7.77110671958768e-05	6.61619847243539e-05	ADCY4/ADCY5/ADCY8/ATP1A1/ATP1B1/CACNA1C/CACNA1D/CACNA1S/CAMK2A/CAMK2B/CAMK2D/CREB3L1/GCK/GNAQ/GNAS/PCLO/PLCB2/PLCB3/PLCB4/PRKACA/PRKACB/PRKCA/PRKCB/PRKCG/RAB3A/RAPGEF4/RIMS2/SNAP25/STX1A/VAMP2	30
914	APP_3D_vs_WT_3D_UP	Reactome:Neurexins And Neuroligins	Reactome:Neurexins And Neuroligins	23/2373	57/16866	9.67496114201672e-07	7.77110671958768e-05	6.61619847243539e-05	APBA1/BEGAIN/CASK/DLGAP1/DLGAP2/DLGAP3/EPB41L1/GPRIN1/GRIN2B/GRM5/LRRTM3/LRRTM4/MPP2/NLGN1/NRXN2/NRXN3/SHANK3/SIPA1L1/STX1A/STXBP1/SYT7/SYT10/SYT12	23
2236	WT_3D_vs_WT_2D_DN	GO:Positive Regulation Of Phagocytosis	GO:Positive Regulation Of Phagocytosis	21/2010	60/16866	2.79614389877028e-06	8.62356197870743e-05	6.63582475497636e-05	ANO6/APLP2/C3/C4A/C4B/CCL2/CD47/CLEC7A/DOCK2/F2RL1/FCER1G/FCGR2B/FCN1/GAS6/GATA2/NCKAP1L/PTPRC/RAB27A/RAB31/SIRPA/SLC11A1	21
1691	WT_3D_vs_WT_2D_UP	GO:Regulation Of Hydrolase Activity	GO:Regulation Of Hydrolase Activity	23/1884	71/16866	1.4262428005569e-06	7.58736579503159e-05	6.72353116959447e-05	ARHGAP27/ARHGAP44/CHN2/DAB2IP/EPHA3/EPHA4/EPHA5/FGD1/FGD3/FGD4/FGD6/NF1/NOS1/NTRK2/PLXNA1/PLXNA4/PLXNC1/PROM2/RABGAP1/RAPGEF6/STMN3/TDG/VAV3	23
2237	WT_3D_vs_WT_2D_DN	GO:Toll-Like Receptor 3 Signaling Pathway	GO:Toll-Like Receptor 3 Signaling Pathway	2010-06-01	6/16866	2.84607337405025e-06	8.73783160313617e-05	6.72375514898272e-05	OAS1/RFTN1/SCARA3/SCIMP/TNIP2/UNC93B1	6
1420	APP_3D_vs_WT_3D_DN	GO:Axon Guidance	GO:Axon Guidance	39/1956	149/16866	6.6465022960789e-07	7.34044219682206e-05	6.83860459259359e-05	ANOS1/BOC/CNTN2/CNTN4/CNTN6/DAG1/EFNA1/EFNA4/EFNB1/EPHA3/EPHA5/EPHA7/EPHA10/EPHB2/EPHB6/FEZ2/GLI2/LHX1/NELL2/NEO1/NIBAN2/NOTCH1/NOTCH3/PLEKHG4B/PLXNA2/PLXNB1/POU4F2/ROBO3/ROBO4/SEMA3A/SEMA3D/SEMA3E/SEMA3F/SEMA5A/SEMA5B/SEMA6C/SMO/UNC5C/WNT5A	39
2238	WT_3D_vs_WT_2D_DN	GO:Positive Regulation Of Morphogenesis Of An Epithelium	GO:Positive Regulation Of Morphogenesis Of An Epithelium	2010-12-01	23/16866	3.02737030896176e-06	9.21107961717738e-05	7.08791915621918e-05	BMP4/GDNF/GJA1/ITGAX/LIF/MDK/PAX8/SIX1/SIX4/SOX8/VEGFA/WNT5B	12
2239	WT_3D_vs_WT_2D_DN	GO:Regulation Of Extracellular Matrix Organization	GO:Regulation Of Extracellular Matrix Organization	2010-12-01	23/16866	3.02737030896176e-06	9.21107961717738e-05	7.08791915621918e-05	AGT/DDR2/EFEMP2/LAMA2/LAMB1/LAMB2/LAMC1/NID1/RUNX1/SLC2A10/TIE1/ZNF469	12
1692	WT_3D_vs_WT_2D_UP	GO:Positive Regulation Of Synapse Maturation	GO:Positive Regulation Of Synapse Maturation	7/1884	8/16866	1.55150259385427e-06	8.1831816296365e-05	7.25151234824376e-05	CAMK2B/CDC20/DAB2IP/NEURL1/NEUROD2/NRXN1/RELN	7
592	APP_2D_vs_WT_2D_DN	GO:Regulation Of DNA-templated Transcription	GO:Regulation Of DNA-templated Transcription	282/1908	1922/16866	1.03303274925289e-06	8.02365689799458e-05	7.33377546704781e-05	ACTL6B/ACVR1B/ACVR2B/ADNP/APBB2/APBB3/ARID1A/ARRB1/ASCL1/ATF7IP/ATP2B4/ATXN7L3/BACH2/BAHD1/BASP1/BAZ2B/BCL7A/BCL11A/BEND5/BRD3/BRWD1/BRWD3/BTAF1/BTG1/CAMK4/CAMKK2/CASZ1/CBFA2T3/CBX4/CCNT1/CDK5R1/CDK14/CDKN1B/CELSR2/CHD3/CHD7/CITED2/CREB5/CSRNP2/CSRNP3/DACH1/DENND4A/DHX36/DMBX1/DPF1/DPF3/DRGX/EBF1/EBF2/EDRF1/EGF/ELAVL2/ELP2/EPC1/EPC2/ERBB4/EREG/ERFL/ESRRB/ESRRG/EVX2/EZH2/F2R/FBXL19/FOXN2/FOXN3/FOX…	282
1421	APP_3D_vs_WT_3D_DN	GO:Positive Regulation Of Chromosome Segregation	GO:Positive Regulation Of Chromosome Segregation	1956-11-01	18/16866	7.25823323773577e-07	7.88244129618105e-05	7.34354931263547e-05	CCNB1/CDC6/KAT5/NCAPD2/NCAPG/NCAPG2/NCAPH/NUMA1/RAD18/RCC2/SMC4	11
2240	WT_3D_vs_WT_2D_DN	GO:Regulation Of Neuron Apoptotic Process	GO:Regulation Of Neuron Apoptotic Process	30/2010	105/16866	3.15602634540183e-06	9.55966015783546e-05	7.35615163213961e-05	APOE/BAX/BDNF/CCL2/CLCF1/CLU/DKK1/EGLN3/ERBB3/FCGR2B/FZD9/GDNF/GRN/IL6ST/IL27RA/LGMN/MDK/NFATC4/NGF/NUPR1/PLA2G3/PRNP/RETREG1/SIX1/SIX4/SOD2/TGFB2/TGFB3/UNC5B/WFS1	30
593	APP_2D_vs_WT_2D_DN	GO:Neuron Migration	GO:Neuron Migration	20/1908	55/16866	1.0668660755141e-06	8.08183980167225e-05	7.38695575092805e-05	ASTN1/AUTS2/CDK5R1/DCC/DCX/DNER/FGF13/GPM6A/NDNF/NELL1/NEO1/NTRK2/PAFAH1B1/PHOX2B/RAPGEF2/SEMA3A/SEMA3E/SPOCK1/TRIM46/TUBB2B	20
594	APP_2D_vs_WT_2D_DN	GO:Regulation Of Synaptic Transmission, Glutamatergic	GO:Regulation Of Synaptic Transmission, Glutamatergic	20/1908	55/16866	1.0668660755141e-06	8.08183980167225e-05	7.38695575092805e-05	CACNG2/CACNG3/CACNG7/DGKI/GRIK1/GRIK3/GRIN1/GRIN2B/GRIN2D/GRM1/GRM3/GRM5/GRM7/MAPK8IP2/NLGN1/NRXN1/OPHN1/SYT1/TSHZ3/UNC13A	20
2241	WT_3D_vs_WT_2D_DN	IPA:Pulmonary Healing Signaling Pathway	IPA:Pulmonary Healing Signaling Pathway	18/2010	47/16866	3.25951584739865e-06	9.82925112204436e-05	7.56360168565955e-05	BMP4/CCND1/CDH1/CXCL12/DLK1/FGF10/HBEGF/KDR/MMP2/MMP14/MYC/PECAM1/STAT3/THBS1/TLR2/TLR4/VEGFA/WNT5A	18
1693	WT_3D_vs_WT_2D_UP	GO:Regulation Of Monoatomic Cation Transmembrane Transport	GO:Regulation Of Monoatomic Cation Transmembrane Transport	16/1884	39/16866	1.6793762739832e-06	8.78256863283927e-05	7.78265811181332e-05	CACNA1D/DPP6/FGF12/GRIN1/GRIN2A/GRIN2B/GRIN2C/HCN2/HCN3/HCN4/HOMER1/KCNAB1/KCNAB3/KCNIP1/NEDD4L/SCN5A	16
2242	WT_3D_vs_WT_2D_DN	GO:Positive Regulation Of MAPK Cascade	GO:Positive Regulation Of MAPK Cascade	65/2010	310/16866	3.37740081289735e-06	0.000101397	7.80247230180291e-05	ADAM9/ADRA2C/ALKAL2/APOE/BMP4/C5AR1/CAV2/CCL2/CCN2/CCR1/CD4/CD44/CD74/CHI3L1/CIB1/CSF1R/DDR2/DOK2/EDN1/EPGN/F2RL1/FERMT2/FGF10/GAS6/GDF15/GLIPR2/GPER1/GPNMB/HLA-DRB1/ICAM1/IGF2/IGFBP6/IL6/IL11/IQGAP1/IRAK1/JCAD/KDR/LAPTM5/LIF/LPAR1/P2RY6/PDCD10/PDGFA/PDGFB/PDGFC/PDGFD/PDGFRA/PDGFRB/PIK3R6/PTPN22/PTPRC/RASGRP1/ROR2/SCIMP/SHC1/TGFA/TGFB1/TGFB2/THBS1/TLR4/TMEM106A/TPD52L1/TRIM5/VEGFA	65
2243	WT_3D_vs_WT_2D_DN	GO:Positive Regulation Of Epithelial Cell Migration	GO:Positive Regulation Of Epithelial Cell Migration	28/2010	95/16866	3.4214870394961e-06	0.000102268	7.86949952047329e-05	ADAM9/AGT/ANXA3/ATOH8/BCAR1/BMP4/CTSH/DOCK5/EDN1/ETS1/FGF10/FOXC2/GLIPR2/GRN/ITGB3/KDR/MMP9/PFN1/PRKD1/RRAS/SCARB1/SMOC2/SPARC/TGFB2/THBS1/VEGFA/WNT5A/ZC3H12A	28
2244	WT_3D_vs_WT_2D_DN	GO:Wound Healing	GO:Wound Healing	25/2010	80/16866	3.53448247019722e-06	0.000105182	8.09373640451442e-05	ANXA6/CLDN1/COL3A1/DCBLD2/DSP/EPPK1/ERBB3/EREG/FGF10/HMOX1/ITGB3/JAML/MYH9/MYOF/PDGFA/PDGFRA/PLEC/PRCP/SCARB1/SLC11A1/SMPD1/TGFB2/TPM1/TSKU/WNT5A	25
915	APP_3D_vs_WT_3D_UP	MSigDB:Apoptosis	MSigDB:Apoptosis	46/2373	161/16866	1.20362444136978e-06	9.55787226851365e-05	8.13742265863874e-05	ANXA1/ATF3/BCL2L1/BIRC3/BMP2/CASP8/CAV1/CCNA1/CDKN1A/CTH/CYLD/DCN/DDIT3/DPYD/EGR3/ENO2/ERBB3/GADD45A/GADD45B/GCH1/GPX1/GPX3/GSR/H1-0/HGF/HMOX1/HSPB1/IER3/IGF2R/IGFBP6/KRT18/LGALS3/MMP2/NEFH/PLCB2/PLPPR4/PMAIP1/PPP3R1/RHOB/SLC20A1/SMAD7/SOD2/SQSTM1/TIMP2/TIMP3/TNFRSF12A	46
1694	WT_3D_vs_WT_2D_UP	GO:Negative Regulation Of Neurogenesis	GO:Negative Regulation Of Neurogenesis	13/1884	27/16866	1.78750427088308e-06	9.26948643329369e-05	8.21413948450916e-05	DPYSL5/GDI1/HOOK3/IL1B/MCF2/NF1/PAX6/PTN/RAPGEF2/RUFY3/TNF/WNT7A/YWHAH	13
1695	WT_3D_vs_WT_2D_UP	GO:Dendrite Morphogenesis	GO:Dendrite Morphogenesis	15/1884	35/16866	1.82637175735523e-06	9.39211676219926e-05	8.32280813987755e-05	BTBD3/CTNNA2/CTNND2/DLG4/EPHB1/EPHB2/KLF7/MAP2/MAP6/MAPK8IP2/PAK3/PHACTR1/PTN/SHANK1/WNT7A	15
595	APP_2D_vs_WT_2D_DN	GO:Potassium Ion Transport	GO:Potassium Ion Transport	33/1908	122/16866	1.23399230988002e-06	9.23387416271193e-05	8.43993713355678e-05	ABCC8/ABCC9/HCN2/HCN3/HCN4/KCNA2/KCNA3/KCNA4/KCNA6/KCNAB3/KCNB1/KCNB2/KCNC1/KCNC4/KCND3/KCNG1/KCNG2/KCNH2/KCNH3/KCNH8/KCNJ3/KCNJ11/KCNK3/KCNK10/KCNMA1/KCNMB2/KCNN1/KCNN2/KCNN3/KCNQ2/NALCN/SLC9A6/SLC12A6	33
596	APP_2D_vs_WT_2D_DN	Reactome:Axon Guidance	Reactome:Axon Guidance	95/1908	519/16866	1.25191909497867e-06	9.25515128528807e-05	8.45938482948172e-05	ABLIM3/AGRN/ANK1/ANK2/ANK3/AP2B1/ARHGEF7/CACNB1/CACNB3/CASC3/CD24/CDC42/CDK5R1/CLASP2/CNTN1/CNTN2/CNTN6/COL6A1/COL6A2/COL6A3/CRMP1/DCC/DCX/DNM3/DOK4/DPYSL2/DPYSL3/DPYSL4/DPYSL5/DSCAM/DSCAML1/EFNA1/EFNA3/EFNA5/EFNB1/EPHA3/EPHA5/EPHA7/EPHA10/EPHB2/EPHB3/EPHB6/EVL/GFRA1/GPRIN1/GRIN2B/GSK3B/ITGA1/ITGB3/KALRN/KCNQ2/L1CAM/LLGL1/MAPK8/MAPK11/MPP3/MSI1/NCAM1/NCAN/NELL2/NEO1/NFASC/NRP2/PIK3CA/PIK3R3/PLXNA…	95
1696	WT_3D_vs_WT_2D_UP	GO:Negative Regulation Of Microtubule Polymerization Or Depolymerization	GO:Negative Regulation Of Microtubule Polymerization Or Depolymerization	14/1884	31/16866	1.87930836823393e-06	9.58447267799307e-05	8.49326400432822e-05	APC2/CAMSAP2/CLASP1/CLASP2/DYRK1A/FGF13/HDGFL3/MAP2/NAV3/STMN1/STMN2/TPX2/TTBK2/TUBB4A	14
2245	WT_3D_vs_WT_2D_DN	GO:Regulation Of Pathway-Restricted SMAD Protein Phosphorylation	GO:Regulation Of Pathway-Restricted SMAD Protein Phosphorylation	21/2010	61/16866	3.7885444478854e-06	0.00011225	8.6376375368934e-05	BMP4/DAB2/DKK1/EMILIN1/ENG/GDF5/GDF6/GDF15/GREM1/HFE/INHBA/INHBB/PMEPA1/RBPMS/SMAD6/SMAD7/TGFB1/TGFB2/TGFB3/TGFBR2/TWSG1	21
2246	WT_3D_vs_WT_2D_DN	GO:Regulation Of Cell Adhesion	GO:Regulation Of Cell Adhesion	37/2010	144/16866	3.92641324397056e-06	0.000115829	8.9130479130865e-05	ADAMDEC1/CD164/CXCL12/CYTIP/DACT2/EFNA1/EPHA2/ERBB3/FBLN1/FES/ITGAV/LAMA2/LAMB1/LAMB2/LAMC1/LPXN/MDK/MYADM/NID1/P4HB/PLAU/PLAUR/PLXNB3/PLXND1/PODXL/PPP1CB/RAC2/RHOD/SPN/TGFBI/TGM2/TNC/TNFRSF18/TNFSF18/TPM1/VEGFA/ZDHHC2	37
2247	WT_3D_vs_WT_2D_DN	Reactome:Syndecan Interactions	Reactome:Syndecan Interactions	2010-11-01	20/16866	4.02225502007873e-06	0.000118143	9.09108448375052e-05	ACTN1/ITGA6/ITGAV/ITGB1/ITGB3/ITGB4/SDC1/SDC2/SDC4/TGFB1/THBS1	11
916	APP_3D_vs_WT_3D_UP	GO:Regulation Of Exocytosis	GO:Regulation Of Exocytosis	22/2373	54/16866	1.36716499567711e-06	0.000107345	9.13922715028626e-05	ANXA2/CADPS/CPLANE2/CPLX1/CPLX2/IL1RAPL1/LGI3/NSF/RAB3A/RAB3B/RAB12/RAB26/RAB27B/RALA/RIMS2/S100A10/SEPTIN4/SNCA/STX4/STXBP5L/STXBP6/VAMP2	22
2248	WT_3D_vs_WT_2D_DN	GO:Positive Regulation Of Leukocyte Migration	GO:Positive Regulation Of Leukocyte Migration	14/2010	31/16866	4.09087611005923e-06	0.000119127	9.16681522741981e-05	AIF1/CSF1/F2RL1/ICAM1/IL6/IL6R/LGALS3/MDK/NCKAP1L/PRSS56/THY1/TNFRSF18/TNFSF18/VEGFA	14
2249	WT_3D_vs_WT_2D_DN	IPA:Agranulocyte Adhesion and Diapedesis	IPA:Agranulocyte Adhesion and Diapedesis	14/2010	31/16866	4.09087611005923e-06	0.000119127	9.16681522741981e-05	C5AR1/CD34/CD99/CXCL12/FN1/GLG1/HRH1/IL1R1/ITGA4/ITGA5/ITGB2/PECAM1/SDC4/TNFRSF1A	14
2250	WT_3D_vs_WT_2D_DN	GO:Hemopoiesis	GO:Hemopoiesis	29/2010	101/16866	4.11022048775436e-06	0.000119179	9.17080234784598e-05	BMP4/CD34/CD164/CEBPB/CSF1R/ETV6/FST/FSTL3/IFI16/INHBA/KDR/MECOM/MFAP5/PBXIP1/PDGFB/PLD4/PTPRC/RRAS/RUNX1/RUNX2/RUNX3/SH2B3/TAL1/TGFB1/TGFB2/TGFBR2/TP53/WNT5A/ZFP36L2	29
62	APP_2D_vs_WT_2D_UP	GO:Positive Regulation Of Phosphorylation	GO:Positive Regulation Of Phosphorylation	59/2305	231/16866	9.59732752981496e-07	0.000108064	9.19468845733572e-05	AKR1B1/AXL/BIRC5/BMP2/BMP4/C3/CCND2/CD40/CD74/CDK2AP1/CIB1/CLDN3/CLDN19/CSF1R/DAB2/DDR2/DRD4/DSTYK/EGFR/EPHB4/ERBB3/ERP29/FGF2/FGF3/FGF8/FGF17/FGF18/FGF19/FLT1/GPNMB/HLA-DRB1/IL1B/IL34/KDR/LYN/MARCO/MERTK/MOB1A/MYDGF/NBN/NCKAP1L/NIBAN1/NPTN/PDGFRA/PDGFRB/PLAUR/RALBP1/RARRES2/RASGRP1/RIPK1/ROR2/RSPO1/SDCBP/SLCO3A1/TEK/TGFB1/VEGFA/VEGFB/WNT3A	59
63	APP_2D_vs_WT_2D_UP	GO:Positive Regulation Of Cellular Process	GO:Positive Regulation Of Cellular Process	123/2305	594/16866	9.98897749659635e-07	0.000108064	9.19468845733572e-05	ADRA1D/AKR1B1/BAMBI/BCL7C/BIRC5/BMP2/BMP4/BMP5/BMP6/BTC/C1QBP/CALR/CAPNS1/CAVIN1/CCND2/CCPG1/CCR7/CD81/CD86/CDC25B/CDCA7L/CDH3/CIB1/CLCF1/CLDN5/CSF1R/CTSH/CXCL12/CXCL16/DLX1/DLX2/DNPH1/EDN1/EGFR/EMP2/EPOR/ERBB3/FGF2/FGF3/FGF7/FGF8/FGF17/FGF18/FGF19/FN1/FOXM1/GAREM1/GRN/HCK/HES1/IL1B/IL6R/IL6ST/IL7R/IL11/IL34/IRS1/KDR/LAMB1/LAMB2/LAMC1/LEF1/LGMN/LYN/MDK/MEIS2/MLST8/MLXIPL/MMP14/MYC/NAMPT/NCCRP1/NE…	123
64	APP_2D_vs_WT_2D_UP	IPA:Acute Phase Response Signaling	IPA:Acute Phase Response Signaling	26/2305	71/16866	1.00762661220324e-06	0.000108064	9.19468845733572e-05	AGT/AMBP/C3/C4A/CEBPB/CFB/CP/FN1/FTL/IL1RAP/IL6R/IL6ST/IRAK1/MAP3K1/MAP3K14/NFKBIA/NR3C1/OSM/OSMR/RIPK1/SERPINA3/SERPINE1/SHC1/SOD2/TRADD/TTR	26
65	APP_2D_vs_WT_2D_UP	MSigDB:Interferon Gamma Response	MSigDB:Interferon Gamma Response	53/2305	200/16866	1.00823184028498e-06	0.000108064	9.19468845733572e-05	APOL6/B2M/BST2/C1R/C1S/CASP8/CCL2/CD40/CD74/CD86/CFB/CFH/CIITA/HIF1A/HLA-A/HLA-DMA/HLA-DQA1/HLA-DRB1/ICAM1/IDO1/IFI27/IFIT2/IFIT3/IFITM2/IFITM3/IL4R/IRF1/IRF2/LAP3/LATS2/LGALS3BP/LY6E/LYSMD2/MTHFD2/MVP/NAMPT/NFKB1/NFKBIA/PARP12/PML/PTPN2/PTPN6/RIPK1/SERPING1/SLAMF7/SOD2/TAPBP/TDRD7/TNFAIP3/TNFSF10/UPP1/VAMP5/WARS1	53
66	APP_2D_vs_WT_2D_UP	MSigDB:Myogenesis	MSigDB:Myogenesis	53/2305	200/16866	1.00823184028498e-06	0.000108064	9.19468845733572e-05	ABLIM1/ACHE/ADCY9/AEBP1/APLNR/ATP6AP1/CASQ1/CHRNB1/CLU/CNN3/COL1A1/COL4A2/COL15A1/CRYAB/DMD/DTNA/ENO3/ERBB3/FGF2/FLII/GPX3/GSN/HSPB8/IGFBP7/ITGA7/ITGB4/ITGB5/KLF5/LSP1/MEF2C/MYH7/MYH9/MYL3/NOS1/NQO1/PC/PDLIM7/PRNP/PTGIS/PYGM/SLN/SORBS1/SORBS3/SPARC/SPHK1/SYNGR2/TAGLN/TGFB1/TNNC1/TNNT1/TPD52L1/TPM2/WWTR1	53
917	APP_3D_vs_WT_3D_UP	Reactome:NGF-stimulated Transcription	Reactome:NGF-stimulated Transcription	18/2373	39/16866	1.41278287467216e-06	0.000109695	9.33923837151702e-05	ARC/CDK5R1/CDK5R2/EGR1/EGR2/EGR3/F3/FOSB/GDNF/ID1/ID3/MEF2D/NAB1/RRAD/SGK1/SH3GL3/TRIB1/VGF	18
2251	WT_3D_vs_WT_2D_DN	GO:Regulation Of ERK1 And ERK2 Cascade	GO:Regulation Of ERK1 And ERK2 Cascade	54/2010	244/16866	4.27909895635596e-06	0.000123548	9.50697909228469e-05	ALKAL2/APOE/ARHGEF5/C5AR1/CCL2/CCN2/CCR1/CD4/CD44/CD74/CEACAM1/CHI3L1/CIB1/CSF1R/DDR2/DLG1/DUSP6/EMILIN1/EPHA2/F2RL1/FBLN1/FERMT2/FGF10/FN1/GAS6/GBP1/GLIPR2/GPER1/GPNMB/HLA-DRB1/ICAM1/KDR/P2RY6/PDGFA/PDGFB/PDGFC/PDGFD/PDGFRA/PDGFRB/PTPN6/PTPN22/PTPRC/RASGRP1/RGS14/ROR2/RRAS/SCIMP/SHC1/SIRPA/SYK/TGFB1/TIMP3/TLR4/TNIP1	54
2252	WT_3D_vs_WT_2D_DN	IPA:Role of Osteoblasts Osteoclasts and Chondrocytes in Rheumatoid Arthritis	IPA:Role of Osteoblasts Osteoclasts and Chondrocytes in Rheumatoid Arthritis	23/2010	71/16866	4.35349185740939e-06	0.000125163	9.63127547401899e-05	ACP5/COL1A1/CSF1/CSF1R/CTSK/DKK2/GSN/IL6/IL11/ITGA5/ITGB3/MAP3K5/MMP1/MMP14/RUNX2/SMAD6/SPP1/TAB2/TGFB1/TNFRSF11B/TRADD/TRAF5/WIF1	23
2253	WT_3D_vs_WT_2D_DN	GO:Positive Regulation Of Interleukin-6 Production	GO:Positive Regulation Of Interleukin-6 Production	24/2010	76/16866	4.48965176340778e-06	0.000127993	9.8490370395854e-05	AIF1/BCL10/CD74/CLEC7A/EREG/F2RL1/IL6/IL6R/IL16/LCP1/LILRB2/SCIMP/STAT3/SYK/TLR1/TLR2/TLR3/TLR4/TLR6/TMEM106A/TNFSF4/TWIST1/TYROBP/WNT5A	24
2254	WT_3D_vs_WT_2D_DN	KEGG:Pertussis	KEGG:Pertussis	24/2010	76/16866	4.48965176340778e-06	0.000127993	9.8490370395854e-05	C1QB/C1QC/C1R/C1S/C3/C4A/C4B/CASP1/CASP7/CD14/CXCL5/CXCL6/IL6/IRAK1/IRF1/IRF3/ITGA5/ITGAM/ITGB1/ITGB2/NOD1/RHOA/SERPING1/TLR4	24
2255	WT_3D_vs_WT_2D_DN	KEGG:TNF signaling pathway	KEGG:TNF signaling pathway	31/2010	112/16866	4.5173419739035e-06	0.000128243	9.86831807556104e-05	BCL3/CASP7/CASP8/CCL2/CEBPB/CREB3L1/CREB3L2/CSF1/CXCL1/CXCL2/CXCL5/CXCL6/EDN1/FAS/ICAM1/IL6/IRF1/JUNB/LIF/MAP3K5/MLKL/MMP9/MMP14/RPS6KA4/SOCS3/TAB2/TNFRSF1A/TNFRSF1B/TRADD/TRAF5/VEGFC	31
2256	WT_3D_vs_WT_2D_DN	KEGG:Glutathione metabolism	KEGG:Glutathione metabolism	20/2010	57/16866	4.59649069460645e-06	0.000129947	9.99938326545963e-05	ANPEP/G6PD/GCLM/GGT5/GPX1/GPX3/GPX8/GSR/GSTM2/GSTM4/GSTO1/GSTT2/GSTT2B/LAP3/MGST1/MGST2/OPLAH/PGD/PRDX6/RRM2B	20
2257	WT_3D_vs_WT_2D_DN	GO:Cellular Response To Mechanical Stimulus	GO:Cellular Response To Mechanical Stimulus	18/2010	48/16866	4.63716121822365e-06	0.000130552	0.00010046	AQP1/BAK1/BCL10/BNIP3/CASP1/CASP8/F11R/FAS/GADD45A/IRF1/LTBR/PIEZO1/PTGER4/TLR3/TLR4/TNFRSF1A/TNFRSF10A/TNFRSF10B	18
918	APP_3D_vs_WT_3D_UP	KEGG:Melanogenesis	KEGG:Melanogenesis	33/2373	101/16866	1.54072557070734e-06	0.000118114	0.00010056	ADCY4/ADCY5/ADCY8/CALM1/CAMK2A/CAMK2B/CAMK2D/CREB3L1/DCT/FZD1/FZD4/FZD6/FZD8/GNAI1/GNAQ/GNAS/HRAS/KITLG/MAP2K1/PLCB2/PLCB3/PLCB4/PRKACA/PRKACB/PRKCA/PRKCB/PRKCG/TCF7/WNT4/WNT5B/WNT9A/WNT10B/WNT11	33
919	APP_3D_vs_WT_3D_UP	GO:Neuron Projection Guidance	GO:Neuron Projection Guidance	38/2373	124/16866	1.55502008198347e-06	0.000118114	0.00010056	ARHGAP35/CDK5R1/CNTN1/CNTN5/CXCL12/CYFIP2/DPYSL5/DSCAM/DSCAML1/EFNA3/EFNA5/EFNB2/EFNB3/EMB/EPHA6/EPHA8/KALRN/KIAA1755/LGI1/LGR6/LRTM2/MYCBP2/NOTCH2/NRXN3/OTX2/PALLD/PTPRO/RELN/RET/ROBO2/SEMA3C/SEMA4D/SEMA6D/SHH/SLIT1/SLIT2/TNR/TRIO	38
920	APP_3D_vs_WT_3D_UP	KEGG:Phospholipase D signaling pathway	KEGG:Phospholipase D signaling pathway	43/2373	148/16866	1.628761606218e-06	0.000122385	0.000104196	ADCY4/ADCY5/ADCY8/AGT/CXCL8/DGKB/DGKD/DGKE/DGKG/DGKI/DGKK/DGKZ/EGFR/GNAS/GRM3/GRM4/GRM5/GRM7/GRM8/HRAS/KITLG/MAP2K1/MRAS/PDGFA/PDGFB/PDGFC/PDGFRA/PIK3CB/PIK3R5/PIP5K1B/PLCB2/PLCB3/PLCB4/PLD1/PLPP2/PRKCA/RALA/RAPGEF3/RAPGEF4/RHEB/RRAS2/SHC3/SPHK1	43
67	APP_2D_vs_WT_2D_UP	GO:Positive Regulation Of Proteolysis	GO:Positive Regulation Of Proteolysis	23/2305	59/16866	1.18359188793127e-06	0.000123795	0.000105331	APOE/ASPH/AURKAIP1/CASP8/CLN6/CTSC/CTSH/CTSL/CTSS/CTSV/FADD/FURIN/GBA1/IL1B/NKD2/PACSIN3/PLK1/SH3D19/SNX9/SNX33/TANK/TBC1D10A/TNFRSF1B	23
68	APP_2D_vs_WT_2D_UP	KEGG:Focal adhesion	KEGG:Focal adhesion	53/2305	201/16866	1.18999545841293e-06	0.000123795	0.000105331	ACTN1/ACTN4/BCAR1/BIRC3/CCND2/COL1A1/COL2A1/COL4A1/COL4A2/COL4A3/COL4A4/COL4A5/COL4A6/COL9A1/COL9A2/COL9A3/EGFR/FLNB/FLNC/FLT1/FN1/ITGA2B/ITGA7/ITGA11/ITGB4/ITGB5/KDR/LAMA5/LAMB1/LAMB2/LAMB3/LAMC1/MAP2K1/MYL9/MYL12A/MYL12B/MYLK4/PAK4/PARVG/PDGFB/PDGFRA/PDGFRB/PIP5K1B/PPP1CA/PPP1CB/PPP1R12A/RAP1B/SHC1/SPP1/TLN2/VCL/VEGFA/VEGFB	53
1422	APP_3D_vs_WT_3D_DN	GO:Neuron Projection Guidance	GO:Neuron Projection Guidance	34/1956	124/16866	1.07827031739158e-06	0.000113364	0.000105614	BOC/CNTN2/CNTN4/CNTN6/DAG1/EFNA1/EFNA4/EFNB1/EPHA3/EPHA5/EPHA7/EPHA10/EPHB2/EPHB6/FEZ2/GLI2/NELL2/NEO1/NIBAN2/NOTCH1/NOTCH3/PLEKHG4B/POU4F2/ROBO3/ROBO4/SEMA3A/SEMA3D/SEMA3E/SEMA3F/SEMA5A/SEMA5B/SEMA6C/UNC5C/WNT5A	34
1423	APP_3D_vs_WT_3D_DN	KEGG:Hippo signaling pathway	KEGG:Hippo signaling pathway	41/1956	163/16866	1.07866246424849e-06	0.000113364	0.000105614	AJUBA/AMH/AXIN2/BIRC5/BMPR1B/CCN2/CCND1/CRB1/CRB2/CTNNA1/FAT4/FGF1/FZD7/FZD10/GDF7/GLI2/ID2/LATS2/LEF1/LLGL1/MOB1B/NKD1/PAK1/SMAD1/SMAD3/STK3/TCF7L1/TCF7L2/TEAD2/TEAD3/TGFBR1/TP73/WNT3/WNT5A/WNT7A/WNT7B/WNT8B/WNT9B/WTIP/WWC1/YAP1	41
2258	WT_3D_vs_WT_2D_DN	GO:Extracellular Matrix Assembly	GO:Extracellular Matrix Assembly	2010-10-01	17/16866	4.96856019195159e-06	0.000138731	0.000106754	EFEMP2/ELN/EMILIN1/FBLN5/GAS6/HAS2/MFAP4/PXDN/QSOX1/TGFB1	10
2259	WT_3D_vs_WT_2D_DN	Reactome:MET Activates PTK2 Signaling	Reactome:MET Activates PTK2 Signaling	2010-10-01	17/16866	4.96856019195159e-06	0.000138731	0.000106754	ITGA3/ITGB1/LAMA2/LAMA4/LAMA5/LAMB1/LAMB3/LAMC1/LAMC2/LAMC3	10
597	APP_2D_vs_WT_2D_DN	KEGG:Morphine addiction	KEGG:Morphine addiction	27/1908	91/16866	1.62687076552855e-06	0.000117737	0.000107614	ADCY2/ADCY5/ADCY7/ARRB1/CACNA1A/CACNA1B/GABBR1/GABBR2/GABRA3/GABRB2/GABRB3/GABRG2/GNAO1/GNG2/GNG3/GNG4/GRK3/GRK4/GRK5/KCNJ3/KCNJ9/OPRM1/PDE1A/PDE1B/PDE1C/PRKCG/SLC32A1	27
598	APP_2D_vs_WT_2D_DN	Reactome:Post NMDA Receptor Activation Events	Reactome:Post NMDA Receptor Activation Events	21/1908	61/16866	1.6309767601123e-06	0.000117737	0.000107614	ACTN2/ARHGEF7/CAMK2A/CAMK4/CAMKK2/ERBB4/GPRIN1/GRIA2/GRIN2B/GRIN2D/LLGL1/LRRC7/MAPT/MPP2/MPP3/NEFL/NRGN/PRKAB1/PRKAB2/PRKAR2B/PRKX	21
921	APP_3D_vs_WT_3D_UP	GO:Cardiac Muscle Cell Action Potential	GO:Cardiac Muscle Cell Action Potential	15/2373	29/16866	1.76105987814782e-06	0.000130918	0.000111461	ATP1A1/ATP1B1/CACNA1C/CACNA1D/CACNA1G/HCN2/KCND3/KCNH2/KCNIP2/KCNJ2/PKP2/SCN2B/SCN3B/SCN5A/SLC8A1	15
2260	WT_3D_vs_WT_2D_DN	GO:Positive Regulation Of Leukocyte Cell-Cell Adhesion	GO:Positive Regulation Of Leukocyte Cell-Cell Adhesion	17/2010	44/16866	5.29481334592711e-06	0.000146634	0.000112835	CCDC88B/CCL2/CD44/CD47/ETS1/HAS2/HLA-DPA1/HLA-DRA/HLA-DRB1/IL6/IRAK1/ITGB2/MDK/NR4A3/RHOA/SIRPA/THY1	17
2261	WT_3D_vs_WT_2D_DN	GO:Regulation Of Viral Entry Into Host Cell	GO:Regulation Of Viral Entry Into Host Cell	17/2010	44/16866	5.29481334592711e-06	0.000146634	0.000112835	CD4/CD74/CIITA/FCN1/FURIN/GSN/HLA-DRB1/IFITM1/IFITM2/IFITM3/LGALS1/LRRC15/P4HB/SMPD1/TRIM5/TRIM22/TRIM38	17
2262	WT_3D_vs_WT_2D_DN	GO:Mononuclear Cell Differentiation	GO:Mononuclear Cell Differentiation	2010-12-01	24/16866	5.39753997118558e-06	0.000147671	0.000113632	BATF3/BMP4/CLU/CSF1R/GAS6/IFI16/IL31RA/LILRB1/MYH9/PIR/RELB/VEGFA	12
2263	WT_3D_vs_WT_2D_DN	IPA:PEDF Signaling	IPA:PEDF Signaling	2010-12-01	24/16866	5.39753997118558e-06	0.000147671	0.000113632	BDNF/CASP7/CASP8/FAS/GDNF/NGF/PNPLA2/RHOA/SERPINF1/SOD2/TP53/WASF2	12
2264	WT_3D_vs_WT_2D_DN	Reactome:Interleukin-6 Family Signaling	Reactome:Interleukin-6 Family Signaling	2010-12-01	24/16866	5.39753997118558e-06	0.000147671	0.000113632	CLCF1/CTF1/IL6/IL6R/IL6ST/IL11/IL31RA/LIF/OSMR/SOCS3/STAT1/STAT3	12
599	APP_2D_vs_WT_2D_DN	GO:Monoatomic Cation Transmembrane Transport	GO:Monoatomic Cation Transmembrane Transport	59/1908	281/16866	1.74398113756952e-06	0.000124431	0.000113732	ABCC8/ABCC9/ASIC1/ASIC3/ASIC4/ATP1A3/ATP2A3/ATP2B4/ATP6V0A1/CACNA1A/CACNB1/CNGA3/GRIN1/GRIN2B/GRIN2D/HCN2/HCN3/HCN4/KCNA2/KCNA3/KCNA4/KCNA6/KCNB1/KCNB2/KCNC1/KCNC4/KCNG1/KCNG2/KCNH2/KCNH3/KCNH8/KCNJ11/KCNK3/KCNK10/KCNN1/KCNN2/KCNN3/KCNQ2/NALCN/SCN2A/SCN3B/SCN4B/SLC4A8/SLC6A1/SLC6A6/SLC6A11/SLC6A15/SLC6A16/SLC6A17/SLC8A1/SLC8A2/SLC8A3/SLC9A6/SLC12A6/SLC30A3/SLC40A1/TRPC3/TRPC4/TRPC5	59
600	APP_2D_vs_WT_2D_DN	Reactome:Voltage Gated Potassium Channels	Reactome:Voltage Gated Potassium Channels	17/1908	43/16866	1.77081748051122e-06	0.000124894	0.000114155	KCNA2/KCNA3/KCNA4/KCNA6/KCNAB2/KCNAB3/KCNB1/KCNB2/KCNC1/KCNC4/KCND3/KCNG1/KCNG2/KCNH2/KCNH3/KCNH8/KCNQ2	17
1697	WT_3D_vs_WT_2D_UP	GO:Phosphorylation	GO:Phosphorylation	80/1884	429/16866	2.56481826465791e-06	0.000129734	0.000114963	ACVR1B/ACVR2A/ACVR2B/ADM2/AKT3/AURKA/BIRC5/BIRC6/BRAF/BRSK1/BRSK2/CAMK2B/CAMK4/CAMKK2/CDCA8/CDK5/CDK18/CDK19/CDKL5/CERK/CREB1/DAPK1/DGKB/DGKI/DYRK1A/EIF2AK3/EPHA3/EPHA4/EPHA5/EPHA7/EPHA8/EPHA10/EPHB1/EPHB2/EPHB6/FER/FNIP2/GRK3/GSK3B/HIPK2/ILF3/INSR/LIPE/LMTK3/MAP3K9/MAP3K21/MAPK8/MAPK9/MAPK10/MARK1/MARK2/MARK4/MAST1/NEK2/NTRK1/PAK1/PAK3/PAK6/PLK1/PPP3CB/PRAG1/PRKACB/PRKAR1B/PRKCB/PRKCE/PRKCZ/RB1C…	80
2265	WT_3D_vs_WT_2D_DN	GO:Positive Regulation Of Chemokine Production	GO:Positive Regulation Of Chemokine Production	19/2010	53/16866	5.51260563967117e-06	0.000149622	0.000115134	AIF1/CD74/CD84/CLEC7A/CSF1R/F2RL1/HMOX1/IL6/IL6R/LCP1/OAS1/OAS3/SYK/TLR2/TLR3/TLR4/TNFSF4/TWIST1/WNT5A	19
2266	WT_3D_vs_WT_2D_DN	GO:Positive Regulation Of Cellular Component Organization	GO:Positive Regulation Of Cellular Component Organization	31/2010	113/16866	5.52311398726497e-06	0.000149622	0.000115134	AHNAK/AJUBA/ANXA2/APOE/ATP10A/BAK1/BAX/BNIP3/CD151/CLEC7A/CLU/DAB2/GBA1/GPX1/LGALS3/LMAN1/MMP1/RHOC/RUNX1/S100A10/SLC18A3/SMPD1/SURF4/SYK/TAL1/TFRC/TGFB1/TGFB2/TGFB3/TMED9/VEGFA	31
2267	WT_3D_vs_WT_2D_DN	KEGG:Hippo signaling pathway	KEGG:Hippo signaling pathway	40/2010	163/16866	5.53503892720029e-06	0.000149622	0.000115134	AJUBA/BMP4/CCN2/CCND1/CCND3/CDH1/CTNNA1/DCHS2/DLG1/FRMD6/FZD1/FZD2/FZD4/FZD5/FZD6/FZD9/GDF5/GDF6/ID1/ITGB2/LATS2/MYC/NKD2/PPP1CB/SERPINE1/SMAD1/SMAD7/SNAI2/STK3/TCF7L2/TEAD3/TEAD4/TGFB1/TGFB2/TGFB3/TGFBR2/WNT5A/WNT5B/WNT11/WWTR1	40
922	APP_3D_vs_WT_3D_UP	KEGG:Neuroactive ligand-receptor interaction	KEGG:Neuroactive ligand-receptor interaction	80/2373	341/16866	1.84620186596254e-06	0.000135803	0.00011562	ADM/ADRA2A/ADRA2C/AGT/C3/C5AR1/CCKBR/CHRM4/CHRNA2/CHRNA3/CRHR1/CRHR2/DRD2/F2RL2/GABBR2/GABRA1/GABRA2/GABRA3/GABRA4/GABRA5/GABRB1/GABRB2/GABRB3/GABRD/GABRE/GABRG1/GABRG2/GAL/GALR1/GCGR/GHRH/GNRH1/GPR50/GPR83/GRIA1/GRIA2/GRID1/GRIN1/GRIN2B/GRM3/GRM4/GRM5/GRM7/GRM8/HCRTR2/HRH2/HRH3/HTR1A/HTR1B/HTR1E/HTR2A/HTR2C/HTR7/KISS1/KISS1R/MC4R/NMBR/NMU/NPY/NPY5R/NR3C1/NTS/NTSR1/P2RX2/P2RX5/P2RX6/P2RX7/PDYN/PR…	80
69	APP_2D_vs_WT_2D_UP	GO:Positive Regulation Of Endothelial Cell Migration	GO:Positive Regulation Of Endothelial Cell Migration	29/2305	85/16866	1.34237130287182e-06	0.000137622	0.000117097	AGT/ANXA3/ATOH8/BCAR1/BMP4/CALR/CD40/EDN1/FGF2/FGF18/FOXC2/GFUS/GRN/HIF1A/HSPB1/KDR/LGMN/P2RX4/PDGFB/PRKD1/RHOB/RIN2/RRAS/SCARB1/SPARC/STAT5A/TEK/TGFB1/VEGFA	29
2268	WT_3D_vs_WT_2D_DN	GO:Regulation Of Type II Interferon Production	GO:Regulation Of Type II Interferon Production	26/2010	87/16866	5.71456186795827e-06	0.000153862	0.000118397	BTN3A2/CD14/CD47/CD274/CLEC7A/F2RL1/FZD5/GAS6/HLA-DPA1/HLA-DRB1/IL1R1/INHBA/LAPTM5/LILRB1/NR1H4/PDCD1LG2/PRNP/PTPN22/RASGRP1/SIRPA/SLC11A1/TLR3/TLR4/TNFSF4/VSIR/ZC3H12A	26
923	APP_3D_vs_WT_3D_UP	KEGG:Amoebiasis	KEGG:Amoebiasis	33/2373	102/16866	1.97301708730268e-06	0.000142448	0.000121278	ACTN1/ARG2/CD1E/COL1A1/COL4A1/COL4A6/CXCL8/FN1/GNA14/GNAL/GNAQ/GNAS/HSPB1/ITGAM/LAMA5/LAMB1/LAMB3/LAMC1/LAMC2/NOS2/PIK3CB/PLCB2/PLCB3/PLCB4/PRKACA/PRKACB/PRKCA/PRKCB/PRKCG/SERPINB6/SERPINB9/TGFB3/TLR4	33
924	APP_3D_vs_WT_3D_UP	GO:Regulation Of Synaptic Transmission, Glutamatergic	GO:Regulation Of Synaptic Transmission, Glutamatergic	22/2373	55/16866	1.97731706392745e-06	0.000142448	0.000121278	CACNG5/CACNG8/CCL2/DGKI/DGKZ/DRD2/GRIN1/GRIN2B/GRM3/GRM4/GRM5/GRM7/GRM8/HCN1/LRRK2/MEF2C/NLGN1/PLPPR4/RELN/SHANK3/TPRG1L/UNC13A	22
1698	WT_3D_vs_WT_2D_UP	GO:Positive Regulation Of Dendrite Extension	GO:Positive Regulation Of Dendrite Extension	10/1884	17/16866	2.73743093942759e-06	0.000137339	0.000121703	CPNE6/NEDD4L/RIMS1/RIMS2/RNF157/SYT1/SYT2/SYT3/SYT4/UNC13A	10
1424	APP_3D_vs_WT_3D_DN	KEGG:Breast cancer	KEGG:Breast cancer	38/1956	147/16866	1.28415032804946e-06	0.000132818	0.000123738	ARAF/AXIN2/BRCA1/CCND1/CDK6/DLL1/DLL3/E2F1/E2F2/ERBB2/FGF1/FGFR1/FRAT2/FZD7/FZD10/GADD45G/HES1/HES5/IGF1R/JAG1/KIT/LEF1/LRP5/LRP6/NFKB2/NOTCH1/NOTCH3/NOTCH4/SHC2/SP1/TCF7L1/TCF7L2/WNT3/WNT5A/WNT7A/WNT7B/WNT8B/WNT9B	38
925	APP_3D_vs_WT_3D_UP	Reactome:MAPK1/MAPK3 Signaling	Reactome:MAPK1/MAPK3 Signaling	68/2373	277/16866	2.03990270339113e-06	0.000145458	0.00012384	ACTN2/BCL2L1/CALM1/CAMK2A/CAMK2B/CAMK2D/CNKSR2/CSF2RA/CSF2RB/DLG1/DUSP4/DUSP5/DUSP6/DUSP7/DUSP8/DUSP9/EGFR/ERBB3/FGF3/FGF7/FGF13/FGF17/FGF19/FN1/FRS3/GDNF/GFRA2/GPRIN1/GRIN2B/HBEGF/HRAS/IL6R/IL6ST/IL17RD/IRS1/KITLG/KSR2/LRRC7/MAP2K1/MPP2/MRAS/NEFL/NRG2/NRG3/PDGFA/PDGFB/PDGFRA/PIK3CB/PPP1CB/PSMB8/PSMB9/PTPN3/RASAL1/RASGEF1A/RASGRF1/RASGRP1/RASGRP3/RET/RGL3/SHC3/SPRED1/SPRED2/SPRED3/SPTB/SPTBN1/SPT…	68
70	APP_2D_vs_WT_2D_UP	GO:Antigen Processing And Presentation Of Exogenous Peptide Antigen Via MHC Class II	GO:Antigen Processing And Presentation Of Exogenous Peptide Antigen Via MHC Class II	14/2305	26/16866	1.4613101007725e-06	0.000147676	0.000125651	CTSD/CTSL/CTSS/CTSV/FCER1G/HLA-DMA/HLA-DMB/HLA-DOA/HLA-DPA1/HLA-DQA1/HLA-DRA/HLA-DRB1/HLA-DRB5/LGMN	14
2269	WT_3D_vs_WT_2D_DN	GO:Negative Regulation Of Type II Interferon Production	GO:Negative Regulation Of Type II Interferon Production	13/2010	28/16866	6.20860883118697e-06	0.000165848	0.00012762	CD274/GAS6/HLA-DRB1/INHBA/LAPTM5/LILRB1/NR1H4/PDCD1LG2/PRNP/TLR4/TNFSF4/VSIR/ZC3H12A	13
2270	WT_3D_vs_WT_2D_DN	IPA:Complement System	IPA:Complement System	13/2010	28/16866	6.20860883118697e-06	0.000165848	0.00012762	C1R/C1S/C3/C3AR1/C4A/C5AR1/CD55/CD59/CFI/ITGAM/ITGAX/ITGB2/SERPING1	13
1699	WT_3D_vs_WT_2D_UP	GO:Negative Regulation Of Neuron Projection Development	GO:Negative Regulation Of Neuron Projection Development	19/1884	54/16866	2.89403275907736e-06	0.000144025	0.000127627	BCL11A/CRMP1/DCC/DPYSL3/EPHA4/GDI1/HDAC2/MCF2/MINAR1/NLGN1/PRAG1/PTPRO/PTPRS/RTN4RL1/RTN4RL2/RUFY3/STMN2/STX1B/TNR	19
2271	WT_3D_vs_WT_2D_DN	IPA:TREM1 Signaling	IPA:TREM1 Signaling	15/2010	36/16866	6.32243845662912e-06	0.000168226	0.00012945	CASP1/CCL2/CD86/FCGR2B/ICAM1/IL6/IRAK1/ITGA5/ITGAX/ITGB1/LAT2/STAT3/TLR2/TLR4/TYROBP	15
1700	WT_3D_vs_WT_2D_UP	GO:Positive Regulation Of Synapse Assembly	GO:Positive Regulation Of Synapse Assembly	14/1884	32/16866	2.99801911963959e-06	0.000146832	0.000130115	CUX2/EPHB1/EPHB2/GRID2/LRRC4B/NLGN1/NLGN3/NRXN1/PTPRD/SEMA4D/SLITRK1/SLITRK5/SLITRK6/WNT7A	14
1701	WT_3D_vs_WT_2D_UP	GO:Regulation Of Metaphase/Anaphase Transition Of Cell Cycle	GO:Regulation Of Metaphase/Anaphase Transition Of Cell Cycle	14/1884	32/16866	2.99801911963959e-06	0.000146832	0.000130115	ACTL6B/ARID1A/ARID1B/ARID2/BCL7A/DPF1/DPF3/HECW2/PBRM1/PLK1/SMARCA4/SMARCB1/SMARCD1/UBE2C	14
2272	WT_3D_vs_WT_2D_DN	IPA:Interferon Signaling	IPA:Interferon Signaling	14/2010	32/16866	6.4764411016652e-06	0.000171651	0.000132085	BAK1/BAX/IFI35/IFIT3/IFITM1/IFITM2/IFITM3/IFNAR2/IFNGR2/IRF1/OAS1/PSMB8/STAT1/TAP1	14
926	APP_3D_vs_WT_3D_UP	KEGG:Gastric acid secretion	KEGG:Gastric acid secretion	27/2373	76/16866	2.22187624294333e-06	0.000156833	0.000133525	ADCY4/ADCY5/ADCY8/ATP1A1/ATP1B1/CALM1/CAMK2A/CAMK2B/CAMK2D/CCKBR/GNAI1/GNAQ/GNAS/HRH2/ITPR2/KCNJ2/KCNJ16/PLCB2/PLCB3/PLCB4/PRKACA/PRKACB/PRKCA/PRKCB/PRKCG/SLC26A7/SSTR2	27
2273	WT_3D_vs_WT_2D_DN	GO:Negative Regulation Of Canonical Wnt Signaling Pathway	GO:Negative Regulation Of Canonical Wnt Signaling Pathway	31/2010	114/16866	6.73066477081139e-06	0.000177695	0.000136736	APOE/BICC1/CAV1/DAB2/DKK1/DKK2/FRMD8/FRZB/FZD6/GREM1/IGFBP2/IGFBP4/IGFBP6/LATS2/MDK/NKD2/PFDN5/PRICKLE1/PTPRU/SFRP4/SNAI2/STK3/TBX18/TCF7L2/TLE2/TLE6/TMEM64/TPBG/WNT5A/WNT11/WWTR1	31
927	APP_3D_vs_WT_3D_UP	Reactome:Dopamine Neurotransmitter Release Cycle	Reactome:Dopamine Neurotransmitter Release Cycle	13/2373	23/16866	2.35013051401786e-06	0.000160767	0.000136874	APBA1/CASK/CPLX1/PPFIA2/PPFIA4/RAB3A/RIMS1/SNAP25/STX1A/STXBP1/SYN1/SYN2/VAMP2	13
928	APP_3D_vs_WT_3D_UP	Reactome:Glutamate Neurotransmitter Release Cycle	Reactome:Glutamate Neurotransmitter Release Cycle	13/2373	23/16866	2.35013051401786e-06	0.000160767	0.000136874	CPLX1/PPFIA2/PPFIA4/RAB3A/RIMS1/SLC1A1/SLC1A2/SLC1A6/SLC17A7/SNAP25/STX1A/STXBP1/VAMP2	13
929	APP_3D_vs_WT_3D_UP	Reactome:Long-term Potentiation	Reactome:Long-term Potentiation	13/2373	23/16866	2.35013051401786e-06	0.000160767	0.000136874	ACTN2/CALM1/CAMK2A/CAMK2B/CAMK2D/DLG1/GPRIN1/GRIA1/GRIA2/GRIN2B/LRRC7/MPP2/NEFL	13
930	APP_3D_vs_WT_3D_UP	KEGG:Rap1 signaling pathway	KEGG:Rap1 signaling pathway	55/2373	210/16866	2.37112393404831e-06	0.000160767	0.000136874	ADCY4/ADCY5/ADCY8/ANGPT4/BCAR1/CALM1/CDH1/DRD2/EFNA3/EFNA5/EGFR/EPHA2/FGF3/FGF7/FGF17/FGF19/GNAI1/GNAQ/GNAS/GRIN1/GRIN2B/HGF/HRAS/ID1/ITGAM/KITLG/MAP2K1/MAP2K3/MAP2K6/MRAS/PDGFA/PDGFB/PDGFC/PDGFRA/PIK3CB/PLCB2/PLCB3/PLCB4/PRKCA/PRKCB/PRKCG/PRKCZ/PRKD1/RALA/RAP1GAP/RAPGEF3/RAPGEF4/RASGRP2/RASGRP3/RASSF5/RGS14/SIPA1/SIPA1L1/TLN2/VEGFA	55
931	APP_3D_vs_WT_3D_UP	GO:Small GTPase Mediated Signal Transduction	GO:Small GTPase Mediated Signal Transduction	35/2373	112/16866	2.41106913184047e-06	0.000160767	0.000136874	ADRA2A/ARHGAP8/ARHGAP31/CCDC88A/CDKN1A/CNKSR2/DOK5/DOK6/GNB1/HRAS/MRAS/NTN1/PLD1/RAB38/RALA/RAPGEF3/RAPGEF4/RASGEF1A/RASGEF1C/RASGRF1/RASGRP1/RASGRP2/RASGRP3/RASL10A/RGL3/RGS19/RHEBL1/RIT2/RRAD/RRAS2/RUNDC3A/SHTN1/SIAH2/TIAM2/TNK2	35
932	APP_3D_vs_WT_3D_UP	Reactome:CaM Pathway	Reactome:CaM Pathway	16/2373	33/16866	2.41564310363853e-06	0.000160767	0.000136874	ADCY4/ADCY5/ADCY8/CALM1/CAMK2A/CAMK2B/CAMK2D/CAMK4/CAMKK1/CAMKK2/GRK2/PDE1C/PRKACB/PRKAR2A/PRKCA/PRKCG	16
933	APP_3D_vs_WT_3D_UP	MSigDB:Hypoxia	MSigDB:Hypoxia	53/2373	200/16866	2.4588820020908e-06	0.000162101	0.00013801	ADM/AKAP12/AMPD3/ANXA2/ATF3/CAV1/CAVIN1/CDKN1A/CHST2/DCN/DDIT3/DTNA/DUSP1/EFNA3/EGFR/ENO2/ENO3/ERO1A/ERRFI1/ETS1/F3/FBP1/FOSL2/GALK1/GCK/HK1/HK2/HMOX1/IER3/JMJD6/LOX/MAFF/MT1E/MT2A/MYH9/NFIL3/NR3C1/P4HA2/PDGFB/PFKP/PPFIA4/PRKCA/PYGM/SCARB1/SERPINE1/SIAH2/STC1/STC2/TGFB3/TIPARP/TPBG/TPI1/VEGFA	53
71	APP_2D_vs_WT_2D_UP	GO:Positive Regulation Of Morphogenesis Of An Epithelium	GO:Positive Regulation Of Morphogenesis Of An Epithelium	13/2305	23/16866	1.67893605683402e-06	0.000167279	0.00014233	BMP4/FGF2/GJA1/MDK/MMRN2/NOG/PAX8/SIX1/SIX4/SMO/SOX8/VEGFA/WNT5B	13
72	APP_2D_vs_WT_2D_UP	Reactome:Metabolism	Reactome:Metabolism	350/2305	2049/16866	1.70426765747939e-06	0.000167444	0.000142471	ABCC3/ABCD1/ABCG2/ABHD4/ABHD14B/ABO/ACAA2/ACADVL/ACHE/ACOT9/ACOT11/ACOX2/ACP6/ACSBG1/ACSF2/ACSS3/ADCY9/ADSS1/AFMID/AGPAT2/AGPAT4/AHR/AKR1B1/AKR1B10/AKR1C1/ALDH1A1/ALDH1L1/ALDH2/ALDH3A1/ALDH3A2/ALDH4A1/ALDH6A1/ALDH7A1/ALDH9A1/ALOX5AP/ALOX15/AMN/AMPD2/AMPD3/ANGPTL4/ANKRD1/AOC1/APOE/APRT/ARHGAP9/ARSA/ARSG/ARSI/ARSK/ARSL/ASAH1/ASPA/ASS1/AUH/AURKAIP1/B3GALT5/B3GNT7/B4GALT1/B4GALT4/BCAT2/BCKDHB/BLVRB/B…	350
2274	WT_3D_vs_WT_2D_DN	IPA:Role of Macrophages Fibroblasts and Endothelial Cells in Rheumatoid Arthritis	IPA:Role of Macrophages Fibroblasts and Endothelial Cells in Rheumatoid Arthritis	22/2010	68/16866	7.1586033577858e-06	0.00018826	0.000144866	C5AR1/CCL2/CCND1/DKK1/F2RL1/FN1/FZD2/ICAM1/IL6/IL6R/IL6ST/IRAK1/LTBR/MMP1/MYC/RHOA/ROR2/STAT3/TRADD/VEGFA/WIF1/WNT5A	22
2275	WT_3D_vs_WT_2D_DN	GO:Positive Regulation Of Gene Expression	GO:Positive Regulation Of Gene Expression	90/2010	480/16866	7.23835448994837e-06	0.000189623	0.000145914	ACTA2/ACTC1/ACTG2/ADAM19/AGPAT2/AGT/BCL3/BMP4/C1QTNF1/CADM1/CCDC88B/CD34/CD74/CLEC7A/CLU/CSF1/CTSH/DKK1/EMILIN1/EREG/ETS1/FGF10/FGR/FN1/FOXD1/GAPDH/GAS6/GATA2/GJA1/GPER1/GSN/HFE/HILPDA/HMGA2/HSPA1A/HSPA1B/IFI16/IL6/INHBA/ITGAX/ITK/KLF4/LILRB1/LIMS1/MSN/MYC/NFAM1/NFE2L2/NGF/NIBAN1/NKX3-1/PADI2/PDCD10/PDGFB/PLA2R1/PLD1/PLSCR1/PTGER4/PTPN22/RAB27A/RBM24/RNF207/RPL26/RPS27L/SAMD4A/SFRP4/SLC2A10/SLC11…	90
1425	APP_3D_vs_WT_3D_DN	GO:Mitotic Spindle Assembly Checkpoint Signaling	GO:Mitotic Spindle Assembly Checkpoint Signaling	13/1956	26/16866	1.59027491674125e-06	0.000157004	0.00014627	BUB1B/BUB3/CDC20/CENPF/KNTC1/MAD2L1/NDC80/NUF2/PLK1/SPC24/TTK/ZWILCH/ZWINT	13
1426	APP_3D_vs_WT_3D_DN	GO:Mitotic Spindle Checkpoint Signaling	GO:Mitotic Spindle Checkpoint Signaling	13/1956	26/16866	1.59027491674125e-06	0.000157004	0.00014627	BUB1B/BUB3/CDC20/CENPF/KNTC1/MAD2L1/NDC80/NUF2/PLK1/SPC24/TTK/ZWILCH/ZWINT	13
1427	APP_3D_vs_WT_3D_DN	GO:Spindle Assembly Checkpoint Signaling	GO:Spindle Assembly Checkpoint Signaling	13/1956	26/16866	1.59027491674125e-06	0.000157004	0.00014627	BUB1B/BUB3/CDC20/CENPF/KNTC1/MAD2L1/NDC80/NUF2/PLK1/SPC24/TTK/ZWILCH/ZWINT	13
934	APP_3D_vs_WT_3D_UP	GO:Regulation Of Secretion By Cell	GO:Regulation Of Secretion By Cell	24/2373	64/16866	2.68742885377634e-06	0.000175512	0.000149428	CAMK2A/CASK/CPLANE2/CPLX1/CPLX2/FER1L4/HTR1A/LGI3/MEF2C/MYOF/NSF/OTOF/RAB3A/RAB3B/RAB12/RAB26/RALA/RIMS1/RIMS2/SEPTIN4/STX4/STXBP5L/SYN1/VAMP2	24
2276	WT_3D_vs_WT_2D_DN	GO:Negative Regulation Of Signal Transduction	GO:Negative Regulation Of Signal Transduction	57/2010	267/16866	7.52837992513509e-06	0.00019602	0.000150837	AGT/APLN/BDNF/CARD16/CD47/CREB3L1/CRHBP/CRY1/CYP26C1/DCN/DKK1/DLK1/EGFL7/EMILIN1/ENPP1/ERBB3/FRZB/FSTL3/GATA2/GBA1/GDF15/HHEX/HIC1/IGFBP3/IGFBP5/INPP5D/IRAK3/IRS1/KANK2/KIF26A/LEPROT/LGMN/MDFI/MMP14/NEDD4/NIBAN2/NKD2/NKX3-1/PRKCD/PTPRC/PTPRE/RGS14/SFRP4/SLC2A10/SMPD1/SNAI2/SPRY4/SULF1/SULF2/THBS1/TLR6/TMBIM1/TNS2/TSKU/TULP3/TWIST1/WIF1	57
2277	WT_3D_vs_WT_2D_DN	GO:Zymogen Activation	GO:Zymogen Activation	17/2010	45/16866	7.56924147078913e-06	0.00019602	0.000150837	ASPH/BAK1/C1R/C1RL/CASP8/CTSH/CTSL/FURIN/IFI16/LGMN/MMP14/PERP/PGK1/PLAT/PLAU/THBD/VSIR	17
2278	WT_3D_vs_WT_2D_DN	Reactome:Interleukin-10 Signaling	Reactome:Interleukin-10 Signaling	17/2010	45/16866	7.56924147078913e-06	0.00019602	0.000150837	CCL2/CCR1/CCR5/CD86/CSF1/CXCL1/CXCL2/FPR1/ICAM1/IL1R1/IL6/LIF/PTAFR/STAT3/TIMP1/TNFRSF1A/TNFRSF1B	17
1702	WT_3D_vs_WT_2D_UP	GO:Transmembrane Receptor Protein Tyrosine Kinase Signaling Pathway	GO:Transmembrane Receptor Protein Tyrosine Kinase Signaling Pathway	58/1884	284/16866	3.56652215929297e-06	0.000172747	0.000153079	ANGPT2/ANGPTL1/ANKS1A/ANKS1B/ARHGEF7/CASP3/CDK5R1/CEP57/CHRNA3/COL4A6/DOK3/DOK4/DOK6/EFNA2/EFNB1/EIF2AK3/EPHA3/EPHA4/EPHA5/EPHA7/EPHA8/EPHA10/EPHB1/EPHB2/EPHB6/ERBB4/FER/FGF9/FGF19/FGFR2/FGFR3/FLRT1/GFRA2/GRB10/GSK3B/INSR/KALRN/KIT/MTSS1/NELL1/NTRK1/NTRK2/NTRK3/PAK1/PAK3/PIK3R3/PTPRG/PTPRT/RAPGEF2/ROR1/SAMD12/SH2B2/SHC3/SHC4/SRC/STMN1/TIAM1/UBASH3B	58
1703	WT_3D_vs_WT_2D_UP	GO:Negative Regulation Of Cell Projection Organization	GO:Negative Regulation Of Cell Projection Organization	18/1884	50/16866	3.61114083239995e-06	0.000172747	0.000153079	CRMP1/DCC/DPYSL3/DPYSL5/EPHA4/GRIN2B/HDAC2/MINAR1/PRAG1/PTPRO/PTPRS/RAPGEF2/RTN4RL1/RTN4RL2/STMN2/STX1B/TNR/YWHAH	18
1704	WT_3D_vs_WT_2D_UP	GO:Positive Regulation Of Developmental Growth	GO:Positive Regulation Of Developmental Growth	18/1884	50/16866	3.61114083239995e-06	0.000172747	0.000153079	CDKL5/CPNE6/INSR/ISLR2/L1CAM/MAPT/NEDD4L/RIMS1/RIMS2/RNF157/RUFY3/SEMA4D/SHTN1/SYT1/SYT2/SYT3/SYT4/UNC13A	18
1428	APP_3D_vs_WT_3D_DN	GO:Positive Regulation Of Chromosome Separation	GO:Positive Regulation Of Chromosome Separation	1956-09-01	13/16866	1.72229947880846e-06	0.0001675	0.000156049	BIRC5/CDCA8/INCENP/NCAPD2/NCAPG/NCAPG2/NCAPH/NUMA1/SMC4	9
73	APP_2D_vs_WT_2D_UP	KEGG:AGE-RAGE signaling pathway in diabetic complications	KEGG:AGE-RAGE signaling pathway in diabetic complications	32/2305	100/16866	1.94046595658402e-06	0.000187105	0.000159199	AGT/CCL2/COL1A1/COL4A1/COL4A2/COL4A3/COL4A4/COL4A5/COL4A6/CXCL8/CYBB/EDN1/EGR1/FN1/FOXO1/ICAM1/IL1B/MMP2/NFATC1/NFKB1/NOX4/PLCB3/PLCD3/PLCD4/PRKCD/SERPINE1/SMAD3/STAT5A/TGFB1/TGFB3/VEGFA/VEGFB	32
74	APP_2D_vs_WT_2D_UP	GO:Nitrogen Compound Transport	GO:Nitrogen Compound Transport	45/2305	163/16866	1.95727556151597e-06	0.000187105	0.000159199	ABCD1/ABCG2/AQP1/CD320/CENPF/CERT1/CHMP1B/CMTM6/DENND10/EDN1/HSP90B1/MYH9/RAB38/RALBP1/RAMP1/RAMP3/RD3/SCAMP2/SCAMP4/SFXN5/SLC1A5/SLC3A2/SLC6A20/SLC7A1/SLC7A2/SLC7A5/SLC7A8/SLC11A1/SLC12A2/SLC13A4/SLC15A3/SLC16A10/SLC22A3/SLC25A10/SLC26A2/SLC26A6/SLC26A7/SLC26A11/SLC29A4/SLC43A1/SLC48A1/SLC52A2/SNX33/TCN2/TOM1	45
1705	WT_3D_vs_WT_2D_UP	GO:Regulation Of Small GTPase Mediated Signal Transduction	GO:Regulation Of Small GTPase Mediated Signal Transduction	31/1884	118/16866	3.829355722963e-06	0.000181777	0.000161081	ARHGAP6/ARHGAP20/ARHGAP21/ARHGAP23/ARHGAP27/ARHGAP32/ARHGAP35/ARHGAP44/BCR/CHN2/DOCK3/FAM13B/FGD1/FGD3/FGD4/FOXM1/GMIP/KALRN/MCF2/MCF2L/OBSCN/PLCE1/PLEKHG1/PREX1/RASGRF1/RELN/SRC/SRGAP3/TIAM1/TRIO/VAV3	31
601	APP_2D_vs_WT_2D_DN	GO:Synaptic Vesicle Recycling	GO:Synaptic Vesicle Recycling	17/1908	44/16866	2.5828382825711e-06	0.000180094	0.00016461	AP2B1/AP3B2/DNM3/NLGN1/NLGN4X/OPHN1/PACSIN1/RAB3A/SNCG/STX1A/SYNJ1/SYT1/SYT2/SYT5/SYT7/VAMP2/WNT7A	17
1706	WT_3D_vs_WT_2D_UP	Reactome:Unblocking Of NMDA Receptors, Glutamate Binding And Activation	Reactome:Unblocking Of NMDA Receptors, Glutamate Binding And Activation	11/1884	21/16866	3.98131995122043e-06	0.000187548	0.000166195	CALM1/CAMK2B/GPRIN1/GRIA1/GRIA2/GRIA4/GRIN2A/GRIN2B/GRIN2C/LRRC7/MPP2	11
935	APP_3D_vs_WT_3D_UP	GO:Metal Ion Transport	GO:Metal Ion Transport	47/2373	171/16866	3.0432402964672e-06	0.000196431	0.000167238	AQP1/CACNA1D/CACNA1S/CACNG8/CAMK2A/CAV1/CDH23/CNNM4/FGF13/KCNA1/KCNA3/KCNA5/KCNA6/KCNC1/KCND3/KCNF1/KCNG1/KCNH4/KCNIP2/KCNJ2/KCNJ3/KCNJ4/KCNJ6/KCNJ12/KCNJ16/KCNK1/KCNK9/KCNQ4/KCNV1/NIPAL1/NIPAL3/RYR1/RYR3/SCN2A/SCN3B/SCN5A/SCN9A/SGK1/SLC3A2/SLC4A4/SLC5A5/SLC5A6/SLC17A4/SLC17A7/SLC41A2/TRPC4/TRPC5	47
936	APP_3D_vs_WT_3D_UP	GO:Cardiac Muscle Cell Action Potential Involved In Contraction	GO:Cardiac Muscle Cell Action Potential Involved In Contraction	15/2373	30/16866	3.06396502710253e-06	0.000196431	0.000167238	ATP1A1/CACNA1C/CACNA1D/CACNA1G/GJA1/GPD1L/KCNA5/KCNE4/KCNH2/KCNJ2/PKP2/SCN2B/SCN3B/SCN5A/SNTA1	15
1429	APP_3D_vs_WT_3D_DN	GO:Smoothened Signaling Pathway	GO:Smoothened Signaling Pathway	15/1956	34/16866	1.88107820826283e-06	0.000180252	0.000167928	CC2D2A/GLI2/GLI3/GPC2/HES5/HIPK2/IFT27/PTCH1/SEPTIN2/SMO/STIL/TCTN2/TCTN3/TMEM17/TMEM231	15
2279	WT_3D_vs_WT_2D_DN	GO:Carbohydrate Catabolic Process	GO:Carbohydrate Catabolic Process	16/2010	41/16866	8.59184712395679e-06	0.000219984	0.000169277	ALDOC/ENO1/ENO3/GAPDH/HK2/HK3/LDHA/MANBA/NAGA/PFKL/PGAM1/PGK1/PGM1/PKM/TPI1/UCP2	16
2280	WT_3D_vs_WT_2D_DN	KEGG:Ferroptosis	KEGG:Ferroptosis	16/2010	41/16866	8.59184712395679e-06	0.000219984	0.000169277	ACSL3/CP/CYBB/FTH1/FTL/GCLM/HMOX1/LPCAT3/PRNP/SLC7A11/SLC39A8/SLC39A14/SLC40A1/STEAP3/TFRC/TP53	16
2281	WT_3D_vs_WT_2D_DN	Reactome:Binding And Uptake Of Ligands By Scavenger Receptors	Reactome:Binding And Uptake Of Ligands By Scavenger Receptors	16/2010	41/16866	8.59184712395679e-06	0.000219984	0.000169277	APOE/APOL1/COL1A1/COL1A2/COL3A1/COL4A1/COL4A2/COLEC12/DLC1/FTH1/FTL/HSPH1/SCARB1/SPARC/SSC5D/STAB1	16
1707	WT_3D_vs_WT_2D_UP	GO:Positive Regulation Of Neurogenesis	GO:Positive Regulation Of Neurogenesis	23/1884	75/16866	4.11198817981531e-06	0.000192235	0.000170349	CDKL5/CUX1/CUX2/DCT/DISC1/DRD2/KDM1A/LRP2/MAP6/NCAN/NEURL1/NTRK2/OPRM1/PLXNA1/PLXNA4/PLXNC1/PTPRD/ROBO2/SLITRK1/SOX11/SPEN/SS18L1/TIAM1	23
1708	WT_3D_vs_WT_2D_UP	GO:Regulation Of Cell Cycle Process	GO:Regulation Of Cell Cycle Process	33/1884	130/16866	4.26184829755174e-06	0.000197743	0.00017523	ACTL6B/ARID1A/ARID1B/ARID2/AURKA/BCL7A/BIN1/BIRC6/CALM1/CALM3/CCP110/DPF1/DPF3/FSD1/GIT1/INSM1/KIF2C/KIF11/KLHL13/MARK4/MKI67/NEK2/PBRM1/PDXP/PLK1/PUM2/RAB11FIP4/SFRP1/SMARCA4/SMARCB1/SMARCD1/SOX9/SPAG5	33
1709	WT_3D_vs_WT_2D_UP	KEGG:Cholinergic synapse	KEGG:Cholinergic synapse	30/1884	113/16866	4.3297380880943e-06	0.000199394	0.000176693	ADCY1/ADCY5/AKT3/BCL2/CACNA1A/CACNA1B/CACNA1D/CAMK2B/CAMK4/CHRM2/CHRM3/CHRNA3/CHRNA4/CHRNB2/CHRNB4/CREB1/CREB5/FOS/GNAO1/GNAQ/GNG2/GNG3/GNG4/GNG7/GNG11/KCNQ2/KCNQ3/PIK3R3/PRKACB/PRKCB	30
2282	WT_3D_vs_WT_2D_DN	GO:Regulation Of Platelet Aggregation	GO:Regulation Of Platelet Aggregation	2010-12-01	25/16866	9.25414006063783e-06	0.000235166	0.00018096	C1QTNF1/CD9/CEACAM1/EMILIN1/EMILIN2/F11R/IL6/IL6ST/PRKCD/SERPINE2/SH2B3/SYK	12
2283	WT_3D_vs_WT_2D_DN	IPA:PDGF Signaling	IPA:PDGF Signaling	2010-12-01	25/16866	9.25414006063783e-06	0.000235166	0.00018096	INPP5D/MYC/PDGFA/PDGFB/PDGFC/PDGFD/PDGFRA/PDGFRB/SHC1/SPHK1/STAT1/STAT3	12
2284	WT_3D_vs_WT_2D_DN	GO:Regulation Of Cysteine-Type Endopeptidase Activity Involved In Apoptotic Process	GO:Regulation Of Cysteine-Type Endopeptidase Activity Involved In Apoptotic Process	25/2010	84/16866	9.31322536865763e-06	0.0002355	0.000181217	AQP1/BCAP31/BCL10/CARD16/CASP1/CD44/CLEC7A/CTSD/DHCR24/GAS6/GPER1/GPX1/HGF/KLF4/MALT1/MAP3K5/MYC/NKX3-1/NOD1/PMAIP1/SYK/THBS1/TRIAP1/UACA/VEGFA	25
2285	WT_3D_vs_WT_2D_DN	GO:Positive Regulation Of Phosphatidylinositol 3-Kinase Signaling	GO:Positive Regulation Of Phosphatidylinositol 3-Kinase Signaling	22/2010	69/16866	9.3367131695831e-06	0.0002355	0.000181217	DCN/DDR2/ERBB3/F2RL1/FGR/FN1/GPER1/HCLS1/HGF/KDR/NEDD4/NKX3-1/PDGFA/PDGFB/PDGFC/PDGFD/PDGFRA/PDGFRB/PTPN6/ROR2/TGFB2/UNC5B	22
2286	WT_3D_vs_WT_2D_DN	GO:Negative Regulation Of Smooth Muscle Cell Proliferation	GO:Negative Regulation Of Smooth Muscle Cell Proliferation	15/2010	37/16866	9.46554278239612e-06	0.000236007	0.000181607	AIF1/APLN/APOE/BMP4/CDKN1A/CNN1/EFEMP2/GPER1/HMOX1/IGFBP3/IGFBP5/OGN/SOD2/TGFB3/TPM1	15
2287	WT_3D_vs_WT_2D_DN	IPA:Atherosclerosis Signaling	IPA:Atherosclerosis Signaling	15/2010	37/16866	9.46554278239612e-06	0.000236007	0.000181607	CCL2/CSF1/CXCL12/F3/GLG1/ICAM1/IL6/ITGA4/ITGB2/MMP1/MMP9/TGFB1/TNFRSF12A/TNFRSF14/TNFSF12	15
2288	WT_3D_vs_WT_2D_DN	IPA:Necroptosis Signaling Pathway	IPA:Necroptosis Signaling Pathway	15/2010	37/16866	9.46554278239612e-06	0.000236007	0.000181607	CASP8/CYBB/FAS/GLUL/IRF3/MDM2/MLKL/PPIF/PYGL/STAT1/TLR3/TLR4/TNFRSF10A/TNFRSF10B/TP53	15
2289	WT_3D_vs_WT_2D_DN	GO:Negative Regulation Of Neuron Apoptotic Process	GO:Negative Regulation Of Neuron Apoptotic Process	23/2010	74/16866	9.49594686969193e-06	0.000236007	0.000181607	APOE/BDNF/CCL2/CLCF1/CLU/ERBB3/FZD9/GDNF/GRN/IL6ST/IL27RA/LGMN/MDK/NFATC4/NGF/PLA2G3/RETREG1/SIX1/SIX4/SOD2/TGFB3/UNC5B/WFS1	23
1430	APP_3D_vs_WT_3D_DN	GO:Mitotic Sister Chromatid Segregation	GO:Mitotic Sister Chromatid Segregation	31/1956	111/16866	2.07373711491925e-06	0.000195833	0.000182445	ANKRD53/CCNB1/CDCA5/CDCA8/CENPE/CENPI/CEP55/CEP192/CHMP2B/DLGAP5/ESPL1/KIF2C/KIF11/KIF18B/KIF22/KIF23/KIFC1/KNSTRN/KNTC1/NCAPD2/NCAPG/NCAPG2/NCAPH/NDC80/PDCD6IP/PLK1/PSRC1/SMC4/SPAG5/TPX2/ZWINT	31
1710	WT_3D_vs_WT_2D_UP	GO:Protein Localization To Cell Periphery	GO:Protein Localization To Cell Periphery	35/1884	142/16866	4.53724503606025e-06	0.000207403	0.000183789	ANK1/ANK3/ARL3/C2CD5/CLASP2/DPP6/EFR3B/EHD3/FGF13/JUP/KCNB1/KCNB2/LIN7A/LIN7B/LRP6/MYO5A/PACS1/PACS2/PTCH1/RAB3A/RAB3B/RAB3C/RAB3D/RAB8B/RABEP1/RAPGEF2/RAPGEF6/SCN3B/SPTBN4/STXBP1/TMEM88/TNF/TNIK/TTC7B/ZDHHC22	35
937	APP_3D_vs_WT_3D_UP	GO:Synaptic Vesicle Exocytosis	GO:Synaptic Vesicle Exocytosis	18/2373	41/16866	3.45643973030507e-06	0.000218192	0.000185765	CPLX1/CPLX2/DOC2B/OTOF/PCLO/RAB3A/RIMS1/RIMS2/RIMS4/SNAP25/SNCA/STX1A/STX3/SYT4/SYT7/SYT10/UNC13A/VAMP2	18
938	APP_3D_vs_WT_3D_UP	KEGG:Renin secretion	KEGG:Renin secretion	25/2373	69/16866	3.47451261643943e-06	0.000218192	0.000185765	ACE/ADCY5/AGT/AQP1/CACNA1C/CACNA1D/CACNA1S/CALM1/GNAI1/GNAQ/GNAS/GUCY1B1/ITPR2/KCNJ2/NPR1/PDE1C/PLCB2/PLCB3/PLCB4/PPP3CA/PPP3CC/PPP3R1/PRKACA/PRKACB/PTGER4	25
939	APP_3D_vs_WT_3D_UP	GO:Cellular Response To Salt	GO:Cellular Response To Salt	34/2373	109/16866	3.49706911935582e-06	0.000218192	0.000185765	ADCY8/ALOX15/AOC1/CAMK2D/CDH1/CIB2/CPNE2/CPNE3/CPNE4/CPNE5/CPNE6/CPNE7/CPNE8/CPNE9/DLG2/DLG4/EGR1/LGMN/MEF2A/MEF2C/NEUROD2/NLGN1/P2RX7/PDGFB/PDXP/RASGRP2/RYR1/RYR3/SCN5A/SLC13A5/SYT4/SYT6/SYT7/SYT10	34
75	APP_2D_vs_WT_2D_UP	GO:Regulation Of Pathway-Restricted SMAD Protein Phosphorylation	GO:Regulation Of Pathway-Restricted SMAD Protein Phosphorylation	23/2305	61/16866	2.3396353474072e-06	0.000218995	0.000186333	BMP2/BMP4/BMP5/BMP6/BMP7/BMPR1A/DAB2/DKK1/GDF10/GDF11/GDF15/HFE/LDLRAD4/LEFTY2/NOG/PMEPA1/PPARG/RBPMS/SDCBP/SMAD6/SMAD7/TGFB1/TGFB3	23
76	APP_2D_vs_WT_2D_UP	MSigDB:G2-M Checkpoint	MSigDB:G2-M Checkpoint	52/2305	200/16866	2.3527824216079e-06	0.000218995	0.000186333	AMD1/ATF5/AURKA/BCL3/BIRC5/CCNB2/CDC6/CDC20/CDC25B/CDK1/CDKN2C/CDKN3/CENPF/CHAF1A/CKS1B/DMD/DTYMK/E2F2/E2F3/ESPL1/H2AX/HIF1A/KIF2C/KIF23/KMT5A/MAP3K20/MCM3/MCM5/MEIS2/MKI67/MYBL2/MYC/NEK2/NOTCH2/ODF2/ORC6/PLK1/PML/PTTG1/PURA/SLC7A1/SLC7A5/SLC12A2/SMAD3/SMC2/TACC3/TGFB1/TOP2A/TPX2/TRAIP/TROAP/UBE2C	52
2290	WT_3D_vs_WT_2D_DN	Reactome:Type I Hemidesmosome Assembly	Reactome:Type I Hemidesmosome Assembly	2010-07-01	9/16866	9.77993142091669e-06	0.000242178	0.000186356	CD151/ITGA6/ITGB4/LAMA4/LAMB3/LAMC2/PLEC	7
1711	WT_3D_vs_WT_2D_UP	Reactome:CaM Pathway	Reactome:CaM Pathway	14/1884	33/16866	4.67286390709698e-06	0.000211242	0.000187192	ADCY1/ADCY5/CALM1/CAMK2B/CAMK4/CAMKK2/CREB1/NBEA/PDE1A/PDE1B/PRKACB/PRKAR1B/PRKAR2B/PRKX	14
1712	WT_3D_vs_WT_2D_UP	Reactome:Assembly And Cell Surface Presentation Of NMDA Receptors	Reactome:Assembly And Cell Surface Presentation Of NMDA Receptors	12/1884	25/16866	4.68969933745202e-06	0.000211242	0.000187192	APBA1/CAMK2B/CASK/GPRIN1/GRIN2A/GRIN2B/GRIN2C/LIN7A/LIN7B/LRRC7/MPP2/NBEA	12
77	APP_2D_vs_WT_2D_UP	GO:Positive Regulation By Symbiont Of Entry Into Host	GO:Positive Regulation By Symbiont Of Entry Into Host	2305-09-01	12/16866	2.43979605201685e-06	0.000221271	0.000188269	CD74/FURIN/HLA-DRB1/LGALS1/LGALS9/P4HB/TMPRSS2/TRIM11/TRIM38	9
78	APP_2D_vs_WT_2D_UP	GO:Positive Regulation Of Viral Entry Into Host Cell	GO:Positive Regulation Of Viral Entry Into Host Cell	2305-09-01	12/16866	2.43979605201685e-06	0.000221271	0.000188269	CD74/FURIN/HLA-DRB1/LGALS1/LGALS9/P4HB/TMPRSS2/TRIM11/TRIM38	9
2291	WT_3D_vs_WT_2D_DN	GO:Antigen Processing And Presentation Of Peptide Antigen Via MHC Class I	GO:Antigen Processing And Presentation Of Peptide Antigen Via MHC Class I	2010-10-01	18/16866	9.98189783495514e-06	0.000246281	0.000189513	B2M/ERAP1/ERAP2/FCER1G/HFE/PDIA3/TAP1/TAP2/TAPBP/TAPBPL	10
2292	WT_3D_vs_WT_2D_DN	GO:Regulation Of Blood Coagulation	GO:Regulation Of Blood Coagulation	13/2010	29/16866	1.00269544331637e-05	0.000246496	0.000189678	APOE/CAV1/EDN1/EMILIN1/EMILIN2/F2RL1/PLAU/PLAUR/SERPINE1/SERPINE2/TFPI/THBD/THBS1	13
940	APP_3D_vs_WT_3D_UP	Reactome:CREB1 Phosphorylation Thru NMDA Receptor-Mediated Activation Of RAS Signaling	Reactome:CREB1 Phosphorylation Thru NMDA Receptor-Mediated Activation Of RAS Signaling	14/2373	27/16866	3.77421336946738e-06	0.000229786	0.000195636	ACTN2/CALM1/CAMK2A/CAMK2B/CAMK2D/DLG1/GPRIN1/GRIN2B/HRAS/LRRC7/MPP2/NEFL/RASGRF1/RPS6KA2	14
941	APP_3D_vs_WT_3D_UP	GO:Regulation Of MAP Kinase Activity	GO:Regulation Of MAP Kinase Activity	35/2373	114/16866	3.78154385162975e-06	0.000229786	0.000195636	ADRA2A/AGT/APOE/BMP2/BMP4/CD40/DUSP1/DUSP7/EGFR/HRAS/IL34/IRAK1/LRRK2/LYN/MEF2C/PDGFA/PDGFB/PDGFC/PIK3CB/PIK3R5/PTPRJ/RASGRP1/RGS2/RGS14/SH2B3/SORL1/SPRY1/SPRY4/TENM1/TGFA/TLR4/TPD52L1/TRIB1/TRIB3/VEGFA	35
942	APP_3D_vs_WT_3D_UP	Reactome:Signaling By NTRK1 (TRKA)	Reactome:Signaling By NTRK1 (TRKA)	35/2373	114/16866	3.78154385162975e-06	0.000229786	0.000195636	ARC/CDK5R1/CDK5R2/CLTC/DUSP4/DUSP6/DUSP7/EGR1/EGR2/EGR3/F3/FOSB/GDNF/HRAS/ID1/ID3/IRS1/MAP2K1/MAPKAPK2/MEF2A/MEF2C/MEF2D/NAB1/PIK3CB/RALA/RIT2/RPS6KA2/RRAD/SGK1/SH3GL2/SH3GL3/SHC3/TRIB1/VGF/YWHAB	35
943	APP_3D_vs_WT_3D_UP	Reactome:RAF/MAP Kinase Cascade	Reactome:RAF/MAP Kinase Cascade	66/2373	271/16866	3.82754820923547e-06	0.000230577	0.000196309	ACTN2/BCL2L1/CALM1/CAMK2A/CAMK2B/CAMK2D/CNKSR2/CSF2RA/CSF2RB/DLG1/DUSP4/DUSP5/DUSP6/DUSP7/DUSP8/DUSP9/EGFR/ERBB3/FGF3/FGF7/FGF13/FGF17/FGF19/FN1/FRS3/GDNF/GFRA2/GPRIN1/GRIN2B/HBEGF/HRAS/IL17RD/IRS1/KITLG/KSR2/LRRC7/MAP2K1/MPP2/MRAS/NEFL/NRG2/NRG3/PDGFA/PDGFB/PDGFRA/PIK3CB/PPP1CB/PSMB8/PSMB9/PTPN3/RASAL1/RASGEF1A/RASGRF1/RASGRP1/RASGRP3/RET/RGL3/SHC3/SPRED1/SPRED2/SPRED3/SPTB/SPTBN1/SPTBN4/TGFA/YW…	66
1431	APP_3D_vs_WT_3D_DN	GO:Central Nervous System Development	GO:Central Nervous System Development	60/1956	283/16866	2.30625706686673e-06	0.00021468	0.000200003	ADGRG1/ADGRL2/ADGRL3/ALDH5A1/APLP1/B3GNT5/BRINP3/CA10/CAPG/CDK5RAP3/CELSR1/CHST8/CNTN4/CNTN6/CTNS/CXCR4/CYP26C1/DLL1/DMBX1/DNER/EPHA7/FOXJ1/GRIK1/GRIN2A/GSX1/HES5/JARID2/JHY/MACROH2A2/MARCKS/MARCKSL1/MEIS1/MFSD2A/MSI1/MSI2/NES/NF1/NHLH1/NHLH2/PBX3/PCDH18/POMK/POU3F3/POU6F1/POU6F2/PPT1/PTCH1/QARS1/SHROOM4/SLC2A1/SMO/SOX3/SOX9/SPINK5/TAGLN3/TPP1/UFC1/ZBTB16/ZNF76/ZNF335	60
2293	WT_3D_vs_WT_2D_DN	GO:Positive Regulation Of Blood Vessel Endothelial Cell Migration	GO:Positive Regulation Of Blood Vessel Endothelial Cell Migration	17/2010	46/16866	1.06803667485011e-05	0.00026067	0.000200585	ANXA1/CIB1/ETS1/FOXC2/GATA2/HMOX1/HSPB1/JCAD/KDR/PDGFB/PRKD1/RHOJ/SRPX2/STAT5A/TGFB1/THBS1/VEGFA	17
2294	WT_3D_vs_WT_2D_DN	GO:Regulation Of Interleukin-10 Production	GO:Regulation Of Interleukin-10 Production	17/2010	46/16866	1.06803667485011e-05	0.00026067	0.000200585	CD47/CD274/CLEC7A/F2RL1/FCGR2B/HLA-DRB1/IL6/JAK3/LILRB1/PDCD1LG2/STAT3/SYK/TLR4/TNFRSF21/TNFSF4/TYROBP/VSIR	17
602	APP_2D_vs_WT_2D_DN	GO:Ganglion Development	GO:Ganglion Development	1908-08-01	11/16866	3.18427991370537e-06	0.000219536	0.00020066	INSM1/NELL1/NELL2/PHOX2B/POU4F2/SEMA3A/TUBB3/UNC5C	8
2295	WT_3D_vs_WT_2D_DN	GO:Negative Regulation Of Inflammatory Response	GO:Negative Regulation Of Inflammatory Response	30/2010	111/16866	1.0748212074789e-05	0.000261386	0.000201136	AHR/ALOX5/APOE/ELF4/FGR/FURIN/GBA1/GPER1/GRN/HCK/HLA-DRB1/KLF4/LPCAT3/MDK/METRNL/NR1H4/PLK2/PRKCD/PTGER4/PTGIS/PTPN6/RHBDF2/SIRPA/SLC39A8/STAT3/SYK/TNFAIP6/TNFRSF1A/TNFRSF1B/TRIM65	30
944	APP_3D_vs_WT_3D_UP	KEGG:Cocaine addiction	KEGG:Cocaine addiction	20/2373	49/16866	3.96733050964702e-06	0.000236955	0.00020174	ADCY5/CDK5R1/CREB3L1/DDC/DLG4/DRD2/FOSB/GNAI1/GNAS/GRIA2/GRIN1/GRIN2B/GRM3/MAOA/PDYN/PPP1R1B/PRKACA/PRKACB/RGS9/SLC18A1	20
79	APP_2D_vs_WT_2D_UP	Reactome:Platelet Activation, Signaling And Aggregation	Reactome:Platelet Activation, Signaling And Aggregation	62/2305	254/16866	2.65454487795222e-06	0.000237699	0.000202248	ABHD6/ABHD12/ACTN1/ACTN4/ANXA5/APLP2/BCAR1/CD9/CD63/CLU/DGKA/DGKG/F2RL2/FCER1G/FN1/GNG8/GNG11/GNG12/HABP4/HSPA5/ISLR/ITGA2B/ITPR2/LEFTY2/LGALS3BP/LHFPL2/LYN/MANF/PCDH7/PDGFB/PHACTR2/PIK3R5/PRKCD/PROS1/PTPN6/QSOX1/RAP1B/RARRES2/RASGRP1/RHOB/RHOG/SELENOP/SERPINA3/SERPINE1/SERPING1/SGPP2/SHC1/SOD1/SPARC/SRGN/STX4/TAGLN2/TEX264/TGFB1/TGFB3/TIMP1/TIMP3/TTR/VCL/VEGFA/VEGFB/WDR1	62
603	APP_2D_vs_WT_2D_DN	MSigDB:Hedgehog Signaling	MSigDB:Hedgehog Signaling	15/1908	36/16866	3.29432680625613e-06	0.0002246	0.000205289	ADGRG1/CDK5R1/CNTFR/CRMP1/DPYSL2/L1CAM/NF1/NRP2/OPHN1/PTCH1/RTN1/SLIT1/TLE3/UNC5C/VLDLR	15
1713	WT_3D_vs_WT_2D_UP	GO:Positive Regulation Of Nucleic Acid-Templated Transcription	GO:Positive Regulation Of Nucleic Acid-Templated Transcription	97/1884	557/16866	5.2041601949419e-06	0.000232716	0.000206221	APBB1/ARID1A/ARID1B/ATF7IP/ATXN7L3/BICRAL/BMAL1/BTRC/CAMK4/CAMKK2/CHD3/CITED2/CREB1/CREB5/CTCF/DYRK1A/E2F1/EGF/EGR1/EGR2/EOMES/EPC1/EPC2/ERBB4/ESRRB/FOS/FOXM1/GLI3/HDAC2/HES5/HIPK2/HIVEP3/HMGB2/IL1B/ILF3/INO80D/IRX6/KANSL3/KAT6A/KAT6B/KMT2A/KMT2E/LBH/LEF1/LHX1/LHX2/LRP6/MAD2L2/MAPRE3/MAZ/MBTD1/MEAF6/MEF2C/MLLT11/MSL2/NCOA1/NCOA6/NEUROD1/NOS1/NPAS3/NR2F2/NSD3/PAX2/PAX3/PAX6/POU3F1/PPARGC1A/PPM1A/P…	97
604	APP_2D_vs_WT_2D_DN	GO:Sodium Ion Transport	GO:Sodium Ion Transport	26/1908	89/16866	3.47407747219209e-06	0.000232639	0.000212637	ASIC1/ASIC3/ASIC4/FGF13/HCN2/HCN3/HCN4/NALCN/SCN1A/SCN2A/SCN3A/SCN3B/SCN4B/SCN8A/SLC4A8/SLC5A12/SLC6A1/SLC6A6/SLC6A11/SLC6A15/SLC6A16/SLC6A17/SLC8A1/SLC8A2/SLC8A3/SLC9B2	26
605	APP_2D_vs_WT_2D_DN	GO:Positive Regulation Of Synapse Assembly	GO:Positive Regulation Of Synapse Assembly	14/1908	32/16866	3.48806897047503e-06	0.000232639	0.000212637	CLSTN3/CUX2/EPHB2/EPHB3/GRID2/IL1RAPL1/NLGN1/NRXN1/PTPRD/SEMA4A/SLITRK1/SLITRK3/SLITRK5/WNT7A	14
1714	WT_3D_vs_WT_2D_UP	GO:Regulation Of Dendrite Extension	GO:Regulation Of Dendrite Extension	10/1884	18/16866	5.54075353331745e-06	0.000242496	0.000214888	CPNE6/NEDD4L/RIMS1/RIMS2/RNF157/SYT1/SYT2/SYT3/SYT4/UNC13A	10
1715	WT_3D_vs_WT_2D_UP	GO:Vesicle-Mediated Transport In Synapse	GO:Vesicle-Mediated Transport In Synapse	10/1884	18/16866	5.54075353331745e-06	0.000242496	0.000214888	BRSK1/CDK5/CPLX1/CPLX2/CPLX4/DNAJC5/PCLO/RAB3A/RIMS1/SNAP25	10
1716	WT_3D_vs_WT_2D_UP	Reactome:Norepinephrine Neurotransmitter Release Cycle	Reactome:Norepinephrine Neurotransmitter Release Cycle	10/1884	18/16866	5.54075353331745e-06	0.000242496	0.000214888	CPLX1/PPFIA2/PPFIA3/RAB3A/RIMS1/SNAP25/STXBP1/SYT1/TSPOAP1/UNC13B	10
945	APP_3D_vs_WT_3D_UP	Reactome:RAC1 GTPase Cycle	Reactome:RAC1 GTPase Cycle	48/2373	178/16866	4.28172639168458e-06	0.000253565	0.000215882	ABI2/ABL2/ABR/AMIGO2/ARAP1/ARAP2/ARHGAP20/ARHGAP24/ARHGAP26/ARHGAP31/ARHGAP35/ARHGAP42/ARHGAP44/ARHGDIA/BAIAP2L1/CAV1/CDC42BPA/CYBA/CYBB/CYFIP2/DOCK9/EGR2/EPHA2/FAM13B/FGD5/FMNL1/GIT1/KALRN/MPP7/NCKAP1/NCKAP1L/NGEF/NHS/NOXA1/PKN1/PLEKHG3/PREX2/REPS1/SLC1A5/SRGAP2/SWAP70/SYDE2/TFRC/TIAM2/TRIO/VANGL1/WASF1/WIPF3	48
2296	WT_3D_vs_WT_2D_DN	GO:Response To Type II Interferon	GO:Response To Type II Interferon	24/2010	80/16866	1.20253084423531e-05	0.000291399	0.000224231	AIF1/AQP4/CASP1/CCL2/CD47/CD58/CD74/CIITA/CXCL16/EPRS1/GAPDH/GBP1/HLA-DPA1/IFITM1/IFITM2/IFITM3/SIRPA/SLC11A1/SLC26A6/SP100/STAT1/TLR2/TLR4/WNT5A	24
2297	WT_3D_vs_WT_2D_DN	GO:Negative Regulation Of Epithelial Cell Proliferation	GO:Negative Regulation Of Epithelial Cell Proliferation	22/2010	70/16866	1.20971742960745e-05	0.000292097	0.000224769	ALOX5/APOE/ATOH8/B2M/CAV1/CAV2/CDKN2B/CEACAM1/EPPK1/EREG/GDF5/KLF9/NKX3-1/NUPR1/RUNX3/SNAI2/SPARC/STAT1/SULF1/TGFB1/TGFB2/THBS1	22
2298	WT_3D_vs_WT_2D_DN	GO:Branching Morphogenesis Of An Epithelial Tube	GO:Branching Morphogenesis Of An Epithelial Tube	16/2010	42/16866	1.2350876639942e-05	0.000297166	0.000228669	BMP4/COL4A1/ENG/EPHA2/FGF10/GDNF/KDR/MET/MYC/NKX3-1/PAX8/SHH/SIX1/TGFBR2/TIE1/VEGFA	16
2299	WT_3D_vs_WT_2D_DN	GO:Apoptotic Process	GO:Apoptotic Process	50/2010	228/16866	1.24443578574064e-05	0.000298357	0.000229585	AHR/AIFM2/ARHGEF6/BAK1/BAX/BNIP3/CASP4/CASP7/CASP8/CD14/CIB1/CSRNP1/DAP/DHCR24/EGLN3/EMP1/EMP2/EMP3/ERBB3/FAM162A/FAS/GADD45A/GAPDH/GDF6/HK2/IER3/IFIT2/IFT57/IRF1/IRF3/ITGB2/MDM2/MYC/PAWR/PHLDA2/PIDD1/PLK3/PLSCR1/PMAIP1/PMP22/PRKCD/PRUNE2/STK3/TGFBR2/TLR2/TNFRSF10A/TNFRSF10B/TNFRSF21/TNFSF12/TRADD	50
606	APP_2D_vs_WT_2D_DN	GO:Regulation Of Neuron Differentiation	GO:Regulation Of Neuron Differentiation	24/1908	79/16866	3.8423574437057e-06	0.000253513	0.000231716	ASCL1/BIN1/BRINP3/CASZ1/CDK5R1/CNTN4/DISP3/DLL1/DTX1/GDPD5/HES5/MED1/NEUROD2/NLGN1/NREP/SOX3/SOX11/TCF4/TIAM1/TUNAR/VWC2/YWHAG/YWHAH/ZC4H2	24
1432	APP_3D_vs_WT_3D_DN	GO:Kidney Development	GO:Kidney Development	23/1956	71/16866	2.73171501833078e-06	0.000250702	0.000233563	C1GALT1/CENPF/CEP290/GATA3/GLI2/GREB1L/HAS2/HELLS/IFT27/LHX1/LRP4/NF1/NPHP3/PAX2/PCSK5/PCSK9/SALL1/SIX2/TFAP2A/TFAP2B/TGFBR1/VANGL2/ZBTB16	23
2300	WT_3D_vs_WT_2D_DN	IPA:Glioma Invasiveness Signaling	IPA:Glioma Invasiveness Signaling	2010-08-01	12/16866	1.27463445831784e-05	0.000304521	0.000234329	CD44/ITGAV/ITGB3/MMP2/MMP9/PLAU/PLAUR/TIMP1	8
2301	WT_3D_vs_WT_2D_DN	KEGG:Transcriptional misregulation in cancer	KEGG:Transcriptional misregulation in cancer	44/2010	192/16866	1.28037988281773e-05	0.00030482	0.000234559	BAK1/BAX/BCL6/CD14/CD86/CDKN1A/CEBPB/CSF1R/DDB2/DUSP6/ETV6/FLI1/GADD45A/GADD45B/GADD45G/H3C6/H3C10/HHEX/HMGA2/IGFBP3/IL6/ITGAM/MAF/MDM2/MET/MMP9/MYC/NFKBIZ/NR4A3/NUPR1/PAX8/PDGFA/PLAT/PLAU/PROM1/RUNX1/RUNX2/SIX1/SIX4/SMAD1/SPI1/SPINT1/TGFBR2/TP53	44
946	APP_3D_vs_WT_3D_UP	GO:Regulation Of Neurotransmitter Secretion	GO:Regulation Of Neurotransmitter Secretion	17/2373	38/16866	4.71193157899265e-06	0.000276697	0.000235576	CAMK2A/CASK/CHRNA3/CPLX1/CPLX2/DTNBP1/FER1L4/LRRK2/MEF2C/MYOF/OTOF/PREPL/RIMS1/RIMS2/RIMS4/SLC30A1/SYN1	17
947	APP_3D_vs_WT_3D_UP	GO:Positive Regulation Of Protein Phosphorylation	GO:Positive Regulation Of Protein Phosphorylation	85/2373	377/16866	4.84598647984367e-06	0.000282198	0.000240259	ACVR1/AGAP2/AGT/ANGPT4/BMP2/BMP4/BMP6/C3/CAB39/CALM1/CAMKK1/CAMKK2/CARTPT/CAV1/CCND3/CCR7/CD40/CD74/CDKN1A/CEMIP/CHI3L1/CLDN3/CREBL2/CSPG4/DAB2/DDR2/EFNA5/EGFR/EIF4G1/FGF3/FGF7/FGF17/FGF19/FNIP2/GDF5/GDF10/GDF11/GDF15/GPNMB/HGF/HLA-DRB1/HRAS/HSP90AA1/IL6R/IL34/INHBA/KNDC1/LRP8/LRRK2/LYN/MAP2K3/MAPRE3/MMD/MMP9/MOB3B/MOB3C/MT3/NBN/NIBAN1/NOS1/NPTN/PDGFA/PDGFB/PDGFC/PRKD1/PRNP/PTPRJ/RARRES2/RASGRP1/…	85
1717	WT_3D_vs_WT_2D_UP	GO:Positive Regulation Of Axonogenesis	GO:Positive Regulation Of Axonogenesis	15/1884	38/16866	6.2794712939023e-06	0.000272892	0.000241822	CDKL5/ISLR2/L1CAM/MAP6/MAPT/NTRK2/PLXNA1/PLXNA4/PLXNC1/ROBO2/RUFY3/SEMA4D/SHTN1/SLITRK1/TIAM1	15
2302	WT_3D_vs_WT_2D_DN	GO:Negative Regulation Of Wnt Signaling Pathway	GO:Negative Regulation Of Wnt Signaling Pathway	35/2010	140/16866	1.35455190729406e-05	0.000321351	0.000247279	APOE/BICC1/CAV1/DAB2/DKK1/DKK2/FRMD8/FRZB/FZD6/GREM1/HIC1/IGFBP2/IGFBP4/IGFBP6/LATS2/MDFI/MDK/NKD2/PFDN5/PRICKLE1/PTPRU/RNF213/SFRP4/SNAI2/STK3/TCF7L2/TLE2/TLE6/TMEM64/TPBG/TSKU/WIF1/WNT5A/WNT11/WWTR1	35
948	APP_3D_vs_WT_3D_UP	GO:Vesicle-Mediated Transport In Synapse	GO:Vesicle-Mediated Transport In Synapse	2373-11-01	18/16866	5.11219209431899e-06	0.00029282	0.000249302	CPLX1/CPLX2/OTOF/PCLO/RAB3A/RIMS1/SNAP25/SNCA/STX1A/SYT10/VAMP2	11
949	APP_3D_vs_WT_3D_UP	Reactome:Serotonin Neurotransmitter Release Cycle	Reactome:Serotonin Neurotransmitter Release Cycle	2373-11-01	18/16866	5.11219209431899e-06	0.00029282	0.000249302	CPLX1/PPFIA2/PPFIA4/RAB3A/RIMS1/SNAP25/STX1A/STXBP1/SYN1/SYN2/VAMP2	11
80	APP_2D_vs_WT_2D_UP	KEGG:Rheumatoid arthritis	KEGG:Rheumatoid arthritis	30/2305	93/16866	3.34022976541495e-06	0.00029536	0.000251308	ATP6AP1/ATP6V1E1/ATP6V1F/ATP6V0E1/CCL2/CD86/CTSL/CXCL6/CXCL8/CXCL12/FLT1/HLA-DMA/HLA-DMB/HLA-DOA/HLA-DPA1/HLA-DPB1/HLA-DQA1/HLA-DQB1/HLA-DRA/HLA-DRB1/HLA-DRB5/ICAM1/IL1B/IL11/TCIRG1/TEK/TGFB1/TGFB3/TLR4/VEGFA	30
2303	WT_3D_vs_WT_2D_DN	IPA:Role Of Osteoclasts In Rheumatoid Arthritis Signaling Pathway	IPA:Role Of Osteoclasts In Rheumatoid Arthritis Signaling Pathway	19/2010	56/16866	1.38191750102973e-05	0.000326701	0.000251396	ACP5/CCND1/CDH1/CSF1/CSF1R/CTSK/GSN/ITGA5/ITGB3/MAP3K5/OSCAR/SPI1/SPP1/SYK/TAB2/TLR4/TNFRSF11B/TRAF5/TYROBP	19
2304	WT_3D_vs_WT_2D_DN	GO:Positive Regulation Of Production Of Molecular Mediator Of Immune Response	GO:Positive Regulation Of Production Of Molecular Mediator Of Immune Response	15/2010	38/16866	1.39224403066797e-05	0.000327999	0.000252395	CD86/CLCF1/F2RL1/HLA-E/IL6/LACC1/LAPTM5/PTPN22/PTPRC/SASH3/SCIMP/TNFRSF14/TNFSF4/VAMP3/WNT5A	15
950	APP_3D_vs_WT_3D_UP	GO:Regulation Of Long-Term Neuronal Synaptic Plasticity	GO:Regulation Of Long-Term Neuronal Synaptic Plasticity	2373-08-01	10/16866	5.24213216287708e-06	0.000297821	0.00025356	CAMK2B/DLG4/DRD2/NEURL1/NPTN/SHANK3/SYNGR1/SYP	8
81	APP_2D_vs_WT_2D_UP	GO:Collagen Fibril Organization	GO:Collagen Fibril Organization	18/2305	42/16866	3.4499720961602e-06	0.000301298	0.00025636	BMP1/COL1A1/COL2A1/COL11A1/COL11A2/COL12A1/COL18A1/COLGALT2/CRTAP/CYP1B1/DDR2/LOX/LOXL1/LOXL2/P3H4/PLOD3/SCX/SERPINH1	18
82	APP_2D_vs_WT_2D_UP	GO:Negative Regulation Of Cell Population Proliferation	GO:Negative Regulation Of Cell Population Proliferation	84/2305	379/16866	3.5371823136843e-06	0.000305147	0.000259636	ADAMTS1/ADRA1D/AKR1B1/APLP2/APOE/ATF5/ATRAID/B2M/BMP2/BMP4/BMP5/BTG3/CCN3/CDC6/CDKN1C/CDKN2A/CDKN2B/CDKN2C/CDKN3/CIB1/CLDN3/CLDN19/COL4A3/COL18A1/CXCL8/CYP1B1/DYNLL1/E2F3/EPPK1/FBLN1/FRZB/FTH1/GATA6/GPNMB/GSTP1/HES1/HMOX1/IFIT3/IFITM1/IFNLR1/IGFBP6/IGFBP7/IL1B/IRF1/KANK2/LMNA/LYN/MAP2K1/MARVELD3/MMRN2/MYC/MYO16/NACC2/NOG/NOX4/NUPR1/OSM/P3H1/P3H3/PEX2/PLAAT4/PML/PPARG/PTPN2/PTPN6/PTPN14/PTPRU/RARG…	84
607	APP_2D_vs_WT_2D_DN	GO:Regulation Of Dendrite Development	GO:Regulation Of Dendrite Development	16/1908	41/16866	4.35850603063275e-06	0.000284508	0.000260046	BCL11A/CAMSAP2/CHRNB2/COBL/CSMD3/DCC/GSK3B/HECW1/LRP8/MFSD2A/NEDD4L/PACSIN1/SEZ6/TNIK/VLDLR/ZDHHC15	16
2305	WT_3D_vs_WT_2D_DN	KEGG:NOD-like receptor signaling pathway	KEGG:NOD-like receptor signaling pathway	42/2010	181/16866	1.44797663085438e-05	0.000339949	0.00026159	ANTXR1/ANTXR2/CARD6/CARD16/CASP1/CASP4/CASP8/CCL2/CXCL1/CXCL2/CYBB/ERBIN/GBP1/GBP3/GSDMD/IFI16/IFNAR2/IKBKE/IL6/IRF3/ITPR1/ITPR3/NAMPT/NEK7/NLRP6/NLRX1/NOD1/OAS1/OAS3/PLCB2/PLCB3/PRKCD/RHOA/STAT1/STING1/TAB2/TLR4/TRAF5/TRIP6/TRPM2/TRPV2/TXNIP	42
83	APP_2D_vs_WT_2D_UP	GO:Myofibril Assembly	GO:Myofibril Assembly	19/2305	46/16866	3.61369776261694e-06	0.000307992	0.000262056	ANKRD1/CASQ1/CFLAR/FLII/FLNC/KRT19/LMOD1/MYH7/MYL9/PDGFRA/PDGFRB/PGM5/SIX4/TMOD1/TMOD3/TNNT1/TPM1/TTN/WDR1	19
84	APP_2D_vs_WT_2D_UP	GO:Negative Regulation Of Cellular Process	GO:Negative Regulation Of Cellular Process	111/2305	537/16866	3.6600460054995e-06	0.000308228	0.000262257	ADAM15/ADAMTS1/ADRA1D/AGR2/AKR1B1/ANP32B/APLP2/ATF5/BCL7C/BMP2/BMP4/BMP5/BMP7/BRINP2/BST2/BTG3/CCDC85B/CCN3/CD164/CDC6/CDKN2A/CDKN2B/CDKN2C/CDKN3/CDT1/CHMP1B/CHMP4C/CIB1/CLDN3/CLDN19/CLU/COL4A3/COL18A1/CRYAB/CXCL8/CYP1B1/DUSP1/DYNLL1/ENO1/ERBB3/FBLN1/FBP1/FRZB/FTH1/GJA1/GMNC/GPNMB/HYAL2/IFIT3/IFITM1/IFNLR1/IGFBP6/IGFBP7/IL1B/IRF1/KANK2/LMNA/LYN/MALSU1/MAP2K1/MDK/MMRN2/MSX1/MYC/MYH9/MYO16/NACC2/NO…	111
951	APP_3D_vs_WT_3D_UP	Reactome:SLC-mediated Transmembrane Transport	Reactome:SLC-mediated Transmembrane Transport	61/2373	247/16866	5.47621902295205e-06	0.000308611	0.000262747	APOD/CALM1/EMB/LCN9/LCN15/RUNX1/SLC1A1/SLC1A2/SLC1A5/SLC1A6/SLC2A4/SLC2A12/SLC2A13/SLC2A14/SLC3A2/SLC4A4/SLC4A10/SLC5A3/SLC5A5/SLC5A6/SLC6A7/SLC6A11/SLC7A1/SLC7A5/SLC7A8/SLC7A11/SLC8A1/SLC8A3/SLC9A5/SLC9A7/SLC12A1/SLC12A5/SLC12A7/SLC13A5/SLC16A3/SLC16A7/SLC17A6/SLC17A7/SLC18A1/SLC20A1/SLC24A3/SLC24A4/SLC25A4/SLC25A22/SLC26A2/SLC26A7/SLC26A11/SLC27A6/SLC29A1/SLC30A1/SLC32A1/SLC38A1/SLC39A14/SLC41A…	61
85	APP_2D_vs_WT_2D_UP	GO:Peptide Antigen Assembly With MHC Protein Complex	GO:Peptide Antigen Assembly With MHC Protein Complex	2305-11-01	18/16866	3.82116224024788e-06	0.000315983	0.000268856	CALR/HLA-DMA/HLA-DMB/HLA-DOA/HLA-DPA1/HLA-DQA1/HLA-DRA/HLA-DRB1/HLA-DRB5/PDIA3/TAPBP	11
86	APP_2D_vs_WT_2D_UP	KEGG:Human T-cell leukemia virus 1 infection	KEGG:Human T-cell leukemia virus 1 infection	55/2305	219/16866	3.84147222780223e-06	0.000315983	0.000268856	ADCY9/B2M/CALR/CCNA1/CCNB2/CCND2/CD40/CDC20/CDKN2A/CDKN2B/CDKN2C/CREB3L2/CRTC3/DLG1/E2F2/E2F3/EGR1/ESPL1/HLA-A/HLA-DMA/HLA-DMB/HLA-DOA/HLA-DPA1/HLA-DPB1/HLA-DQA1/HLA-DQB1/HLA-DRA/HLA-DRB1/HLA-DRB5/HLA-E/ICAM1/JAK1/MAP2K1/MAP2K4/MAP3K1/MAP3K14/MSX1/MSX2/MYC/NFATC1/NFATC4/NFKB1/NFKB2/NFKBIA/PTTG1/SLC2A1/SMAD3/SPI1/STAT5A/TGFB1/TGFB3/TLN2/TNFRSF1A/TSPO/ZFP36	55
87	APP_2D_vs_WT_2D_UP	GO:Regulation Of Protein Localization To Plasma Membrane	GO:Regulation Of Protein Localization To Plasma Membrane	27/2305	80/16866	3.89432960502693e-06	0.000316649	0.000269423	AGR2/AKR1B1/ARHGEF16/CIB1/CNPY4/DAB2/DLG1/EGFR/GBP1/LDLRAP1/LGALS3/LRPAP1/MMP14/NKD2/PLS1/PPFIA1/PTPN9/RAMP3/RHOG/RHOQ/SORBS1/SQSTM1/STAC2/STX3/STX4/TGFB1/TMBIM1	27
88	APP_2D_vs_WT_2D_UP	KEGG:Protein digestion and absorption	KEGG:Protein digestion and absorption	32/2305	103/16866	3.95782783523156e-06	0.000318155	0.000270704	ATP1A2/ATP1B3/COL1A1/COL2A1/COL4A1/COL4A2/COL4A3/COL4A4/COL4A5/COL4A6/COL8A2/COL9A1/COL9A2/COL9A3/COL11A1/COL11A2/COL12A1/COL13A1/COL15A1/COL18A1/COL23A1/COL26A1/ELN/KCNJ13/KCNN4/PRCP/SLC1A5/SLC3A2/SLC7A7/SLC7A8/SLC15A1/SLC16A10	32
952	APP_3D_vs_WT_3D_UP	GO:Positive Regulation Of Cell Motility	GO:Positive Regulation Of Cell Motility	56/2373	221/16866	5.74958300403372e-06	0.000321425	0.000273656	ACVR1/ADRA2A/BCAR1/BMP2/CAV1/CAVIN1/CCR7/CEMIP/CLDN3/CLDN4/CNTN1/COL1A1/CPNE3/CTSH/CXCL12/DAB2/DUOX2/EGFR/EPHA2/F7/FAM83H/FAM107A/FAM110C/FZD4/GPNMB/HBEGF/HGF/HRAS/ITGA6/ITGAX/LAMB1/LAMC2/LGR6/MDK/MGAT5/MYADM/NTN1/PDGFA/PDGFB/PDGFC/PDGFRA/PPP3CA/PRKCA/RET/SEMA3C/SEMA4D/SEMA6D/SOD2/SPHK1/SPOCK2/STX4/SYNE2/VEGFA/WNT5B/XBP1/ZNF703	56
89	APP_2D_vs_WT_2D_UP	GO:Positive Regulation Of Protein Modification Process	GO:Positive Regulation Of Protein Modification Process	56/2305	225/16866	4.23345452698032e-06	0.000336488	0.000286303	ACE/ASPSCR1/BIRC5/BMAL1/BMP2/BMP4/C3/CALM2/CCND2/CD40/CD74/CDK2AP1/CIB1/CLDN3/CLDN19/CSF1R/DAB2/DYNLL1/EGFR/EGR1/ERP29/FGF2/FGF3/FGF8/FGF17/FGF18/FGF19/GBA1/GPNMB/HLA-DRB1/IL1B/IL34/KDR/LILRB2/LYN/MARCO/MOB1A/MYDGF/NIBAN1/NPTN/PLAUR/PRKCD/RALBP1/RAMP1/RARRES2/RASGRP1/RIPK1/RSPO1/SLCO3A1/TEK/TGFB1/TRABD2B/TXN/VEGFA/VEGFB/WNT3A	56
953	APP_3D_vs_WT_3D_UP	KEGG:Cushing syndrome	KEGG:Cushing syndrome	43/2373	155/16866	6.08676899684083e-06	0.000337574	0.000287405	ADCY4/ADCY5/ADCY8/AGT/CACNA1C/CACNA1D/CACNA1G/CACNA1I/CACNA1S/CAMK2A/CAMK2B/CAMK2D/CDKN1A/CDKN2B/CREB3L1/CRHR1/CRHR2/CYP11A1/CYP21A2/EGFR/FZD1/FZD4/FZD6/FZD8/GNAI1/GNAQ/GNAS/ITPR2/MAP2K1/NCEH1/PLCB2/PLCB3/PLCB4/PRKACA/PRKACB/RASD1/SCARB1/TCF7/WNT4/WNT5B/WNT9A/WNT10B/WNT11	43
1718	WT_3D_vs_WT_2D_UP	GO:Positive Regulation Of Cell Communication	GO:Positive Regulation Of Cell Communication	13/1884	30/16866	7.72408550998073e-06	0.000330717	0.000293065	ANK3/CARTPT/DLG4/GRIK2/HOMER1/KCTD13/RIMS1/RIMS2/RIMS3/RIMS4/SOX11/SYT1/TNF	13
1719	WT_3D_vs_WT_2D_UP	GO:Positive Regulation Of Regulated Secretory Pathway	GO:Positive Regulation Of Regulated Secretory Pathway	8/1884	12/16866	7.81363939696418e-06	0.000330717	0.000293065	KCNB1/NLGN1/RAB3A/RAB3D/RAB15/SCAMP5/SLC4A8/SYT4	8
1720	WT_3D_vs_WT_2D_UP	GO:Synaptic Membrane Adhesion	GO:Synaptic Membrane Adhesion	8/1884	12/16866	7.81363939696418e-06	0.000330717	0.000293065	LRFN5/LRRC4/LRRC4B/LRRC4C/NTNG1/PTPRD/PTPRS/SLITRK1	8
1721	WT_3D_vs_WT_2D_UP	GO:Cell-Cell Adhesion Mediated By Cadherin	GO:Cell-Cell Adhesion Mediated By Cadherin	12/1884	26/16866	7.8244572003414e-06	0.000330717	0.000293065	CDH4/CDH9/CDH12/CDH15/CDH18/CDH22/CDHR2/CDHR3/CTNND1/DCHS1/FER/MMP24	12
90	APP_2D_vs_WT_2D_UP	IPA:Hepatic Fibrosis Hepatic Stellate Cell Activation	IPA:Hepatic Fibrosis Hepatic Stellate Cell Activation	28/2305	85/16866	4.4432584896768e-06	0.00034924	0.000297153	AGT/BAMBI/CCL2/CCR7/CD40/COL1A1/CXCL8/EDN1/EGFR/FGF2/FN1/ICAM1/IGFBP4/IL1B/IL4R/IL6R/MMP2/PDGFB/PDGFRA/PDGFRB/SERPINE1/SMAD3/SMAD7/TGFB1/TIMP1/TIMP2/TLR4/VEGFA	28
954	APP_3D_vs_WT_3D_UP	Reactome:Ca-dependent Events	Reactome:Ca-dependent Events	16/2373	35/16866	6.35612991686089e-06	0.000349737	0.000297761	ADCY4/ADCY5/ADCY8/CALM1/CAMK2A/CAMK2B/CAMK2D/CAMK4/CAMKK1/CAMKK2/GRK2/PDE1C/PRKACB/PRKAR2A/PRKCA/PRKCG	16
2306	WT_3D_vs_WT_2D_DN	Reactome:RHOA GTPase Cycle	Reactome:RHOA GTPase Cycle	36/2010	147/16866	1.67488106755098e-05	0.000391864	0.000301539	ACTC1/ARAP1/ARHGAP9/ARHGAP10/ARHGAP18/ARHGAP29/ARHGAP30/ARHGAP42/ARHGDIB/ARHGEF3/ARHGEF5/BCAP31/CAV1/CAVIN1/DIAPH3/DLC1/DOCK2/ERBIN/IQGAP1/KTN1/LMAN1/PKN3/PLEKHG3/PLEKHG5/PLEKHG6/RASGRF2/RHOA/RHPN2/RTKN/STARD13/STK10/STOM/TEX2/TFRC/VAMP3/VANGL1	36
2307	WT_3D_vs_WT_2D_DN	GO:Transmembrane Receptor Protein Serine/Threonine Kinase Signaling Pathway	GO:Transmembrane Receptor Protein Serine/Threonine Kinase Signaling Pathway	33/2010	130/16866	1.682083663765e-05	0.000392197	0.000301795	ADAM9/APLP2/ATOH8/BAMBI/BMP4/COL1A2/COL3A1/ENG/FAM83G/FERMT2/FURIN/GDF5/GDF6/GDF15/HFE/ID1/INHBA/INHBB/ITGB1/LPXN/LRRC32/LTBP2/RUNX2/SMAD6/SMAD7/STAT3/TGFB1/TGFB1I1/TGFB2/TGFB3/TGFBR2/TMEM100/TWSG1	33
2308	WT_3D_vs_WT_2D_DN	IPA:HOTAIR Regulatory Pathway	IPA:HOTAIR Regulatory Pathway	18/2010	52/16866	1.6929678706441e-05	0.000393383	0.000302708	AR/CD44/CDH1/CDKN1A/ICAM1/IRF1/LILRB1/MDM2/MET/MYC/RHOC/SNAI2/SPP1/STAT3/TGFB1/TLR4/TWIST1/WIF1	18
1722	WT_3D_vs_WT_2D_UP	GO:Regulation Of Neuron Apoptotic Process	GO:Regulation Of Neuron Apoptotic Process	28/1884	105/16866	8.1468420706315e-06	0.000342001	0.000303064	AGAP2/ATP13A2/BCL2/CDK5/CDK5R1/CNTFR/CPEB4/EGR1/EPHA7/FAIM2/GRID2/GRM4/KCNB1/KDM2B/MEF2C/NDNF/NF1/NTRK1/NTRK2/PPARGC1A/SEMA3E/SRPK2/TFAP2A/TFAP2B/TNF/TOX3/TRIM2/VSTM2L	28
91	APP_2D_vs_WT_2D_UP	GO:Antigen Processing And Presentation Of Peptide Antigen Via MHC Class II	GO:Antigen Processing And Presentation Of Peptide Antigen Via MHC Class II	14/2305	28/16866	4.63845453598677e-06	0.000356657	0.000303463	CTSD/CTSL/CTSS/CTSV/FCER1G/HLA-DMA/HLA-DMB/HLA-DOA/HLA-DPA1/HLA-DQA1/HLA-DRA/HLA-DRB1/HLA-DRB5/LGMN	14
92	APP_2D_vs_WT_2D_UP	Reactome:Molecules Associated With Elastic Fibres	Reactome:Molecules Associated With Elastic Fibres	14/2305	28/16866	4.63845453598677e-06	0.000356657	0.000303463	BMP2/BMP4/BMP7/EFEMP1/FBLN1/FBLN2/ITGB5/LTBP1/LTBP3/MFAP2/MFAP4/MFAP5/TGFB1/TGFB3	14
93	APP_2D_vs_WT_2D_UP	GO:Cellular Response To Cytokine Stimulus	GO:Cellular Response To Cytokine Stimulus	71/2305	308/16866	4.7281643330737e-06	0.000359646	0.000306006	ALOX15/ANKRD1/AQP4/ASAH1/AXL/CCL2/CCL22/CCR7/CD40/CHI3L1/CIB1/CLCF1/CSF1R/CSF2RA/CXCL8/CXCL12/DUSP1/EGR1/EPOR/FOXC1/GBA1/GBP1/GBP3/GHR/HAX1/HCK/HIF1A/HLA-DPA1/HYAL2/IFITM2/IL1B/IL4R/IL6R/IL6ST/IL7R/IL13RA1/IRF1/JAK1/LDLRAP1/LEF1/LGALS9/LILRB2/NFE2L2/NFKB1/NFKBIA/NR1D1/OAS1/OSMR/PDE2A/PDE12/PLP2/PRLR/PTGIS/PTPN6/PTPRT/RIPK1/SHMT1/SIRPA/SLC12A2/SLC26A6/STAT5A/STAT6/TANK/TCF7/TLR4/TNFRSF1A/TRADD/XBP…	71
2309	WT_3D_vs_WT_2D_DN	GO:Positive Regulation Of miRNA Transcription	GO:Positive Regulation Of miRNA Transcription	16/2010	43/16866	1.75052177142593e-05	0.000405368	0.000311931	APLN/ATOH8/ETS1/FOSL1/GATA2/GNL3/KLF4/KLF5/MYC/NR3C1/PDGFB/SPI1/STAT3/TGFB1/TGFB2/TP53	16
955	APP_3D_vs_WT_3D_UP	GO:Regulation Of Intracellular Signal Transduction	GO:Regulation Of Intracellular Signal Transduction	70/2373	297/16866	6.72518798424136e-06	0.000367153	0.000312589	AKAP5/AKAP12/ARAP1/ARHGAP8/ARHGAP20/ARHGAP26/ARHGAP28/ARHGAP31/ARHGAP35/ARHGAP44/ARHGEF3/ARHGEF9/ARHGEF12/ARHGEF17/BCL3/CHN1/CYLD/DIPK2A/DLG1/DYRK2/EGFR/FAM13B/FGD5/GDF5/GNAI1/GPR143/HSPB1/KALRN/LRRK2/LYN/MAP2K6/MAPT/MOB3B/NFKBIA/NGEF/NLGN1/NUAK1/OBSCN/PAK3/PAK6/PDE2A/PEX5L/PIP5K1B/PJA2/PLEKHG3/PPP1R16B/PREX2/RAPGEF3/RASD2/RCAN3/RFFL/RHOU/RIT2/RRAGB/SEZ6/SEZ6L/SEZ6L2/SGK1/SLA/SPRED1/SQSTM1/SWAP70…	70
608	APP_2D_vs_WT_2D_DN	Reactome:Assembly And Cell Surface Presentation Of NMDA Receptors	Reactome:Assembly And Cell Surface Presentation Of NMDA Receptors	1908-12-01	25/16866	5.35933331459278e-06	0.000346157	0.000316394	ACTN2/CAMK2A/CASK/GPRIN1/GRIN2B/GRIN2D/LLGL1/LRRC7/MPP2/MPP3/NBEA/NEFL	12
956	APP_3D_vs_WT_3D_UP	GO:Monoatomic Cation Transmembrane Transport	GO:Monoatomic Cation Transmembrane Transport	67/2373	281/16866	6.97702219896845e-06	0.000377949	0.00032178	ATP1A1/ATP1B1/ATP6V1A/ATP6V1B2/ATP6V1E1/ATP6V0B/ATP6V0D1/ATP6V0E2/CACNA1C/CACNA1D/CACNA1G/CACNA1S/CNGB1/GRIN1/GRIN2B/HCN1/HCN2/KCNA1/KCNA3/KCNA5/KCNA6/KCNB1/KCNC1/KCNC2/KCNC3/KCND2/KCNF1/KCNG1/KCNH2/KCNH4/KCNH7/KCNJ2/KCNK1/KCNK9/KCNK12/KCNQ3/KCNQ4/KCNQ5/KCNV1/NALCN/P2RX7/RYR3/SCN2A/SCN2B/SCN3B/SCN5A/SCN9A/SLC4A4/SLC6A7/SLC6A11/SLC6A17/SLC8A1/SLC8A3/SLC9A5/SLC9A7/SLC12A1/SLC12A7/SLC24A2/SLC24A3/SL…	67
957	APP_3D_vs_WT_3D_UP	GO:Neuron Projection Morphogenesis	GO:Neuron Projection Morphogenesis	41/2373	146/16866	7.15605959874868e-06	0.000383915	0.000326859	ADGRB1/ALCAM/APBB1/ARHGAP35/BTBD3/CNTNAP2/CTNNA2/DCLK1/DLG4/DRD2/DSCAML1/DTNBP1/GAS7/ISL1/LRRK2/MAP1A/MAP1B/MEF2A/MYO16/NCKAP1/NCKAP1L/NEFH/NLGN1/NRN1/NTNG2/NYAP1/NYAP2/PACSIN1/PAK3/PLPPR4/RAB3A/S100A6/SGK1/SHANK3/SHTN1/SLITRK4/SLITRK6/SPAG6/SPTBN4/TRIO/TUNAR	41
958	APP_3D_vs_WT_3D_UP	KEGG:Wnt signaling pathway	KEGG:Wnt signaling pathway	45/2373	166/16866	7.26044705770302e-06	0.000383915	0.000326859	BAMBI/CACYBP/CAMK2A/CAMK2B/CAMK2D/CCND3/CTNNBIP1/DKK1/FBXW11/FZD1/FZD4/FZD6/FZD8/LGR6/MAPK9/MYC/NFATC1/PLCB2/PLCB3/PLCB4/PPP3CA/PPP3CC/PPP3R1/PRKACA/PRKACB/PRKCA/PRKCB/PRKCG/RSPO1/RSPO4/RUVBL1/SERPINF1/SFRP1/TBL1X/TCF7/TLE2/TLE4/TLE6/VANGL1/WIF1/WNT4/WNT5B/WNT9A/WNT10B/WNT11	45
959	APP_3D_vs_WT_3D_UP	Reactome:DAG And IP3 Signaling	Reactome:DAG And IP3 Signaling	17/2373	39/16866	7.26127375960395e-06	0.000383915	0.000326859	ADCY4/ADCY5/ADCY8/CALM1/CAMK2A/CAMK2B/CAMK2D/CAMK4/CAMKK1/CAMKK2/GRK2/ITPR2/PDE1C/PRKACB/PRKAR2A/PRKCA/PRKCG	17
960	APP_3D_vs_WT_3D_UP	GO:Inorganic Anion Transmembrane Transport	GO:Inorganic Anion Transmembrane Transport	23/2373	63/16866	7.30691008341822e-06	0.000383915	0.000326859	ANO4/APOL1/GABRA1/GABRA2/GABRA3/GABRA4/GABRA5/GABRB1/GABRB2/GABRB3/GABRE/GABRG1/GABRG2/SLC1A1/SLC5A5/SLC5A6/SLC12A1/SLC12A5/SLC12A7/SLC20A1/SLC26A2/SLC37A1/XPR1	23
2310	WT_3D_vs_WT_2D_DN	KEGG:Legionellosis	KEGG:Legionellosis	19/2010	57/16866	1.84305171681425e-05	0.000425344	0.000327302	BNIP3/C3/CASP1/CASP7/CASP8/CD14/CXCL1/CXCL2/HSPA1A/HSPA1B/HSPA2/HSPA6/HSPA8/IL6/ITGAM/ITGB2/NFKB2/TLR2/TLR4	19
94	APP_2D_vs_WT_2D_UP	Reactome:Smooth Muscle Contraction	Reactome:Smooth Muscle Contraction	18/2305	43/16866	5.17866894492983e-06	0.000389722	0.000331597	ACTA2/ACTG2/ALDH2/ANXA1/ANXA2/CACNA1G/CALD1/ITGB5/LMOD1/MYL9/MYL12A/MYL12B/PDE5A/SORBS1/SORBS3/TPM1/TPM2/VCL	18
2311	WT_3D_vs_WT_2D_DN	GO:Regulation Of Cellular Response To Growth Factor Stimulus	GO:Regulation Of Cellular Response To Growth Factor Stimulus	2010-10-01	19/16866	1.88183220186348e-05	0.000432821	0.000333056	FST/FSTL1/FSTL3/ITGA3/OTX2/PCSK6/SFRP4/SULF1/TMEM204/TWSG1	10
95	APP_2D_vs_WT_2D_UP	IPA:Pulmonary Healing Signaling Pathway	IPA:Pulmonary Healing Signaling Pathway	19/2305	47/16866	5.29209619142877e-06	0.000394066	0.000335293	BMP4/BMPR1A/CCNB1/CDH1/CXCL12/DLK1/EGFR/ETV5/FGF7/FOXM1/HIF1A/KDR/MMP2/MMP14/MYC/NFATC1/NFKBIA/TLR4/VEGFA	19
961	APP_3D_vs_WT_3D_UP	GO:Regulation Of Vesicle Fusion	GO:Regulation Of Vesicle Fusion	2373-07-01	8/16866	7.60121688834736e-06	0.000396398	0.000337487	ANXA1/ANXA2/CPLANE2/DOC2B/RAB3A/SPHK1/STXBP1	7
1723	WT_3D_vs_WT_2D_UP	Reactome:DAG And IP3 Signaling	Reactome:DAG And IP3 Signaling	15/1884	39/16866	9.15453068135179e-06	0.000381707	0.000338249	ADCY1/ADCY5/CALM1/CAMK2B/CAMK4/CAMKK2/CREB1/NBEA/PDE1A/PDE1B/PRKACB/PRKAR1B/PRKAR2B/PRKCE/PRKX	15
2312	WT_3D_vs_WT_2D_DN	GO:Regulation Of T Cell Proliferation	GO:Regulation Of T Cell Proliferation	23/2010	77/16866	1.96307956033967e-05	0.000448468	0.000345096	ANXA1/CCDC88B/CD86/CD274/CEBPB/GPNMB/HLA-DPA1/HLA-DRB1/IL6/IL6ST/LGALS3/LILRB1/LILRB2/NCKAP1L/PDCD1LG2/PNP/PTPRC/SDC4/SPN/TFRC/TNFRSF1B/TNFRSF21/TNFSF18	23
2313	WT_3D_vs_WT_2D_DN	KEGG:Leishmaniasis	KEGG:Leishmaniasis	23/2010	77/16866	1.96307956033967e-05	0.000448468	0.000345096	C3/CYBB/FCGR2C/FCGR3A/HLA-DPA1/HLA-DRA/HLA-DRB1/IFNGR2/IRAK1/ITGA4/ITGAM/ITGB1/ITGB2/NCF2/NCF4/PTPN6/STAT1/TAB2/TGFB1/TGFB2/TGFB3/TLR2/TLR4	23
1724	WT_3D_vs_WT_2D_UP	GO:Protein Modification Process	GO:Protein Modification Process	117/1884	711/16866	9.40591721003423e-06	0.000389556	0.000345205	ACVR1B/ACVR2A/ACVR2B/ADM2/AKT3/AURKA/BIRC5/BIRC6/BRAF/BRSK1/BRSK2/BTRC/CAMK2B/CAMK4/CAMKK2/CCNA2/CDCA8/CDK5/CDK18/CDK19/CDKL5/CHRM3/CREB1/DAPK1/DUSP16/DUSP26/DYRK1A/EIF2AK3/EPHA3/EPHA4/EPHA5/EPHA7/EPHA8/EPHA10/EPHB1/EPHB2/EPHB6/FBXO11/FER/FNIP2/FUT9/GAD1/GCNT2/GRK3/GSK3B/HIPK2/ILF3/INSR/LIPE/LMTK3/MAP3K9/MAP3K21/MAPK8/MAPK9/MAPK10/MARK1/MARK2/MARK4/MAST1/MEAF6/MGAT4A/MMP15/MTMR4/MTMR7/NEK2/NTRK1/…	117
1433	APP_3D_vs_WT_3D_DN	GO:Renal System Development	GO:Renal System Development	20/1956	58/16866	4.10278181419798e-06	0.000371302	0.000345917	C1GALT1/CENPF/CEP290/GATA3/GLI2/GREB1L/HAS2/HELLS/IFT27/LHX1/LRP4/NPHP3/PAX2/PCSK5/PCSK9/SALL1/SIX2/TFAP2A/TFAP2B/TGFBR1	20
2314	WT_3D_vs_WT_2D_DN	GO:Extrinsic Apoptotic Signaling Pathway	GO:Extrinsic Apoptotic Signaling Pathway	21/2010	67/16866	1.98728757165889e-05	0.000452179	0.000347952	BAG3/BAK1/BAX/CASP8/CIB1/ERBB3/FAS/IL6R/INHBA/ITGAV/NGF/SORT1/TGFB1/TGFB2/TLR3/TNFRSF1A/TNFRSF1B/TNFRSF10A/TNFRSF10B/TNFSF12/TRADD	21
2315	WT_3D_vs_WT_2D_DN	GO:Negative Regulation Of Cell Adhesion	GO:Negative Regulation Of Cell Adhesion	22/2010	72/16866	1.99265375973727e-05	0.000452179	0.000347952	ADAMDEC1/CD164/CDH1/CYP1B1/DACT2/ERBB3/FBLN1/FZD4/GTPBP4/LPXN/MDK/MUC1/PLXNB3/PLXND1/PODXL/PTPRC/RHOA/SERPINE1/SNAI2/SPN/TGFB1/TGFBI	22
2316	WT_3D_vs_WT_2D_DN	GO:Negative Regulation Of Lymphocyte Proliferation	GO:Negative Regulation Of Lymphocyte Proliferation	15/2010	39/16866	2.01425994589667e-05	0.000455558	0.000350552	CD86/CD274/CD300A/CEBPB/FCGR2B/GPNMB/HLA-DRB1/LILRB1/LILRB2/LST1/PDCD1LG2/SDC4/SPN/TNFRSF21/TYROBP	15
2317	WT_3D_vs_WT_2D_DN	IPA:Role of Tissue Factor in Cancer	IPA:Role of Tissue Factor in Cancer	17/2010	48/16866	2.05055808944594e-05	0.000462227	0.000355683	CCN1/CCN2/CSF1/CXCL1/F2RL1/F3/GNA14/HBEGF/ITGAV/ITGB1/ITGB3/MMP1/P4HB/PLAUR/TP53/VEGFA/VEGFC	17
962	APP_3D_vs_WT_3D_UP	Reactome:Assembly And Cell Surface Presentation Of NMDA Receptors	Reactome:Assembly And Cell Surface Presentation Of NMDA Receptors	13/2373	25/16866	8.10470697590415e-06	0.000417946	0.000355833	ACTN2/APBA1/CAMK2A/CAMK2B/CAMK2D/CASK/DLG1/GPRIN1/GRIN2B/KIF17/LRRC7/MPP2/NEFL	13
963	APP_3D_vs_WT_3D_UP	Reactome:Signaling By NTRKs	Reactome:Signaling By NTRKs	38/2373	132/16866	8.13404313238836e-06	0.000417946	0.000355833	ARC/CDK5R1/CDK5R2/CLTC/DUSP4/DUSP6/DUSP7/EGR1/EGR2/EGR3/F3/FOSB/FRS3/GDNF/GRIN2B/HRAS/ID1/ID3/IRS1/MAP2K1/MAPKAPK2/MEF2A/MEF2C/MEF2D/NAB1/PIK3CB/PTPRU/RALA/RIT2/RPS6KA2/RRAD/SGK1/SH3GL2/SH3GL3/SHC3/TRIB1/VGF/YWHAB	38
2318	WT_3D_vs_WT_2D_DN	Reactome:Glycosaminoglycan Metabolism	Reactome:Glycosaminoglycan Metabolism	31/2010	120/16866	2.06508416732963e-05	0.00046396	0.000357017	B4GALT1/BGN/CD44/CEMIP/CHPF/CHST2/CHST6/CHST14/CHST15/CSPG4/DCN/DSE/DSEL/FMOD/GLB1/GNS/GPC6/HAS2/HEXB/HS3ST3A1/HS3ST4/HSPG2/LUM/NAGLU/OGN/PAPSS2/SDC1/SDC2/SDC4/SLC26A2/SLC35D2	31
1725	WT_3D_vs_WT_2D_UP	GO:Response To Calcium Ion	GO:Response To Calcium Ion	28/1884	106/16866	9.90578583827147e-06	0.000407524	0.000361127	ADCY1/ADGRV1/BRAF/CACNA1A/CALM1/CALM3/CPNE4/CPNE6/CPNE7/DMTN/HOMER1/KCNMA1/MEF2C/NEUROD2/NLGN1/RYR2/SCN5A/SLC25A12/SYT1/SYT2/SYT3/SYT4/SYT5/SYT6/SYT9/SYT13/TRPC3/TRPV6	28
1726	WT_3D_vs_WT_2D_UP	GO:Cellular Response To Metal Ion	GO:Cellular Response To Metal Ion	33/1884	135/16866	1.01456321334768e-05	0.000414627	0.000367421	ADCY1/ADGRV1/ANK3/AOC1/ATP13A2/BRAF/CACNA1A/CACNA1H/CDKN1B/CPNE4/CPNE6/CPNE7/DLG2/DLG4/DMTN/FOS/GLRA2/MAPK8/MAPK9/MEF2C/NEUROD2/NLGN1/SCN5A/SYT1/SYT2/SYT3/SYT4/SYT5/SYT6/SYT9/SYT13/TFAP2A/TFR2	33
609	APP_2D_vs_WT_2D_DN	GO:Regulation Of Neurotransmitter Receptor Activity	GO:Regulation Of Neurotransmitter Receptor Activity	16/1908	42/16866	6.30443394066718e-06	0.000402958	0.000368312	CACNG2/CACNG3/CACNG7/CRHBP/DAPK1/DLGAP3/DLGAP4/MAPK8IP2/NETO1/NLGN1/NPTX2/NPTXR/OPRM1/SHANK1/SHISA6/SHISA7	16
2319	WT_3D_vs_WT_2D_DN	Reactome:RAC3 GTPase Cycle	Reactome:RAC3 GTPase Cycle	26/2010	93/16866	2.13810970581863e-05	0.000478781	0.000368422	AMIGO2/ARHGAP42/ARHGDIB/CAV1/CDC42EP1/CYBB/DIAPH3/EPHA2/ERBIN/ESYT1/FERMT2/IL32/ITGB1/LMAN1/NCF2/NCF4/NCKAP1L/NOXA1/SLC1A5/SWAP70/SYDE1/TFRC/VAMP3/VANGL1/VRK2/WASF2	26
964	APP_3D_vs_WT_3D_UP	GO:Axon Development	GO:Axon Development	31/2373	99/16866	8.50076667098439e-06	0.000433601	0.000369161	APBB1/ARHGAP35/CDK5R1/CRTAC1/CTNNA2/DRD2/DSCAML1/FOLR1/GAP43/GRM7/ISL1/MAP1A/MAP1B/MAPT/NEFH/NEUROD1/NEUROD2/NEUROG1/NEUROG2/NMNAT2/NTNG2/OLIG1/OLIG2/PAK3/PLPPR4/RAB3A/S100A6/SHTN1/SLITRK4/SLITRK6/SPTBN4	31
96	APP_2D_vs_WT_2D_UP	GO:Positive Regulation Of MAPK Cascade	GO:Positive Regulation Of MAPK Cascade	71/2305	310/16866	6.00954311822664e-06	0.000440428	0.000374741	ADRA1D/ALOX15/APOE/AVPI1/BCAR3/BMP2/BMP4/C5AR1/CCL2/CCL22/CCR7/CD40/CD44/CD74/CD81/CHI3L1/CIB1/CSF1R/DDR2/DOK5/DRD4/DSTYK/EDN1/EGFR/ERP29/FGF2/FGF18/FGF19/FLT1/GAREM1/GDF15/GHR/GPNMB/GPR37/GPR37L1/GPR183/HLA-DRB1/HTR2C/ICAM1/IGFBP6/IL1B/IL11/IL34/IQGAP1/IRAK1/KDR/LAPTM5/LGALS9/MAP2K1/MARCO/MEF2C/MYDGF/NOTCH2/NTF3/OSM/PDGFB/PDGFRA/PDGFRB/PIK3R5/RAMP3/RASGRP1/ROR2/SHC1/SOD1/SPRY2/TEK/TGFB1/TLR4/TPD…	71
97	APP_2D_vs_WT_2D_UP	MSigDB:UV Response Dn	MSigDB:UV Response Dn	40/2305	144/16866	6.03923684906881e-06	0.000440428	0.000374741	ADD3/ANXA2/ANXA4/ATP2B1/BCKDHB/BMPR1A/CDON/COL1A1/COL11A1/DAB2/DLG1/DUSP1/EFEMP1/FHL2/GCNT1/GJA1/ID1/IRS1/LAMC1/LTBP1/MYC/NEK7/NFKB1/NOTCH2/NR1D2/NR3C1/PDGFRB/PDLIM5/PMP22/PPARG/RBPMS/RUNX1/RXRA/SDC2/SERPINE1/SLC7A1/SMAD3/SMAD7/SYNJ2/TJP1	40
1434	APP_3D_vs_WT_3D_DN	GO:Negative Regulation Of Mitotic Metaphase/Anaphase Transition	GO:Negative Regulation Of Mitotic Metaphase/Anaphase Transition	13/1956	28/16866	4.57394637784212e-06	0.000402755	0.00037522	BUB1B/BUB3/CDC20/CENPF/KNTC1/MAD2L1/NDC80/NUF2/PLK1/SPC24/TTK/ZWILCH/ZWINT	13
1435	APP_3D_vs_WT_3D_DN	GO:Regulation Of Chromosome Segregation	GO:Regulation Of Chromosome Segregation	13/1956	28/16866	4.57394637784212e-06	0.000402755	0.00037522	CDC6/CDCA2/CSNK2A2/KIF2C/MKI67/NCAPD2/NCAPG/NCAPG2/NCAPH/NUMA1/RAD18/RMI2/SMC4	13
965	APP_3D_vs_WT_3D_UP	GO:Membrane Depolarization During Action Potential	GO:Membrane Depolarization During Action Potential	2373-09-01	13/16866	8.89945759906331e-06	0.000450648	0.000383675	CACNA1C/CACNA1D/HCN2/KCNH2/KCNJ2/SCN2B/SCN3B/SCN5A/SLC8A1	9
1727	WT_3D_vs_WT_2D_UP	Reactome:Ca-dependent Events	Reactome:Ca-dependent Events	14/1884	35/16866	1.06646815824903e-05	0.000432972	0.000383677	ADCY1/ADCY5/CALM1/CAMK2B/CAMK4/CAMKK2/CREB1/NBEA/PDE1A/PDE1B/PRKACB/PRKAR1B/PRKAR2B/PRKX	14
966	APP_3D_vs_WT_3D_UP	GO:Positive Regulation Of Cell Differentiation	GO:Positive Regulation Of Cell Differentiation	67/2373	283/16866	8.96954433142036e-06	0.000450929	0.000383914	ACVR1/ADRA2C/AGT/BAMBI/BCL9L/BMP2/BMP4/BMP6/BRINP2/CEBPB/COL1A1/CREBL2/CTNNBIP1/DAB2/DDR2/DLX1/DLX2/DPF1/DPF3/FBN2/FRZB/GDF5/GDNF/GDPD5/GJA1/HGF/IL6R/IL6ST/ISL1/KCTD11/KITLG/LAMB1/LAMC1/LCP1/LMO3/MAPK9/MDK/MEF2C/MMD/NEUROD1/NEUROD2/NEUROG1/NID1/NPNT/OLFM1/PCP4/PPP1R13L/PPP3CA/PRKD1/RARRES2/RBM24/RIPOR2/RUNX2/SFRP1/SMARCD3/SOX6/SP7/TCF4/TGFB3/TGFBR2/TMEM64/TMEM100/WNT4/WWTR1/XBP1/ZHX3/ZNF703	67
1436	APP_3D_vs_WT_3D_DN	Reactome:Signal Transduction	Reactome:Signal Transduction	353/1956	2465/16866	4.78111026384597e-06	0.000415383	0.000386985	AAAS/ABCA1/ABCG1/ACKR1/ACKR3/ACVR2A/ACVR2B/ADCY1/ADCY6/ADCY7/ADCYAP1/ADCYAP1R1/ADORA2B/ADRA1A/ADRA1B/AGO1/AKAP13/AMH/ANGPT1/ANLN/ANOS1/APH1B/ARAF/ARAP3/ARHGAP4/ARHGAP5/ARHGAP11A/ARHGAP21/ARHGAP27/ARHGAP29/ARHGAP32/ARHGAP33/ARHGEF1/ARHGEF4/ASCL1/ATP6V0D2/AURKB/AVPR2/AXIN2/BCL2/BCL9/BIRC5/BMPR1B/BOC/BUB1B/BUB3/CASP9/CBX2/CCNC/CCND1/CDC14A/CDC20/CDC25C/CDC42EP4/CDCA8/CDH5/CDK2/CDK9/CENPE/CENPF/CENPH…	353
967	APP_3D_vs_WT_3D_UP	Reactome:Transport Of Inorganic Cations/Anions And Amino Acids/Oligopeptides	Reactome:Transport Of Inorganic Cations/Anions And Amino Acids/Oligopeptides	32/2373	104/16866	9.21147774754085e-06	0.000459784	0.000391453	CALM1/SLC1A1/SLC1A2/SLC1A5/SLC1A6/SLC3A2/SLC4A4/SLC4A10/SLC5A5/SLC7A1/SLC7A5/SLC7A8/SLC7A11/SLC8A1/SLC8A3/SLC9A5/SLC9A7/SLC12A1/SLC12A5/SLC12A7/SLC17A6/SLC17A7/SLC20A1/SLC24A3/SLC24A4/SLC25A22/SLC26A2/SLC26A7/SLC26A11/SLC32A1/SLC38A1/SRI	32
610	APP_2D_vs_WT_2D_DN	GO:Potassium Ion Transmembrane Transport	GO:Potassium Ion Transmembrane Transport	34/1908	137/16866	6.92896723661867e-06	0.000438311	0.000400624	ABCC8/ABCC9/ATP1A3/ATP1B2/HCN2/HCN3/HCN4/KCNA2/KCNA3/KCNA4/KCNA6/KCNB1/KCNB2/KCNC1/KCNC4/KCND3/KCNG1/KCNG2/KCNH2/KCNH3/KCNH8/KCNJ3/KCNJ9/KCNJ11/KCNK3/KCNK10/KCNN1/KCNN2/KCNN3/KCNQ2/NALCN/SLC9A6/SLC12A5/SLC12A6	34
968	APP_3D_vs_WT_3D_UP	Reactome:Laminin Interactions	Reactome:Laminin Interactions	2373-12-01	22/16866	9.56906283032635e-06	0.000472203	0.000402026	COL18A1/ITGA2/ITGA3/ITGA6/ITGA7/LAMA5/LAMB1/LAMB3/LAMC1/LAMC2/NID1/NID2	12
969	APP_3D_vs_WT_3D_UP	GO:Cellular Response To Oxygen-Containing Compound	GO:Cellular Response To Oxygen-Containing Compound	89/2373	406/16866	9.59541849675892e-06	0.000472203	0.000402026	ABCB4/ABL2/ADCY8/AGAP3/ALOX15/AOC1/AQP1/CAMK2D/CAMKK2/CCL2/CD86/CD274/CDH1/CIB2/CPNE2/CPNE3/CPNE4/CPNE5/CPNE6/CPNE7/CPNE8/CPNE9/CXCL8/DLG2/DLG4/EGFR/EGR1/FOLR1/FZD4/GBP3/GIT1/GNB1/GUCY1B1/HCN1/HCN2/IGFBP5/IRS1/KCNC2/LCP1/LGMN/LYN/MAPK9/MAPT/MEF2A/MEF2C/MMP9/MPV17L/MT3/NEURL1/NEUROD2/NLGN1/NR1D1/NRIP1/P2RX7/PDE2A/PDGFB/PDGFRA/PDXP/PPM1E/PRKD1/RAPGEF3/RASGRP2/RET/RORB/RRAGB/RYR1/RYR3/SCN5A/SERPINE1…	89
2320	WT_3D_vs_WT_2D_DN	GO:Circulatory System Development	GO:Circulatory System Development	33/2010	132/16866	2.35993678805834e-05	0.000526716	0.000405308	ALPK3/BVES/CASP8/CDKN1A/COL3A1/ECE1/ERBB3/FBN1/FN1/FOXC1/FOXC2/FOXL1/GJA1/HEG1/HSPG2/MICAL2/MTHFD1/PDGFB/PDLIM1/PDLIM2/PDLIM4/PDLIM5/PDLIM7/POPDC3/SHH/SLC2A10/SLC2A12/SRI/STRA6/TAB2/TGFB1/TGFB2/TGFBR2	33
2321	WT_3D_vs_WT_2D_DN	GO:Regulation Of Epithelial To Mesenchymal Transition	GO:Regulation Of Epithelial To Mesenchymal Transition	24/2010	83/16866	2.38146007574777e-05	0.000529777	0.000407663	AGT/BAMBI/COL1A1/DAB2/EFNA1/FERMT2/FOXC1/GLIPR2/GREM1/IL6/LOXL2/MDK/PHLDB2/SMAD7/SNAI1/TGFB1/TGFB1I1/TGFB2/TGFB3/TGFBR2/TWIST1/VASN/WWTR1/ZNF703	24
2322	WT_3D_vs_WT_2D_DN	GO:Regulation Of Basement Membrane Organization	GO:Regulation Of Basement Membrane Organization	2010-05-01	5/16866	2.39339866133971e-05	0.000530693	0.000408368	LAMA2/LAMB1/LAMB2/LAMC1/NID1	5
1437	APP_3D_vs_WT_3D_DN	Reactome:Mitotic Spindle Checkpoint	Reactome:Mitotic Spindle Checkpoint	30/1956	110/16866	5.11371834148297e-06	0.000438434	0.00040846	AURKB/BIRC5/BUB1B/BUB3/CDC20/CDCA8/CENPE/CENPF/CENPH/CENPI/CENPL/CENPU/CLIP1/INCENP/KIF2C/KNL1/KNTC1/MAD2L1/NDC80/NDE1/NUF2/NUP107/PLK1/RCC2/RPS27/SKA2/SPC24/UBE2C/ZWILCH/ZWINT	30
2323	WT_3D_vs_WT_2D_DN	GO:Regulation Of Transmembrane Receptor Protein Serine/Threonine Kinase Signaling Pathway	GO:Regulation Of Transmembrane Receptor Protein Serine/Threonine Kinase Signaling Pathway	13/2010	31/16866	2.42015354158612e-05	0.000534878	0.000411588	ENG/FOLR1/FST/FSTL1/FSTL3/ITGA3/LATS2/PCSK6/SFRP4/SMAD7/TGFB1/TWSG1/ZNF703	13
2324	WT_3D_vs_WT_2D_DN	GO:Muscle Organ Development	GO:Muscle Organ Development	19/2010	58/16866	2.43718695288471e-05	0.000536893	0.000413139	BVES/CHODL/COL6A3/CTF1/DES/DMD/HBEGF/ITGA7/ITGA11/LAMA2/MKX/SGCD/SGCE/SRI/TAGLN/TEAD4/UTRN/VAMP5/ZBTB42	19
1728	WT_3D_vs_WT_2D_UP	GO:Positive Regulation Of Nervous System Development	GO:Positive Regulation Of Nervous System Development	17/1884	49/16866	1.18763462073044e-05	0.000469519	0.000416064	CUX2/EPHB1/EPHB2/GRID2/LRP2/LRRC4B/NLGN1/NLGN3/NRXN1/OPRM1/PTPRD/SLITRK1/SLITRK5/SLITRK6/SOX11/SPEN/WNT7A	17
1729	WT_3D_vs_WT_2D_UP	GO:Regulation Of Mitotic Metaphase/Anaphase Transition	GO:Regulation Of Mitotic Metaphase/Anaphase Transition	17/1884	49/16866	1.18763462073044e-05	0.000469519	0.000416064	ACTL6B/ARID1A/ARID1B/ARID2/BCL7A/CCNB1/CDC20/DPF1/DPF3/ESPL1/HECW2/PBRM1/PLK1/SMARCA4/SMARCB1/SMARCD1/UBE2C	17
1730	WT_3D_vs_WT_2D_UP	GO:Central Nervous System Neuron Differentiation	GO:Central Nervous System Neuron Differentiation	13/1884	31/16866	1.19453134456868e-05	0.000469519	0.000416064	CBLN1/CEND1/DRAXIN/FAIM2/GRID2/LHX1/MAP2/MAPT/MDGA1/NOVA2/NTRK2/TOX/ZC4H2	13
1731	WT_3D_vs_WT_2D_UP	IPA:Corticotropin Releasing Hormone Signaling	IPA:Corticotropin Releasing Hormone Signaling	13/1884	31/16866	1.19453134456868e-05	0.000469519	0.000416064	ATF2/BRAF/CAMK4/CNR1/CRH/FOS/GLI3/GNAO1/GNAQ/JUND/NOS1/NR4A1/TERF2IP	13
1732	WT_3D_vs_WT_2D_UP	Reactome:Regulation Of MECP2 Expression And Activity	Reactome:Regulation Of MECP2 Expression And Activity	13/1884	31/16866	1.19453134456868e-05	0.000469519	0.000416064	AGO4/CALM1/CAMK2B/CAMK4/CREB1/FOXG1/HDAC2/HIPK2/LBR/MECP2/TNRC6A/TNRC6B/TNRC6C	13
611	APP_2D_vs_WT_2D_DN	GO:Calcium-Dependent Cell-Cell Adhesion Via Plasma Membrane Cell Adhesion Molecules	GO:Calcium-Dependent Cell-Cell Adhesion Via Plasma Membrane Cell Adhesion Molecules	15/1908	38/16866	7.34474057844893e-06	0.000455226	0.000416085	CDH7/CDH8/CDH9/CDH11/CDH12/CDH18/CDH22/DCHS1/NLGN1/PCDHB5/PCDHB9/PCDHB10/PCDHB13/PCDHB14/PCDHGB4	15
612	APP_2D_vs_WT_2D_DN	GO:Positive Regulation Of Axonogenesis	GO:Positive Regulation Of Axonogenesis	15/1908	38/16866	7.34474057844893e-06	0.000455226	0.000416085	CHODL/L1CAM/MAP6/MAPT/NTRK2/PLXNA2/PLXNC1/POU4F2/ROBO1/ROBO2/SEMA7A/SLITRK1/TIAM1/TIAM2/ZFYVE27	15
1438	APP_3D_vs_WT_3D_DN	Reactome:Cell Cycle Checkpoints	Reactome:Cell Cycle Checkpoints	57/1956	271/16866	5.28625618365053e-06	0.000447341	0.000416758	AURKB/BARD1/BIRC5/BRCA1/BUB1B/BUB3/CCNA2/CCNB1/CCNB2/CDC6/CDC7/CDC20/CDC25C/CDCA8/CDK2/CENPE/CENPF/CENPH/CENPI/CENPL/CENPU/CLIP1/CLSPN/EXO1/GTSE1/H2AX/H2BC21/INCENP/KAT5/KIF2C/KNL1/KNTC1/MAD2L1/MCM5/MCM7/NDC80/NDE1/NUF2/NUP107/ORC6/PCBP4/PLK1/RCC2/RFC3/RFC4/RFC5/RHNO1/RMI2/RPS27/RPS27A/SKA2/SPC24/UBA52/UBE2C/ZNF385A/ZWILCH/ZWINT	57
2325	WT_3D_vs_WT_2D_DN	KEGG:Antigen processing and presentation	KEGG:Antigen processing and presentation	23/2010	78/16866	2.47328899907136e-05	0.000543083	0.000417902	B2M/CD4/CD74/CIITA/CTSL/CTSS/HLA-B/HLA-C/HLA-DPA1/HLA-DRA/HLA-DRB1/HLA-E/HSPA1A/HSPA1B/HSPA2/HSPA6/HSPA8/LGMN/PDIA3/PSME1/TAP1/TAP2/TAPBP	23
2326	WT_3D_vs_WT_2D_DN	IPA:Oncostatin M Signaling	IPA:Oncostatin M Signaling	2010-09-01	16/16866	2.4833857178039e-05	0.000543541	0.000418254	CHI3L1/EPAS1/IL6ST/MMP1/MT2A/OSMR/PLAU/SHC1/TIMP3	9
1733	WT_3D_vs_WT_2D_UP	KEGG:Retrograde endocannabinoid signaling	KEGG:Retrograde endocannabinoid signaling	35/1884	148/16866	1.2088303701498e-05	0.000472132	0.000418379	ABHD6/ADCY1/ADCY5/CACNA1A/CACNA1B/CACNA1D/CNR1/GABRA3/GABRB2/GABRB3/GABRG2/GABRG3/GNAO1/GNAQ/GNG2/GNG3/GNG4/GNG7/GNG11/GRIA1/GRIA2/GRIA4/GRM1/KCNJ5/KCNJ9/MAPK8/MAPK9/MAPK10/NDUFA5/PRKACB/PRKCB/RIMS1/SLC17A6/SLC17A7/SLC32A1	35
970	APP_3D_vs_WT_3D_UP	Reactome:Nervous System Development	Reactome:Nervous System Development	113/2373	545/16866	1.00564420682897e-05	0.000491429	0.000418395	ABL2/ABLIM1/ABLIM2/AGAP2/AKAP5/ALCAM/ARHGAP35/ARHGEF12/ARPC5/CACNA1C/CACNA1D/CACNA1G/CACNA1S/CDK5R1/CLTB/CLTC/CNTN1/COL4A1/COL9A2/COL9A3/CXCL12/DLG1/DOK5/DOK6/DPYSL5/DSCAM/DSCAML1/EFNA3/EFNA5/EFNB2/EFNB3/EGFR/EGR2/EIF4G1/EPHA2/EPHA6/EPHA8/GAP43/GDNF/GFRA2/GIT1/GPRIN1/GRB10/GRIN2B/HRAS/HSP90AA1/ISL1/ITGA2/KALRN/KCNQ3/LAMB1/LAMC1/LHX2/LHX9/LYN/MAP2K1/MMP2/MMP9/MYH9/MYH14/MYL12B/NAB1/NGEF/NRP1/NRP2/…	113
98	APP_2D_vs_WT_2D_UP	IPA:Pulmonary Fibrosis Idiopathic Signaling Pathway	IPA:Pulmonary Fibrosis Idiopathic Signaling Pathway	30/2305	96/16866	6.88122058110373e-06	0.000496712	0.00042263	ACTA2/ADAMTS1/AJUBA/AXL/BIRC5/CDH1/COL1A1/EDN1/EGFR/EGR1/EPHB4/FGF2/FGF18/FN1/HES1/IL1B/IL6ST/IL11/IL13RA1/MAP2K1/MAP2K4/MMP2/NOX4/PDGFRB/PMAIP1/SERPINE1/SMAD3/STAT6/WNT1/WNT3A	30
2327	WT_3D_vs_WT_2D_DN	KEGG:Basal cell carcinoma	KEGG:Basal cell carcinoma	20/2010	63/16866	2.52621681216764e-05	0.000551138	0.0004241	BAK1/BAX/BMP4/CDKN1A/DDB2/FZD1/FZD2/FZD4/FZD5/FZD6/FZD9/GADD45A/GADD45B/GADD45G/SHH/TCF7L2/TP53/WNT5A/WNT5B/WNT11	20
2328	WT_3D_vs_WT_2D_DN	GO:Cellular Response To Decreased Oxygen Levels	GO:Cellular Response To Decreased Oxygen Levels	22/2010	73/16866	2.53439944936156e-05	0.000551151	0.00042411	AQP1/BNIP3/CPEB2/EGLN3/EPAS1/FAM162A/FMN2/HILPDA/HMOX1/LMNA/MDM2/MYC/NKX3-1/OPRD1/P4HB/PGK1/PMAIP1/PTGIS/TGFB1/TP53/TWIST1/VEGFA	22
2329	WT_3D_vs_WT_2D_DN	GO:Skin Development	GO:Skin Development	21/2010	68/16866	2.55537208130755e-05	0.000553936	0.000426253	ADAM9/ANXA1/COL1A1/COL1A2/COL3A1/COL5A1/COL5A2/COL5A3/DACT2/DHCR24/DSP/EPHA2/EREG/ITGA3/ITGA6/ITGB4/PDGFA/SLC2A10/TXNIP/UGCG/WNT5A	21
1439	APP_3D_vs_WT_3D_DN	GO:Microtubule Cytoskeleton Organization Involved In Mitosis	GO:Microtubule Cytoskeleton Organization Involved In Mitosis	20/1956	59/16866	5.53484732596269e-06	0.000462373	0.000430762	AURKB/BIRC5/CCNB1/CDCA8/CENPE/CENPH/DLGAP5/ESPL1/INCENP/KIF4A/KIF11/NDC80/NUF2/PLK1/PLK2/RMDN1/STIL/TACC3/TTK/WDR62	20
971	APP_3D_vs_WT_3D_UP	GO:Regulation Of Protein Kinase C Signaling	GO:Regulation Of Protein Kinase C Signaling	2373-10-01	16/16866	1.05972598720098e-05	0.000510715	0.000434815	CD40/DGKD/DGKG/GPD1L/MYADM/SEZ6/SEZ6L/SEZ6L2/VEGFA/WNT11	10
972	APP_3D_vs_WT_3D_UP	Reactome:Rap1 Signaling	Reactome:Rap1 Signaling	2373-10-01	16/16866	1.05972598720098e-05	0.000510715	0.000434815	PRKACB/PRKCA/RAP1GAP/RAP1GAP2/RAPGEF3/RAPGEF4/RASGRP1/RASGRP2/SIPA1/YWHAB	10
973	APP_3D_vs_WT_3D_UP	KEGG:Growth hormone synthesis, secretion and action	KEGG:Growth hormone synthesis, secretion and action	35/2373	119/16866	1.09123806310821e-05	0.000522299	0.000444678	ADCY4/ADCY5/ADCY8/BCAR1/CACNA1C/CACNA1D/CACNA1S/CREB3L1/GHRH/GNAI1/GNAQ/GNAS/HRAS/IRS1/IRS4/ITPR2/JUNB/MAP2K1/MAP2K3/MAP2K4/MAP2K6/MAPK9/PIK3CB/PLCB2/PLCB3/PLCB4/PRKACA/PRKACB/PRKCA/PRKCB/PRKCG/SHC3/SSTR2/SSTR3/STAT5A	35
613	APP_2D_vs_WT_2D_DN	GO:Positive Regulation Of Excitatory Postsynaptic Potential	GO:Positive Regulation Of Excitatory Postsynaptic Potential	1908-11-01	22/16866	8.10100618311338e-06	0.000492156	0.00044984	CUX2/GRIN1/GRIN2B/GRIN2D/NETO1/NLGN1/NRXN1/RIMS1/SHANK1/STX1B/WNT7A	11
614	APP_2D_vs_WT_2D_DN	GO:Regulation Of Dopamine Secretion	GO:Regulation Of Dopamine Secretion	1908-11-01	22/16866	8.10100618311338e-06	0.000492156	0.00044984	CHRNB2/KCNA2/SYT1/SYT2/SYT3/SYT4/SYT5/SYT6/SYT7/SYT11/SYT13	11
615	APP_2D_vs_WT_2D_DN	GO:Regulation Of Neuronal Synaptic Plasticity	GO:Regulation Of Neuronal Synaptic Plasticity	14/1908	34/16866	8.27072502401399e-06	0.000497541	0.000454762	CAMK2A/EPHB2/GRIK2/GRIN1/GRIN2B/GRIN2D/NETO1/PPFIA3/RAB3A/SHISA6/SHISA7/SLC4A10/SLC8A2/SYP	14
616	APP_2D_vs_WT_2D_DN	MSigDB:UV Response Dn	MSigDB:UV Response Dn	35/1908	144/16866	8.39508454727692e-06	0.00049781	0.000455008	ACVR2A/ADGRL2/AKT3/AMPH/APBB2/ATP2B4/ATRN/CACNA1A/CDKN1B/CELF2/CITED2/COL3A1/DLC1/GRK5/HAS2/ICA1/IGF1R/ITGB3/KALRN/KCNMA1/KIT/MAGI2/PIK3R3/PLPP3/PRDM2/PRKAR2B/RGS4/RND3/SCAF8/SCHIP1/SCN8A/TFPI/VLDLR/WDR37/ZMIZ1	35
617	APP_2D_vs_WT_2D_DN	GO:Dendrite Self-Avoidance	GO:Dendrite Self-Avoidance	1908-08-01	12/16866	8.59972121305885e-06	0.00049781	0.000455008	CNTN4/CNTN6/DSCAM/DSCAML1/IGSF9/ROBO3/ROBO4/TNN	8
618	APP_2D_vs_WT_2D_DN	GO:Positive Regulation Of Regulated Secretory Pathway	GO:Positive Regulation Of Regulated Secretory Pathway	1908-08-01	12/16866	8.59972121305885e-06	0.00049781	0.000455008	KCNB1/NLGN1/RAB3A/RAB15/SCAMP5/SLC4A8/STX1A/SYT4	8
619	APP_2D_vs_WT_2D_DN	Reactome:Presynaptic Depolarization And Calcium Channel Opening	Reactome:Presynaptic Depolarization And Calcium Channel Opening	1908-08-01	12/16866	8.59972121305885e-06	0.00049781	0.000455008	CACNA1A/CACNA1B/CACNA1E/CACNA2D1/CACNA2D3/CACNB1/CACNB3/CACNG2	8
620	APP_2D_vs_WT_2D_DN	GO:Negative Regulation Of Axon Extension	GO:Negative Regulation Of Axon Extension	13/1908	30/16866	8.88732052354881e-06	0.000507293	0.000463676	MAP2/MT3/PTPRS/RTN4R/SEMA3A/SEMA3D/SEMA3E/SEMA4A/SEMA4C/SEMA5B/SEMA6C/SEMA7A/TRIM46	13
621	APP_2D_vs_WT_2D_DN	GO:Cell-Cell Adhesion Mediated By Cadherin	GO:Cell-Cell Adhesion Mediated By Cadherin	1908-12-01	26/16866	8.92888672545172e-06	0.000507293	0.000463676	CDH7/CDH8/CDH9/CDH11/CDH12/CDH18/CDH22/CTNND1/DCHS1/FER/MMP24/PCDHGB4	12
2330	WT_3D_vs_WT_2D_DN	GO:Positive Regulation Of miRNA Metabolic Process	GO:Positive Regulation Of miRNA Metabolic Process	17/2010	49/16866	2.79366786559785e-05	0.000603664	0.000464519	APLN/ATOH8/ETS1/FOSL1/GATA2/GNL3/KLF4/KLF5/MYC/NR3C1/PDGFB/SPI1/STAT3/TGFB1/TGFB2/TP53/ZC3H12A	17
974	APP_3D_vs_WT_3D_UP	Reactome:Hemostasis	Reactome:Hemostasis	118/2373	576/16866	1.15433438342894e-05	0.000548741	0.000467189	ABHD6/ACTN1/ACTN2/ADRA2A/ADRA2C/ANGPT4/ANXA2/ATP1B1/ATP2B1/BCAR1/CABLES1/CALM1/CAV1/CD9/CD47/CD74/CEACAM21/CYRIB/DGKB/DGKD/DGKE/DGKG/DGKI/DGKK/DGKZ/DOCK9/ECM1/EPCAM/F2RL2/F3/F7/F12/FN1/GNA14/GNAI1/GNAQ/GNAS/GNB1/GNB5/GNG4/GNG8/GUCY1B1/H3-3B/HABP4/HRAS/INPP5D/ISLR/ITGA2/ITGA3/ITGA6/ITGAM/ITGAX/ITPR2/KIF2A/KIF3A/KIF3B/KIF21B/KIF26A/KIFC2/LHFPL2/LRP8/LYN/MAFF/MAFG/MAFK/MGLL/MMRN1/NANOS1/OLA1/P2RX2/P…	118
1734	WT_3D_vs_WT_2D_UP	GO:Protein Localization To Membrane	GO:Protein Localization To Membrane	42/1884	192/16866	1.3706760804065e-05	0.000531977	0.000471411	ANK1/ANK3/ARL3/BRAF/C2CD5/CLASP2/DPP6/EFR3B/EHD3/FGF13/FRMPD1/JUP/KCNB1/KCNB2/LIN7A/LIN7B/LRP6/LRRC4/MYO5A/NLGN1/NRXN1/NRXN2/PACS1/PACS2/PTCH1/PTN/RAB3A/RAB3B/RAB3C/RAB3D/RAB8B/RABEP1/RAPGEF2/RAPGEF6/SCN3B/SPTBN4/STXBP1/TMEM88/TNF/TNIK/TTC7B/ZDHHC22	42
1735	WT_3D_vs_WT_2D_UP	GO:Cellular Response To Oxygen-Containing Compound	GO:Cellular Response To Oxygen-Containing Compound	74/1884	406/16866	1.38452061650969e-05	0.000533992	0.000473196	ADCY1/ADGRV1/AGAP3/AKAP6/AOC1/BRAF/CACNA1A/CACNA1H/CAMKK2/CDKN1B/CPEB3/CPEB4/CPNE4/CPNE6/CPNE7/CREB1/DAB2IP/DAPK1/DLG2/DLG4/DMTN/EGR1/EPHA3/FER/FOS/FZD10/GIT1/GLRA2/GNG2/GSK3B/HCN2/HCN3/HCN4/HMGB2/IL1A/IL1B/IP6K2/KCNC2/LAMTOR3/LCOR/MAPK8/MAPK9/MAPT/MEF2C/MPV17L/NEURL1/NEUROD2/NLGN1/P2RX3/PAX2/PDXP/PID1/PPM1E/PTPRK/RAPGEF2/RORA/RORB/SCN5A/SFRP1/SOX9/SSTR1/SSTR2/SYT1/SYT2/SYT3/SYT4/SYT5/SYT6/SYT9/S…	74
622	APP_2D_vs_WT_2D_DN	GO:Regulation Of Cell Differentiation	GO:Regulation Of Cell Differentiation	43/1908	193/16866	9.19831747630948e-06	0.000517806	0.000473285	ACTL6B/APC/APC2/ARID1A/BCL7A/BIN1/CASZ1/CD24/CDK5R1/CHD3/CLASP2/DLL1/DPF1/DPF3/EPHA3/FGFR2/GATA3/GSK3B/HES5/IGF2/INSM1/MEGF10/NELL1/NF1/NLGN1/NREP/PBRM1/POU4F2/RAF1/SINHCAF/SLC6A6/SMARCC1/SMARCC2/SMOC1/ST7/TFAP2A/TFAP2B/TGFBR1/TIAM1/TNR/YWHAG/YWHAH/ZNF268	43
1440	APP_3D_vs_WT_3D_DN	Reactome:Chondroitin Sulfate/Dermatan Sulfate Metabolism	Reactome:Chondroitin Sulfate/Dermatan Sulfate Metabolism	18/1956	50/16866	6.16501492390886e-06	0.000508497	0.000473733	AGRN/ARSB/B4GALT7/CHST3/CHST13/CHST14/CHST15/CSGALNACT1/CSPG5/GPC1/GPC2/GPC3/GPC4/GPC5/NCAN/SDC2/UST/XYLT1	18
2331	WT_3D_vs_WT_2D_DN	GO:Positive Regulation Of Wound Healing	GO:Positive Regulation Of Wound Healing	15/2010	40/16866	2.86956121678801e-05	0.000618094	0.000475623	ANXA1/CLDN1/CLDN4/CLEC7A/DUOX2/EMILIN1/EMILIN2/FERMT2/FOXC2/HBEGF/ITGB1/MYLK/SERPINE1/SMOC2/THBS1	15
2332	WT_3D_vs_WT_2D_DN	GO:Negative Regulation Of Homotypic Cell-Cell Adhesion	GO:Negative Regulation Of Homotypic Cell-Cell Adhesion	2010-07-01	10/16866	2.9223024031726e-05	0.000625483	0.000481309	C1QTNF1/CD9/CEACAM1/PRKCD/SERPINE2/SH2B3/ZNF703	7
2333	WT_3D_vs_WT_2D_DN	GO:Regulation Of Phagocytosis, Engulfment	GO:Regulation Of Phagocytosis, Engulfment	2010-07-01	10/16866	2.9223024031726e-05	0.000625483	0.000481309	ANO6/APLP2/C3/CD300A/F2RL1/NCKAP1L/RAB31	7
975	APP_3D_vs_WT_3D_UP	GO:Brain Development	GO:Brain Development	45/2373	169/16866	1.20008428587991e-05	0.000566634	0.000482424	AFF2/AMIGO2/APOD/ATXN1/CADM2/CDK5R1/CDK5R2/CNTN1/CNTN5/CNTNAP2/COL4A1/CTNNA2/DLX2/DSCAML1/EGR2/EML1/EMX1/EMX2/EOMES/FBXW11/FLNB/FOXG1/GIT1/GRIN1/GRIN2B/MEIS2/NFIB/NNAT/PITPNM1/PROX1/RELN/ROBO2/RTN1/SHANK3/SIX3/SLC6A17/SMARCA1/SOX6/SYNJ2/TBR1/TGFBR2/VAX1/ZFHX3/ZIC1/ZIC2	45
2334	WT_3D_vs_WT_2D_DN	GO:Negative Regulation Of Cell Activation	GO:Negative Regulation Of Cell Activation	2010-08-01	13/16866	2.9662631483788e-05	0.000626981	0.000482462	C1QTNF1/EMILIN1/GPER1/LDLR/PDGFA/PDGFB/PDGFRA/THBD	8
2335	WT_3D_vs_WT_2D_DN	GO:Positive Regulation Of Alpha-Beta T Cell Differentiation	GO:Positive Regulation Of Alpha-Beta T Cell Differentiation	2010-08-01	13/16866	2.9662631483788e-05	0.000626981	0.000482462	NCKAP1L/PNP/RUNX1/RUNX3/SHH/TGFBR2/TNFSF4/ZBTB7B	8
2336	WT_3D_vs_WT_2D_DN	GO:Positive Regulation Of Superoxide Anion Generation	GO:Positive Regulation Of Superoxide Anion Generation	2010-08-01	13/16866	2.9662631483788e-05	0.000626981	0.000482462	CLEC7A/F2RL1/ITGAM/ITGB2/PRKCD/SYK/TGFB1/TYROBP	8
2337	WT_3D_vs_WT_2D_DN	GO:Regulation Of Leukocyte Migration	GO:Regulation Of Leukocyte Migration	2010-08-01	13/16866	2.9662631483788e-05	0.000626981	0.000482462	ANXA1/BST1/HMOX1/NCKAP1L/RAC2/TNFRSF18/TNFSF18/VEGFA	8
976	APP_3D_vs_WT_3D_UP	GO:Cellular Response To Calcium Ion	GO:Cellular Response To Calcium Ion	24/2373	69/16866	1.21508852898175e-05	0.000568931	0.000484379	ADCY8/ALOX15/CAMK2D/CPNE2/CPNE3/CPNE4/CPNE5/CPNE6/CPNE7/CPNE8/CPNE9/LGMN/MEF2A/MEF2C/NEUROD2/NLGN1/RASGRP2/RYR1/RYR3/SCN5A/SYT4/SYT6/SYT7/SYT10	24
977	APP_3D_vs_WT_3D_UP	MSigDB:Inflammatory Response	MSigDB:Inflammatory Response	51/2373	200/16866	1.22127208726167e-05	0.000568931	0.000484379	ADM/ATP2B1/BST2/C5AR1/CCL2/CCL22/CCR7/CD40/CD55/CDKN1A/CHST2/CXCL8/CYBB/EBI3/F3/GCH1/GPR183/HBEGF/ICAM1/IL4R/IL7R/INHBA/IRAK2/KCNA3/KCNJ2/LAMP3/LYN/MYC/NAMPT/NFKBIA/OSMR/P2RX7/PIK3R5/PTAFR/PTGER4/PTPRE/PVR/RASGRP1/RGS16/SEMA4D/SERPINE1/SLC1A2/SLC4A4/SLC7A1/SPHK1/SRI/TACR1/TNFRSF1B/TNFSF9/TPBG/VIP	51
978	APP_3D_vs_WT_3D_UP	GO:Negative Regulation Of Protein Phosphorylation	GO:Negative Regulation Of Protein Phosphorylation	41/2373	149/16866	1.22937212417014e-05	0.000568931	0.000484379	CALM1/CAMK2N1/CAMK2N2/CAV1/CDKN1A/DKK1/DTNBP1/EIF4G1/EMILIN1/ERRFI1/FBLN1/GNAQ/GPD1L/HSPB1/LRRK2/LYN/MLXIPL/MYADM/NIBAN1/NOG/PIP5KL1/PMEPA1/PPM1E/PRKCZ/PRNP/PYDC1/SAMSN1/SEMA4D/SFRP1/SH3GL2/SIRPA/SLIT2/SMAD7/SNCA/SPRED1/SPRED2/TRIB1/TRIB3/WARS1/WWTR1/YWHAG	41
1736	WT_3D_vs_WT_2D_UP	GO:Regulation Of NMDA Receptor Activity	GO:Regulation Of NMDA Receptor Activity	9/1884	16/16866	1.45920335770935e-05	0.000555848	0.000492564	CRH/DAPK1/DLG4/EPHB2/MAPK8IP2/MEF2C/NLGN1/OPRM1/RELN	9
1737	WT_3D_vs_WT_2D_UP	Reactome:CRMPs In Sema3A Signaling	Reactome:CRMPs In Sema3A Signaling	9/1884	16/16866	1.45920335770935e-05	0.000555848	0.000492564	CDK5/CDK5R1/CRMP1/DPYSL3/DPYSL4/DPYSL5/GSK3B/PLXNA1/PLXNA4	9
2338	WT_3D_vs_WT_2D_DN	GO:Regulation Of Smooth Muscle Cell Proliferation	GO:Regulation Of Smooth Muscle Cell Proliferation	18/2010	54/16866	3.04214905670547e-05	0.000641024	0.000493268	APOE/BMP4/EDN1/ELN/EREG/HMOX1/IGFBP3/IGFBP5/IL6/IL6R/NR4A3/OGN/PDGFB/PDGFRB/STAT1/TCF7L2/TGFB1/THBS1	18
1738	WT_3D_vs_WT_2D_UP	GO:Regulation Of Intracellular Signal Transduction	GO:Regulation Of Intracellular Signal Transduction	58/1884	297/16866	1.48095586342282e-05	0.000560674	0.00049684	AKAP6/ARHGAP6/ARHGAP20/ARHGAP21/ARHGAP23/ARHGAP27/ARHGAP32/ARHGAP35/ARHGAP44/AURKA/BCR/CD24/CHN2/DAB2IP/DOCK3/FAM13B/FGD1/FGD3/FGD4/GMIP/GRM2/HIPK2/IL1B/KALRN/KAT6A/LBH/MAP2K6/MAPT/MCF2/MCF2L/NLGN1/NTRK1/NTRK2/NTRK3/OBSCN/PAK1/PAK3/PAK6/PHLPP1/PLEKHG1/PPP1R16B/PRDM11/PREX1/RASSF2/RIT2/RNF41/SEZ6/SEZ6L/SEZ6L2/SLA/SRGAP3/TAOK3/TBCK/TIAM1/TNF/TNIK/TRIO/VAV3	58
99	APP_2D_vs_WT_2D_UP	GO:Positive Regulation Of Macromolecule Metabolic Process	GO:Positive Regulation Of Macromolecule Metabolic Process	80/2305	364/16866	8.32836867929535e-06	0.0005951	0.000506344	ACTA2/ACTG2/AGR2/AGT/AKR1B1/ANXA2/BMP2/BMP4/BMP6/BMP7/BMPR1A/BVES/C1QTNF1/CD74/CDH3/CLDN3/CLDN5/CLDN19/CLU/CTSH/CXCL8/DKK1/DTNBP1/EGR1/ERP29/FGF2/FGF3/FGF7/FGF8/FGF17/FGF18/FGF19/FN1/FOXD1/GBA1/GJA1/GSN/HFE/HIF1A/IL1B/IL33/LAMP3/LAPTM5/LEF1/LGALS9/MAP2K1/MEF2C/MITF/MYC/NFE2L2/NFKBIA/NOG/NR1H2/NR1H3/OCLN/PDCL3/PDE2A/PDGFB/PPARG/RAB29/RAMP3/RIPK1/SCX/SLC2A10/SLC11A1/SMAD3/SMO/SPRY2/TESC/TGFB1/TLR4/…	80
2339	WT_3D_vs_WT_2D_DN	GO:Positive Regulation Of Lymphocyte Proliferation	GO:Positive Regulation Of Lymphocyte Proliferation	22/2010	74/16866	3.20489377191221e-05	0.000673226	0.000518047	ANXA1/BST1/CCDC88B/CD38/CD74/CD86/CD274/CD320/CLCF1/FCGR3A/FGF10/HLA-DPA1/HLA-E/IL6/IL6ST/LILRB2/NCKAP1L/PDCD1LG2/PNP/PTPRC/SASH3/TFRC	22
100	APP_2D_vs_WT_2D_UP	MSigDB:Cholesterol Homeostasis	MSigDB:Cholesterol Homeostasis	25/2305	74/16866	8.61629179601515e-06	0.000609516	0.00051861	ANXA5/ATF3/ATF5/CBS/CD9/CHKA/CLU/CPEB2/CXCL16/ECH1/GPX8/GUSB/HSD17B7/LGALS3/LGMN/NIBAN1/PCYT2/PDK3/PLAUR/PPARG/S100A11/SEMA3B/TM7SF2/TNFRSF12A/TRIB3	25
979	APP_3D_vs_WT_3D_UP	KEGG:Cortisol synthesis and secretion	KEGG:Cortisol synthesis and secretion	23/2373	65/16866	1.32948515913031e-05	0.000611213	0.000520377	ADCY4/ADCY5/ADCY8/AGT/CACNA1C/CACNA1D/CACNA1G/CACNA1I/CACNA1S/CREB3L1/CYP11A1/CYP21A2/GNAQ/GNAS/ITPR2/NCEH1/NR0B1/PLCB2/PLCB3/PLCB4/PRKACA/PRKACB/SCARB1	23
2340	WT_3D_vs_WT_2D_DN	GO:Positive Regulation Of Cysteine-Type Endopeptidase Activity	GO:Positive Regulation Of Cysteine-Type Endopeptidase Activity	20/2010	64/16866	3.26664284732006e-05	0.000681975	0.000524779	ASPH/BAK1/BCAP31/BCL10/CASP1/CASP8/CLEC7A/CTSD/GPER1/IFI16/LGMN/MALT1/MAP3K5/MYC/NKX3-1/NOD1/PERP/PMAIP1/SYK/UACA	20
2341	WT_3D_vs_WT_2D_DN	GO:Positive Regulation Of Interleukin-1 Production	GO:Positive Regulation Of Interleukin-1 Production	20/2010	64/16866	3.26664284732006e-05	0.000681975	0.000524779	CASP1/CASP8/CLEC7A/F2RL1/FZD5/GSDMD/HSPB1/IFI16/IL6/IL16/LCP1/MALT1/STAT3/TLR4/TLR6/TMED10/TMEM106A/TRIM16/TYROBP/WNT5A	20
2342	WT_3D_vs_WT_2D_DN	Reactome:Regulation Of Complement Cascade	Reactome:Regulation Of Complement Cascade	16/2010	45/16866	3.38140951801141e-05	0.000703769	0.00054155	C1QB/C1QC/C1R/C1S/C3/C3AR1/C4A/C4B/C5AR1/CD55/CD59/CFI/CLU/PROS1/SERPING1/TTF2	16
623	APP_2D_vs_WT_2D_DN	GO:Negative Regulation Of Transcription By RNA Polymerase II	GO:Negative Regulation Of Transcription By RNA Polymerase II	125/1908	763/16866	1.0763893318676e-05	0.00060043	0.000548804	ACVR2B/APBB2/ASCL1/BACH2/BCL11A/BIN1/CBX2/CBX4/CBX8/CHD3/CITED2/CPEB3/CUX2/DACH1/DACT1/DNMT3B/DUSP26/EDNRB/EFNA1/EPC1/EZH2/FGFR2/FNIP2/GATA3/GLI2/HCFC1/HDAC4/HDAC5/HES5/HIC2/HSF4/IGBP1/IGF2/INSM1/IRX1/IRX2/IRX3/KDM1A/KDM1B/KDM2B/KLF7/KLF10/KLF11/MACROH2A2/MAGED4/MAGEL2/MED1/MORC3/MYT1L/NDN/NFIL3/NOTCH1/NR1H4/NR1I3/NR2F1/NR2F2/OTP/PATZ1/PER2/PHF6/PHF14/POU4F1/POU4F2/POU6F1/PRDM2/PTCH1/RIPPLY2/SATB…	125
980	APP_3D_vs_WT_3D_UP	KEGG:Focal adhesion	KEGG:Focal adhesion	51/2373	201/16866	1.41625980856231e-05	0.000646767	0.000550648	ACTN1/ARHGAP35/BCAR1/BIRC3/CAV1/CCND3/COL1A1/COL4A1/COL4A6/COL9A2/COL9A3/EGFR/FLNB/FN1/HGF/HRAS/ITGA2/ITGA3/ITGA6/ITGA7/LAMA5/LAMB1/LAMB3/LAMC1/LAMC2/MAP2K1/MAPK9/MYL7/MYL12B/PAK3/PAK5/PAK6/PDGFA/PDGFB/PDGFC/PDGFRA/PIK3CB/PIP5K1B/PPP1CB/PPP1R12B/PRKCA/PRKCB/PRKCG/RASGRF1/RELN/SHC3/SPP1/TLN2/TNC/TNR/VEGFA	51
981	APP_3D_vs_WT_3D_UP	KEGG:Parathyroid hormone synthesis, secretion and action	KEGG:Parathyroid hormone synthesis, secretion and action	32/2373	106/16866	1.42533146322431e-05	0.000646767	0.000550648	ADCY4/ADCY5/ADCY8/CDKN1A/CREB3L1/EGFR/EGR1/GNAI1/GNAQ/GNAS/HBEGF/ITPR2/MAFB/MAP2K1/MEF2A/MEF2C/MEF2D/MMP16/MMP24/NR4A2/PDE4A/PLCB2/PLCB3/PLCB4/PLD1/PRKACA/PRKACB/PRKCA/PRKCB/PRKCG/RUNX2/RXRG	32
1739	WT_3D_vs_WT_2D_UP	KEGG:Ras signaling pathway	KEGG:Ras signaling pathway	48/1884	232/16866	1.67678573065517e-05	0.000630942	0.000559108	AFDN/AKT3/ANGPT2/CALM1/CALM3/EFNA2/EGF/EXOC2/FGF9/FGF19/FGFR2/FGFR3/GAB2/GNG2/GNG3/GNG4/GNG7/GNG11/GRIN1/GRIN2A/GRIN2B/INSR/KIT/KSR2/MAPK8/MAPK9/MAPK10/MRAS/NF1/NTRK1/NTRK2/PAK1/PAK3/PAK5/PAK6/PIK3R3/PLCE1/PRKACB/PRKCB/RAC3/RAPGEF5/RASA2/RASAL2/RASGRF1/SHC3/SHC4/SYNGAP1/TIAM1	48
101	APP_2D_vs_WT_2D_UP	KEGG:ECM-receptor interaction	KEGG:ECM-receptor interaction	28/2305	88/16866	9.40996529660565e-06	0.00065907	0.000560773	CD44/COL1A1/COL2A1/COL4A1/COL4A2/COL4A3/COL4A4/COL4A5/COL4A6/COL9A1/COL9A2/COL9A3/FN1/FRAS1/FREM2/HSPG2/ITGA2B/ITGA7/ITGA11/ITGB4/ITGB5/LAMA5/LAMB1/LAMB2/LAMB3/LAMC1/SPP1/SV2C	28
982	APP_3D_vs_WT_3D_UP	GO:Neuron Development	GO:Neuron Development	41/2373	150/16866	1.46494855054757e-05	0.000660456	0.000562301	ALK/APOE/ATP8A2/B4GALT5/B4GALT6/BICDL1/CDK5R1/CNTNAP2/DTNBP1/EPHA8/ETV1/FRY/GDNF/GPRIN1/GPRIN2/LAMB1/LGI1/LGI4/LYN/MAP1B/MAPT/MEF2C/NCDN/NLGN1/NPY/PRDM12/PRMT1/PTPRM/RAB11A/RASGRF1/ROBO2/RUNX1/SH3GL2/SRRM4/STMN2/STX3/TENM1/TENM3/UGCG/UNC5A/XBP1	41
624	APP_2D_vs_WT_2D_DN	KEGG:GABAergic synapse	KEGG:GABAergic synapse	25/1908	89/16866	1.14125400154417e-05	0.000630877	0.000576634	ABAT/ADCY2/ADCY5/ADCY7/CACNA1A/CACNA1B/GABBR1/GABBR2/GABRA3/GABRB2/GABRB3/GABRG2/GAD1/GAD2/GNAO1/GNG2/GNG3/GNG4/GPHN/PRKCG/SLC6A1/SLC6A11/SLC12A5/SLC32A1/SLC38A1	25
983	APP_3D_vs_WT_3D_UP	Reactome:G Alpha (Q) Signaling Events	Reactome:G Alpha (Q) Signaling Events	53/2373	212/16866	1.52378017273101e-05	0.000678748	0.000577876	ABHD6/ANXA1/CCKBR/DGKB/DGKD/DGKE/DGKG/DGKI/DGKK/DGKZ/EGFR/F2RL2/GNA14/GNAQ/GNB1/GNB5/GNG4/GNG8/GNRH1/GPNMB/GPR17/GPR143/GRK2/GRM5/HBEGF/HRAS/HTR2A/HTR2C/ITPR2/KALRN/KISS1/KISS1R/MGLL/NMBR/NMS/NMU/NTS/NTSR1/PLCB2/PLCB3/PLCB4/PRKCA/PROKR2/PTAFR/QRFPR/RASGRP1/RASGRP2/RGS16/RGS19/RPS6KA2/TACR1/TRH/TRIO	53
984	APP_3D_vs_WT_3D_UP	GO:Calcium Ion Import Across Plasma Membrane	GO:Calcium Ion Import Across Plasma Membrane	16/2373	37/16866	1.52494934298869e-05	0.000678748	0.000577876	CACNA1B/CACNA1C/CACNA1D/CACNA1E/CACNA1G/CACNA1I/CACNA1S/NALF1/NALF2/SCN2A/SCN5A/SCN9A/SLC8A1/SLC8A3/SLC24A2/SLC24A4	16
1740	WT_3D_vs_WT_2D_UP	GO:Cellular Response To Salt	GO:Cellular Response To Salt	28/1884	109/16866	1.74603757672444e-05	0.000653018	0.000578671	ADCY1/ADGRV1/AOC1/BRAF/CACNA1A/CACNA1H/CDKN1B/CPNE4/CPNE6/CPNE7/DLG2/DLG4/DMTN/EGR1/MEF2C/NEUROD2/NLGN1/P2RX3/PDXP/SCN5A/SYT1/SYT2/SYT3/SYT4/SYT5/SYT6/SYT9/SYT13	28
2343	WT_3D_vs_WT_2D_DN	GO:Cellular Response To Organic Cyclic Compound	GO:Cellular Response To Organic Cyclic Compound	36/2010	152/16866	3.62814713849639e-05	0.000752813	0.000579289	ABCB4/AHR/AQP1/AQP9/CASP7/CCL2/CDH1/CLU/CRHBP/CTNNA1/CYP1B1/FES/FOLR1/GPER1/HSPA1A/HSPA1B/HSPA8/IGFBP5/INSIG1/MSN/NKX3-1/NR1H4/NR3C1/NR4A3/P2RY6/PDGFB/RYR3/SLC26A6/SPP1/STING1/TFPI/TGFB1/TGM2/TIPARP/ZC3H12A/ZNF703	36
625	APP_2D_vs_WT_2D_DN	Reactome:Ras Activation Upon Ca2+ Influx Thru NMDA Receptor	Reactome:Ras Activation Upon Ca2+ Influx Thru NMDA Receptor	1908-10-01	19/16866	1.17948805726612e-05	0.000646191	0.000590631	ACTN2/CAMK2A/GPRIN1/GRIN2B/GRIN2D/LLGL1/LRRC7/MPP2/MPP3/NEFL	10
2344	WT_3D_vs_WT_2D_DN	MSigDB:Adipogenesis	MSigDB:Adipogenesis	44/2010	200/16866	3.7152206756947e-05	0.00076853	0.000591383	ACLY/ALDOA/APLP2/APOE/BCL6/C3/CAVIN1/CAVIN2/CD151/CD302/COL4A1/COL15A1/DHCR7/DHRS7/ESYT1/FZD4/GADD45A/GBE1/GPX3/HSPB8/ITGA7/LAMA4/LPCAT3/ME1/MTARC2/MYLK/NABP1/PFKFB3/PFKL/PGM1/PHYH/PLIN2/RAB34/RETSAT/SCARB1/SLC1A5/SLC66A3/SPARCL1/SSPN/STAT5A/STOM/TALDO1/TKT/UCP2	44
626	APP_2D_vs_WT_2D_DN	GO:Regulation Of Cell Migration	GO:Regulation Of Cell Migration	79/1908	434/16866	1.19663429037594e-05	0.000649783	0.000593914	AMH/APC/ARHGAP4/CAMK2A/CAMSAP3/CARMIL1/CDC42/CDH11/CHRD/CITED2/CNTN1/CORO1C/CTNNA2/DACH1/DOCK10/DPYSL3/EGF/ENPP2/EPHB2/ERBB4/F2R/FER/FGF9/GCNT2/HAS2/IGF1R/INSR/JAG1/KIT/LIMCH1/LRRC15/MAGI2/MAP4K4/MGAT3/MGAT5/NAV3/NF1/NOTCH1/NTNG1/PAK1/PHACTR1/PIK3R3/PLXNA2/PLXNC1/PODN/PRKX/PRR5L/ROBO1/ROBO4/SCAI/SEMA3D/SEMA3E/SEMA4A/SEMA4C/SEMA5B/SEMA6C/SEMA7A/SFRP2/SINHCAF/SORL1/SPAG9/SRCIN1/SRGAP1/SRGAP3/SST/SU…	79
2345	WT_3D_vs_WT_2D_DN	GO:Pyruvate Metabolic Process	GO:Pyruvate Metabolic Process	17/2010	50/16866	3.76630757678859e-05	0.000774376	0.000595882	ALDOC/ENO1/ENO3/GAPDH/HK2/HK3/KRT17/LDHA/ME1/NR4A3/PFKL/PGAM1/PGK1/PGM1/PKM/TPI1/UCP2	17
2346	WT_3D_vs_WT_2D_DN	GO:Regulation Of Interleukin-12 Production	GO:Regulation Of Interleukin-12 Production	17/2010	50/16866	3.76630757678859e-05	0.000774376	0.000595882	CD47/CLEC7A/CMKLR1/HLA-B/IL16/IRAK3/JAK3/LAPTM5/LILRB1/MDK/SCIMP/SYK/THBS1/TLR2/TLR3/TLR4/TNFSF4	17
2347	WT_3D_vs_WT_2D_DN	GO:Secondary Alcohol Biosynthetic Process	GO:Secondary Alcohol Biosynthetic Process	2010-11-01	24/16866	3.78902156623088e-05	0.000776692	0.000597664	ACLY/DHCR7/DHCR24/FDFT1/G6PD/GLB1/HMGCS1/INSIG1/LSS/MSMO1/NSDHL	11
102	APP_2D_vs_WT_2D_UP	MSigDB:IL-2/STAT5 Signaling	MSigDB:IL-2/STAT5 Signaling	50/2305	199/16866	1.02433316971224e-05	0.000705245	0.000600061	AHNAK/AHR/ANXA4/BMP2/CA2/CCND2/CD44/CD81/CD83/CD86/CDC6/CDKN1C/CKAP4/CTSZ/EMP1/ENO3/EOMES/ETV4/F2RL2/FAH/FURIN/GALM/GPX4/GSTO1/IFITM3/IL4R/ITIH5/MAFF/MYC/NFKBIZ/P2RX4/PHLDA1/PLEC/PRAF2/PRNP/PTH1R/RHOB/SERPINB6/SH3BGRL2/SLC1A5/SNX9/SPP1/SPRY4/ST3GAL4/SWAP70/SYNGR2/TNFRSF1B/TNFSF10/WLS/XBP1	50
103	APP_2D_vs_WT_2D_UP	GO:Cellular Response To Oxidative Stress	GO:Cellular Response To Oxidative Stress	34/2305	117/16866	1.02686276181087e-05	0.000705245	0.000600061	BMAL1/CPEB2/EGFR/ETV5/FOXO1/G6PD/GPX1/GPX7/GPX8/GSR/HIF1A/HMOX1/MPV17L2/MSRA/NCF1/NFE2L2/NQO1/PDGFRA/PEX2/PLA2R1/PRDX3/PRDX5/PRKCD/PRKD1/PYCR1/ROMO1/SELENOS/SLC4A11/SOD2/SQSTM1/STX4/TMEM161A/TPM1/ZFP36L2	34
2348	WT_3D_vs_WT_2D_DN	GO:Cell-Substrate Junction Assembly	GO:Cell-Substrate Junction Assembly	2010-12-01	28/16866	3.8387439284682e-05	0.000779817	0.000600068	CDH11/CTTN/FERMT2/FN1/ITGA6/ITGB4/LAMC1/PLEC/RHOD/THSD1/THY1/TRIP6	12
2349	WT_3D_vs_WT_2D_DN	GO:Sterol Biosynthetic Process	GO:Sterol Biosynthetic Process	2010-12-01	28/16866	3.8387439284682e-05	0.000779817	0.000600068	ACLY/DHCR7/DHCR24/FDFT1/G6PD/GLB1/HMGCS1/INSIG1/LSS/MSMO1/NSDHL/SQLE	12
2350	WT_3D_vs_WT_2D_DN	Reactome:MET Promotes Cell Motility	Reactome:MET Promotes Cell Motility	2010-12-01	28/16866	3.8387439284682e-05	0.000779817	0.000600068	ITGA3/ITGB1/LAMA2/LAMA4/LAMA5/LAMB1/LAMB3/LAMC1/LAMC2/LAMC3/RNASE1/TNS3	12
104	APP_2D_vs_WT_2D_UP	GO:Positive Regulation Of Intracellular Signal Transduction	GO:Positive Regulation Of Intracellular Signal Transduction	107/2305	525/16866	1.04638016423598e-05	0.00071174	0.000605587	ADGRV1/ADRA1D/AGT/ALPK1/APOL2/AVPI1/AXL/BCAP31/BCAR3/BIRC3/BMP2/BMP4/BMP6/BMP7/BMPR1A/BST2/C1QBP/CASP8/CC2D1A/CCR7/CD40/CD74/CD81/CD86/CFLAR/CHI3L1/CXXC5/DAB2/DDIT3/DDR2/DOK5/EGFR/ERBB3/FADD/FAM110C/FGF2/FLT1/FN1/GDF15/GJA1/GOLPH3/GPR37/GPR37L1/HAX1/HEXIM1/HLA-DRB1/HMOX1/IGFBP6/IL1B/IL11/IQGAP1/IRAK1/KDR/LAPTM5/LGALS1/LGALS9/LITAF/LYN/MAP3K14/MLST8/MYDGF/NCF1/NEK6/NUPR1/OSM/P2RX4/PDCD4/PDGFB/PDGF…	107
1741	WT_3D_vs_WT_2D_UP	GO:Negative Regulation Of Microtubule Depolymerization	GO:Negative Regulation Of Microtubule Depolymerization	10/1884	20/16866	1.89383516943014e-05	0.000700956	0.000621151	APC2/CAMSAP2/CLASP1/CLASP2/FGF13/HDGFL3/NAV3/STMN2/TPX2/TTBK2	10
1742	WT_3D_vs_WT_2D_UP	GO:Regulation Of Synapse Maturation	GO:Regulation Of Synapse Maturation	7/1884	10/16866	1.89693252813667e-05	0.000700956	0.000621151	CAMK2B/CDC20/DAB2IP/NEURL1/NEUROD2/NRXN1/RELN	7
2351	WT_3D_vs_WT_2D_DN	GO:Regulation Of Stress Fiber Assembly	GO:Regulation Of Stress Fiber Assembly	22/2010	75/16866	4.0302237228063e-05	0.000816271	0.00062812	ARAP1/ARHGEF5/ASAP3/CCN2/CD47/CGNL1/F11R/FERMT2/FHOD1/LPAR1/MET/PFN1/PHLDB2/PTGER4/RHOA/RHOC/RHPN2/S100A10/TGFB3/TPM1/WASF2/WNT11	22
985	APP_3D_vs_WT_3D_UP	Reactome:Transport Of Small Molecules	Reactome:Transport Of Small Molecules	139/2373	706/16866	1.67750459118467e-05	0.000741924	0.000631663	ABCB1/ABCB4/ABCB5/ABCB9/ABCC3/ABCD1/ABCD2/ABCD3/ABCG4/ADCY4/ADCY5/ADCY8/ANO1/ANO4/APOD/APOE/AQP3/AQP4/ASPH/ATP1B1/ATP2B1/ATP6V1A/ATP6V1B2/ATP6V1E1/ATP6V0B/ATP6V0D1/ATP6V0E2/ATP8A2/ATP10A/ATP11A/ATP13A4/BEST3/CALM1/CAMK2A/CAMK2B/CAMK2D/CLCN4/CLCNKA/CLTC/CYB5R2/CYBRD1/EMB/FTH1/GNAS/GNB1/GNB5/GNG4/GNG8/HMOX1/LCN9/LCN15/LPA/LSR/MCUB/MYLIP/MYO5B/NALCN/NCEH1/NIPAL1/NIPAL3/OSTM1/PRKACB/PRKAR2A/PRKCA/PSM…	139
2352	WT_3D_vs_WT_2D_DN	GO:Enzyme-Linked Receptor Protein Signaling Pathway	GO:Enzyme-Linked Receptor Protein Signaling Pathway	31/2010	124/16866	4.11558822418266e-05	0.000831079	0.000639515	ALK/ALKAL2/AXL/BCAR1/BDKRB2/BDNF/CD4/CSF1/CSF1R/DDR2/DOK2/EPHA2/ERBB3/FGR/HCK/IL6ST/IL31RA/JAK3/KDR/LIF/MET/NEDD9/NGF/NPR2/PDGFRA/PDGFRB/PTPRU/ROR2/SH2D6/SYK/TIE1	31
2353	WT_3D_vs_WT_2D_DN	IPA:Macrophage Classical Activation Signaling Pathway	IPA:Macrophage Classical Activation Signaling Pathway	19/2010	60/16866	4.16003373227279e-05	0.000835084	0.000642596	CD14/CD86/CIITA/CYBB/IL6/IL13RA1/IRF1/IRF3/MAF/NCF2/PARP9/PARP14/PKM/SOCS3/SPI1/STAT1/STAT3/STAT6/TLR4	19
2354	WT_3D_vs_WT_2D_DN	KEGG:Viral myocarditis	KEGG:Viral myocarditis	19/2010	60/16866	4.16003373227279e-05	0.000835084	0.000642596	CASP8/CAV1/CCND1/CD55/CD86/DMD/EIF4G1/HLA-B/HLA-C/HLA-DPA1/HLA-DRA/HLA-DRB1/HLA-E/ICAM1/ITGAL/ITGB2/LAMA2/RAC2/SGCD	19
105	APP_2D_vs_WT_2D_UP	Reactome:Signaling By Receptor Tyrosine Kinases	Reactome:Signaling By Receptor Tyrosine Kinases	102/2305	496/16866	1.13000091386949e-05	0.000761298	0.000647754	AP2S1/APOE/ATP6AP1/ATP6V1E1/ATP6V1F/ATP6V0E1/AXL/BCAR1/BTC/COL4A1/COL4A2/COL4A3/COL4A4/COL4A5/COL9A1/COL9A2/COL9A3/CXCL12/CYBA/CYBB/DUSP4/DUSP6/EGFR/EGR1/EGR3/ERBB3/ESRP2/FES/FGF3/FGF7/FGF8/FGF17/FGF18/FGF19/FGFBP2/FGFRL1/FLT1/FURIN/GABRG3/GFAP/GRB7/HIF1A/HNRNPF/HSPB1/ID1/ID3/IRS1/IRS4/ITPR2/KDR/KL/LAMA5/LAMB1/LAMB3/LAMC1/LYN/MAP2K1/MEF2C/MLST8/MYC/NAB1/NCF1/NCF4/NCK1/NCKAP1L/NRG2/NTF3/NTF4/PDGFB…	102
2355	WT_3D_vs_WT_2D_DN	GO:Defense Response To Virus	GO:Defense Response To Virus	42/2010	189/16866	4.31564284801451e-05	0.000863765	0.000664667	APOBEC3B/APOBEC3C/APOBEC3F/APOBEC3G/BNIP3/CASP1/DDX60L/F2RL1/IFI16/IFIT2/IFIT3/IFITM1/IFITM2/IFITM3/IFNAR2/IKBKE/IL6/IRF1/IRF3/LILRB1/MICA/MLKL/MOV10/NLRC5/NLRP6/NMB/OAS1/OAS3/PLSCR1/PMAIP1/PTPRC/RNASE1/RNASE6/RNF135/SLFN11/SLFN13/STAT1/STING1/TLR2/TLR3/TRIM5/TRIM56	42
1743	WT_3D_vs_WT_2D_UP	GO:Regulation Of Microtubule Depolymerization	GO:Regulation Of Microtubule Depolymerization	11/1884	24/16866	2.0473883007818e-05	0.00075205	0.000666427	APC2/CAMSAP2/CLASP1/CLASP2/FGF13/HDGFL3/MAP1S/NAV3/STMN2/TPX2/TTBK2	11
1441	APP_3D_vs_WT_3D_DN	Reactome:M Phase	Reactome:M Phase	73/1956	380/16866	8.81464215532011e-06	0.000717953	0.000668869	AAAS/AURKB/BIRC5/BUB1B/BUB3/CCNB1/CCNB2/CDC20/CDCA5/CDCA8/CENPE/CENPF/CENPH/CENPI/CENPJ/CENPL/CENPU/CEP57/CEP152/CEP192/CEP290/CETN2/CHMP2B/CLIP1/CNTRL/CSNK2A2/ESPL1/H2AC6/H2AX/H2BC21/HAUS5/HAUS6/INCENP/KIF2C/KIF20A/KIF23/KNL1/KNTC1/LMNA/LMNB1/MAD2L1/MAU2/NCAPD2/NCAPG/NCAPG2/NCAPH/NDC80/NDE1/NEDD1/NEK2/NEK9/NINL/NUF2/NUMA1/NUP107/NUP214/ODF2/PLK1/PLK4/RCC2/RPS27/RPS27A/SDCCAG8/SKA2/SMC4/SPC24/TNP…	73
627	APP_2D_vs_WT_2D_DN	GO:Presynaptic Endocytosis	GO:Presynaptic Endocytosis	13/1908	31/16866	1.37245115039527e-05	0.000732292	0.000669329	AP2B1/DNM3/NLGN1/NLGN4X/OPHN1/PACSIN1/SNCG/STX1A/SYNJ1/SYT1/SYT2/SYT5/VAMP2	13
628	APP_2D_vs_WT_2D_DN	GO:Regulation Of Dendrite Morphogenesis	GO:Regulation Of Dendrite Morphogenesis	13/1908	31/16866	1.37245115039527e-05	0.000732292	0.000669329	CAPRIN2/CHRNB2/CUX2/DPYSL5/GSK3B/HECW1/IL1RAPL1/NEDD4L/PTPRD/RAPGEF2/SS18L1/TNIK/YWHAH	13
629	APP_2D_vs_WT_2D_DN	GO:Heterophilic Cell-Cell Adhesion Via Plasma Membrane Cell Adhesion Molecules	GO:Heterophilic Cell-Cell Adhesion Via Plasma Membrane Cell Adhesion Molecules	17/1908	49/16866	1.40583552266667e-05	0.000743639	0.0006797	AMIGO1/CADM3/CBLN1/CRB1/CRB2/CXADR/DCHS1/FAT4/GRID2/IL1RAPL1/NECTIN1/NECTIN3/NLGN1/PTPRD/TENM2/TENM4/VCAM1	17
1744	WT_3D_vs_WT_2D_UP	Reactome:Oxidative Stress Induced Senescence	Reactome:Oxidative Stress Induced Senescence	25/1884	93/16866	2.1043821988797e-05	0.000768411	0.000680926	AGO4/CBX2/CBX4/CBX8/CDKN2C/CDKN2D/E2F1/E2F2/FOS/H2AX/KDM6B/MAP2K6/MAPK8/MAPK9/MAPK10/PHC1/PHC2/PHC3/RNF2/SCMH1/TFDP2/TNIK/TNRC6A/TNRC6B/TNRC6C	25
2356	WT_3D_vs_WT_2D_DN	Reactome:Signaling By TGFB Family Members	Reactome:Signaling By TGFB Family Members	30/2010	119/16866	4.59426277962745e-05	0.000916826	0.000705497	BAMBI/CDKN2B/COL1A2/F11R/FST/FSTL1/FSTL3/FURIN/INHBA/INHBB/ITGA8/ITGAV/ITGB1/ITGB3/LTBP3/MYC/PMEPA1/PPP1CB/RHOA/SERPINE1/SMAD1/SMAD6/SMAD7/STAT1/TGFB1/TGFB2/TGFB3/TGFBR2/TGIF1/WWTR1	30
630	APP_2D_vs_WT_2D_DN	GO:Regulation Of Monoatomic Ion Transmembrane Transporter Activity	GO:Regulation Of Monoatomic Ion Transmembrane Transporter Activity	21/1908	69/16866	1.47797152508689e-05	0.000775114	0.000708469	ANK2/CACNG2/CACNG3/CACNG7/CHRM3/CRHBP/DAPK1/HCN2/HCN3/HCN4/MAPK8IP2/NEDD4L/NLGN1/OPRM1/SCN3B/SCN4B/SHANK1/SHISA6/SHISA7/STK39/YWHAH	21
631	APP_2D_vs_WT_2D_DN	GO:Negative Regulation Of Neuron Projection Development	GO:Negative Regulation Of Neuron Projection Development	18/1908	54/16866	1.4907549824748e-05	0.000775193	0.000708541	BCL11A/CRMP1/DCC/DPYSL3/EFNA1/LRP4/MT3/NLGN1/PAQR3/PRAG1/PTPRO/PTPRS/RTN4R/SEMA3A/SPOCK1/STMN2/STX1B/TNR	18
2357	WT_3D_vs_WT_2D_DN	GO:DNA Damage Response, Signal Transduction By P53 Class Mediator Resulting In Cell Cycle Arrest	GO:DNA Damage Response, Signal Transduction By P53 Class Mediator Resulting In Cell Cycle Arrest	2010-09-01	17/16866	4.71823162873875e-05	0.000936059	0.000720296	CDKN1A/MDM2/MUC1/PIDD1/PLK2/PLK3/RPL26/TP53/TRIAP1	9
2358	WT_3D_vs_WT_2D_DN	GO:Negative Regulation Of Vascular Associated Smooth Muscle Cell Proliferation	GO:Negative Regulation Of Vascular Associated Smooth Muscle Cell Proliferation	2010-09-01	17/16866	4.71823162873875e-05	0.000936059	0.000720296	APLN/BMP4/CDKN1A/CNN1/EFEMP2/GPER1/SOD2/TGFB3/TPM1	9
2359	WT_3D_vs_WT_2D_DN	GO:Regulation Of Defense Response	GO:Regulation Of Defense Response	26/2010	97/16866	4.74121093643557e-05	0.000937875	0.000721694	ALOX5/ANXA1/APLP2/APOE/BCL6/BST1/CARD16/CASP1/CASP4/CASP8/ERAP1/FCGR2B/FGR/GRN/HCK/IL1R1/IRF1/LACC1/NFE2L2/NLRP6/PTPN22/RNF135/SBNO2/TNC/TNFSF4/WNT5A	26
106	APP_2D_vs_WT_2D_UP	GO:Positive Regulation Of Epithelial Cell Proliferation	GO:Positive Regulation Of Epithelial Cell Proliferation	35/2305	123/16866	1.27190992515025e-05	0.00084882	0.000722223	BMP2/BMP4/BMP5/BMP6/C5AR1/CDH3/CLDN1/EGFL7/EGFR/EGR3/FGF2/FGF7/GRN/HIF1A/HMGB2/KDR/LAMB1/LAMC1/MDK/MYC/MYDGF/NOTCH2/NR4A1/PDCL3/PDGFB/PLXNB3/PRKD1/SCN5A/SRSF6/STAT5A/TEK/VEGFA/VEGFB/XBP1/YAP1	35
632	APP_2D_vs_WT_2D_DN	GO:Synaptic Vesicle Endocytosis	GO:Synaptic Vesicle Endocytosis	15/1908	40/16866	1.53263357014939e-05	0.000790272	0.000722324	AP2B1/DNAJC6/DNM3/NLGN1/NLGN4X/OPHN1/PACSIN1/SNAP91/SNCG/STX1A/SYNJ1/SYT1/SYT2/SYT5/VAMP2	15
1745	WT_3D_vs_WT_2D_UP	IPA:Reelin Signaling in Neurons	IPA:Reelin Signaling in Neurons	14/1884	37/16866	2.26199720668827e-05	0.000818354	0.000725183	AFDN/APBB1/CAMK2B/CDK5/CDK5R1/DAB1/DCX/GSK3B/MAPK8/MAPT/PAFAH1B3/RELN/TERF2IP/WASF1	14
1746	WT_3D_vs_WT_2D_UP	Reactome:L1CAM Interactions	Reactome:L1CAM Interactions	26/1884	99/16866	2.26768053271854e-05	0.000818354	0.000725183	ANK1/ANK3/CD24/CNTN2/DCX/DNM3/EPHB2/KCNQ2/KCNQ3/KIF4A/L1CAM/NCAM1/NCAN/NFASC/RPS6KA2/SCN2A/SCN3A/SCN3B/SCN5A/SCN8A/SH3GL2/SHTN1/SPTB/SPTBN2/SPTBN4/SRC	26
1442	APP_3D_vs_WT_3D_DN	GO:Sympathetic Nervous System Development	GO:Sympathetic Nervous System Development	1956-09-01	15/16866	9.69156581024616e-06	0.000779633	0.000726332	GATA3/INSM1/NELL2/NF1/NTRK1/PHOX2B/SEMA3A/SEMA3F/TFAP2B	9
986	APP_3D_vs_WT_3D_UP	GO:Generation Of Neurons	GO:Generation Of Neurons	45/2373	172/16866	1.94629246025597e-05	0.000855389	0.000728265	ACSL4/ASCL2/ASTN1/ASTN2/CDK5R1/CDKL5/CIT/EML1/EMX1/EMX2/FGF13/FUT9/FZD1/FZD4/FZD8/IL1RAPL1/INSM2/KIAA0319/LHX2/LHX8/LHX9/MAP1B/MAP2K1/MAPT/MEF2C/NAV1/NR4A2/RELN/RNF112/RTN1/RUNX1/RUNX2/SEPTIN4/SHH/SIX3/SIX4/SMARCA1/SPOCK1/TAFA1/VAX1/WNT4/WNT5B/WNT9A/WNT10B/WNT11	45
107	APP_2D_vs_WT_2D_UP	GO:Regulation Of ERK1 And ERK2 Cascade	GO:Regulation Of ERK1 And ERK2 Cascade	58/2305	244/16866	1.30039564013738e-05	0.00085972	0.000731497	ADRA1D/ALOX15/APOE/ARHGEF5/BMP2/C5AR1/CCL2/CCL22/CCR7/CD44/CD74/CHI3L1/CIB1/CNKSR3/CSF1R/DDR2/DLG1/DSTYK/DUSP4/DUSP6/EGFR/FBLN1/FGF2/FGF19/FN1/GAREM1/GBP1/GPNMB/GPR183/GSTP1/HLA-DRB1/HTR2C/ICAM1/IL1B/KDR/LGALS9/LYN/MAP2K1/MARCO/NOTCH2/PDGFB/PDGFRA/PDGFRB/PTPN2/PTPN6/RAMP3/RASGRP1/RGS14/ROR2/RRAS/SHC1/SIRPA/SPRY1/SPRY2/TEK/TGFB1/TIMP3/TLR4	58
108	APP_2D_vs_WT_2D_UP	Reactome:Hemostasis	Reactome:Hemostasis	115/2305	576/16866	1.3238281660986e-05	0.000861318	0.000732857	ABHD6/ABHD12/ACTN1/ACTN4/ANXA2/ANXA5/APLP2/ATP1B3/ATP2B1/BCAR1/BSG/C1QBP/CD9/CD44/CD63/CD74/CLU/DGKA/DGKG/DOCK5/DOCK6/F2RL2/FCER1G/FN1/GATA6/GNG8/GNG11/GNG12/GRB7/GRB14/HABP4/HMG20B/HSPA5/IRAG1/IRF1/IRF2/ISLR/ITGA2B/ITPR2/KIF1C/KIF2C/KIF13B/KIF18A/KIF18B/KIF23/KIFC2/LEFTY2/LGALS3BP/LHFPL2/LYN/MAFF/MAFK/MANF/MERTK/NANOS1/NFE2/OLR1/ORAI1/ORAI2/P2RX4/P2RX6/PCDH7/PDE2A/PDE5A/PDE10A/PDGFB/PHACTR2/PIK3…	115
109	APP_2D_vs_WT_2D_UP	GO:Positive Regulation Of Cell Differentiation	GO:Positive Regulation Of Cell Differentiation	65/2305	283/16866	1.32716580643099e-05	0.000861318	0.000732857	AGT/AKR1B1/ATRAID/BAMBI/BEND6/BMAL1/BMP2/BMP4/BMP6/BMP7/BMPR1A/BRINP2/CEBPB/COL1A1/CREBL2/DAB2/DDR2/DLX1/DLX2/FBN2/FES/FGF8/FOXC1/FRZB/GJA1/IFITM1/IL1B/IL6R/IL6ST/KCTD11/KDR/LAMB1/LAMB2/LAMC1/LEF1/LOXL2/MDK/MEF2C/NBL1/NEUROG1/NFKB1/PAX8/PCP4/PKDCC/PPARG/PPP1R13L/PRKD1/RARRES2/RBM24/RIN2/RRAS/RUNX2/SDCBP/SMAD3/SMARCD2/SYAP1/TENT5A/TGFB1/TGFB3/TMEM64/TMEM100/WWTR1/XBP1/YAP1/ZFP36	65
1747	WT_3D_vs_WT_2D_UP	Reactome:Regulation Of Insulin Secretion	Reactome:Regulation Of Insulin Secretion	22/1884	77/16866	2.31283548748617e-05	0.000829797	0.000735323	ADCY5/ADRA2A/CACNA1A/CACNA1D/CACNA1E/CACNA2D2/CHRM3/GNAQ/GNG2/GNG3/GNG4/GNG7/GNG11/KCNB1/KCNC2/PRKACB/PRKAR1B/PRKAR2B/RAPGEF4/SNAP25/STXBP1/SYT5	22
633	APP_2D_vs_WT_2D_DN	GO:Autonomic Nervous System Development	GO:Autonomic Nervous System Development	1908-09-01	16/16866	1.61956811847498e-05	0.000821295	0.000750679	EDNRB/GATA3/NELL1/NF1/PHOX2B/SEMA3A/SOX4/SOX11/TFAP2B	9
634	APP_2D_vs_WT_2D_DN	Reactome:CRMPs In Sema3A Signaling	Reactome:CRMPs In Sema3A Signaling	1908-09-01	16/16866	1.61956811847498e-05	0.000821295	0.000750679	CDK5R1/CRMP1/DPYSL2/DPYSL3/DPYSL4/DPYSL5/GSK3B/PLXNA2/SEMA3A	9
987	APP_3D_vs_WT_3D_UP	GO:Regulation Of Anatomical Structure Morphogenesis	GO:Regulation Of Anatomical Structure Morphogenesis	36/2373	127/16866	2.02045393894324e-05	0.000882433	0.00075129	ADGRA2/ARHGAP35/ARHGAP44/BCL9L/CDK5R1/CHN1/CHRNA3/CLDN3/CLDN4/CYRIB/EFNA5/EPHA2/ETS1/FITM2/GDNF/GPNMB/HMOX1/HTATIP2/KNDC1/LRRK2/LZTS1/MAPT/MEF2C/PAK3/PLXND1/PPFIA2/RAPGEF3/SEMA4D/SFRP1/SH3D19/SHANK3/SIPA1L1/SRCIN1/TANC2/TSPAN12/WARS1	36
1748	WT_3D_vs_WT_2D_UP	GO:Negative Regulation Of Transcription By RNA Polymerase II	GO:Negative Regulation Of Transcription By RNA Polymerase II	122/1884	763/16866	2.39965890201713e-05	0.000855971	0.000758517	ACVR2B/APBB1/APBB2/ASCL1/ATF2/BACH2/BCL11A/BCOR/BIN1/BMI1/CBX1/CBX2/CBX4/CBX5/CBX8/CHD3/CITED2/CPEB3/CRYM/CTBP2/CTCF/CUX1/CUX2/DAB2IP/DACH1/DNMT3B/DUSP26/E2F1/EOMES/EPC1/FGFR2/FNIP2/FOSB/FOXM1/GLI3/HDAC2/HES1/HES5/HIC2/HMGB2/IFI27/INSM1/IRF2BP2/IRX3/JUND/KDM1A/KDM2B/KLF7/LCOR/LEF1/MACROH2A1/MACROH2A2/MAD2L2/MAGED4/MAGEH1/MAGEL2/MAP2K5/MAZ/MCPH1/MECP2/MEF2C/MSX2/MXD4/MXI1/MYT1L/NCOA5/NDN/NR2E1/NR2…	122
988	APP_3D_vs_WT_3D_UP	Reactome:G Alpha (I) Signaling Events	Reactome:G Alpha (I) Signaling Events	71/2373	312/16866	2.05767459728767e-05	0.000893107	0.000760378	ADCY4/ADCY5/ADCY8/ADRA2A/ADRA2C/ANXA1/C3/C5AR1/CALM1/CAMK2A/CAMK2B/CAMK2D/CAMK4/CAMKK1/CAMKK2/CCR7/CHRM4/CXCL8/CXCL12/GABBR2/GAL/GALR1/GNA14/GNAI1/GNAL/GNAQ/GNAS/GNAZ/GNB1/GNB5/GNG4/GNG8/GPR17/GPR55/GPR183/GRK2/GRM3/GRM4/GRM7/GRM8/HTR1B/HTR1E/ITPR2/NMS/NMU/NPY/NPY5R/PCDHA4/PDE1C/PDE4A/PDYN/PLCB2/PLCB3/PLCB4/PNOC/PPP1R1B/PPP3CA/PPP3CC/PPP3R1/PRKACB/PRKAR2A/PRKCA/PRKCG/RGS7/RGS8/RGS11/RGS14/RGS16/R…	71
635	APP_2D_vs_WT_2D_DN	KEGG:Rap1 signaling pathway	KEGG:Rap1 signaling pathway	45/1908	210/16866	1.65866001510158e-05	0.000834224	0.000762497	ADCY2/ADCY5/ADCY7/AFDN/AKT3/CDC42/CRKL/CTNND1/DOCK4/EFNA1/EFNA3/EFNA5/EGF/EVL/F2R/FGF9/FGF10/FGFR2/FGFR3/GNAO1/GRIN1/GRIN2B/IGF1R/INSR/ITGB3/KIT/LPAR2/LPAR4/MAGI1/MAGI2/MAGI3/MAPK11/PGF/PIK3CA/PIK3R3/PLCB1/PRKCG/RAF1/RALGDS/RAPGEF2/RAPGEF5/RAPGEF6/SIPA1L2/TIAM1/VAV3	45
2360	WT_3D_vs_WT_2D_DN	KEGG:Shigellosis	KEGG:Shigellosis	51/2010	246/16866	5.03462449394343e-05	0.000991357	0.000762848	ACTN1/ACTN4/BAX/BCAR1/BCL10/BNIP3/C3/CAPN2/CASP1/CASP4/CAST/CD14/CD44/CTTN/CYTH4/H3C6/H3C10/HCLS1/HK2/HK3/IL1R1/IRF3/ITGA5/ITGB1/ITPR1/ITPR3/MALT1/MDM2/MYL5/MYL9/MYL12A/NOD1/PFN1/PLCB2/PLCB3/PLCD3/PRKCD/RHOA/SQSTM1/STING1/TAB2/TLN1/TLR4/TNFRSF1A/TNIP1/TP53/TRADD/TRAF5/VCL/WASF2/WIPI1	51
2361	WT_3D_vs_WT_2D_DN	KEGG:Pancreatic cancer	KEGG:Pancreatic cancer	22/2010	76/16866	5.04079810980304e-05	0.000991357	0.000762848	ARHGEF6/BAK1/BAX/CCND1/CDKN1A/CDKN2A/DDB2/GADD45A/GADD45B/GADD45G/PLD1/PLD2/RAC2/STAT1/STAT3/TGFA/TGFB1/TGFB2/TGFB3/TGFBR2/TP53/VEGFA	22
2362	WT_3D_vs_WT_2D_DN	GO:Regulation Of MAP Kinase Activity	GO:Regulation Of MAP Kinase Activity	29/2010	114/16866	5.11384890029911e-05	0.00100282	0.000771667	ADAM9/AGT/APOE/BMP4/CD300A/EDN1/EPGN/GBA1/IRAK1/IRAK3/PDCD10/PDGFA/PDGFB/PDGFC/PDGFD/PDGFRB/PIK3R6/PRKCD/RASGRP1/RGS14/SH2B3/SMPD1/SPRY4/TGFA/TGFB1/THBS1/TLR4/TPD52L1/VEGFA	29
989	APP_3D_vs_WT_3D_UP	GO:Regulation Of Neuronal Synaptic Plasticity	GO:Regulation Of Neuronal Synaptic Plasticity	15/2373	34/16866	2.10169603354417e-05	0.000906583	0.000771851	APOE/CAMK2A/CAMK2B/DLG4/DRD2/GRIN1/GRIN2B/NCDN/RAB3A/SHISA7/SHISA8/SHISA9/SLC4A10/SYNGR1/SYP	15
[truncated: 2,048 more rows]
